# Supplementary material for: Addressing incomplete lineage sorting and paralogy in the inference of uncertain salmonid phylogenetic relationships
Source: PeerJ. 2020 Jul 3;8:e9389. doi: 10.7717/peerj.9389 (PMC7337038; doi:10.7717/peerj.9389)
Supplement: Supplemental Information 1 — Assembled contigs matching UCE loci, alignments, raw code and tree files. [file peerj-08-9389-s001.zip]

Archive with 1,841 entries (1,808 files):
- Data Supplement/
- Data Supplement/.DS_Store
- __MACOSX/
- __MACOSX/Data Supplement/
- __MACOSX/Data Supplement/._.DS_Store
- Data Supplement/ASTRAL trees/
- Data Supplement/ASTRAL trees/bestTree75.tre
- __MACOSX/Data Supplement/ASTRAL trees/
- __MACOSX/Data Supplement/ASTRAL trees/._bestTree75.tre
- Data Supplement/ASTRAL trees/bestTree93.tre
- __MACOSX/Data Supplement/ASTRAL trees/._bestTree93.tre
- Data Supplement/ASTRAL trees/bestTree95.tre
- __MACOSX/Data Supplement/ASTRAL trees/._bestTree95.tre
- Data Supplement/ASTRAL trees/bestTrees100.tre
- __MACOSX/Data Supplement/ASTRAL trees/._bestTrees100.tre
- Data Supplement/ASTRAL trees/bestTreeTet.tre
- __MACOSX/Data Supplement/ASTRAL trees/._bestTreeTet.tre
- __MACOSX/Data Supplement/._ASTRAL trees
- Data Supplement/BEAST trees/
- Data Supplement/BEAST trees/.DS_Store
- __MACOSX/Data Supplement/BEAST trees/
- __MACOSX/Data Supplement/BEAST trees/._.DS_Store
- Data Supplement/BEAST trees/100.tre
- __MACOSX/Data Supplement/BEAST trees/._100.tre
- Data Supplement/BEAST trees/75.tre
- __MACOSX/Data Supplement/BEAST trees/._75.tre
- Data Supplement/BEAST trees/93.tre
- __MACOSX/Data Supplement/BEAST trees/._93.tre
- Data Supplement/BEAST trees/95.tre
- __MACOSX/Data Supplement/BEAST trees/._95.tre
- Data Supplement/BEAST trees/tetrasomic.tre
- __MACOSX/Data Supplement/BEAST trees/._tetrasomic.tre
- __MACOSX/Data Supplement/._BEAST trees
- Data Supplement/mp-est trees/
- Data Supplement/mp-est trees/100besttree.tre
- __MACOSX/Data Supplement/mp-est trees/
- __MACOSX/Data Supplement/mp-est trees/._100besttree.tre
- Data Supplement/mp-est trees/75besttree.tre
- __MACOSX/Data Supplement/mp-est trees/._75besttree.tre
- Data Supplement/mp-est trees/93besttree.tre
- __MACOSX/Data Supplement/mp-est trees/._93besttree.tre
- Data Supplement/mp-est trees/95besttree.tre
- __MACOSX/Data Supplement/mp-est trees/._95besttree.tre
- Data Supplement/mp-est trees/Tetbesttree.tre
- __MACOSX/Data Supplement/mp-est trees/._Tetbesttree.tre
- __MACOSX/Data Supplement/._mp-est trees
- Data Supplement/phybase/
- Data Supplement/phybase/.DS_Store
- __MACOSX/Data Supplement/phybase/
- __MACOSX/Data Supplement/phybase/._.DS_Store
- Data Supplement/phybase/runTest.R
- __MACOSX/Data Supplement/phybase/._runTest.R
- __MACOSX/Data Supplement/._phybase
- Data Supplement/RAxML trees/
- Data Supplement/RAxML trees/100ByUCE.pdf
- __MACOSX/Data Supplement/RAxML trees/
- __MACOSX/Data Supplement/RAxML trees/._100ByUCE.pdf
- Data Supplement/RAxML trees/100Unpartitioned.pdf
- __MACOSX/Data Supplement/RAxML trees/._100Unpartitioned.pdf
- Data Supplement/RAxML trees/75ByUCE.pdf
- __MACOSX/Data Supplement/RAxML trees/._75ByUCE.pdf
- Data Supplement/RAxML trees/75Greedy.pdf
- __MACOSX/Data Supplement/RAxML trees/._75Greedy.pdf
- Data Supplement/RAxML trees/75Unpartitioned.pdf
- __MACOSX/Data Supplement/RAxML trees/._75Unpartitioned.pdf
- Data Supplement/RAxML trees/93ByUCE.pdf
- __MACOSX/Data Supplement/RAxML trees/._93ByUCE.pdf
- Data Supplement/RAxML trees/93Greedy.pdf
- __MACOSX/Data Supplement/RAxML trees/._93Greedy.pdf
- Data Supplement/RAxML trees/93Unpartitioned.pdf
- __MACOSX/Data Supplement/RAxML trees/._93Unpartitioned.pdf
- Data Supplement/RAxML trees/95ByUCE.pdf
- __MACOSX/Data Supplement/RAxML trees/._95ByUCE.pdf
- Data Supplement/RAxML trees/95Unpartitioned.pdf
- __MACOSX/Data Supplement/RAxML trees/._95Unpartitioned.pdf
- Data Supplement/RAxML trees/tetraByUCE.pdf
- __MACOSX/Data Supplement/RAxML trees/._tetraByUCE.pdf
- Data Supplement/RAxML trees/tetraGreedy.pdf
- __MACOSX/Data Supplement/RAxML trees/._tetraGreedy.pdf
- Data Supplement/RAxML trees/tetraUnpartitioned.pdf
- __MACOSX/Data Supplement/RAxML trees/._tetraUnpartitioned.pdf
- __MACOSX/Data Supplement/._RAxML trees
- Data Supplement/sequence data/
- Data Supplement/sequence data/.DS_Store
- __MACOSX/Data Supplement/sequence data/
- __MACOSX/Data Supplement/sequence data/._.DS_Store
- Data Supplement/sequence data/dataset7.fasta
- __MACOSX/Data Supplement/sequence data/._dataset7.fasta
- Data Supplement/sequence data/mafft-nexus/
- Data Supplement/sequence data/mafft-nexus/uce-1007.nexus
- __MACOSX/Data Supplement/sequence data/mafft-nexus/
- __MACOSX/Data Supplement/sequence data/mafft-nexus/._uce-1007.nexus
- Data Supplement/sequence data/mafft-nexus/uce-1012.nexus
- __MACOSX/Data Supplement/sequence data/mafft-nexus/._uce-1012.nexus
- Data Supplement/sequence data/mafft-nexus/uce-1017.nexus
- __MACOSX/Data Supplement/sequence data/mafft-nexus/._uce-1017.nexus
- Data Supplement/sequence data/mafft-nexus/uce-1018.nexus
- __MACOSX/Data Supplement/sequence data/mafft-nexus/._uce-1018.nexus
- Data Supplement/sequence data/mafft-nexus/uce-1020.nexus
- __MACOSX/Data Supplement/sequence data/mafft-nexus/._uce-1020.nexus
- Data Supplement/sequence data/mafft-nexus/uce-1027.nexus
- __MACOSX/Data Supplement/sequence data/mafft-nexus/._uce-1027.nexus
- Data Supplement/sequence data/mafft-nexus/uce-103.nexus
- __MACOSX/Data Supplement/sequence data/mafft-nexus/._uce-103.nexus
- Data Supplement/sequence data/mafft-nexus/uce-1032.nexus
- __MACOSX/Data Supplement/sequence data/mafft-nexus/._uce-1032.nexus
- Data Supplement/sequence data/mafft-nexus/uce-1036.nexus
- __MACOSX/Data Supplement/sequence data/mafft-nexus/._uce-1036.nexus
- Data Supplement/sequence data/mafft-nexus/uce-1040.nexus
- __MACOSX/Data Supplement/sequence data/mafft-nexus/._uce-1040.nexus
- Data Supplement/sequence data/mafft-nexus/uce-1042.nexus
- __MACOSX/Data Supplement/sequence data/mafft-nexus/._uce-1042.nexus
- Data Supplement/sequence data/mafft-nexus/uce-1046.nexus
- __MACOSX/Data Supplement/sequence data/mafft-nexus/._uce-1046.nexus
- Data Supplement/sequence data/mafft-nexus/uce-1053.nexus
- __MACOSX/Data Supplement/sequence data/mafft-nexus/._uce-1053.nexus
- Data Supplement/sequence data/mafft-nexus/uce-1054.nexus
- __MACOSX/Data Supplement/sequence data/mafft-nexus/._uce-1054.nexus
- Data Supplement/sequence data/mafft-nexus/uce-1056.nexus
- __MACOSX/Data Supplement/sequence data/mafft-nexus/._uce-1056.nexus
- Data Supplement/sequence data/mafft-nexus/uce-106.nexus
- __MACOSX/Data Supplement/sequence data/mafft-nexus/._uce-106.nexus
- Data Supplement/sequence data/mafft-nexus/uce-1061.nexus
- __MACOSX/Data Supplement/sequence data/mafft-nexus/._uce-1061.nexus
- Data Supplement/sequence data/mafft-nexus/uce-1062.nexus
- __MACOSX/Data Supplement/sequence data/mafft-nexus/._uce-1062.nexus
- Data Supplement/sequence data/mafft-nexus/uce-1064.nexus
- __MACOSX/Data Supplement/sequence data/mafft-nexus/._uce-1064.nexus
- Data Supplement/sequence data/mafft-nexus/uce-1066.nexus
- __MACOSX/Data Supplement/sequence data/mafft-nexus/._uce-1066.nexus
- Data Supplement/sequence data/mafft-nexus/uce-1069.nexus
- __MACOSX/Data Supplement/sequence data/mafft-nexus/._uce-1069.nexus
- Data Supplement/sequence data/mafft-nexus/uce-1071.nexus
- __MACOSX/Data Supplement/sequence data/mafft-nexus/._uce-1071.nexus
- Data Supplement/sequence data/mafft-nexus/uce-1075.nexus
- __MACOSX/Data Supplement/sequence data/mafft-nexus/._uce-1075.nexus
- Data Supplement/sequence data/mafft-nexus/uce-108.nexus
- __MACOSX/Data Supplement/sequence data/mafft-nexus/._uce-108.nexus
- Data Supplement/sequence data/mafft-nexus/uce-1080.nexus
- __MACOSX/Data Supplement/sequence data/mafft-nexus/._uce-1080.nexus
- Data Supplement/sequence data/mafft-nexus/uce-1087.nexus
- __MACOSX/Data Supplement/sequence data/mafft-nexus/._uce-1087.nexus
- Data Supplement/sequence data/mafft-nexus/uce-109.nexus
- __MACOSX/Data Supplement/sequence data/mafft-nexus/._uce-109.nexus
- Data Supplement/sequence data/mafft-nexus/uce-1093.nexus
- __MACOSX/Data Supplement/sequence data/mafft-nexus/._uce-1093.nexus
- Data Supplement/sequence data/mafft-nexus/uce-1097.nexus
- __MACOSX/Data Supplement/sequence data/mafft-nexus/._uce-1097.nexus
- Data Supplement/sequence data/mafft-nexus/uce-1106.nexus
- __MACOSX/Data Supplement/sequence data/mafft-nexus/._uce-1106.nexus
- Data Supplement/sequence data/mafft-nexus/uce-1108.nexus
- __MACOSX/Data Supplement/sequence data/mafft-nexus/._uce-1108.nexus
- Data Supplement/sequence data/mafft-nexus/uce-111.nexus
- __MACOSX/Data Supplement/sequence data/mafft-nexus/._uce-111.nexus
- Data Supplement/sequence data/mafft-nexus/uce-1110.nexus
- __MACOSX/Data Supplement/sequence data/mafft-nexus/._uce-1110.nexus
- Data Supplement/sequence data/mafft-nexus/uce-1113.nexus
- __MACOSX/Data Supplement/sequence data/mafft-nexus/._uce-1113.nexus
- Data Supplement/sequence data/mafft-nexus/uce-1115.nexus
- __MACOSX/Data Supplement/sequence data/mafft-nexus/._uce-1115.nexus
- Data Supplement/sequence data/mafft-nexus/uce-1119.nexus
- __MACOSX/Data Supplement/sequence data/mafft-nexus/._uce-1119.nexus
- Data Supplement/sequence data/mafft-nexus/uce-113.nexus
- __MACOSX/Data Supplement/sequence data/mafft-nexus/._uce-113.nexus
- Data Supplement/sequence data/mafft-nexus/uce-1133.nexus
- __MACOSX/Data Supplement/sequence data/mafft-nexus/._uce-1133.nexus
- Data Supplement/sequence data/mafft-nexus/uce-1139.nexus
- __MACOSX/Data Supplement/sequence data/mafft-nexus/._uce-1139.nexus
- Data Supplement/sequence data/mafft-nexus/uce-1147.nexus
- __MACOSX/Data Supplement/sequence data/mafft-nexus/._uce-1147.nexus
- Data Supplement/sequence data/mafft-nexus/uce-1154.nexus
- __MACOSX/Data Supplement/sequence data/mafft-nexus/._uce-1154.nexus
- Data Supplement/sequence data/mafft-nexus/uce-116.nexus
- __MACOSX/Data Supplement/sequence data/mafft-nexus/._uce-116.nexus
- Data Supplement/sequence data/mafft-nexus/uce-1160.nexus
- __MACOSX/Data Supplement/sequence data/mafft-nexus/._uce-1160.nexus
- Data Supplement/sequence data/mafft-nexus/uce-1167.nexus
- __MACOSX/Data Supplement/sequence data/mafft-nexus/._uce-1167.nexus
- Data Supplement/sequence data/mafft-nexus/uce-1168.nexus
- __MACOSX/Data Supplement/sequence data/mafft-nexus/._uce-1168.nexus
- Data Supplement/sequence data/mafft-nexus/uce-1173.nexus
- __MACOSX/Data Supplement/sequence data/mafft-nexus/._uce-1173.nexus
- Data Supplement/sequence data/mafft-nexus/uce-1175.nexus
- __MACOSX/Data Supplement/sequence data/mafft-nexus/._uce-1175.nexus
- Data Supplement/sequence data/mafft-nexus/uce-118.nexus
- __MACOSX/Data Supplement/sequence data/mafft-nexus/._uce-118.nexus
- Data Supplement/sequence data/mafft-nexus/uce-1184.nexus
- __MACOSX/Data Supplement/sequence data/mafft-nexus/._uce-1184.nexus
- Data Supplement/sequence data/mafft-nexus/uce-1186.nexus
- __MACOSX/Data Supplement/sequence data/mafft-nexus/._uce-1186.nexus
- Data Supplement/sequence data/mafft-nexus/uce-1188.nexus
- __MACOSX/Data Supplement/sequence data/mafft-nexus/._uce-1188.nexus
- Data Supplement/sequence data/mafft-nexus/uce-1191.nexus
- __MACOSX/Data Supplement/sequence data/mafft-nexus/._uce-1191.nexus
- Data Supplement/sequence data/mafft-nexus/uce-1192.nexus
- __MACOSX/Data Supplement/sequence data/mafft-nexus/._uce-1192.nexus
- Data Supplement/sequence data/mafft-nexus/uce-120.nexus
- __MACOSX/Data Supplement/sequence data/mafft-nexus/._uce-120.nexus
- Data Supplement/sequence data/mafft-nexus/uce-1200.nexus
- __MACOSX/Data Supplement/sequence data/mafft-nexus/._uce-1200.nexus
- Data Supplement/sequence data/mafft-nexus/uce-1204.nexus
- __MACOSX/Data Supplement/sequence data/mafft-nexus/._uce-1204.nexus
- Data Supplement/sequence data/mafft-nexus/uce-1209.nexus
- __MACOSX/Data Supplement/sequence data/mafft-nexus/._uce-1209.nexus
- Data Supplement/sequence data/mafft-nexus/uce-1211.nexus
- __MACOSX/Data Supplement/sequence data/mafft-nexus/._uce-1211.nexus
- Data Supplement/sequence data/mafft-nexus/uce-1219.nexus
- __MACOSX/Data Supplement/sequence data/mafft-nexus/._uce-1219.nexus
- Data Supplement/sequence data/mafft-nexus/uce-122.nexus
- __MACOSX/Data Supplement/sequence data/mafft-nexus/._uce-122.nexus
- Data Supplement/sequence data/mafft-nexus/uce-1224.nexus
- __MACOSX/Data Supplement/sequence data/mafft-nexus/._uce-1224.nexus
- Data Supplement/sequence data/mafft-nexus/uce-1226.nexus
- __MACOSX/Data Supplement/sequence data/mafft-nexus/._uce-1226.nexus
- Data Supplement/sequence data/mafft-nexus/uce-1228.nexus
- __MACOSX/Data Supplement/sequence data/mafft-nexus/._uce-1228.nexus
- Data Supplement/sequence data/mafft-nexus/uce-1229.nexus
- __MACOSX/Data Supplement/sequence data/mafft-nexus/._uce-1229.nexus
- Data Supplement/sequence data/mafft-nexus/uce-1232.nexus
- __MACOSX/Data Supplement/sequence data/mafft-nexus/._uce-1232.nexus
- Data Supplement/sequence data/mafft-nexus/uce-1233.nexus
- __MACOSX/Data Supplement/sequence data/mafft-nexus/._uce-1233.nexus
- Data Supplement/sequence data/mafft-nexus/uce-1234.nexus
- __MACOSX/Data Supplement/sequence data/mafft-nexus/._uce-1234.nexus
- Data Supplement/sequence data/mafft-nexus/uce-1238.nexus
- __MACOSX/Data Supplement/sequence data/mafft-nexus/._uce-1238.nexus
- Data Supplement/sequence data/mafft-nexus/uce-124.nexus
- __MACOSX/Data Supplement/sequence data/mafft-nexus/._uce-124.nexus
- Data Supplement/sequence data/mafft-nexus/uce-1242.nexus
- __MACOSX/Data Supplement/sequence data/mafft-nexus/._uce-1242.nexus
- Data Supplement/sequence data/mafft-nexus/uce-1243.nexus
- __MACOSX/Data Supplement/sequence data/mafft-nexus/._uce-1243.nexus
- Data Supplement/sequence data/mafft-nexus/uce-1251.nexus
- __MACOSX/Data Supplement/sequence data/mafft-nexus/._uce-1251.nexus
- Data Supplement/sequence data/mafft-nexus/uce-1253.nexus
- __MACOSX/Data Supplement/sequence data/mafft-nexus/._uce-1253.nexus
- Data Supplement/sequence data/mafft-nexus/uce-1256.nexus
- __MACOSX/Data Supplement/sequence data/mafft-nexus/._uce-1256.nexus
- Data Supplement/sequence data/mafft-nexus/uce-126.nexus
- __MACOSX/Data Supplement/sequence data/mafft-nexus/._uce-126.nexus
- Data Supplement/sequence data/mafft-nexus/uce-1260.nexus
- __MACOSX/Data Supplement/sequence data/mafft-nexus/._uce-1260.nexus
- Data Supplement/sequence data/mafft-nexus/uce-1263.nexus
- __MACOSX/Data Supplement/sequence data/mafft-nexus/._uce-1263.nexus
- Data Supplement/sequence data/mafft-nexus/uce-1270.nexus
- __MACOSX/Data Supplement/sequence data/mafft-nexus/._uce-1270.nexus
- Data Supplement/sequence data/mafft-nexus/uce-1273.nexus
- __MACOSX/Data Supplement/sequence data/mafft-nexus/._uce-1273.nexus
- Data Supplement/sequence data/mafft-nexus/uce-1276.nexus
- __MACOSX/Data Supplement/sequence data/mafft-nexus/._uce-1276.nexus
- Data Supplement/sequence data/mafft-nexus/uce-1279.nexus
- __MACOSX/Data Supplement/sequence data/mafft-nexus/._uce-1279.nexus
- Data Supplement/sequence data/mafft-nexus/uce-1280.nexus
- __MACOSX/Data Supplement/sequence data/mafft-nexus/._uce-1280.nexus
- Data Supplement/sequence data/mafft-nexus/uce-1281.nexus
- __MACOSX/Data Supplement/sequence data/mafft-nexus/._uce-1281.nexus
- Data Supplement/sequence data/mafft-nexus/uce-1282.nexus
- __MACOSX/Data Supplement/sequence data/mafft-nexus/._uce-1282.nexus
- Data Supplement/sequence data/mafft-nexus/uce-1286.nexus
- __MACOSX/Data Supplement/sequence data/mafft-nexus/._uce-1286.nexus
- Data Supplement/sequence data/mafft-nexus/uce-1287.nexus
- __MACOSX/Data Supplement/sequence data/mafft-nexus/._uce-1287.nexus
- Data Supplement/sequence data/mafft-nexus/uce-129.nexus
- __MACOSX/Data Supplement/sequence data/mafft-nexus/._uce-129.nexus
- Data Supplement/sequence data/mafft-nexus/uce-1293.nexus
- __MACOSX/Data Supplement/sequence data/mafft-nexus/._uce-1293.nexus
- Data Supplement/sequence data/mafft-nexus/uce-13.nexus
- __MACOSX/Data Supplement/sequence data/mafft-nexus/._uce-13.nexus
- Data Supplement/sequence data/mafft-nexus/uce-1304.nexus
- __MACOSX/Data Supplement/sequence data/mafft-nexus/._uce-1304.nexus
- Data Supplement/sequence data/mafft-nexus/uce-1305.nexus
- __MACOSX/Data Supplement/sequence data/mafft-nexus/._uce-1305.nexus
- Data Supplement/sequence data/mafft-nexus/uce-1307.nexus
- __MACOSX/Data Supplement/sequence data/mafft-nexus/._uce-1307.nexus
- Data Supplement/sequence data/mafft-nexus/uce-1316.nexus
- __MACOSX/Data Supplement/sequence data/mafft-nexus/._uce-1316.nexus
- Data Supplement/sequence data/mafft-nexus/uce-1318.nexus
- __MACOSX/Data Supplement/sequence data/mafft-nexus/._uce-1318.nexus
- Data Supplement/sequence data/mafft-nexus/uce-1321.nexus
- __MACOSX/Data Supplement/sequence data/mafft-nexus/._uce-1321.nexus
- Data Supplement/sequence data/mafft-nexus/uce-1324.nexus
- __MACOSX/Data Supplement/sequence data/mafft-nexus/._uce-1324.nexus
- Data Supplement/sequence data/mafft-nexus/uce-1326.nexus
- __MACOSX/Data Supplement/sequence data/mafft-nexus/._uce-1326.nexus
- Data Supplement/sequence data/mafft-nexus/uce-1334.nexus
- __MACOSX/Data Supplement/sequence data/mafft-nexus/._uce-1334.nexus
- Data Supplement/sequence data/mafft-nexus/uce-1338.nexus
- __MACOSX/Data Supplement/sequence data/mafft-nexus/._uce-1338.nexus
- Data Supplement/sequence data/mafft-nexus/uce-136.nexus
- __MACOSX/Data Supplement/sequence data/mafft-nexus/._uce-136.nexus
- Data Supplement/sequence data/mafft-nexus/uce-139.nexus
- __MACOSX/Data Supplement/sequence data/mafft-nexus/._uce-139.nexus
- Data Supplement/sequence data/mafft-nexus/uce-140.nexus
- __MACOSX/Data Supplement/sequence data/mafft-nexus/._uce-140.nexus
- Data Supplement/sequence data/mafft-nexus/uce-143.nexus
- __MACOSX/Data Supplement/sequence data/mafft-nexus/._uce-143.nexus
- Data Supplement/sequence data/mafft-nexus/uce-149.nexus
- __MACOSX/Data Supplement/sequence data/mafft-nexus/._uce-149.nexus
- Data Supplement/sequence data/mafft-nexus/uce-151.nexus
- __MACOSX/Data Supplement/sequence data/mafft-nexus/._uce-151.nexus
[truncated: 1,541 more entries]
