# Supplementary material for: Addressing incomplete lineage sorting and paralogy in the inference of uncertain salmonid phylogenetic relationships
Source: PeerJ. 2020 Jul 3;8:e9389. doi: 10.7717/peerj.9389 (PMC7337038; doi:10.7717/peerj.9389)
Supplement: Supplemental Information 1 — Assembled contigs matching UCE loci, alignments, raw code and tree files. [file peerj-08-9389-s001.zip › Data Supplement/ASTRAL trees/bestTree75.tre]

(Hucho_taimen31_75,(Brachymystax_lenok32_79,((Salmo_salar13_75,(Parahucho_perryi15_73,((Salvelinus_alpinus9_75,salvelinus_fontinalis)1:0.7363985570260458,(Oncorhynchus_tshawytscha16_73,Oncorhynchus_mykiss20_73)1:0.6918260423254986)0.78:0.12084746209078757)0.54:0.05920055604127357)0.99:0.24160558950640518,((Thymallus_arcticus57_59,Thymallus_grubii10_77)1:1.2900401170490834,((Prosopium_cylindraceum53_59,(Coregonus_sardinella41_71,(Coregonus_laurettae55_57,(Coregonus_pidschian36_73,Stenodus_leucichthys51_57)0.96:0.23481747364625163)0.84:0.14805795130554608)1:0.7574066209447629)1:0.5031611870317382,(umbra_limi,Esox_lucius3_61)1:2.9390598864550816)0.5:0.04400340530576799)1:0.9516880602755229)1:0.9497459545979949)); 
