# Supplementary material for: Addressing incomplete lineage sorting and paralogy in the inference of uncertain salmonid phylogenetic relationships
Source: PeerJ. 2020 Jul 3;8:e9389. doi: 10.7717/peerj.9389 (PMC7337038; doi:10.7717/peerj.9389)
Supplement: Supplemental Information 1 — Assembled contigs matching UCE loci, alignments, raw code and tree files. [file peerj-08-9389-s001.zip › Data Supplement/ASTRAL trees/bestTree93.tre]

(Hucho_taimen31_75,(Brachymystax_lenok32_79,(((Parahucho_perryi15_73,Salmo_salar13_75)0.46:0.041990606374108196,((Salvelinus_alpinus9_75,salvelinus_fontinalis)1:0.7336126872861317,(Oncorhynchus_tshawytscha16_73,Oncorhynchus_mykiss20_73)1:0.7744258295600124)0.52:0.06431228410483594)0.9:0.2828437080537392,((Thymallus_arcticus57_59,Thymallus_grubii10_77)1:2.013351429850846,((Prosopium_cylindraceum53_59,(Coregonus_sardinella41_71,(Coregonus_laurettae55_57,(Coregonus_pidschian36_73,Stenodus_leucichthys51_57)0.91:0.2969402194009995)0.88:0.24529057329320297)1:0.9035517060967252)1:0.6752002206568856,(umbra_limi,Esox_lucius3_61)1:2.159484249353373)0.57:0.1000834585569824)1:0.7847868562367375)1:0.7460865658541649)); 
