# Supplementary material for: Addressing incomplete lineage sorting and paralogy in the inference of uncertain salmonid phylogenetic relationships
Source: PeerJ. 2020 Jul 3;8:e9389. doi: 10.7717/peerj.9389 (PMC7337038; doi:10.7717/peerj.9389)
Supplement: Supplemental Information 1 — Assembled contigs matching UCE loci, alignments, raw code and tree files. [file peerj-08-9389-s001.zip › Data Supplement/ASTRAL trees/bestTree95.tre]

(Salmo_salar13_75,(((Oncorhynchus_mykiss20_73,Oncorhynchus_tshawytscha16_73)1:0.9007865453381897,(Salvelinus_alpinus9_75,salvelinus_fontinalis)1:0.9782684321500525)0.42:0.038312035217063146,(Parahucho_perryi15_73,((Hucho_taimen31_75,Brachymystax_lenok32_79)0.99:0.7497805221904033,(((Esox_lucius3_61,umbra_limi)1:1.466337068793427,(Prosopium_cylindraceum53_59,(Stenodus_leucichthys51_57,(Coregonus_sardinella41_71,(Coregonus_laurettae55_57,Coregonus_pidschian36_73)0.57:0.11332868530700299)0.68:0.20645663252919494)1:1.2651499777608022)0.99:0.6626641638348698)0.38:-0.0,(Thymallus_grubii10_77,Thymallus_arcticus57_59)1:1.9081698210724654)1:0.8122065405759336)0.68:0.1753814097100133)0.38:0.0)); 
