# Supplementary material for: Addressing incomplete lineage sorting and paralogy in the inference of uncertain salmonid phylogenetic relationships
Source: PeerJ. 2020 Jul 3;8:e9389. doi: 10.7717/peerj.9389 (PMC7337038; doi:10.7717/peerj.9389)
Supplement: Supplemental Information 1 — Assembled contigs matching UCE loci, alignments, raw code and tree files. [file peerj-08-9389-s001.zip › Data Supplement/ASTRAL trees/bestTrees100.tre]

(Oncorhynchus_tshawytscha16_73,(Oncorhynchus_mykiss20_73,((Salvelinus_alpinus9_75,salvelinus_fontinalis)0.98:0.8865185735404848,(Salmo_salar13_75,(Parahucho_perryi15_73,((Hucho_taimen31_75,Brachymystax_lenok32_79)0.89:0.5389965007326868,((Thymallus_arcticus57_59,Thymallus_grubii10_77)1:1.5404450409471486,((Prosopium_cylindraceum53_59,(Stenodus_leucichthys51_57,(Coregonus_sardinella41_71,(Coregonus_pidschian36_73,Coregonus_laurettae55_57)0.96:0.7783049889002521)0.74:0.3136575588550415)0.91:0.6131044728864091)0.89:0.5108256237659905,(umbra_limi,Esox_lucius3_61)1:1.5404450409471486)0.42:0.03636764417087495)0.9:0.5419162108360218)0.69:0.2472411028932704)0.44:0.0293218173376721)0.5:0.09352605801082335)1:1.5404450409471486)); 
