# Supplementary material for: Addressing incomplete lineage sorting and paralogy in the inference of uncertain salmonid phylogenetic relationships
Source: PeerJ. 2020 Jul 3;8:e9389. doi: 10.7717/peerj.9389 (PMC7337038; doi:10.7717/peerj.9389)
Supplement: Supplemental Information 1 — Assembled contigs matching UCE loci, alignments, raw code and tree files. [file peerj-08-9389-s001.zip › Data Supplement/ASTRAL trees/bestTreeTet.tre]

(Oncorhynchus_mykiss20_73,(Oncorhynchus_tshawytscha16_73,((salvelinus_fontinalis,Salvelinus_alpinus9_75)1:1.0661891019628826,(Parahucho_perryi15_73,(Salmo_salar13_75,((Hucho_taimen31_75,Brachymystax_lenok32_79)1:1.0162852896887575,((Prosopium_cylindraceum53_59,(Stenodus_leucichthys51_57,(Coregonus_sardinella41_71,(Coregonus_pidschian36_73,Coregonus_laurettae55_57)0.78:0.16226622516599026)0.53:0.05653679387836409)1:0.5958188365993833)1:0.7829138356468635,((Thymallus_grubii10_77,Thymallus_arcticus57_59)1:1.064710736992428,(Esox_lucius3_61,umbra_limi)1:2.2057352670041297)0.91:0.20846811045996413)1:1.017764044720191)0.53:0.05348252866125879)0.85:0.17858133178281815)0.77:0.15913628874894672)1:0.5106562614148364)); 
