# Supplementary material for: Addressing incomplete lineage sorting and paralogy in the inference of uncertain salmonid phylogenetic relationships
Source: PeerJ. 2020 Jul 3;8:e9389. doi: 10.7717/peerj.9389 (PMC7337038; doi:10.7717/peerj.9389)
Supplement: Supplemental Information 1 — Assembled contigs matching UCE loci, alignments, raw code and tree files. [file peerj-08-9389-s001.zip › Data Supplement/BEAST trees/100.tre]

#NEXUS

Begin taxa;
	Dimensions ntax=17;
		Taxlabels
			Oncorhynchus_tshawytscha16 
			Prosopium_cylindraceum53 
			Hucho_taimen31 
			Coregonus_laurettae55 
			Parahucho_perryi15 
			Salmo_salar13 
			Coregonus_sardinella41 
			Stenodus_leucichthys51 
			Esox_lucius3 
			Salvelinus_alpinus9 
			Thymallus_grubii10 
			Thymallus_arcticus57 
			Coregonus_pidschian36 
			Oncorhynchus_mykiss20 
			Brachymystax_lenok32 
			Salvelinus_fontinalis 
			Umbra_limi
			;
End;
Begin trees;
	Translate
		   1 Oncorhynchus_tshawytscha16,
		   2 Prosopium_cylindraceum53,
		   3 Hucho_taimen31,
		   4 Coregonus_laurettae55,
		   5 Parahucho_perryi15,
		   6 Salmo_salar13,
		   7 Coregonus_sardinella41,
		   8 Stenodus_leucichthys51,
		   9 Esox_lucius3,
		  10 Salvelinus_alpinus9,
		  11 Thymallus_grubii10,
		  12 Thymallus_arcticus57,
		  13 Coregonus_pidschian36,
		  14 Oncorhynchus_mykiss20,
		  15 Brachymystax_lenok32,
		  16 Salvelinus_fontinalis,
		  17 Umbra_limi
;
tree TREE1 = ((((1[&height=6.479458309169355E-10,height_95%_HPD={0.0,1.862645149230957E-9},height_median=5.238689482212067E-10,height_range={0.0,4.773028194904327E-9},length=0.001658312044504896,length_95%_HPD={2.4730853809273867E-8,0.0034463268239051104},length_median=0.0015890939394012094,length_range={2.4730853809273867E-8,0.006309131626039743}]:0.001658312044504896,14[&height=6.479458309169355E-10,height_95%_HPD={0.0,1.862645149230957E-9},height_median=5.238689482212067E-10,height_range={0.0,4.773028194904327E-9},length=0.001658312044504896,length_95%_HPD={2.4730853809273867E-8,0.0034463268239051104},length_median=0.0015890939394012094,length_range={2.4730853809273867E-8,0.006309131626039743}]:0.001658312044504896)[&height=0.0016583126924507269,height_95%_HPD={2.60770320892334E-8,0.003446328453719616},height_median=0.0015890939394012094,height_range={2.60770320892334E-8,0.006309131626039743},length=0.010152395998047018,length_95%_HPD={0.006999787874519825,0.013370483182370663},length_median=0.010165411978960037,length_range={0.0024406372103840113,0.01605042815208435},posterior=1.0]:0.010210252768911151,((3[&height=6.496292563947744E-10,height_95%_HPD={0.0,1.8044374883174896E-9},height_median=5.238689482212067E-10,height_range={0.0,4.423782229423523E-9},length=0.0012316178873365018,length_95%_HPD={6.64455441778955E-8,0.002747586229816079},length_median=0.0011060243705287576,length_range={6.64455441778955E-8,0.0057154991663992405}]:0.0012316178873365018,15[&height=6.496292563947744E-10,height_95%_HPD={0.0,1.8044374883174896E-9},height_median=5.238689482212067E-10,height_range={0.0,4.423782229423523E-9},length=0.0012316178873365018,length_95%_HPD={6.64455441778955E-8,0.002747586229816079},length_median=0.0011060243705287576,length_range={6.64455441778955E-8,0.0057154991663992405}]:0.0012316178873365018)[&height=0.0012316185369657582,height_95%_HPD={6.658956408500671E-8,0.0027475873939692974},height_median=0.001106024719774723,height_range={6.658956408500671E-8,0.0057154991663992405},length=0.008981118318418892,length_95%_HPD={0.006096032913774252,0.0118365827947855},length_median=0.00901625957340002,length_range={0.0015948998043313622,0.015054948627948761},posterior=1.0]:0.008952082225539913,((5[&height=6.496325376849699E-10,height_95%_HPD={0.0,1.8044374883174896E-9},height_median=4.94765117764473E-10,height_range={0.0,4.71482053399086E-9},length=0.0053485649664640625,length_95%_HPD={0.0023234535474330187,0.008321876637637615},length_median=0.005382653325796127,length_range={6.575567113031866E-6,0.011183592490851879}]:0.005330880328375356,6[&height=6.498702683437407E-10,height_95%_HPD={0.0,1.8044374883174896E-9},height_median=4.94765117764473E-10,height_range={0.0,4.71482053399086E-9},length=0.005345775386592908,length_95%_HPD={0.00233475468121469,0.008321876637637615},length_median=0.005380826070904732,length_range={6.575567113031866E-6,0.011183592490851879}]:0.005330880328137625)[&height=0.005330880978007894,height_95%_HPD={0.002315649180673063,0.008286659372970462},height_median=0.0053685547318309546,height_range={6.576039595529437E-6,0.011183592941961251},length=0.0027660628057020803,length_95%_HPD={3.8378211320377886E-4,0.005533128045499325},length_median=0.0025864671915769577,length_range={2.029472625508788E-6,0.011472852900624275},posterior=0.9885197940969522]:0.002741732994608187,(10[&height=6.49083284966297E-10,height_95%_HPD={0.0,1.775333657860756E-9},height_median=4.94765117764473E-10,height_range={0.0,4.48198989033699E-9},length=0.001978481163551848,length_95%_HPD={1.5693131717853248E-4,0.003702547401189804},length_median=0.0019431037362664938,length_range={6.738021625096735E-7,0.007414870895445347}]:0.001978481163551848,16[&height=6.49083284966297E-10,height_95%_HPD={0.0,1.775333657860756E-9},height_median=4.94765117764473E-10,height_range={0.0,4.48198989033699E-9},length=0.001978481163551848,length_95%_HPD={1.5693131717853248E-4,0.003702547401189804},length_median=0.0019431037362664938,length_range={6.738021625096735E-7,0.007414870895445347}]:0.001978481163551848)[&height=0.001978481812635133,height_95%_HPD={1.5693181194365025E-4,0.0037025479250587523},height_median=0.0019431044347584248,height_range={6.748596206307411E-7,0.007414871179207694},length=0.006096786412878152,length_95%_HPD={0.003232368500903249,0.008902907371520996},length_median=0.006086078472435474,length_range={7.949096616357565E-4,0.011500836350023746},posterior=1.0]:0.006094132159980947)[&height=0.00807261397261608,height_95%_HPD={0.005457841791212559,0.010502201272174716},height_median=0.008047907380387187,height_range={0.0034654541814234108,0.013485616305842996},length=0.0021699963562263076,length_95%_HPD={2.4506173213012516E-4,0.004441982135176659},length_median=0.002007152885198593,length_range={1.8459443253959762E-6,0.008601543493568897},posterior=0.9841128763470726]:0.002111086789889591)[&height=0.010183700762505672,height_95%_HPD={0.007768153445795178,0.012528392602689564},height_median=0.010161142738070339,height_range={0.005125200259499252,0.015357216871052515},length=0.0017554803241184116,length_95%_HPD={5.4140822612680495E-5,0.0037270234897732735},length_median=0.0016032884595915675,length_range={4.6941599407546164E-7,0.008667882531881332},posterior=0.920823612191238]:0.0016848646988562067)[&height=0.011868565461361879,height_95%_HPD={0.00932700908742845,0.014482250669971108},height_median=0.011836279300041497,height_range={0.007133670529583469,0.01738197496160865},length=0.0076644767914313995,length_95%_HPD={0.0038885045796632767,0.011393274180591106},length_median=0.007596773561090231,length_range={8.561439462937415E-4,0.01737961545586586},posterior=1.0]:0.007678793175651918,((2[&height=6.471982942655684E-10,height_95%_HPD={0.0,1.862645149230957E-9},height_median=4.6566128730773926E-10,height_range={0.0,4.190951585769653E-9},length=0.008767487297251705,length_95%_HPD={0.005219113081693649,0.012442710809409618},length_median=0.008677177131175995,length_range={0.0029398100450634956,0.0169636569917202}]:0.008758334212712642,(((4[&height=6.470274134148381E-10,height_95%_HPD={0.0,1.7798811313696206E-9},height_median=5.238689482212067E-10,height_range={0.0,4.249159246683121E-9},length=7.947562542036706E-4,length_95%_HPD={2.9107880550327536E-8,0.0018294795881956816},length_median=7.041743956506252E-4,length_range={2.9107880550327536E-8,0.0036723141092807055}]:7.932998450389462E-4,13[&height=6.470368231131053E-10,height_95%_HPD={0.0,1.7826096154749393E-9},height_median=5.238689482212067E-10,height_range={0.0,4.249159246683121E-9},length=7.951509659779687E-4,length_95%_HPD={6.229132054613729E-7,0.0018326560966670513},length_median=7.040078053250909E-4,length_range={2.9107880550327536E-8,0.0036723141092807055}]:7.932998450295365E-4)[&height=7.933004920663596E-4,height_95%_HPD={6.638001650571823E-7,0.0018280993099324405},height_median=7.024360966170207E-4,height_range={2.958404365926981E-8,0.003672315215226263},length=0.0019252035148111146,length_95%_HPD={4.738848365377635E-4,0.0035072213504463434},length_median=0.0018550638342276216,length_range={2.5191079089381674E-7,0.00716973515227437},posterior=0.9938155019812613]:0.0018280420833302808,8[&height=6.472463808234495E-10,height_95%_HPD={0.0,1.8044374883174896E-9},height_median=4.94765117764473E-10,height_range={0.0,4.292814992368221E-9},length=0.0026941866217057558,length_95%_HPD={8.500846452079713E-4,0.0046357084065675735},length_median=0.002689088461920619,length_range={6.155681830932735E-7,0.007732863072305918}]:0.00262134192815026)[&posterior=0.3828093174832426]:5.440265220025505E-4,7[&height=6.470546512810777E-10,height_95%_HPD={0.0,1.8044374883174896E-9},height_median=4.94765117764473E-10,height_range={0.0,4.3655745685100555E-9},length=0.002718107221597075,length_95%_HPD={8.234308916144073E-4,0.0047088791616261005},length_median=0.0027223059441894293,length_range={6.155681830932735E-7,0.007625814992934465}]:0.00316536845034454)[&height=0.003165369097399191,height_95%_HPD={0.0017311207484453917,0.004784408258274198},height_median=0.003111313097178936,height_range={7.827698718756437E-4,0.007732863654382527},length=0.00560505905738117,length_95%_HPD={0.0020680136512964964,0.009265056811273098},length_median=0.00550480280071497,length_range={4.4211611384525895E-4,0.013632770627737045},posterior=1.0]:0.0055929657625117465)[&height=0.008758334859910937,height_95%_HPD={0.0052209768909960985,0.012433705851435661},height_median=0.008668268215842545,height_range={0.0029398100450634956,0.016963657923042774},length=0.005631063484499741,length_95%_HPD={5.42586378287524E-4,0.011212430894374847},length_median=0.005364045267924666,length_range={2.053581056316034E-7,0.017143597826361656},posterior=0.9918157241787949]:0.005536534667011721,(11[&height=6.478466418001324E-10,height_95%_HPD={0.0,1.862645149230957E-9},height_median=5.238689482212067E-10,height_range={0.0,4.8603396862745285E-9},length=8.948332220228819E-4,length_95%_HPD={6.713243738687424E-9,0.002426081569865346},length_median=6.939877639524639E-4,length_range={6.713243738687424E-9,0.006751846056431532}]:8.948332220228819E-4,12[&height=6.478466418001324E-10,height_95%_HPD={0.0,1.862645149230957E-9},height_median=5.238689482212067E-10,height_range={0.0,4.8603396862745285E-9},length=8.948332220228819E-4,length_95%_HPD={6.713243738687424E-9,0.002426081569865346},length_median=6.939877639524639E-4,length_range={6.713243738687424E-9,0.006751846056431532}]:8.948332220228819E-4)[&height=8.948338698695237E-4,height_95%_HPD={6.713243738687424E-9,0.0024260818026959896},height_median=6.939877639524639E-4,height_range={6.713243738687424E-9,0.006751846842234954},length=0.013456651587526914,length_95%_HPD={0.008329744450747967,0.018929755315184593},length_median=0.013355258852243423,length_range={0.003228739369660616,0.02278914861381054},posterior=1.0]:0.013400035657053135)[&height=0.014294869526922658,height_95%_HPD={0.009361313859699294,0.019408474094234407},height_median=0.014202973106876016,height_range={0.006130656227469444,0.02355862269178033},length=0.005269106496117206,length_95%_HPD={2.0956993103027344E-4,0.010252906940877438},length_median=0.005197025369852781,length_range={5.0076430113676906E-8,0.01625886559486389},posterior=0.9834833166685183]:0.005252489110091138)[&height=0.019547358637013797,height_95%_HPD={0.016048066318035126,0.022884871810674667},height_median=0.019499994028592482,height_range={0.012832426640670747,0.02748817962128669},length=0.02685916442837589,length_95%_HPD={0.019239624962210655,0.03452908620238304},length_median=0.026951756328344345,length_range={0.005173864774405956,0.042367082089185715},posterior=1.0]:0.026859164428375888,(9[&height=6.459862659234434E-10,height_95%_HPD={0.0,2.0954757928848267E-9},height_median=4.0745362639427185E-10,height_range={0.0,4.82032191939652E-9},length=0.021622018935840502,length_95%_HPD={0.009619379416108131,0.03370290994644165},length_median=0.021963028237223625,length_range={4.299304782762192E-5,0.04251272231340408}]:0.02162201893584051,17[&height=6.459862659234434E-10,height_95%_HPD={0.0,2.0954757928848267E-9},height_median=4.0745362639427185E-10,height_range={0.0,4.82032191939652E-9},length=0.021622018935840502,length_95%_HPD={0.009619379416108131,0.03370290994644165},length_median=0.021963028237223625,length_range={4.299304782762192E-5,0.04251272231340408}]:0.02162201893584051)[&height=0.021622019581826774,height_95%_HPD={0.009619379416108131,0.03370290994644165},height_median=0.021963028237223625,height_range={4.299409920349717E-5,0.04251272417604923},length=0.024784503483562915,length_95%_HPD={0.011264977976679802,0.03893865644931793},length_median=0.02454477921128273,length_range={6.937262369319797E-4,0.0559229739010334},posterior=1.0]:0.02478450348356291)[&height=0.046406523065389685,height_95%_HPD={0.03891121596097946,0.05412704683840275},height_median=0.04649984650313854,height_range={0.022610839136177674,0.06058742292225361},length=0.0,posterior=1.0]:0.0;
End;
