# Supplementary material for: Addressing incomplete lineage sorting and paralogy in the inference of uncertain salmonid phylogenetic relationships
Source: PeerJ. 2020 Jul 3;8:e9389. doi: 10.7717/peerj.9389 (PMC7337038; doi:10.7717/peerj.9389)
Supplement: Supplemental Information 1 — Assembled contigs matching UCE loci, alignments, raw code and tree files. [file peerj-08-9389-s001.zip › Data Supplement/BEAST trees/75.tre]

#NEXUS

Begin taxa;
	Dimensions ntax=17;
		Taxlabels
			Oncorhynchus_tshawytscha16 
			Prosopium_cylindraceum53 
			Hucho_taimen31 
			Coregonus_laurettae55 
			Parahucho_perryi15 
			Salmo_salar13 
			Coregonus_sardinella41 
			Stenodus_leucichthys51 
			Esox_lucius3 
			Thymallus_grubii10 
			Salvelinus_alpinus9 
			Thymallus_arcticus57 
			Coregonus_pidschian36 
			Oncorhynchus_mykiss20 
			Brachymystax_lenok32 
			Umbra_limi 
			Salvelinus_fontinalis
			;
End;
Begin trees;
	Translate
		   1 Oncorhynchus_tshawytscha16,
		   2 Prosopium_cylindraceum53,
		   3 Hucho_taimen31,
		   4 Coregonus_laurettae55,
		   5 Parahucho_perryi15,
		   6 Salmo_salar13,
		   7 Coregonus_sardinella41,
		   8 Stenodus_leucichthys51,
		   9 Esox_lucius3,
		  10 Thymallus_grubii10,
		  11 Salvelinus_alpinus9,
		  12 Thymallus_arcticus57,
		  13 Coregonus_pidschian36,
		  14 Oncorhynchus_mykiss20,
		  15 Brachymystax_lenok32,
		  16 Umbra_limi,
		  17 Salvelinus_fontinalis
;
tree TREE1 = (((((1[&height=5.060369904506975E-10,height_95%_HPD={0.0,1.3969838619232178E-9},height_median=4.0745362639427185E-10,height_range={0.0,3.14321368932724E-9},length=0.0016611241080076457,length_95%_HPD={4.995170165784657E-4,0.0027553043328225613},length_median=0.0016608465230092406,length_range={3.75197646462766E-6,0.0037826281040906906}]:0.0016611241080076455,14[&height=5.060369904506975E-10,height_95%_HPD={0.0,1.3969838619232178E-9},height_median=4.0745362639427185E-10,height_range={0.0,3.14321368932724E-9},length=0.0016611241080076457,length_95%_HPD={4.995170165784657E-4,0.0027553043328225613},length_median=0.0016608465230092406,length_range={3.75197646462766E-6,0.0037826281040906906}]:0.0016611241080076455)[&height=0.001661124614044636,height_95%_HPD={4.995176277589053E-4,0.0027553047984838486},height_median=0.0016608468577032909,height_range={3.7528370739892125E-6,0.003782628831686452},length=0.00429972717393361,length_95%_HPD={0.002694596303626895,0.005864985752850771},length_median=0.0043260217644274235,length_range={0.0013543013483285904,0.007387720979750156},posterior=1.0]:0.004477649607714411,((5[&height=5.037299771508999E-10,height_95%_HPD={0.0,1.3969838619232178E-9},height_median=4.019966581836343E-10,height_range={0.0,3.026798367500305E-9},length=0.003339450068444172,length_95%_HPD={4.8578568384982646E-4,0.005543689709156752},length_median=0.0035115221980959177,length_range={4.266953055775957E-6,0.006930782459676266}]:0.0032338681983727735,6[&height=5.042943685373778E-10,height_95%_HPD={0.0,1.3969838619232178E-9},height_median=4.0745362639427185E-10,height_range={0.0,3.026798367500305E-9},length=0.003341347931972334,length_95%_HPD={4.837829910684377E-4,0.005574170965701342},length_median=0.003511041635647416,length_range={4.266953055775957E-6,0.006857693661004305}]:0.003233868197808382)[&height=0.0032338687021027505,height_95%_HPD={5.758964689448476E-4,0.005481572821736336},height_median=0.003408118791412562,height_range={4.267589247319847E-6,0.006857695123471785},length=0.002333668091664596,length_95%_HPD={8.809649443719536E-5,0.005018544849008322},length_median=0.002120597753673792,length_range={4.0559635294812324E-7,0.0072318390011787415},posterior=0.9416731474280635]:0.0020640077049616967,(11[&height=5.046031426812004E-10,height_95%_HPD={0.0,1.3969838619232178E-9},height_median=4.0745362639427185E-10,height_range={0.0,2.7939677238464355E-9},length=0.0012011426584126426,length_95%_HPD={1.8466732581146061E-4,0.0021707939449697733},length_median=0.0011899977689608932,length_range={2.0803893221454928E-6,0.00342408730648458}]:0.0012011426584126426,17[&height=5.046031426812004E-10,height_95%_HPD={0.0,1.3969838619232178E-9},height_median=4.0745362639427185E-10,height_range={0.0,2.7939677238464355E-9},length=0.0012011426584126426,length_95%_HPD={1.8466732581146061E-4,0.0021707939449697733},length_median=0.0011899977689608932,length_range={2.0803893221454928E-6,0.00342408730648458}]:0.0012011426584126426)[&height=0.0012011431630157853,height_95%_HPD={1.8466802430339158E-4,0.002170794177800417},height_median=0.001189997943583876,height_range={2.0815059542655945E-6,0.0034240874083479866},length=0.004216043101427753,length_95%_HPD={0.002561664441600442,0.005767190828919411},length_median=0.004230316262692213,length_range={0.0012932816753163934,0.006906121503561735},posterior=1.0]:0.0040967332440486615)[&height=0.005297876407064447,height_95%_HPD={0.004132763366214931,0.006453422611230053},height_median=0.005333479792170692,height_range={0.002637644996866584,0.007905663202109281},length=8.526143038561061E-4,length_95%_HPD={9.317447080547936E-8,0.002000059699639678},length_median=7.367258367594332E-4,length_range={9.317447080547936E-8,0.003638232359662652},posterior=0.6498537199570418]:8.408978146946001E-4)[&height=0.006138774221759047,height_95%_HPD={0.005265826010145247,0.006989086279645562},height_median=0.00614607275929302,height_range={0.004330849391408265,0.00800634000916034},length=0.0019563404851783996,length_95%_HPD={9.2885090271011E-4,0.003040851792320609},length_median=0.0019328936468809843,length_range={4.3405621545389295E-4,0.0045963372103869915},posterior=1.0]:0.0019563404851783974,(3[&height=5.077805978036148E-10,height_95%_HPD={0.0,1.3969838619232178E-9},height_median=4.0745362639427185E-10,height_range={0.0,3.026229933311697E-9},length=8.33992522874062E-4,length_95%_HPD={5.319557385519147E-5,0.001559070311486721},length_median=8.101736893877387E-4,length_range={1.0108266224051476E-7,0.0028696777299046516}]:8.33992522874062E-4,15[&height=5.077805978036148E-10,height_95%_HPD={0.0,1.3969838619232178E-9},height_median=4.0745362639427185E-10,height_range={0.0,3.026229933311697E-9},length=8.33992522874062E-4,length_95%_HPD={5.319557385519147E-5,0.001559070311486721},length_median=8.101736893877387E-4,length_range={1.0108266224051476E-7,0.0028696777299046516}]:8.33992522874062E-4)[&height=8.339930306546598E-4,height_95%_HPD={5.319557385519147E-5,0.0015590706025250256},height_median=8.101745916064829E-4,height_range={1.0163057595491409E-7,0.0028696779918391258},length=0.007261121676282787,length_95%_HPD={0.006066455040127039,0.008403739891946316},length_median=0.007266721222549677,length_range={0.004881913773715496,0.009515349753201008},posterior=1.0]:0.007261121676282785)[&height=0.008095114706937445,height_95%_HPD={0.0072423601523041725,0.008946504851337522},height_median=0.008089704060694203,height_range={0.006510591134428978,0.009889253415167332},length=0.006381259377002418,length_95%_HPD={0.0044186050072312355,0.008101788349449635},length_median=0.006472006440162659,length_range={0.002811534097418189,0.009336850605905056},posterior=1.0]:0.007004426440639727,((2[&height=5.03017477876788E-10,height_95%_HPD={0.0,1.3969838619232178E-9},height_median=4.0745362639427185E-10,height_range={0.0,3.0850060284137726E-9},length=0.005250851472787496,length_95%_HPD={0.004012714140117168,0.006520451046526432},length_median=0.005231451243162155,length_range={0.003086216514930129,0.008830452337861061}]:0.005250851472787497,((4[&height=5.027906190244616E-10,height_95%_HPD={0.0,1.4260876923799515E-9},height_median=4.001776687800884E-10,height_range={0.0,2.8812792152166367E-9},length=6.091335655775206E-4,length_95%_HPD={1.0678073891767781E-7,0.0012238698545843363},length_median=5.883066332899034E-4,length_range={5.4063736598664036E-8,0.002003426430746913}]:6.901405185880611E-4,(7[&height=5.029847762150438E-10,height_95%_HPD={0.0,1.433363649994135E-9},height_median=3.92901711165905E-10,height_range={0.0,2.8958311304450035E-9},length=4.487582852145716E-4,length_95%_HPD={8.570705922750221E-9,0.0011292042909190059},length_median=3.696211497299373E-4,length_range={8.570705922750221E-9,0.0021257312037050724}]:3.0715961301807065E-4,13[&height=5.028394872117505E-10,height_95%_HPD={0.0,1.431544660590589E-9},height_median=3.92901711165905E-10,height_range={0.0,2.8958311304450035E-9},length=3.703930570849457E-4,length_95%_HPD={1.337687116631514E-8,9.089785744436085E-4},length_median=3.1610869336873293E-4,length_range={8.570705922750221E-9,0.0017187446355819702}]:3.0715961316335965E-4)[&height=3.071601160028469E-4,height_95%_HPD={9.255018085241318E-9,7.884298829594627E-4},height_median=2.5032428675331175E-4,height_range={9.255018085241318E-9,0.0016841642297720227},length=5.552442908160551E-4,length_95%_HPD={9.207857232240713E-8,0.0011396995978429914},length_median=5.260564503259957E-4,length_range={9.207857232240713E-8,0.002031670417636633},posterior=0.6080065177943191]:3.829809053758332E-4)[&posterior=0.4349146391141725]:3.769763390717388E-4,8[&height=5.030205866369357E-10,height_95%_HPD={0.0,1.4260876923799515E-9},height_median=4.001776687800884E-10,height_range={0.0,2.9103830456733704E-9},length=8.114739511347322E-4,length_95%_HPD={1.0678073891767781E-7,0.001560900011099875},length_median=8.046175353229046E-4,length_range={5.4063736598664036E-8,0.002402527956292033}]:0.0010671168574298323)[&height=0.0010671173604504189,height_95%_HPD={4.506004333961755E-4,0.001707660499960184},height_median=0.001056139124557376,height_range={1.0440649930387735E-4,0.002402528130915016},length=0.004183734615354555,length_95%_HPD={0.0026981239207088947,0.00569880148395896},length_median=0.004171906039118767,length_range={0.0013067758409306407,0.008140710182487965},posterior=1.0]:0.004183734615354555)[&height=0.005250851975804974,height_95%_HPD={0.004012715071439743,0.006520451512187719},height_median=0.005231452058069408,height_range={0.0030862173007335514,0.00883045291993767},length=0.008048401505852272,length_95%_HPD={0.004779030103236437,0.010890820994973183},length_median=0.008293055929243565,length_range={0.001900925301015377,0.012332734651863575},posterior=1.0]:0.007388936441271622,(10[&height=5.041212490596324E-10,height_95%_HPD={0.0,1.4551915228366852E-9},height_median=4.0745362639427185E-10,height_range={0.0,3.039531293325126E-9},length=3.143123983716796E-4,length_95%_HPD={9.45626910109354E-10,8.318556938320398E-4},length_median=2.476909721735865E-4,length_range={9.45626910109354E-10,0.0021374740172177553}]:3.143123983716795E-4,12[&height=5.041212490596324E-10,height_95%_HPD={0.0,1.4551915228366852E-9},height_median=4.0745362639427185E-10,height_range={0.0,3.039531293325126E-9},length=3.143123983716796E-4,length_95%_HPD={9.45626910109354E-10,8.318556938320398E-4},length_median=2.476909721735865E-4,length_range={9.45626910109354E-10,0.0021374740172177553}]:3.143123983716795E-4)[&height=3.143129024929286E-4,height_95%_HPD={1.6298145055770874E-9,8.318556938320398E-4},height_median=2.4769222363829613E-4,height_range={1.6298145055770874E-9,0.0021374740172177553},length=0.0135435928924524,length_95%_HPD={0.010022828355431557,0.016258714720606804},length_median=0.013967078179121017,length_range={0.0073034013621509075,0.017633622512221336},posterior=1.0]:0.012325475514583668)[&height=0.012639788417076596,height_95%_HPD={0.009893804788589478,0.015150139457546175},height_median=0.012715693941572681,height_range={0.007784762419760227,0.016173081123270094},length=0.0023205310541659628,length_95%_HPD={8.75916441600566E-7,0.004967803135514259},length_median=0.002210098085924983,length_range={4.0016095681494335E-7,0.007090785540640354},posterior=0.5211643150761026]:0.0024597527305005758)[&height=0.015099541147577172,height_95%_HPD={0.013930104934843257,0.01628908421844244},height_median=0.015081054531037807,height_range={0.012997352983802557,0.01784189825411886},length=0.023743403287760964,length_95%_HPD={0.02047860436141491,0.027103416621685028},length_median=0.02373783104121685,length_range={0.017390457913279533,0.030231209471821785},posterior=1.0]:0.02374340328776097,(9[&height=5.056122874296096E-10,height_95%_HPD={0.0,1.6807462088763714E-9},height_median=2.9103830456733704E-10,height_range={0.0,3.14321368932724E-9},length=0.02546529162726739,length_95%_HPD={0.02124432846903801,0.02960573136806488},length_median=0.02549508772790432,length_range={0.015329181216657162,0.033282678574323654}]:0.02546529162726739,16[&height=5.056122874296096E-10,height_95%_HPD={0.0,1.6807462088763714E-9},height_median=2.9103830456733704E-10,height_range={0.0,3.14321368932724E-9},length=0.02546529162726739,length_95%_HPD={0.02124432846903801,0.02960573136806488},length_median=0.02549508772790432,length_range={0.015329181216657162,0.033282678574323654}]:0.02546529162726739)[&height=0.025465292132879676,height_95%_HPD={0.02124432846903801,0.02960573136806488},height_median=0.025495088193565607,height_range={0.015329181216657162,0.03328267965116538},length=0.01337765230245846,length_95%_HPD={0.00831451267004013,0.018296293914318085},length_median=0.013340018689632416,length_range={0.0025088093243539333,0.02399352937936783},posterior=1.0]:0.013377652302458468)[&height=0.038842944435338145,height_95%_HPD={0.03566510137170553,0.04194446986366529},height_median=0.03883653355296701,height_range={0.03235110267996788,0.04519158788025379},length=0.0,posterior=1.0]:0.0;
End;
