# Supplementary material for: Addressing incomplete lineage sorting and paralogy in the inference of uncertain salmonid phylogenetic relationships
Source: PeerJ. 2020 Jul 3;8:e9389. doi: 10.7717/peerj.9389 (PMC7337038; doi:10.7717/peerj.9389)
Supplement: Supplemental Information 1 — Assembled contigs matching UCE loci, alignments, raw code and tree files. [file peerj-08-9389-s001.zip › Data Supplement/BEAST trees/93.tre]

#NEXUS

Begin taxa;
	Dimensions ntax=17;
		Taxlabels
			Oncorhynchus_tshawytscha16 
			Prosopium_cylindraceum53 
			Hucho_taimen31 
			Coregonus_laurettae55 
			Parahucho_perryi15 
			Salmo_salar13 
			Coregonus_sardinella41 
			Stenodus_leucichthys51 
			Esox_lucius3 
			Salvelinus_alpinus9 
			Thymallus_grubii10 
			Thymallus_arcticus57 
			Coregonus_pidschian36 
			Brachymystax_lenok32 
			Oncorhynchus_mykiss20 
			Umbra_limi 
			Aalvelinus_fontinalis
			;
End;
Begin trees;
	Translate
		   1 Oncorhynchus_tshawytscha16,
		   2 Prosopium_cylindraceum53,
		   3 Hucho_taimen31,
		   4 Coregonus_laurettae55,
		   5 Parahucho_perryi15,
		   6 Salmo_salar13,
		   7 Coregonus_sardinella41,
		   8 Stenodus_leucichthys51,
		   9 Esox_lucius3,
		  10 Salvelinus_alpinus9,
		  11 Thymallus_grubii10,
		  12 Thymallus_arcticus57,
		  13 Coregonus_pidschian36,
		  14 Brachymystax_lenok32,
		  15 Oncorhynchus_mykiss20,
		  16 Umbra_limi,
		  17 Aalvelinus_fontinalis
;
tree TREE1 = ((((((1[&height=5.125986227672476E-10,height_95%_HPD={0.0,1.3387762010097504E-9},height_median=4.147295840084553E-10,height_range={0.0,2.7939677238464355E-9},length=0.0017077789609625724,length_95%_HPD={3.880556905642152E-4,0.002939852187409997},length_median=0.0017168158665299416,length_range={4.307359091626495E-8,0.0041379621252417564}]:0.0017077789609625726,15[&height=5.125986227672476E-10,height_95%_HPD={0.0,1.3387762010097504E-9},height_median=4.147295840084553E-10,height_range={0.0,2.7939677238464355E-9},length=0.0017077789609625724,length_95%_HPD={3.880556905642152E-4,0.002939852187409997},length_median=0.0017168158665299416,length_range={4.307359091626495E-8,0.0041379621252417564}]:0.0017077789609625726)[&height=0.0017077794735611954,height_95%_HPD={3.8805638905614614E-4,0.0029398530605249107},height_median=0.0017168160993605852,height_range={4.3422915041446686E-8,0.004137963056564331},length=0.004429881512028683,length_95%_HPD={0.0025115585885941982,0.00638160714879632},length_median=0.004455003421753645,length_range={7.783694309182465E-4,0.007813737727701664},posterior=1.0]:0.004112366705832244,(10[&height=5.097930580765599E-10,height_95%_HPD={0.0,1.3387762010097504E-9},height_median=4.0745362639427185E-10,height_range={0.0,3.026798367500305E-9},length=0.0011462042265040996,length_95%_HPD={2.3242673705681227E-6,0.0022972230799496174},length_median=0.001095443032681942,length_range={8.6955324718474E-8,0.004149960819631815}]:0.0011462042265040998,17[&height=5.097930580765599E-10,height_95%_HPD={0.0,1.3387762010097504E-9},height_median=4.0745362639427185E-10,height_range={0.0,3.026798367500305E-9},length=0.0011462042265040996,length_95%_HPD={2.3242673705681227E-6,0.0022972230799496174},length_median=0.001095443032681942,length_range={8.6955324718474E-8,0.004149960819631815}]:0.0011462042265040998)[&height=0.0011462047362971579,height_95%_HPD={2.3247412173077464E-6,0.0022972238366492093},height_median=0.0010954438475891948,height_range={8.736969903111458E-8,0.004149962041992694},length=0.004813359934200621,length_95%_HPD={0.002640499034896493,0.0069934166967868805},length_median=0.004883459769189358,length_range={6.919974694028497E-4,0.00818361435085535},posterior=1.0]:0.004673941443096281)[&posterior=0.4134725771210606]:9.020253685848066E-4,(5[&height=5.119145149420709E-10,height_95%_HPD={0.0,1.3387762010097504E-9},height_median=4.147295840084553E-10,height_range={0.0,2.837623469531536E-9},length=0.0023881129541327693,length_95%_HPD={2.7985836936750275E-7,0.0049002403393387794},length_median=0.002265879651531577,length_range={2.7985836936750275E-7,0.007162994705140591}]:0.0023646964166290697,6[&height=5.11849649071287E-10,height_95%_HPD={0.0,1.3387762010097504E-9},height_median=4.147295840084553E-10,height_range={0.0,2.837623469531536E-9},length=0.002388455856021511,length_95%_HPD={2.7985836936750275E-7,0.004900538828223944},length_median=0.002265879651531577,length_range={2.7985836936750275E-7,0.007241923827677965}]:0.0023646964166939358)[&height=0.002364696928543585,height_95%_HPD={2.802116796374321E-7,0.004837224027141929},height_median=0.0022464102949015796,height_range={2.802116796374321E-7,0.007130521640647203},length=0.0038139131577182477,length_95%_HPD={6.359640974551439E-4,0.006699528079479933},length_median=0.0038791686529293656,length_range={1.6717467588023283E-6,0.008116617798805237},posterior=0.9915935266451875]:0.004357474619434662)[&height=0.006722171547978246,height_95%_HPD={0.005584066966548562,0.007820352300768718},height_median=0.006732636800734326,height_range={0.003911640029400587,0.009038613643497229},length=0.0020291446886976363,length_95%_HPD={7.75976455770433E-4,0.0033481584396213293},length_median=0.0019937983015552163,length_range={2.9974380595376715E-5,0.005364409182220697},posterior=0.9998889012331963]:0.00202898676877557,(3[&height=5.123300031161659E-10,height_95%_HPD={0.0,1.3969838619232178E-9},height_median=4.3655745685100555E-10,height_range={0.0,2.9103830456733704E-9},length=7.867264725354631E-4,length_95%_HPD={6.359013582368789E-8,0.001624594209715724},length_median=7.341516320593655E-4,length_range={6.359013582368789E-8,0.003286488354206085}]:7.867264725354631E-4,14[&height=5.123300031161659E-10,height_95%_HPD={0.0,1.3969838619232178E-9},height_median=4.3655745685100555E-10,height_range={0.0,2.9103830456733704E-9},length=7.867264725354631E-4,length_95%_HPD={6.359013582368789E-8,0.001624594209715724},length_median=7.341516320593655E-4,length_range={6.359013582368789E-8,0.003286488354206085}]:7.867264725354631E-4)[&height=7.867269848654662E-4,height_95%_HPD={6.408663466572762E-8,0.001624594908207655},height_median=7.341518939938396E-4,height_range={6.408663466572762E-8,0.003286488470621407},length=0.007964403974497623,length_95%_HPD={0.006342812906950712,0.009543194435536861},length_median=0.007969490252435207,length_range={0.0044202604331076145,0.010926897637546062},posterior=1.0]:0.00796443133188835)[&height=0.008751158316753816,height_95%_HPD={0.0074186726051266305,0.010105665074661374},height_median=0.008745997329242527,height_range={0.006270593876251951,0.011887827306054533},length=0.0064346183333424175,length_95%_HPD={0.003973559010773897,0.00875080842524767},length_median=0.0064948308281600475,length_range={0.0010865399381145835,0.010940182022750378},posterior=1.0]:0.007229632156612424,((2[&height=5.097497659651908E-10,height_95%_HPD={0.0,1.3969838619232178E-9},height_median=4.6566128730773926E-10,height_range={0.0,2.852175384759903E-9},length=0.006614948824870688,length_95%_HPD={0.004533793311566114,0.00872195977717638},length_median=0.006579731125384569,length_range={0.00293453736230731,0.01077653281390667}]:0.006614948824870688,((4[&height=5.107128175329343E-10,height_95%_HPD={0.0,1.3715180102735758E-9},height_median=4.147295840084553E-10,height_range={0.0,2.914021024480462E-9},length=7.337673227736861E-4,length_95%_HPD={2.7045453521168383E-7,0.0015918209683150053},length_median=6.780941621400416E-4,length_range={4.0225266673132865E-8,0.003061523661017418}]:8.542649687270504E-4,(8[&height=5.103352025720685E-10,height_95%_HPD={0.0,1.3751559890806675E-9},height_median=4.147295840084553E-10,height_range={0.0,2.9103830456733704E-9},length=6.555333920658972E-4,length_95%_HPD={1.338765276415188E-8,0.0015338262310251594},length_median=5.728738033212721E-4,length_range={1.338765276415188E-8,0.0029964731074869633}]:4.340009302484221E-4,13[&height=5.10684665832638E-10,height_95%_HPD={0.0,1.367880031466484E-9},height_median=4.220055416226387E-10,height_range={0.0,2.9103830456733704E-9},length=5.683588145329913E-4,length_95%_HPD={1.338765276415188E-8,0.0013260891428217292},length_median=5.003898404538631E-4,length_range={1.338765276415188E-8,0.0023236412089318037}]:4.3400092989895887E-4)[&posterior=0.3971410584009184]:4.202640388562432E-4)[&height=8.542654794398679E-4,height_95%_HPD={1.1753302533179522E-4,0.0015933786635287106},height_median=8.269665413536131E-4,height_range={9.872193913906813E-6,0.0025541928480379283},length=7.317307554587068E-4,length_95%_HPD={1.8983912752901233E-7,0.001574194640852511},length_median=6.783980643376708E-4,length_range={1.8983912752901233E-7,0.0027366087306290865},posterior=0.5917490649187127]:6.191491431169088E-4,7[&height=5.106265770299493E-10,height_95%_HPD={0.0,1.3969838619232178E-9},height_median=4.220055416226387E-10,height_range={0.0,2.9103830456733704E-9},length=0.0012568616326343166,length_95%_HPD={8.84745895746164E-6,0.0022130366414785385},length_median=0.001289165229536593,length_range={7.972657556365448E-8,0.003663112176582217}]:0.0014734141119301996)[&height=0.0014734146225567767,height_95%_HPD={6.228336424101144E-4,0.002347061410546303},height_median=0.0014545661979354918,height_range={1.0727683547884226E-4,0.0036631127004511654},length=0.005141534712063678,length_95%_HPD={0.002850033575668931,0.007399354595690966},length_median=0.0050970870070159435,length_range={0.0012432943331077695,0.010060287080705166},posterior=1.0]:0.005141534712063677)[&height=0.006614949334620454,height_95%_HPD={0.004533793311566114,0.00872195977717638},height_median=0.00657973141369439,height_range={0.0029345379443839192,0.010776532930321991},length=0.008555126314472257,length_95%_HPD={0.005430367775261402,0.011594598181545734},length_median=0.008603831753134727,length_range={0.0023260139860212803,0.01380156259983778},posterior=1.0]:0.008072061650702886,(11[&height=5.096278555090382E-10,height_95%_HPD={0.0,1.3969838619232178E-9},height_median=4.3655745685100555E-10,height_range={0.0,3.194145392626524E-9},length=8.322470137911269E-4,length_95%_HPD={6.85738044126083E-9,0.0018795228097587824},length_median=7.464354275725782E-4,length_range={6.85738044126083E-9,0.0037441060412675142}]:8.322470137911268E-4,12[&height=5.096278555090382E-10,height_95%_HPD={0.0,1.3969838619232178E-9},height_median=4.3655745685100555E-10,height_range={0.0,3.194145392626524E-9},length=8.322470137911269E-4,length_95%_HPD={6.85738044126083E-9,0.0018795228097587824},length_median=7.464354275725782E-4,length_range={6.85738044126083E-9,0.0037441060412675142}]:8.322470137911268E-4)[&height=8.322475234189824E-4,height_95%_HPD={7.254129741340876E-9,0.0018795228679664433},height_median=7.464364171028137E-4,height_range={7.254129741340876E-9,0.0037441066233441234},length=0.01436962586186518,length_95%_HPD={0.011769006960093975,0.01699237711727619},length_median=0.014440838247537613,length_range={0.008225523866713047,0.01897563226521015},posterior=1.0]:0.013854763461904356)[&posterior=0.3355553086694071]:0.0012937794880429013)[&height=0.01598079047336624,height_95%_HPD={0.014281864394433796,0.0177493330265861},height_median=0.01597514934837818,height_range={0.012397313163091894,0.019675874209497124},length=0.017446292798405507,length_95%_HPD={0.011464488692581654,0.023322148248553276},length_median=0.017419328913092613,length_range={0.006557281129062176,0.029754409566521645},posterior=1.0]:0.017446292798405507,(9[&height=5.051964853357709E-10,height_95%_HPD={0.0,1.6298145055770874E-9},height_median=3.128661774098873E-10,height_range={0.0,2.9685907065868378E-9},length=0.020575027723649532,length_95%_HPD={0.013195950537919998,0.027563944458961487},length_median=0.02076420746743679,length_range={0.0017798335757106543,0.03260648995637894}]:0.020575027723649535,16[&height=5.051964853357709E-10,height_95%_HPD={0.0,1.6298145055770874E-9},height_median=3.128661774098873E-10,height_range={0.0,2.9685907065868378E-9},length=0.020575027723649532,length_95%_HPD={0.013195950537919998,0.027563944458961487},length_median=0.02076420746743679,length_range={0.0017798335757106543,0.03260648995637894}]:0.020575027723649535)[&height=0.02057502822884602,height_95%_HPD={0.013195950537919998,0.027563944458961487},height_median=0.02076420746743679,height_range={0.0017798349890654208,0.03260648995637894},length=0.012852055042925728,length_95%_HPD={0.003592495573684573,0.02210248075425625},length_median=0.012784183025360107,length_range={3.9347895653918386E-4,0.035708021372556686},posterior=1.0]:0.012852055042925727)[&height=0.03342708327177175,height_95%_HPD={0.027613202575594187,0.03928230423480272},height_median=0.03342285193502903,height_range={0.021809641271829605,0.0446954183280468},length=0.0,posterior=1.0]:0.0;
End;
