# Supplementary material for: Addressing incomplete lineage sorting and paralogy in the inference of uncertain salmonid phylogenetic relationships
Source: PeerJ. 2020 Jul 3;8:e9389. doi: 10.7717/peerj.9389 (PMC7337038; doi:10.7717/peerj.9389)
Supplement: Supplemental Information 1 — Assembled contigs matching UCE loci, alignments, raw code and tree files. [file peerj-08-9389-s001.zip › Data Supplement/BEAST trees/95.tre]

#NEXUS

Begin taxa;
	Dimensions ntax=17;
		Taxlabels
			Oncorhynchus_tshawytscha16 
			Prosopium_cylindraceum53 
			Hucho_taimen31 
			Coregonus_laurettae55 
			Parahucho_perryi15 
			Salmo_salar13 
			Coregonus_sardinella41 
			Stenodus_leucichthys51 
			Esox_lucius3 
			Salvelinus_alpinus9 
			Thymallus_grubii10 
			Thymallus_arcticus57 
			Coregonus_pidschian36 
			Oncorhynchus_mykiss20 
			Brachymystax_lenok32 
			Salvelinus_fontinalis 
			Umbra_limi
			;
End;
Begin trees;
	Translate
		   1 Oncorhynchus_tshawytscha16,
		   2 Prosopium_cylindraceum53,
		   3 Hucho_taimen31,
		   4 Coregonus_laurettae55,
		   5 Parahucho_perryi15,
		   6 Salmo_salar13,
		   7 Coregonus_sardinella41,
		   8 Stenodus_leucichthys51,
		   9 Esox_lucius3,
		  10 Salvelinus_alpinus9,
		  11 Thymallus_grubii10,
		  12 Thymallus_arcticus57,
		  13 Coregonus_pidschian36,
		  14 Oncorhynchus_mykiss20,
		  15 Brachymystax_lenok32,
		  16 Salvelinus_fontinalis,
		  17 Umbra_limi
;
tree TREE1 = ((((((1[&height=5.922207379038925E-10,height_95%_HPD={0.0,1.5133991837501526E-9},height_median=4.743014869745821E-10,height_range={0.0,3.230525180697441E-9},length=0.0018269425647212292,length_95%_HPD={3.103126073256135E-4,0.0031668604351580143},length_median=0.0018379484536126256,length_range={5.107505103296717E-7,0.004464911296963692}]:0.0018269425647212292,14[&height=5.922207379038925E-10,height_95%_HPD={0.0,1.5133991837501526E-9},height_median=4.743014869745821E-10,height_range={0.0,3.230525180697441E-9},length=0.0018269425647212292,length_95%_HPD={3.103126073256135E-4,0.0031668604351580143},length_median=0.0018379484536126256,length_range={5.107505103296717E-7,0.004464911296963692}]:0.0018269425647212292)[&height=0.0018269431569419672,height_95%_HPD={3.1031330581754446E-4,0.003166860667988658},height_median=0.0018379490647930652,height_range={5.110123311169446E-7,0.004464912286493927},length=0.0052503766827636045,length_95%_HPD={0.0030892537906765938,0.007458674255758524},length_median=0.005288406275212765,length_range={0.0010746184270828962,0.009006123058497906},posterior=1.0]:0.005111677749347084,(10[&height=5.903871526137246E-10,height_95%_HPD={0.0,1.5133991837501526E-9},height_median=4.6566128730773926E-10,height_range={0.0,3.3760443329811096E-9},length=0.0016318131015311036,length_95%_HPD={6.067718061331107E-8,0.003184346482157707},length_median=0.0015831529162824154,length_range={6.067718061331107E-8,0.005132905673235655}]:0.0016318131015311036,16[&height=5.903871526137246E-10,height_95%_HPD={0.0,1.5133991837501526E-9},height_median=4.6566128730773926E-10,height_range={0.0,3.3760443329811096E-9},length=0.0016318131015311036,length_95%_HPD={6.067718061331107E-8,0.003184346482157707},length_median=0.0015831529162824154,length_range={6.067718061331107E-8,0.005132905673235655}]:0.0016318131015311036)[&height=0.0016318136919182562,height_95%_HPD={6.245682016015053E-8,0.00318434665678069},height_median=0.001583153527462855,height_range={6.245682016015053E-8,0.005132907012011856},length=0.005553106845785479,length_95%_HPD={0.003037975635379553,0.008081567473709583},length_median=0.005590145010501146,length_range={5.685877404175699E-4,0.009898295626044273},posterior=1.0]:0.005306807214370795)[&height=0.006938620906289051,height_95%_HPD={0.004971409682184458,0.008757866540690884},height_median=0.0070231445624813205,height_range={0.0028554750606417656,0.010695303877582774},length=0.0011893444601474143,length_95%_HPD={9.629641226638341E-7,0.0028070996049791574},length_median=0.0010370443924330175,length_range={6.30364468179323E-7,0.005506896413862705},posterior=0.657260304410621]:0.0011298169729558058,(5[&height=5.89906574180697E-10,height_95%_HPD={0.0,1.5133991837501526E-9},height_median=4.6566128730773926E-10,height_range={0.0,3.3760443329811096E-9},length=0.0040035462994815075,length_95%_HPD={1.3956011389382184E-4,0.007174838799983263},length_median=0.0041218644473701715,length_range={1.0372217502663261E-6,0.009154506027698517}]:0.003944418466644912,6[&height=5.899108874853389E-10,height_95%_HPD={0.0,1.5133991837501526E-9},height_median=4.6566128730773926E-10,height_range={0.0,3.3760443329811096E-9},length=0.0040181812997598645,length_95%_HPD={1.481113868067041E-4,0.0072624157182872295},length_median=0.004130028886720538,length_range={1.0372217502663261E-6,0.009613941423594952}]:0.0039444184666405984)[&height=0.003944419056551486,height_95%_HPD={1.5306402929127216E-4,0.007083730539306998},height_median=0.004069818724019569,height_range={1.0377843864262104E-6,0.009154506428558307},length=0.003851266907392927,length_95%_HPD={3.9379624649882317E-4,0.007582363206893206},length_median=0.003654592903330922,length_range={1.1278964393568458E-6,0.010171130299568176},posterior=0.9770025552716365]:0.004124018822693371)[&height=0.008068437879244857,height_95%_HPD={0.006599983898922801,0.009419979214726482},height_median=0.008059358573518693,height_range={0.005430363118648529,0.010890919482335448},length=0.0023168802987699124,length_95%_HPD={7.489295676350594E-4,0.003911898005753756},length_median=0.0022659325040876865,length_range={2.4914946550325112E-8,0.005658711306750774},posterior=0.9923897344739473]:0.002300462358040354,(3[&height=5.922146174556467E-10,height_95%_HPD={0.0,1.5425030142068863E-9},height_median=5.238689482212067E-10,height_range={0.0,3.434251993894577E-9},length=0.0010311902781880975,length_95%_HPD={2.5671197363408282E-6,0.0020374981686472893},length_median=9.788869647309184E-4,length_range={6.099352845012618E-7,0.004231863655149937}]:0.0010311902781880975,15[&height=5.922146174556467E-10,height_95%_HPD={0.0,1.5425030142068863E-9},height_median=5.238689482212067E-10,height_range={0.0,3.434251993894577E-9},length=0.0010311902781880975,length_95%_HPD={2.5671197363408282E-6,0.0020374981686472893},length_median=9.788869647309184E-4,length_range={6.099352845012618E-7,0.004231863655149937}]:0.0010311902781880975)[&height=0.001031190870402715,height_95%_HPD={2.5685876607894897E-6,0.0020374981686472893},height_median=9.788871393539011E-4,height_range={6.113841664046049E-7,0.004231864004395902},length=0.009330231483454363,length_95%_HPD={0.0073639764450490475,0.011565159074962139},length_median=0.009321056306362152,length_range={0.0023143384605646133,0.013462070375680923},posterior=1.0]:0.009337709366882496)[&height=0.010368900237285211,height_95%_HPD={0.008503710036166012,0.01222593942657113},height_median=0.010349940159358084,height_range={0.006817128625698388,0.013958983588963747},length=0.0071790804266891346,length_95%_HPD={0.004449858795851469,0.009860964491963387},length_median=0.007185149239376187,length_range={0.001000060117803514,0.01251690648496151},posterior=1.0]:0.007713003801525351,((2[&height=5.862285810658966E-10,height_95%_HPD={0.0,1.6298145055770874E-9},height_median=4.6566128730773926E-10,height_range={0.0,3.259629011154175E-9},length=0.008676119296859738,length_95%_HPD={0.00595695897936821,0.011446678079664707},length_median=0.008702354971319437,length_range={0.0039038921240717173,0.013909411616623402}]:0.008676119296859738,((4[&height=5.910844195440646E-10,height_95%_HPD={0.0,1.5133991837501526E-9},height_median=4.94765117764473E-10,height_range={0.0,3.623426891863346E-9},length=9.596266841277247E-4,length_95%_HPD={4.1796920413617045E-7,0.0020676536951214075},length_median=8.827230194583535E-4,length_range={4.1796920413617045E-7,0.003306275000795722}]:0.0010122293596821245,(7[&height=5.907446254326149E-10,height_95%_HPD={0.0,1.5279510989785194E-9},height_median=4.94765117764473E-10,height_range={0.0,3.6088749766349792E-9},length=8.626654778650626E-4,length_95%_HPD={1.8032172022230952E-7,0.0018836695235222578},length_median=7.976320921443403E-4,length_range={1.8032172022230952E-7,0.0031863900367170572}]:5.559886316008607E-4,13[&height=5.907720207192122E-10,height_95%_HPD={0.0,1.5279510989785194E-9},height_median=4.94765117764473E-10,height_range={0.0,3.623426891863346E-9},length=6.836407734723489E-4,length_95%_HPD={6.783395178899809E-8,0.001568895298987627},length_median=6.101097969803959E-4,length_range={6.783395178899809E-8,0.0028853013645857573}]:5.559886315734654E-4)[&posterior=0.30868792356404845]:4.5624072842105786E-4)[&posterior=0.44883901788690145]:6.192290245581556E-4,8[&height=5.909858783143267E-10,height_95%_HPD={0.0,1.520675141364336E-9},height_median=4.911271389573812E-10,height_range={0.0,3.4924596548080444E-9},length=0.0012289421975631768,length_95%_HPD={2.0834758629462158E-7,0.002371407812461257},length_median=0.0012306958669796586,length_range={6.783395178899809E-8,0.003809270216152072}]:0.0016314583843388213)[&height=0.0016314589753246996,height_95%_HPD={6.199230665515643E-4,0.0026458529755473137},height_median=0.001606097852345556,height_range={7.317867130041122E-5,0.0038092704489827156},length=0.007044660907763619,length_95%_HPD={0.004100659396499395,0.00980935338884592},length_median=0.007076357491314411,length_range={0.0015316122444346547,0.01278531551361084},posterior=1.0]:0.007044660907763619)[&height=0.008676119883088319,height_95%_HPD={0.005956959270406514,0.011446680407971144},height_median=0.008702355698915198,height_range={0.00390389293897897,0.013909411849454045},length=0.008276338917549739,length_95%_HPD={0.004732582252472639,0.012012338265776634},length_median=0.008298583794385195,length_range={8.377228514291346E-4,0.016730040311813354},posterior=1.0]:0.007752011259993237,(11[&height=5.918876762263079E-10,height_95%_HPD={0.0,1.6298145055770874E-9},height_median=4.6566128730773926E-10,height_range={0.0,3.6088749766349792E-9},length=0.0013268962096055676,length_95%_HPD={3.942995192574017E-7,0.0030507557094097137},length_median=0.0011782884248532355,length_range={3.942995192574017E-7,0.005704937502741814}]:0.0013268962096055676,12[&height=5.918876762263079E-10,height_95%_HPD={0.0,1.6298145055770874E-9},height_median=4.6566128730773926E-10,height_range={0.0,3.6088749766349792E-9},length=0.0013268962096055676,length_95%_HPD={3.942995192574017E-7,0.0030507557094097137},length_median=0.0011782884248532355,length_range={3.942995192574017E-7,0.005704937502741814}]:0.0013268962096055676)[&height=0.0013268968014932439,height_95%_HPD={3.9441511034965515E-7,0.0030507557094097137},height_median=0.0011782889778260142,height_range={3.9441511034965515E-7,0.005704937677364796},length=0.015704936640640894,length_95%_HPD={0.012221814133226871,0.019095180556178093},length_median=0.015797757543623447,length_range={0.006337128579616547,0.022665200755000114},posterior=1.0]:0.015101234341588311)[&height=0.016428131143081556,height_95%_HPD={0.013076083734631538,0.01921324897557497},height_median=0.01653836415562182,height_range={0.007294531969819218,0.02122832421446219},length=0.0016446788510520104,length_95%_HPD={1.3609180768980877E-6,0.004302259534597397},length_median=0.0013257425162009895,length_range={1.3609180768980877E-6,0.0093916617333889},posterior=0.5002777469170092]:0.0016537728957290061)[&height=0.018081904038810562,height_95%_HPD={0.015833138721063733,0.020449597388505936},height_median=0.018066684831865132,height_range={0.013675348833203316,0.02314600022509694},length=0.020876355149973887,length_95%_HPD={0.011893286369740963,0.027582744136452675},length_median=0.02156856283545494,length_range={0.0023016654886305332,0.032851554453372955},posterior=1.0]:0.020876363815243916,(9[&height=5.919962003604501E-10,height_95%_HPD={0.0,1.862645149230957E-9},height_median=4.0745362639427185E-10,height_range={0.0,3.725290298461914E-9},length=0.02646190232174641,length_95%_HPD={0.017773563042283058,0.03451075777411461},length_median=0.026920202188193798,length_range={3.847012121696025E-4,0.03933187946677208}]:0.026462179119531044,17[&height=5.919446680531615E-10,height_95%_HPD={0.0,1.862645149230957E-9},height_median=4.0745362639427185E-10,height_range={0.0,3.725290298461914E-9},length=0.026461907531399962,length_95%_HPD={0.017773563042283058,0.03451075777411461},length_median=0.026920202188193798,length_range={3.847012121696025E-4,0.03933187946677208}]:0.02646217911958258)[&height=0.026462179711527246,height_95%_HPD={0.017773563566152006,0.034510758123360574},height_median=0.02692059939727187,height_range={3.84702070732601E-4,0.03933187946677208},length=0.012497746487098386,length_95%_HPD={0.0022957611363381147,0.022030051797628403},length_median=0.01226725522428751,length_range={1.0508513514650986E-4,0.03983071446418762},posterior=0.9998889012331963]:0.012496088142527232)[&height=0.03895826785405448,height_95%_HPD={0.029854190070182085,0.045926823280751705},height_median=0.03970440290868282,height_range={0.019417969742789865,0.05217288248240948},length=0.0,posterior=1.0]:0.0;
End;
