# Supplementary material for: Addressing incomplete lineage sorting and paralogy in the inference of uncertain salmonid phylogenetic relationships
Source: PeerJ. 2020 Jul 3;8:e9389. doi: 10.7717/peerj.9389 (PMC7337038; doi:10.7717/peerj.9389)
Supplement: Supplemental Information 1 — Assembled contigs matching UCE loci, alignments, raw code and tree files. [file peerj-08-9389-s001.zip › Data Supplement/BEAST trees/tetrasomic.tre]

#NEXUS

Begin taxa;
	Dimensions ntax=17;
		Taxlabels
			Oncorhynchus_tshawytscha16 
			Prosopium_cylindraceum53 
			Hucho_taimen31 
			Coregonus_laurettae55 
			Parahucho_perryi15 
			Salmo_salar13 
			Coregonus_sardinella41 
			Stenodus_leucichthys51 
			Esox_lucius3 
			Thymallus_grubii10 
			Salvelinus_alpinus9 
			Thymallus_arcticus57 
			Coregonus_pidschian36 
			Oncorhynchus_mykiss20 
			Brachymystax_lenok32 
			Salvelinus_fontinalis 
			Umbra_limi
			;
End;
Begin trees;
	Translate
		   1 Oncorhynchus_tshawytscha16,
		   2 Prosopium_cylindraceum53,
		   3 Hucho_taimen31,
		   4 Coregonus_laurettae55,
		   5 Parahucho_perryi15,
		   6 Salmo_salar13,
		   7 Coregonus_sardinella41,
		   8 Stenodus_leucichthys51,
		   9 Esox_lucius3,
		  10 Thymallus_grubii10,
		  11 Salvelinus_alpinus9,
		  12 Thymallus_arcticus57,
		  13 Coregonus_pidschian36,
		  14 Oncorhynchus_mykiss20,
		  15 Brachymystax_lenok32,
		  16 Salvelinus_fontinalis,
		  17 Umbra_limi
;
tree TREE1 = ((((((((1[&dmv=5.388124236215438E-4,dmv_95%_HPD={5.694558458546836E-6,0.001379750695819},dmv_median=4.2570010766504815E-4,dmv_range={6.618623631785348E-7,0.006168105515516},height=1.277672155079481E-10,height_95%_HPD={0.0,3.4924596548080444E-10},height_median=9.458744898438454E-11,height_range={0.0,1.0477378964424133E-9},length=7.250824192915027E-4,length_95%_HPD={2.0019304065499455E-4,0.0013090148568153381},length_median=6.955245335120708E-4,length_range={2.753326270976686E-6,0.0023595266975462437}]:7.251494571711934E-4,14[&dmv=5.335656915162253E-4,dmv_95%_HPD={6.441097840303811E-6,0.001390349203155},dmv_median=4.165551170035021E-4,dmv_range={1.0463980476760797E-6,0.004695475252655},height=1.2777186351997805E-10,height_95%_HPD={0.0,3.4924596548080444E-10},height_median=9.458744898438454E-11,height_range={0.0,1.0477378964424133E-9},length=7.251756307983777E-4,length_95%_HPD={2.0037119975313544E-4,0.0013090148568153381},length_median=6.955594581086189E-4,length_range={2.753326270976686E-6,0.0023595266975462437}]:7.251494571665454E-4)[&dmv=3.3308730817107197E-4,dmv_95%_HPD={3.272702796581152E-5,7.761096891894651E-4},dmv_median=2.7561581648136266E-4,dmv_range={9.589943943584798E-6,0.00359401439148},height=7.251495849384089E-4,height_95%_HPD={2.0037134527228773E-4,0.0013090151148844598},height_median=6.955479893804295E-4,height_range={2.753404260147363E-6,0.0023595267102791695},length=5.693034627421696E-4,length_95%_HPD={9.272747411159799E-5,0.0011049825698137283},length_median=5.291973357088864E-4,length_range={5.6131671044568066E-6,0.002625172259286046},posterior=0.9996944783912899]:5.037441294425153E-4,5[&dmv=5.267856605090402E-4,dmv_95%_HPD={8.216060044316166E-6,0.001351157915703},dmv_median=4.1474772015700676E-4,dmv_range={2.1373633178546693E-6,0.006318256556173},height=1.278716667048652E-10,height_95%_HPD={0.0,3.4924596548080444E-10},height_median=9.822542779147625E-11,height_range={0.0,9.822542779147625E-10},length=0.0013266550088266687,length_95%_HPD={5.957227549515665E-4,0.0021781735122203827},length_median=0.0012725527631118894,length_range={1.1510396871017292E-4,0.004068306647241116}]:0.0012288935865092576)[&posterior=0.3808187979113432]:1.6408775597325583E-4,(11[&dmv=5.344610073411254E-4,dmv_95%_HPD={9.384886475780642E-6,0.001393858182506},dmv_median=4.1696131854585325E-4,dmv_range={4.523337152916065E-6,0.00560811191048},height=1.2795037321623242E-10,height_95%_HPD={0.0,3.4924596548080444E-10},height_median=9.458744898438454E-11,height_range={0.0,1.0186340659856796E-9},length=5.169474376292305E-4,length_95%_HPD={1.3774525723420084E-4,9.765756549313664E-4},length_median=4.851844714721665E-4,length_range={5.993779268465005E-6,0.001975076273083687}]:5.169474376292306E-4,16[&dmv=5.31480717242381E-4,dmv_95%_HPD={6.0800783695183564E-6,0.001355283070552},dmv_median=4.191572307816671E-4,dmv_range={1.733710630957788E-6,0.007382006098726},height=1.2795037321623242E-10,height_95%_HPD={0.0,3.4924596548080444E-10},height_median=9.458744898438454E-11,height_range={0.0,1.0186340659856796E-9},length=5.169474376292305E-4,length_95%_HPD={1.3774525723420084E-4,9.765756549313664E-4},length_median=4.851844714721665E-4,length_range={5.993779268465005E-6,0.001975076273083687}]:5.169474376292306E-4)[&dmv=1.7498562420375724E-4,dmv_95%_HPD={2.1506531496326677E-5,3.8162680842407923E-4},dmv_median=1.5221410666622296E-4,dmv_range={5.732284171868736E-6,0.001091565750156},height=5.169475655796038E-4,height_95%_HPD={1.3774531544186175E-4,9.765759750735015E-4},height_median=4.8518456060264725E-4,height_range={5.993868398945779E-6,0.0019750763749470934},length=7.673733962383257E-4,length_95%_HPD={2.0967605814803392E-4,0.0014141069259494543},length_median=7.284847961273044E-4,length_range={4.0118437027558684E-5,0.0027579893358051777},posterior=1.0]:8.760339047745762E-4)[&posterior=0.4225363848461282]:1.2373796061092008E-4,6[&dmv=5.347036863343395E-4,dmv_95%_HPD={4.109064733966452E-6,0.001372552173819},dmv_median=4.2269851729348495E-4,dmv_range={2.303466539279175E-6,0.00555869963958},height=1.2810951993097518E-10,height_95%_HPD={0.0,3.4924596548080444E-10},height_median=1.000444171950221E-10,height_range={0.0,9.89530235528946E-10},length=0.0013965934676134649,length_95%_HPD={5.977136315777898E-4,0.0022867301013320684},length_median=0.0013401447795331478,length_range={1.1510396871017292E-4,0.004193663597106934}]:0.0015167193028555802)[&dmv=4.486914842023827E-4,dmv_95%_HPD={1.137501842917377E-4,8.584900647315839E-4},dmv_median=4.106412405922848E-4,dmv_range={3.801238664967563E-5,0.002533111351214},height=0.0015167194309651001,height_95%_HPD={7.302443846128881E-4,0.002406722283922136},height_median=0.0014625154362875037,height_range={3.7424567562993616E-4,0.004193663597106934},length=6.412033450192346E-4,length_95%_HPD={1.706366747384891E-4,0.0011829796712845564},length_median=6.02769578108564E-4,length_range={8.816951776680071E-6,0.0030586794018745422},posterior=1.0]:6.412033450192344E-4,(3[&dmv=5.298768889882023E-4,dmv_95%_HPD={7.828289690136547E-6,0.001352871698969},dmv_median=4.1400722994417544E-4,dmv_range={1.0491023098496724E-6,0.006238168975754},height=1.279205702652749E-10,height_95%_HPD={0.0,3.4924596548080444E-10},height_median=1.0186340659856796E-10,height_range={0.0,1.0186340659856796E-9},length=4.7228702355550054E-4,length_95%_HPD={4.040826388518326E-5,9.559369063936174E-4},length_median=4.4015090679749846E-4,length_range={1.6289440907257813E-7,0.0026221522130072117}]:4.7228702355550054E-4,15[&dmv=5.308838811049791E-4,dmv_95%_HPD={3.970078359074087E-6,0.001370487830333},dmv_median=4.137847180952604E-4,dmv_range={2.2587404768711246E-6,0.00515764914522},height=1.279205702652749E-10,height_95%_HPD={0.0,3.4924596548080444E-10},height_median=1.0186340659856796E-10,height_range={0.0,1.0186340659856796E-9},length=4.7228702355550054E-4,length_95%_HPD={4.040826388518326E-5,9.559369063936174E-4},length_median=4.4015090679749846E-4,length_range={1.6289440907257813E-7,0.0026221522130072117}]:4.7228702355550054E-4)[&dmv=3.2002467453916955E-4,dmv_95%_HPD={5.855144980902297E-5,6.498684323059776E-4},dmv_median=2.874988559415819E-4,dmv_range={1.9263265226262853E-5,0.001728561756097},height=4.722871514760708E-4,height_95%_HPD={4.0408343920717016E-5,9.559374884702265E-4},height_median=4.401510979619161E-4,height_range={1.6303147276630625E-7,0.002622152254843968},length=0.001685635624508264,length_95%_HPD={7.620535907335579E-4,0.0027651379350572824},length_median=0.001615419692825526,length_range={3.3365492708981037E-4,0.005232301075011492},posterior=1.0]:0.0016856356245082637)[&dmv=2.312036785759301E-4,dmv_95%_HPD={5.942976305452163E-5,4.3582333999738144E-4},dmv_median=2.132844813479068E-4,dmv_range={2.267281235744209E-5,9.957780606678391E-4},height=0.0021579227759843346,height_95%_HPD={0.0010771701054181904,0.003388045239262283},height_median=0.0020819964265683666,height_range={6.048499562893994E-4,0.00671618792694062},length=9.7000899058991E-4,length_95%_HPD={3.392950748093426E-4,0.0016905880765989423},length_median=9.255100158043206E-4,length_range={1.4383687812369317E-4,0.0030684471130371094},posterior=1.0]:9.691863567145411E-4,(2[&dmv=5.302467135548762E-4,dmv_95%_HPD={6.780252956006955E-6,0.001374625523478},dmv_median=4.138064423447064E-4,dmv_range={1.8543998904895188E-6,0.005056361441968},height=1.2814837653422908E-10,height_95%_HPD={0.0,3.4924596548080444E-10},height_median=1.0186340659856796E-10,height_range={0.0,1.0477378964424133E-9},length=0.0010499598490938118,length_95%_HPD={4.4276934931986034E-4,0.0017542802961543202},length_median=0.0010023443610407412,length_range={2.213038969784975E-4,0.003569382941350341}]:0.001049959849093812,(((4[&dmv=5.419272312941673E-4,dmv_95%_HPD={4.926727082413893E-6,0.001408112602734},dmv_median=4.215891467773803E-4,dmv_range={1.0692904786988365E-6,0.005413286040666},height=1.2791464486154293E-10,height_95%_HPD={0.0,3.637978807091713E-10},height_median=9.640643838793039E-11,height_range={0.0,1.1059455573558807E-9},length=1.2221474650720872E-4,length_95%_HPD={6.802087337831608E-9,3.261827805545181E-4},length_median=9.653189772507176E-5,length_range={6.802087337831608E-9,8.486697333864868E-4}]:8.124704736840265E-5,13[&dmv=5.337832984847165E-4,dmv_95%_HPD={6.93834830988981E-6,0.001385434163666},dmv_median=4.156188606219577E-4,dmv_range={6.895310980679934E-7,0.004684436988176},height=1.27935054500538E-10,height_95%_HPD={0.0,3.637978807091713E-10},height_median=9.640643838793039E-11,height_range={0.0,1.0913936421275139E-9},length=1.0334001969417816E-4,length_95%_HPD={6.802087337831608E-9,2.8545784880407155E-4},length_median=7.808364898664877E-5,length_range={6.802087337831608E-9,9.585267398506403E-4}]:8.1247047347993E-5)[&posterior=0.4952227530274414]:9.408316898433716E-5,7[&dmv=5.318623319815075E-4,dmv_95%_HPD={7.284395220680284E-6,0.001375571741365},dmv_median=4.163035149350404E-4,dmv_range={2.0308051319726714E-6,0.005715815246168},height=1.2794866064695407E-10,height_95%_HPD={0.0,3.637978807091713E-10},height_median=9.549694368615746E-11,height_range={0.0,1.0913936421275139E-9},length=1.8691961828815138E-4,length_95%_HPD={1.76540524421398E-8,4.368772206362337E-4},length_median=1.6321600560331717E-4,length_range={1.76540524421398E-8,0.0010931709548458457}]:1.7533021631872402E-4)[&posterior=0.4230363292967448]:1.1566520037215031E-4,8[&dmv=5.305985105539762E-4,dmv_95%_HPD={6.886902314658437E-6,0.001388066354791},dmv_median=4.1520328341025225E-4,dmv_range={1.0807014678631982E-6,0.004974923315034},height=1.2791442301428906E-10,height_95%_HPD={0.0,3.601599019020796E-10},height_median=9.632117325963918E-11,height_range={0.0,1.0913936421275139E-9},length=2.18788013523888E-4,length_95%_HPD={8.933012551892716E-9,4.9204210517928E-4},length_median=1.962481692316942E-4,length_range={8.933012551892716E-9,0.0011423740070313215}]:2.9099541672511194E-4)[&dmv=2.562267569685777E-4,dmv_95%_HPD={7.431278333799636E-5,4.750994651290437E-4},dmv_median=2.3909599498291462E-4,dmv_range={2.452482391595387E-5,0.001093174528936},height=2.9099554463953497E-4,height_95%_HPD={6.973036943236366E-5,5.644746706821024E-4},height_median=2.6689900550991297E-4,height_range={8.42393455968704E-6,0.0011423749383538961},length=7.589644326026533E-4,length_95%_HPD={2.2334080131258816E-4,0.0014015036867931485},length_median=7.202032720670104E-4,length_range={4.28711500717327E-5,0.003215949982404709},posterior=1.0]:7.589644326026536E-4)[&dmv=4.729222431720342E-4,dmv_95%_HPD={1.5068889599937623E-4,8.572621658485823E-4},dmv_median=4.3896207718899087E-4,dmv_range={7.19896914412432E-5,0.001869463977767},height=0.0010499599772421885,height_95%_HPD={4.4276940752752125E-4,0.0017542803543619812},height_median=0.0010023444192484021,height_range={2.2130393199404352E-4,0.0035693831741809845},length=0.002077987349434799,length_95%_HPD={9.597332682460546E-4,0.0033323345705866814},length_median=0.0020015035988762975,length_range={5.074639338999987E-4,0.0060735042206943035},posterior=1.0]:0.002077149155456687)[&dmv=4.5143355441251785E-4,dmv_95%_HPD={6.606037342744659E-5,9.824475971270121E-4},dmv_median=3.948855083191617E-4,dmv_range={1.8392554024158174E-5,0.003048244662676},height=0.0031271091326988756,height_95%_HPD={0.0015900341386441141,0.004877903964370489},height_median=0.0030252914166339906,height_range={8.674786149640568E-4,0.008601598558016121},length=6.81633704244339E-4,length_95%_HPD={9.126705845119432E-5,0.0013677834067493677},length_median=6.27309869742021E-4,length_range={7.020779548838618E-7,0.002959838369861245},posterior=0.9927230307743584]:6.779819298463343E-4,(10[&dmv=5.21658599303841E-4,dmv_95%_HPD={3.6311711010503063E-6,0.001356332110326},dmv_median=4.0677782877502304E-4,dmv_range={3.6311711010503063E-6,0.006512965860264},height=1.2720020729788424E-10,height_95%_HPD={0.0,3.7834979593753815E-10},height_median=9.458744898438454E-11,height_range={0.0,1.1641532182693481E-9},length=1.265510583916096E-4,length_95%_HPD={1.5941012065923132E-8,3.663854440674186E-4},length_median=9.10631897568237E-5,length_range={7.81961828622002E-10,0.001127554220147431}]:1.265510583916096E-4,12[&dmv=5.349387086167541E-4,dmv_95%_HPD={4.859688152870087E-6,0.001405795566224},dmv_median=4.1545915875851753E-4,dmv_range={1.7057101080018506E-6,0.0045236297908},height=1.2720020729788424E-10,height_95%_HPD={0.0,3.7834979593753815E-10},height_median=9.458744898438454E-11,height_range={0.0,1.1641532182693481E-9},length=1.265510583916096E-4,length_95%_HPD={1.5941012065923132E-8,3.663854440674186E-4},length_median=9.10631897568237E-5,length_range={7.81961828622002E-10,0.001127554220147431}]:1.265510583916096E-4)[&dmv=3.9941918736840056E-4,dmv_95%_HPD={1.15875300418343E-4,7.672846131968443E-4},dmv_median=3.64550303761735E-4,dmv_range={3.918200895007638E-5,0.002021962009616},height=1.265511855918169E-4,height_95%_HPD={1.594889909029007E-8,3.663857060018927E-4},height_median=9.106332436203957E-5,height_range={8.294591680169106E-10,0.0011275545693933964},length=0.003677583798624992,length_95%_HPD={0.0018338690279051661,0.005759077146649361},length_median=0.0035536433570086956,length_range={9.758180822245777E-4,0.010402889922261238},posterior=1.0]:0.003678539876953393)[&dmv=2.8198304622497803E-4,dmv_95%_HPD={5.356756192093577E-5,5.581948100245758E-4},dmv_median=2.604243471421067E-4,dmv_range={2.1258313745263495E-5,0.001271806418229},height=0.00380509106254521,height_95%_HPD={0.001888658240204677,0.00591892353259027},height_median=0.0036762974632438272,height_range={0.0010915456150542013,0.01058543985709548},length=0.0042931285551864404,length_95%_HPD={0.0017546932213008404,0.007429415360093117},length_median=0.004055710043758154,length_range={7.351104868575931E-4,0.017139792442321777},posterior=1.0]:0.0042931285551864404,(9[&dmv=5.307250779584872E-4,dmv_95%_HPD={1.042242307763034E-5,0.001372776929828},dmv_median=4.1581960929663625E-4,dmv_range={9.719824014017771E-7,0.004823167052674},height=1.2590766845223782E-10,height_95%_HPD={0.0,4.3655745685100555E-10},height_median=6.184563972055912E-11,height_range={0.0,1.3969838619232178E-9},length=0.0064423698641314486,length_95%_HPD={0.00294089806266129,0.010440838523209095},length_median=0.00618811440654099,length_range={0.0016041685594245791,0.01972016878426075}]:0.006442369864131448,17[&dmv=5.284376091108822E-4,dmv_95%_HPD={4.959115943415338E-6,0.001376018868652},dmv_median=4.1061867316527186E-4,dmv_range={3.876444021692826E-7,0.005676367681487},height=1.2590766845223782E-10,height_95%_HPD={0.0,4.3655745685100555E-10},height_median=6.184563972055912E-11,height_range={0.0,1.3969838619232178E-9},length=0.0064423698641314486,length_95%_HPD={0.00294089806266129,0.010440838523209095},length_median=0.00618811440654099,length_range={0.0016041685594245791,0.01972016878426075}]:0.006442369864131448)[&dmv=7.550912536588439E-4,dmv_95%_HPD={4.956119391855454E-5,0.001738882658242},dmv_median=6.337027812958961E-4,dmv_range={1.7520497152231724E-5,0.006742710813522},height=0.0064423699900391165,height_95%_HPD={0.0029408980990410782,0.010440838523209095},height_median=0.00618811440654099,height_range={0.0016041686103562824,0.01972016948275268},length=0.001655849627692533,length_95%_HPD={1.8063874449580908E-4,0.0035977656953036785},length_median=0.001461913634557277,length_range={5.7675366406328976E-5,0.00921256560832262},posterior=1.0]:0.0016558496276925343)[&dmv=0.0017665647945530809,dmv_95%_HPD={9.625755543687714E-4,0.002712214156276},dmv_median=0.00171381200197,dmv_range={5.79990089677137E-4,0.004907475640481},height=0.00809821961773165,height_95%_HPD={0.003759063722100109,0.013133115600794554},height_median=0.007750117832074466,height_range={0.0019353044845047407,0.027260523405857384},length=0.0,posterior=1.0]:0.0;
End;
