# Supplementary material for: Addressing incomplete lineage sorting and paralogy in the inference of uncertain salmonid phylogenetic relationships
Source: PeerJ. 2020 Jul 3;8:e9389. doi: 10.7717/peerj.9389 (PMC7337038; doi:10.7717/peerj.9389)
Supplement: Supplemental Information 1 — Assembled contigs matching UCE loci, alignments, raw code and tree files. [file peerj-08-9389-s001.zip › Data Supplement/mp-est trees/100besttree.tre]

#Nexus
[This mpest2.0 analysis was conducted at local time 02:41PM on 03-14-2018 with seed = 385308. The branch length 1.0 of the external branches is arbitrary because mp-est does not estimate the lengths of the external branches. If the internal branch length is 7.0, it indicates that all gene trees support the species tree triple. In the output.tre file, the tree block contains the output trees (and their likelihood scores) generated from the algorithm, while the besttree.tre file contains the best tree. If multiple runs are specified, the besttree.tre file contains multiple best trees generated from multiple runs. Choose the one with the maximum likelihood score as the estimate of the species tree.]

Begin trees;
  translate
	1 Coregonus_laurettae55_57,
	2 Coregonus_sardinella41_71,
	3 Coregonus_pidschian36_73,
	4 Stenodus_leucichthys51_57,
	5 Prosopium_cylindraceum53_59,
	6 Thymallus_grubii10_77,
	7 Thymallus_arcticus57_59,
	8 Parahucho_perryi15_73,
	9 Brachymystax_lenok32_79,
	10 Salvelinus_alpinus9_75,
	11 Oncorhynchus_mykiss20_73,
	12 salvelinus_fontinalis,
	13 Oncorhynchus_tshawytscha16_73,
	14 Salmo_salar13_75,
	15 Hucho_taimen31_75,
	16 umbra_limi,
	17 Esox_lucius3_61;
  tree mpest [-1862.247051] = (((((15:1.0,9:1.0):1.114237,((12:1.0,10:1.0):2.245576,((8:1.0,(11:1.0,13:1.0):7.000000):0.108531,14:1.0):0.280684):0.341785):0.961469,(5:1.0,(4:1.0,((3:1.0,1:1.0):0.285796,2:1.0):0.384168):0.370346):0.709364):0.133139,(7:1.0,6:1.0):7.000000):7.000000,(16:1.0,17:1.0):7.000000);
  tree mpest [-1862.247052] = ((16:1.0,17:1.0):7.000000,((6:1.0,7:1.0):7.000000,(((15:1.0,9:1.0):1.114187,((14:1.0,(8:1.0,(13:1.0,11:1.0):7.000000):0.108607):0.280567,(12:1.0,10:1.0):2.245504):0.341941):0.961446,((((3:1.0,1:1.0):0.285804,2:1.0):0.384163,4:1.0):0.370360,5:1.0):0.709392):0.133102):7.000000);
  tree mpest [-1862.247050] = (((6:1.0,7:1.0):7.000000,((5:1.0,(((1:1.0,3:1.0):0.285828,2:1.0):0.384202,4:1.0):0.370360):0.709435,((15:1.0,9:1.0):1.114194,((10:1.0,12:1.0):2.245624,(14:1.0,(8:1.0,(13:1.0,11:1.0):7.000000):0.108562):0.280633):0.341736):0.961527):0.133082):7.000000,(16:1.0,17:1.0):7.000000);
  tree mpest [-1862.247050] = ((16:1.0,17:1.0):7.000000,(((5:1.0,(4:1.0,((3:1.0,1:1.0):0.285785,2:1.0):0.384253):0.370288):0.709401,(((12:1.0,10:1.0):2.245553,((8:1.0,(11:1.0,13:1.0):7.000000):0.108510,14:1.0):0.280680):0.341718,(9:1.0,15:1.0):1.114140):0.961546):0.133079,(7:1.0,6:1.0):7.000000):7.000000);
  tree mpest [-1862.247051] = (((((15:1.0,9:1.0):1.114184,((14:1.0,((13:1.0,11:1.0):7.000000,8:1.0):0.108528):0.280682,(12:1.0,10:1.0):2.245560):0.341764):0.961525,(5:1.0,(((1:1.0,3:1.0):0.285762,2:1.0):0.384327,4:1.0):0.370225):0.709389):0.133022,(6:1.0,7:1.0):7.000000):7.000000,(17:1.0,16:1.0):7.000000);
  tree mpest [-1862.247050] = (((((15:1.0,9:1.0):1.114192,((12:1.0,10:1.0):2.245654,((8:1.0,(11:1.0,13:1.0):7.000000):0.108604,14:1.0):0.280579):0.341832):0.961463,((4:1.0,((3:1.0,1:1.0):0.285754,2:1.0):0.384291):0.370302,5:1.0):0.709410):0.133056,(6:1.0,7:1.0):7.000000):7.000000,(16:1.0,17:1.0):7.000000);
  tree mpest [-1862.247050] = ((17:1.0,16:1.0):7.000000,((7:1.0,6:1.0):7.000000,((((12:1.0,10:1.0):2.245570,(14:1.0,(8:1.0,(11:1.0,13:1.0):7.000000):0.108507):0.280658):0.341788,(15:1.0,9:1.0):1.114163):0.961507,(5:1.0,(((3:1.0,1:1.0):0.285721,2:1.0):0.384290,4:1.0):0.370268):0.709435):0.133122):7.000000);
  tree mpest [-1862.247050] = ((((((2:1.0,(3:1.0,1:1.0):0.285766):0.384254,4:1.0):0.370270,5:1.0):0.709431,(((14:1.0,(8:1.0,(13:1.0,11:1.0):7.000000):0.108521):0.280715,(10:1.0,12:1.0):2.245555):0.341793,(9:1.0,15:1.0):1.114168):0.961497):0.133101,(7:1.0,6:1.0):7.000000):7.000000,(17:1.0,16:1.0):7.000000);
  tree mpest [-1862.247052] = (((6:1.0,7:1.0):7.000000,((5:1.0,(4:1.0,((3:1.0,1:1.0):0.285869,2:1.0):0.383995):0.370371):0.709450,(((14:1.0,((11:1.0,13:1.0):7.000000,8:1.0):0.108707):0.280611,(10:1.0,12:1.0):2.245591):0.341760,(9:1.0,15:1.0):1.114170):0.961411):0.133082):7.000000,(16:1.0,17:1.0):7.000000);
  tree mpest [-1862.247051] = ((17:1.0,16:1.0):7.000000,((((9:1.0,15:1.0):1.114054,((12:1.0,10:1.0):2.245597,(((13:1.0,11:1.0):7.000000,8:1.0):0.108534,14:1.0):0.280752):0.341778):0.961482,((4:1.0,(2:1.0,(3:1.0,1:1.0):0.285774):0.384109):0.370466,5:1.0):0.709460):0.133087,(6:1.0,7:1.0):7.000000):7.000000);
  tree mpest [-1862.247052] = (((7:1.0,6:1.0):7.000000,((((10:1.0,12:1.0):2.245560,(((11:1.0,13:1.0):7.000000,8:1.0):0.108462,14:1.0):0.280683):0.341805,(9:1.0,15:1.0):1.114191):0.961464,((4:1.0,(2:1.0,(1:1.0,3:1.0):0.285834):0.384108):0.370319,5:1.0):0.709442):0.133164):7.000000,(17:1.0,16:1.0):7.000000);
  tree mpest [-1862.247051] = ((17:1.0,16:1.0):7.000000,((7:1.0,6:1.0):7.000000,(((9:1.0,15:1.0):1.114175,(((8:1.0,(13:1.0,11:1.0):7.000000):0.108397,14:1.0):0.280784,(12:1.0,10:1.0):2.245667):0.341661):0.961515,((4:1.0,(2:1.0,(3:1.0,1:1.0):0.285799):0.384211):0.370287,5:1.0):0.709431):0.133070):7.000000);
  tree mpest [-1862.247050] = ((((((10:1.0,12:1.0):2.245589,(((13:1.0,11:1.0):7.000000,8:1.0):0.108523,14:1.0):0.280705):0.341751,(15:1.0,9:1.0):1.114210):0.961543,((4:1.0,((3:1.0,1:1.0):0.285718,2:1.0):0.384305):0.370280,5:1.0):0.709410):0.133100,(6:1.0,7:1.0):7.000000):7.000000,(16:1.0,17:1.0):7.000000);
  tree mpest [-1862.247051] = (((7:1.0,6:1.0):7.000000,(((15:1.0,9:1.0):1.114125,((12:1.0,10:1.0):2.245620,(14:1.0,(8:1.0,(11:1.0,13:1.0):7.000000):0.108525):0.280686):0.341722):0.961540,((4:1.0,(2:1.0,(1:1.0,3:1.0):0.285745):0.384299):0.370252,5:1.0):0.709456):0.133027):7.000000,(17:1.0,16:1.0):7.000000);
  tree mpest [-1862.247061] = ((((((12:1.0,10:1.0):2.245666,(14:1.0,((13:1.0,11:1.0):7.000000,8:1.0):0.108625):0.280554):0.341814,(9:1.0,15:1.0):1.114018):0.961626,(((2:1.0,(1:1.0,3:1.0):0.285569):0.384432,4:1.0):0.369951,5:1.0):0.709780):0.133052,(6:1.0,7:1.0):7.000000):7.000000,(17:1.0,16:1.0):7.000000);
  tree mpest [-1862.247052] = (((7:1.0,6:1.0):7.000000,((5:1.0,((2:1.0,(1:1.0,3:1.0):0.285508):0.384267,4:1.0):0.370235):0.709577,((9:1.0,15:1.0):1.114155,((14:1.0,(8:1.0,(11:1.0,13:1.0):7.000000):0.108582):0.280649,(10:1.0,12:1.0):2.245700):0.341715):0.961519):0.133103):7.000000,(17:1.0,16:1.0):7.000000);
  tree mpest [-1862.247050] = (((7:1.0,6:1.0):7.000000,(((4:1.0,((3:1.0,1:1.0):0.285739,2:1.0):0.384206):0.370350,5:1.0):0.709426,(((14:1.0,(8:1.0,(13:1.0,11:1.0):7.000000):0.108443):0.280724,(12:1.0,10:1.0):2.245593):0.341824,(15:1.0,9:1.0):1.114199):0.961466):0.133099):7.000000,(17:1.0,16:1.0):7.000000);
  tree mpest [-1862.247051] = ((((((12:1.0,10:1.0):2.245567,(14:1.0,(8:1.0,(11:1.0,13:1.0):7.000000):0.108549):0.280646):0.341820,(15:1.0,9:1.0):1.114136):0.961484,((((3:1.0,1:1.0):0.285817,2:1.0):0.384311,4:1.0):0.370275,5:1.0):0.709412):0.133019,(6:1.0,7:1.0):7.000000):7.000000,(16:1.0,17:1.0):7.000000);
  tree mpest [-1862.247052] = ((16:1.0,17:1.0):7.000000,((((4:1.0,((1:1.0,3:1.0):0.285743,2:1.0):0.384211):0.370358,5:1.0):0.709386,(((10:1.0,12:1.0):2.245574,(((11:1.0,13:1.0):7.000000,8:1.0):0.108480,14:1.0):0.280670):0.341860,(9:1.0,15:1.0):1.114170):0.961458):0.133009,(6:1.0,7:1.0):7.000000):7.000000);
  tree mpest [-1862.247054] = ((((((12:1.0,10:1.0):2.245671,((8:1.0,(13:1.0,11:1.0):7.000000):0.108329,14:1.0):0.280817):0.341865,(9:1.0,15:1.0):1.114196):0.961366,((((1:1.0,3:1.0):0.285801,2:1.0):0.384378,4:1.0):0.370270,5:1.0):0.709402):0.133145,(7:1.0,6:1.0):7.000000):7.000000,(17:1.0,16:1.0):7.000000);
  tree mpest [-1862.247050] = ((17:1.0,16:1.0):7.000000,((6:1.0,7:1.0):7.000000,((5:1.0,((2:1.0,(1:1.0,3:1.0):0.285797):0.384226,4:1.0):0.370239):0.709446,((15:1.0,9:1.0):1.114182,((10:1.0,12:1.0):2.245631,(14:1.0,((11:1.0,13:1.0):7.000000,8:1.0):0.108552):0.280680):0.341761):0.961476):0.133087):7.000000);
  tree mpest [-1862.247051] = (((((((1:1.0,3:1.0):0.285711,2:1.0):0.384312,4:1.0):0.370221,5:1.0):0.709444,((15:1.0,9:1.0):1.114155,(((8:1.0,(11:1.0,13:1.0):7.000000):0.108647,14:1.0):0.280509,(12:1.0,10:1.0):2.245574):0.341816):0.961502):0.133052,(7:1.0,6:1.0):7.000000):7.000000,(17:1.0,16:1.0):7.000000);
  tree mpest [-1862.247052] = (((6:1.0,7:1.0):7.000000,(((((8:1.0,(13:1.0,11:1.0):7.000000):0.108556,14:1.0):0.280618,(10:1.0,12:1.0):2.245591):0.341846,(15:1.0,9:1.0):1.114204):0.961388,((4:1.0,(2:1.0,(1:1.0,3:1.0):0.285603):0.384403):0.370358,5:1.0):0.709341):0.133088):7.000000,(17:1.0,16:1.0):7.000000);
  tree mpest [-1862.247050] = (((7:1.0,6:1.0):7.000000,(((15:1.0,9:1.0):1.114181,((12:1.0,10:1.0):2.245637,(((13:1.0,11:1.0):7.000000,8:1.0):0.108595,14:1.0):0.280650):0.341769):0.961444,(5:1.0,((2:1.0,(3:1.0,1:1.0):0.285793):0.384275,4:1.0):0.370287):0.709436):0.133099):7.000000,(16:1.0,17:1.0):7.000000);
  tree mpest [-1862.247052] = ((((((12:1.0,10:1.0):2.245639,(((11:1.0,13:1.0):7.000000,8:1.0):0.108548,14:1.0):0.280671):0.341657,(9:1.0,15:1.0):1.114102):0.961566,(5:1.0,((2:1.0,(1:1.0,3:1.0):0.285765):0.384145,4:1.0):0.370237):0.709519):0.133114,(7:1.0,6:1.0):7.000000):7.000000,(17:1.0,16:1.0):7.000000);
  tree mpest [-1862.247050] = (((7:1.0,6:1.0):7.000000,((((10:1.0,12:1.0):2.245602,((8:1.0,(13:1.0,11:1.0):7.000000):0.108515,14:1.0):0.280680):0.341785,(9:1.0,15:1.0):1.114158):0.961516,(5:1.0,((2:1.0,(3:1.0,1:1.0):0.285857):0.384174,4:1.0):0.370252):0.709469):0.133057):7.000000,(17:1.0,16:1.0):7.000000);
  tree mpest [-1862.247051] = ((16:1.0,17:1.0):7.000000,((6:1.0,7:1.0):7.000000,(((15:1.0,9:1.0):1.114217,((10:1.0,12:1.0):2.245611,(14:1.0,(8:1.0,(11:1.0,13:1.0):7.000000):0.108441):0.280790):0.341744):0.961529,(5:1.0,(4:1.0,((1:1.0,3:1.0):0.285838,2:1.0):0.384147):0.370405):0.709393):0.133040):7.000000);
  tree mpest [-1862.247055] = ((16:1.0,17:1.0):7.000000,(((5:1.0,((2:1.0,(1:1.0,3:1.0):0.285746):0.384331,4:1.0):0.370274):0.709405,(((14:1.0,((11:1.0,13:1.0):7.000000,8:1.0):0.108598):0.280613,(12:1.0,10:1.0):2.245529):0.341873,(9:1.0,15:1.0):1.114081):0.961430):0.133193,(6:1.0,7:1.0):7.000000):7.000000);
  tree mpest [-1862.247051] = (((7:1.0,6:1.0):7.000000,(((15:1.0,9:1.0):1.114165,((12:1.0,10:1.0):2.245590,(14:1.0,((11:1.0,13:1.0):7.000000,8:1.0):0.108612):0.280623):0.341793):0.961497,(5:1.0,(4:1.0,(2:1.0,(1:1.0,3:1.0):0.285747):0.384222):0.370409):0.709315):0.133076):7.000000,(17:1.0,16:1.0):7.000000);
  tree mpest [-1862.247054] = (((6:1.0,7:1.0):7.000000,(((9:1.0,15:1.0):1.114196,((10:1.0,12:1.0):2.245668,(14:1.0,(8:1.0,(13:1.0,11:1.0):7.000000):0.108629):0.280721):0.341661):0.961374,((4:1.0,(2:1.0,(1:1.0,3:1.0):0.285742):0.384278):0.370256,5:1.0):0.709449):0.133071):7.000000,(17:1.0,16:1.0):7.000000);
  tree mpest [-1862.247051] = (((((9:1.0,15:1.0):1.114053,((((11:1.0,13:1.0):7.000000,8:1.0):0.108449,14:1.0):0.280802,(12:1.0,10:1.0):2.245605):0.341752):0.961540,(5:1.0,(4:1.0,((1:1.0,3:1.0):0.285886,2:1.0):0.384299):0.370266):0.709447):0.133076,(7:1.0,6:1.0):7.000000):7.000000,(17:1.0,16:1.0):7.000000);
  tree mpest [-1862.247050] = ((16:1.0,17:1.0):7.000000,((((((1:1.0,3:1.0):0.285833,2:1.0):0.384152,4:1.0):0.370360,5:1.0):0.709395,((15:1.0,9:1.0):1.114206,((10:1.0,12:1.0):2.245580,((8:1.0,(13:1.0,11:1.0):7.000000):0.108485,14:1.0):0.280630):0.341815):0.961482):0.133060,(7:1.0,6:1.0):7.000000):7.000000);
  tree mpest [-1862.247050] = (((7:1.0,6:1.0):7.000000,(((15:1.0,9:1.0):1.114195,(((8:1.0,(11:1.0,13:1.0):7.000000):0.108529,14:1.0):0.280675,(12:1.0,10:1.0):2.245647):0.341799):0.961479,(5:1.0,(4:1.0,(2:1.0,(1:1.0,3:1.0):0.285745):0.384246):0.370320):0.709415):0.133079):7.000000,(17:1.0,16:1.0):7.000000);
  tree mpest [-1862.247054] = ((((((14:1.0,(8:1.0,(13:1.0,11:1.0):7.000000):0.108713):0.280592,(10:1.0,12:1.0):2.245396):0.341802,(9:1.0,15:1.0):1.114218):0.961389,(((2:1.0,(3:1.0,1:1.0):0.285877):0.384178,4:1.0):0.370333,5:1.0):0.709365):0.133163,(6:1.0,7:1.0):7.000000):7.000000,(17:1.0,16:1.0):7.000000);
  tree mpest [-1862.247050] = (((7:1.0,6:1.0):7.000000,((((14:1.0,((13:1.0,11:1.0):7.000000,8:1.0):0.108488):0.280681,(10:1.0,12:1.0):2.245596):0.341762,(15:1.0,9:1.0):1.114161):0.961494,(5:1.0,(4:1.0,(2:1.0,(1:1.0,3:1.0):0.285796):0.384231):0.370270):0.709433):0.133105):7.000000,(16:1.0,17:1.0):7.000000);
  tree mpest [-1862.247050] = (((6:1.0,7:1.0):7.000000,((5:1.0,(((3:1.0,1:1.0):0.285666,2:1.0):0.384336,4:1.0):0.370291):0.709422,((15:1.0,9:1.0):1.114137,((12:1.0,10:1.0):2.245530,((8:1.0,(11:1.0,13:1.0):7.000000):0.108497,14:1.0):0.280605):0.341852):0.961478):0.133064):7.000000,(16:1.0,17:1.0):7.000000);
  tree mpest [-1862.247050] = (((6:1.0,7:1.0):7.000000,((5:1.0,(4:1.0,((3:1.0,1:1.0):0.285743,2:1.0):0.384215):0.370287):0.709397,((15:1.0,9:1.0):1.114207,((12:1.0,10:1.0):2.245650,(14:1.0,((13:1.0,11:1.0):7.000000,8:1.0):0.108484):0.280677):0.341806):0.961512):0.133071):7.000000,(17:1.0,16:1.0):7.000000);
  tree mpest [-1862.247050] = ((16:1.0,17:1.0):7.000000,((((((1:1.0,3:1.0):0.285772,2:1.0):0.384221,4:1.0):0.370323,5:1.0):0.709417,((15:1.0,9:1.0):1.114161,((((11:1.0,13:1.0):7.000000,8:1.0):0.108531,14:1.0):0.280647,(12:1.0,10:1.0):2.245591):0.341810):0.961446):0.133110,(7:1.0,6:1.0):7.000000):7.000000);
  tree mpest [-1862.247051] = ((16:1.0,17:1.0):7.000000,((6:1.0,7:1.0):7.000000,(((15:1.0,9:1.0):1.114192,((10:1.0,12:1.0):2.245604,(((13:1.0,11:1.0):7.000000,8:1.0):0.108546,14:1.0):0.280624):0.341829):0.961376,(5:1.0,((2:1.0,(3:1.0,1:1.0):0.285726):0.384266,4:1.0):0.370277):0.709450):0.133104):7.000000);
  tree mpest [-1862.247050] = ((17:1.0,16:1.0):7.000000,((6:1.0,7:1.0):7.000000,(((15:1.0,9:1.0):1.114178,((12:1.0,10:1.0):2.245604,(14:1.0,(8:1.0,(13:1.0,11:1.0):7.000000):0.108536):0.280647):0.341810):0.961465,(5:1.0,(4:1.0,(2:1.0,(1:1.0,3:1.0):0.285791):0.384201):0.370426):0.709331):0.133089):7.000000);
  tree mpest [-1862.247051] = (((7:1.0,6:1.0):7.000000,((5:1.0,(4:1.0,(2:1.0,(3:1.0,1:1.0):0.285842):0.384004):0.370378):0.709455,(((14:1.0,(8:1.0,(11:1.0,13:1.0):7.000000):0.108489):0.280664,(10:1.0,12:1.0):2.245638):0.341794,(15:1.0,9:1.0):1.114152):0.961488):0.133051):7.000000,(17:1.0,16:1.0):7.000000);
  tree mpest [-1862.247050] = ((17:1.0,16:1.0):7.000000,((((15:1.0,9:1.0):1.114168,((((13:1.0,11:1.0):7.000000,8:1.0):0.108485,14:1.0):0.280725,(12:1.0,10:1.0):2.245608):0.341690):0.961504,((4:1.0,(2:1.0,(3:1.0,1:1.0):0.285765):0.384245):0.370277,5:1.0):0.709441):0.133088,(7:1.0,6:1.0):7.000000):7.000000);
  tree mpest [-1862.247050] = ((17:1.0,16:1.0):7.000000,(((5:1.0,(((1:1.0,3:1.0):0.285924,2:1.0):0.384102,4:1.0):0.370368):0.709424,(((12:1.0,10:1.0):2.245607,((8:1.0,(13:1.0,11:1.0):7.000000):0.108499,14:1.0):0.280673):0.341731,(15:1.0,9:1.0):1.114100):0.961518):0.133091,(6:1.0,7:1.0):7.000000):7.000000);
  tree mpest [-1862.247051] = (((6:1.0,7:1.0):7.000000,(((15:1.0,9:1.0):1.114102,((14:1.0,((13:1.0,11:1.0):7.000000,8:1.0):0.108518):0.280677,(10:1.0,12:1.0):2.245443):0.341799):0.961559,(5:1.0,(4:1.0,(2:1.0,(3:1.0,1:1.0):0.285781):0.384291):0.370249):0.709448):0.133040):7.000000,(17:1.0,16:1.0):7.000000);
  tree mpest [-1862.247050] = ((17:1.0,16:1.0):7.000000,(((((10:1.0,12:1.0):2.245591,(((13:1.0,11:1.0):7.000000,8:1.0):0.108629,14:1.0):0.280630):0.341813,(9:1.0,15:1.0):1.114155):0.961492,(5:1.0,(((1:1.0,3:1.0):0.285778,2:1.0):0.384332,4:1.0):0.370195):0.709469):0.133078,(6:1.0,7:1.0):7.000000):7.000000);
  tree mpest [-1862.247054] = (((((4:1.0,((1:1.0,3:1.0):0.285789,2:1.0):0.384284):0.370167,5:1.0):0.709508,(((14:1.0,(8:1.0,(13:1.0,11:1.0):7.000000):0.108382):0.280779,(12:1.0,10:1.0):2.245459):0.341908,(9:1.0,15:1.0):1.114138):0.961467):0.133145,(6:1.0,7:1.0):7.000000):7.000000,(17:1.0,16:1.0):7.000000);
  tree mpest [-1862.247051] = ((((5:1.0,((2:1.0,(1:1.0,3:1.0):0.285684):0.384428,4:1.0):0.370306):0.709361,((9:1.0,15:1.0):1.114134,((((13:1.0,11:1.0):7.000000,8:1.0):0.108503,14:1.0):0.280729,(12:1.0,10:1.0):2.245617):0.341760):0.961493):0.133086,(6:1.0,7:1.0):7.000000):7.000000,(17:1.0,16:1.0):7.000000);
  tree mpest [-1862.247050] = ((((((10:1.0,12:1.0):2.245574,(14:1.0,((11:1.0,13:1.0):7.000000,8:1.0):0.108460):0.280750):0.341781,(15:1.0,9:1.0):1.114113):0.961478,(5:1.0,(4:1.0,(2:1.0,(3:1.0,1:1.0):0.285705):0.384279):0.370220):0.709480):0.133120,(6:1.0,7:1.0):7.000000):7.000000,(16:1.0,17:1.0):7.000000);
  tree mpest [-1862.247050] = ((((5:1.0,((2:1.0,(3:1.0,1:1.0):0.285806):0.384184,4:1.0):0.370283):0.709432,((((8:1.0,(13:1.0,11:1.0):7.000000):0.108495,14:1.0):0.280667,(12:1.0,10:1.0):2.245594):0.341811,(9:1.0,15:1.0):1.114173):0.961468):0.133105,(7:1.0,6:1.0):7.000000):7.000000,(16:1.0,17:1.0):7.000000);
  tree mpest [-1862.247052] = (((((4:1.0,((1:1.0,3:1.0):0.285761,2:1.0):0.384189):0.370387,5:1.0):0.709332,((15:1.0,9:1.0):1.114174,((10:1.0,12:1.0):2.245707,(14:1.0,((13:1.0,11:1.0):7.000000,8:1.0):0.108610):0.280625):0.341819):0.961398):0.133130,(7:1.0,6:1.0):7.000000):7.000000,(17:1.0,16:1.0):7.000000);
  tree mpest [-1862.247052] = (((((15:1.0,9:1.0):1.114195,((14:1.0,(8:1.0,(11:1.0,13:1.0):7.000000):0.108465):0.280661,(12:1.0,10:1.0):2.245594):0.341868):0.961376,(5:1.0,((2:1.0,(3:1.0,1:1.0):0.285744):0.384311,4:1.0):0.370267):0.709431):0.133127,(6:1.0,7:1.0):7.000000):7.000000,(16:1.0,17:1.0):7.000000);
  tree mpest [-1862.247051] = ((17:1.0,16:1.0):7.000000,((7:1.0,6:1.0):7.000000,(((15:1.0,9:1.0):1.114171,((((11:1.0,13:1.0):7.000000,8:1.0):0.108534,14:1.0):0.280653,(12:1.0,10:1.0):2.245482):0.341760):0.961582,(((2:1.0,(1:1.0,3:1.0):0.285650):0.384238,4:1.0):0.370282,5:1.0):0.709414):0.133105):7.000000);
  tree mpest [-1862.247052] = ((((5:1.0,(((3:1.0,1:1.0):0.285789,2:1.0):0.384271,4:1.0):0.370089):0.709527,((9:1.0,15:1.0):1.114135,((12:1.0,10:1.0):2.245568,(((13:1.0,11:1.0):7.000000,8:1.0):0.108436,14:1.0):0.280719):0.341692):0.961598):0.133057,(6:1.0,7:1.0):7.000000):7.000000,(16:1.0,17:1.0):7.000000);
  tree mpest [-1862.247056] = ((17:1.0,16:1.0):7.000000,((6:1.0,7:1.0):7.000000,(((4:1.0,((3:1.0,1:1.0):0.285973,2:1.0):0.384221):0.370548,5:1.0):0.709180,(((12:1.0,10:1.0):2.245648,(((11:1.0,13:1.0):7.000000,8:1.0):0.108412,14:1.0):0.280842):0.341697,(9:1.0,15:1.0):1.114187):0.961499):0.133054):7.000000);
  tree mpest [-1862.247052] = (((6:1.0,7:1.0):7.000000,(((15:1.0,9:1.0):1.114178,((10:1.0,12:1.0):2.245636,(14:1.0,((11:1.0,13:1.0):7.000000,8:1.0):0.108682):0.280609):0.341719):0.961527,((((3:1.0,1:1.0):0.285705,2:1.0):0.384383,4:1.0):0.370150,5:1.0):0.709481):0.133036):7.000000,(17:1.0,16:1.0):7.000000);
  tree mpest [-1862.247052] = (((6:1.0,7:1.0):7.000000,((((14:1.0,(8:1.0,(11:1.0,13:1.0):7.000000):0.108397):0.280887,(12:1.0,10:1.0):2.245646):0.341740,(9:1.0,15:1.0):1.114162):0.961431,(((2:1.0,(1:1.0,3:1.0):0.285768):0.384348,4:1.0):0.370192,5:1.0):0.709413):0.133106):7.000000,(16:1.0,17:1.0):7.000000);
  tree mpest [-1862.247051] = ((16:1.0,17:1.0):7.000000,((7:1.0,6:1.0):7.000000,(((9:1.0,15:1.0):1.114177,((14:1.0,((13:1.0,11:1.0):7.000000,8:1.0):0.108544):0.280620,(12:1.0,10:1.0):2.245583):0.341813):0.961465,((((1:1.0,3:1.0):0.285783,2:1.0):0.384278,4:1.0):0.370160,5:1.0):0.709539):0.133046):7.000000);
  tree mpest [-1862.247050] = ((16:1.0,17:1.0):7.000000,((7:1.0,6:1.0):7.000000,((5:1.0,(((1:1.0,3:1.0):0.285766,2:1.0):0.384198,4:1.0):0.370256):0.709518,(((10:1.0,12:1.0):2.245627,(14:1.0,(8:1.0,(13:1.0,11:1.0):7.000000):0.108521):0.280682):0.341779,(9:1.0,15:1.0):1.114170):0.961470):0.133102):7.000000);
  tree mpest [-1862.247050] = (((((4:1.0,((3:1.0,1:1.0):0.285749,2:1.0):0.384170):0.370305,5:1.0):0.709473,(((10:1.0,12:1.0):2.245594,(14:1.0,((13:1.0,11:1.0):7.000000,8:1.0):0.108530):0.280658):0.341844,(15:1.0,9:1.0):1.114174):0.961452):0.133064,(7:1.0,6:1.0):7.000000):7.000000,(16:1.0,17:1.0):7.000000);
  tree mpest [-1862.247050] = ((16:1.0,17:1.0):7.000000,((((9:1.0,15:1.0):1.114191,(((8:1.0,(13:1.0,11:1.0):7.000000):0.108490,14:1.0):0.280695,(12:1.0,10:1.0):2.245596):0.341820):0.961455,((((1:1.0,3:1.0):0.285742,2:1.0):0.384235,4:1.0):0.370343,5:1.0):0.709391):0.133084,(7:1.0,6:1.0):7.000000):7.000000);
  tree mpest [-1862.247050] = ((16:1.0,17:1.0):7.000000,((((9:1.0,15:1.0):1.114162,((12:1.0,10:1.0):2.245557,(((11:1.0,13:1.0):7.000000,8:1.0):0.108530,14:1.0):0.280629):0.341811):0.961474,((4:1.0,((3:1.0,1:1.0):0.285718,2:1.0):0.384320):0.370229,5:1.0):0.709444):0.133082,(7:1.0,6:1.0):7.000000):7.000000);
  tree mpest [-1862.247051] = ((((((14:1.0,(8:1.0,(13:1.0,11:1.0):7.000000):0.108613):0.280587,(10:1.0,12:1.0):2.245591):0.341783,(9:1.0,15:1.0):1.114157):0.961515,(((2:1.0,(3:1.0,1:1.0):0.285773):0.384319,4:1.0):0.370247,5:1.0):0.709432):0.133030,(7:1.0,6:1.0):7.000000):7.000000,(17:1.0,16:1.0):7.000000);
  tree mpest [-1862.247052] = ((((5:1.0,(((1:1.0,3:1.0):0.285800,2:1.0):0.384206,4:1.0):0.370331):0.709427,(((12:1.0,10:1.0):2.245562,(14:1.0,((11:1.0,13:1.0):7.000000,8:1.0):0.108548):0.280655):0.341723,(15:1.0,9:1.0):1.114131):0.961629):0.133071,(6:1.0,7:1.0):7.000000):7.000000,(16:1.0,17:1.0):7.000000);
  tree mpest [-1862.247051] = (((6:1.0,7:1.0):7.000000,((((12:1.0,10:1.0):2.245562,((8:1.0,(13:1.0,11:1.0):7.000000):0.108597,14:1.0):0.280554):0.341844,(9:1.0,15:1.0):1.114175):0.961477,((((3:1.0,1:1.0):0.285763,2:1.0):0.384186,4:1.0):0.370299,5:1.0):0.709503):0.133062):7.000000,(17:1.0,16:1.0):7.000000);
  tree mpest [-1862.247051] = ((16:1.0,17:1.0):7.000000,((6:1.0,7:1.0):7.000000,((((2:1.0,(1:1.0,3:1.0):0.285813):0.384253,4:1.0):0.370316,5:1.0):0.709396,(((14:1.0,((13:1.0,11:1.0):7.000000,8:1.0):0.108424):0.280852,(12:1.0,10:1.0):2.245699):0.341730,(15:1.0,9:1.0):1.114176):0.961514):0.133074):7.000000);
  tree mpest [-1862.247050] = ((17:1.0,16:1.0):7.000000,((7:1.0,6:1.0):7.000000,((5:1.0,(4:1.0,(2:1.0,(1:1.0,3:1.0):0.285776):0.384226):0.370251):0.709473,(((12:1.0,10:1.0):2.245589,((8:1.0,(13:1.0,11:1.0):7.000000):0.108550,14:1.0):0.280680):0.341761,(9:1.0,15:1.0):1.114178):0.961521):0.133073):7.000000);
  tree mpest [-1862.247050] = ((17:1.0,16:1.0):7.000000,(((((14:1.0,((11:1.0,13:1.0):7.000000,8:1.0):0.108473):0.280641,(12:1.0,10:1.0):2.245540):0.341774,(15:1.0,9:1.0):1.114163):0.961505,(5:1.0,(4:1.0,(2:1.0,(3:1.0,1:1.0):0.285879):0.384177):0.370343):0.709429):0.133086,(7:1.0,6:1.0):7.000000):7.000000);
  tree mpest [-1862.247052] = ((17:1.0,16:1.0):7.000000,((7:1.0,6:1.0):7.000000,(((4:1.0,((1:1.0,3:1.0):0.285762,2:1.0):0.384404):0.370115,5:1.0):0.709512,((15:1.0,9:1.0):1.114089,((14:1.0,(8:1.0,(11:1.0,13:1.0):7.000000):0.108597):0.280679,(10:1.0,12:1.0):2.245600):0.341684):0.961549):0.133046):7.000000);
  tree mpest [-1862.247050] = ((17:1.0,16:1.0):7.000000,(((((10:1.0,12:1.0):2.245574,((8:1.0,(11:1.0,13:1.0):7.000000):0.108541,14:1.0):0.280656):0.341788,(15:1.0,9:1.0):1.114177):0.961462,(5:1.0,(4:1.0,((1:1.0,3:1.0):0.285731,2:1.0):0.384214):0.370354):0.709368):0.133081,(7:1.0,6:1.0):7.000000):7.000000);
  tree mpest [-1862.247050] = (((7:1.0,6:1.0):7.000000,((((10:1.0,12:1.0):2.245611,(14:1.0,(8:1.0,(11:1.0,13:1.0):7.000000):0.108390):0.280702):0.341773,(9:1.0,15:1.0):1.114187):0.961531,(5:1.0,(4:1.0,(2:1.0,(3:1.0,1:1.0):0.285804):0.384239):0.370298):0.709430):0.133079):7.000000,(17:1.0,16:1.0):7.000000);
  tree mpest [-1862.247052] = ((17:1.0,16:1.0):7.000000,((7:1.0,6:1.0):7.000000,((((2:1.0,(3:1.0,1:1.0):0.285950):0.384293,4:1.0):0.370147,5:1.0):0.709479,(((((11:1.0,13:1.0):7.000000,8:1.0):0.108542,14:1.0):0.280641,(10:1.0,12:1.0):2.245564):0.341739,(9:1.0,15:1.0):1.114181):0.961504):0.133157):7.000000);
  tree mpest [-1862.247051] = ((((((10:1.0,12:1.0):2.245633,(((11:1.0,13:1.0):7.000000,8:1.0):0.108598,14:1.0):0.280519):0.341761,(15:1.0,9:1.0):1.114163):0.961514,(5:1.0,(((3:1.0,1:1.0):0.285788,2:1.0):0.384179,4:1.0):0.370321):0.709495):0.133077,(7:1.0,6:1.0):7.000000):7.000000,(16:1.0,17:1.0):7.000000);
  tree mpest [-1862.247056] = (((((4:1.0,(2:1.0,(3:1.0,1:1.0):0.285817):0.384266):0.370100,5:1.0):0.709628,((15:1.0,9:1.0):1.114214,((10:1.0,12:1.0):2.245659,(((13:1.0,11:1.0):7.000000,8:1.0):0.108767,14:1.0):0.280750):0.341669):0.961533):0.133039,(7:1.0,6:1.0):7.000000):7.000000,(17:1.0,16:1.0):7.000000);
  tree mpest [-1862.247050] = (((6:1.0,7:1.0):7.000000,((((14:1.0,((13:1.0,11:1.0):7.000000,8:1.0):0.108521):0.280598,(12:1.0,10:1.0):2.245590):0.341823,(15:1.0,9:1.0):1.114177):0.961476,(5:1.0,((2:1.0,(3:1.0,1:1.0):0.285793):0.384198,4:1.0):0.370322):0.709436):0.133109):7.000000,(17:1.0,16:1.0):7.000000);
  tree mpest [-1862.247050] = ((((((10:1.0,12:1.0):2.245568,(14:1.0,(8:1.0,(11:1.0,13:1.0):7.000000):0.108575):0.280597):0.341850,(15:1.0,9:1.0):1.114172):0.961475,(5:1.0,(((1:1.0,3:1.0):0.285810,2:1.0):0.384205,4:1.0):0.370295):0.709392):0.133087,(7:1.0,6:1.0):7.000000):7.000000,(17:1.0,16:1.0):7.000000);
  tree mpest [-1862.247056] = (((7:1.0,6:1.0):7.000000,((5:1.0,(((3:1.0,1:1.0):0.285712,2:1.0):0.384178,4:1.0):0.370507):0.709257,((15:1.0,9:1.0):1.114206,((10:1.0,12:1.0):2.245546,(((11:1.0,13:1.0):7.000000,8:1.0):0.108402,14:1.0):0.280607):0.341804):0.961504):0.133178):7.000000,(17:1.0,16:1.0):7.000000);
  tree mpest [-1862.247051] = ((16:1.0,17:1.0):7.000000,(((((12:1.0,10:1.0):2.245632,(14:1.0,(8:1.0,(13:1.0,11:1.0):7.000000):0.108564):0.280775):0.341730,(9:1.0,15:1.0):1.114224):0.961472,(5:1.0,((2:1.0,(1:1.0,3:1.0):0.285840):0.384291,4:1.0):0.370382):0.709352):0.133089,(7:1.0,6:1.0):7.000000):7.000000);
  tree mpest [-1862.247053] = ((17:1.0,16:1.0):7.000000,((((4:1.0,((3:1.0,1:1.0):0.285750,2:1.0):0.384130):0.370575,5:1.0):0.709291,((9:1.0,15:1.0):1.114160,((10:1.0,12:1.0):2.245646,(((13:1.0,11:1.0):7.000000,8:1.0):0.108604,14:1.0):0.280679):0.341737):0.961546):0.133077,(6:1.0,7:1.0):7.000000):7.000000);
  tree mpest [-1862.247050] = ((((((14:1.0,(8:1.0,(13:1.0,11:1.0):7.000000):0.108452):0.280699,(10:1.0,12:1.0):2.245597):0.341805,(15:1.0,9:1.0):1.114200):0.961449,((4:1.0,(2:1.0,(3:1.0,1:1.0):0.285761):0.384266):0.370298,5:1.0):0.709390):0.133086,(6:1.0,7:1.0):7.000000):7.000000,(17:1.0,16:1.0):7.000000);
  tree mpest [-1862.247050] = ((16:1.0,17:1.0):7.000000,((7:1.0,6:1.0):7.000000,((((12:1.0,10:1.0):2.245593,((8:1.0,(13:1.0,11:1.0):7.000000):0.108555,14:1.0):0.280657):0.341786,(9:1.0,15:1.0):1.114134):0.961499,(5:1.0,((2:1.0,(1:1.0,3:1.0):0.285783):0.384250,4:1.0):0.370239):0.709444):0.133082):7.000000);
  tree mpest [-1862.247050] = (((((9:1.0,15:1.0):1.114172,((12:1.0,10:1.0):2.245579,(14:1.0,(8:1.0,(13:1.0,11:1.0):7.000000):0.108578):0.280702):0.341772):0.961495,(5:1.0,(((1:1.0,3:1.0):0.285853,2:1.0):0.384168,4:1.0):0.370336):0.709422):0.133083,(7:1.0,6:1.0):7.000000):7.000000,(17:1.0,16:1.0):7.000000);
  tree mpest [-1862.247050] = (((7:1.0,6:1.0):7.000000,((5:1.0,(((1:1.0,3:1.0):0.285768,2:1.0):0.384173,4:1.0):0.370311):0.709420,((15:1.0,9:1.0):1.114171,((14:1.0,((11:1.0,13:1.0):7.000000,8:1.0):0.108491):0.280661,(12:1.0,10:1.0):2.245514):0.341754):0.961480):0.133061):7.000000,(16:1.0,17:1.0):7.000000);
  tree mpest [-1862.247054] = (((7:1.0,6:1.0):7.000000,(((9:1.0,15:1.0):1.114239,((12:1.0,10:1.0):2.245650,(((11:1.0,13:1.0):7.000000,8:1.0):0.108549,14:1.0):0.280657):0.341853):0.961480,(5:1.0,(((1:1.0,3:1.0):0.285753,2:1.0):0.384424,4:1.0):0.370172):0.709417):0.133183):7.000000,(16:1.0,17:1.0):7.000000);
  tree mpest [-1862.247054] = (((((((8:1.0,(13:1.0,11:1.0):7.000000):0.108548,14:1.0):0.280508,(12:1.0,10:1.0):2.245724):0.341812,(15:1.0,9:1.0):1.114165):0.961357,((4:1.0,((1:1.0,3:1.0):0.285832,2:1.0):0.384187):0.370367,5:1.0):0.709330):0.133088,(7:1.0,6:1.0):7.000000):7.000000,(17:1.0,16:1.0):7.000000);
  tree mpest [-1862.247050] = ((17:1.0,16:1.0):7.000000,((((4:1.0,((3:1.0,1:1.0):0.285803,2:1.0):0.384204):0.370364,5:1.0):0.709401,((15:1.0,9:1.0):1.114165,((14:1.0,(8:1.0,(11:1.0,13:1.0):7.000000):0.108559):0.280647,(10:1.0,12:1.0):2.245597):0.341780):0.961513):0.133082,(6:1.0,7:1.0):7.000000):7.000000);
  tree mpest [-1862.247055] = (((((4:1.0,(2:1.0,(3:1.0,1:1.0):0.285955):0.384121):0.370453,5:1.0):0.709355,((9:1.0,15:1.0):1.114034,((((13:1.0,11:1.0):7.000000,8:1.0):0.108813,14:1.0):0.280564,(12:1.0,10:1.0):2.245659):0.341749):0.961569):0.133023,(7:1.0,6:1.0):7.000000):7.000000,(17:1.0,16:1.0):7.000000);
  tree mpest [-1862.247051] = ((((((10:1.0,12:1.0):2.245637,(14:1.0,((11:1.0,13:1.0):7.000000,8:1.0):0.108749):0.280621):0.341723,(15:1.0,9:1.0):1.114171):0.961499,((4:1.0,((1:1.0,3:1.0):0.285742,2:1.0):0.384275):0.370256,5:1.0):0.709483):0.133110,(7:1.0,6:1.0):7.000000):7.000000,(16:1.0,17:1.0):7.000000);
  tree mpest [-1862.247051] = ((16:1.0,17:1.0):7.000000,((6:1.0,7:1.0):7.000000,(((4:1.0,((1:1.0,3:1.0):0.285767,2:1.0):0.384206):0.370265,5:1.0):0.709500,((15:1.0,9:1.0):1.114103,(((8:1.0,(11:1.0,13:1.0):7.000000):0.108495,14:1.0):0.280752,(10:1.0,12:1.0):2.245504):0.341706):0.961507):0.133116):7.000000);
  tree mpest [-1862.247083] = (((6:1.0,7:1.0):7.000000,(((9:1.0,15:1.0):1.114209,((14:1.0,((13:1.0,11:1.0):7.000000,8:1.0):0.109232):0.280171,(12:1.0,10:1.0):2.245465):0.342282):0.961306,(5:1.0,(4:1.0,((3:1.0,1:1.0):0.285951,2:1.0):0.383954):0.370381):0.709500):0.133073):7.000000,(16:1.0,17:1.0):7.000000);
  tree mpest [-1862.247053] = (((((4:1.0,(2:1.0,(1:1.0,3:1.0):0.285782):0.384237):0.370220,5:1.0):0.709503,((9:1.0,15:1.0):1.114133,((((11:1.0,13:1.0):7.000000,8:1.0):0.108294,14:1.0):0.280767,(10:1.0,12:1.0):2.245588):0.341718):0.961608):0.133046,(7:1.0,6:1.0):7.000000):7.000000,(17:1.0,16:1.0):7.000000);
  tree mpest [-1862.247052] = (((6:1.0,7:1.0):7.000000,(((15:1.0,9:1.0):1.114171,((12:1.0,10:1.0):2.245527,(((13:1.0,11:1.0):7.000000,8:1.0):0.108518,14:1.0):0.280700):0.341706):0.961527,(((2:1.0,(1:1.0,3:1.0):0.285762):0.384376,4:1.0):0.370046,5:1.0):0.709508):0.133108):7.000000,(16:1.0,17:1.0):7.000000);
  tree mpest [-1862.247051] = (((((((8:1.0,(13:1.0,11:1.0):7.000000):0.108501,14:1.0):0.280704,(10:1.0,12:1.0):2.245589):0.341865,(9:1.0,15:1.0):1.114225):0.961424,(5:1.0,(4:1.0,(2:1.0,(3:1.0,1:1.0):0.285800):0.384219):0.370330):0.709410):0.133059,(6:1.0,7:1.0):7.000000):7.000000,(16:1.0,17:1.0):7.000000);
  tree mpest [-1862.247051] = ((16:1.0,17:1.0):7.000000,((7:1.0,6:1.0):7.000000,((5:1.0,(4:1.0,((3:1.0,1:1.0):0.285753,2:1.0):0.384239):0.370359):0.709409,(((14:1.0,(8:1.0,(13:1.0,11:1.0):7.000000):0.108583):0.280606,(10:1.0,12:1.0):2.245597):0.341879,(15:1.0,9:1.0):1.114280):0.961393):0.133059):7.000000);
  tree mpest [-1862.247051] = ((17:1.0,16:1.0):7.000000,((((15:1.0,9:1.0):1.114183,((10:1.0,12:1.0):2.245600,(14:1.0,(8:1.0,(11:1.0,13:1.0):7.000000):0.108367):0.280628):0.341811):0.961555,(5:1.0,(4:1.0,((1:1.0,3:1.0):0.285800,2:1.0):0.384258):0.370309):0.709414):0.133060,(6:1.0,7:1.0):7.000000):7.000000);
  tree mpest [-1862.247051] = ((17:1.0,16:1.0):7.000000,((((15:1.0,9:1.0):1.114267,((14:1.0,(8:1.0,(13:1.0,11:1.0):7.000000):0.108531):0.280629,(12:1.0,10:1.0):2.245589):0.341825):0.961534,(((2:1.0,(1:1.0,3:1.0):0.285751):0.384165,4:1.0):0.370369,5:1.0):0.709393):0.133026,(6:1.0,7:1.0):7.000000):7.000000);
  tree mpest [-1862.247053] = ((17:1.0,16:1.0):7.000000,((7:1.0,6:1.0):7.000000,((5:1.0,(4:1.0,(2:1.0,(3:1.0,1:1.0):0.285669):0.384337):0.370276):0.709402,((9:1.0,15:1.0):1.114069,((14:1.0,(8:1.0,(13:1.0,11:1.0):7.000000):0.108518):0.280714,(10:1.0,12:1.0):2.245649):0.341640):0.961630):0.133030):7.000000);
  tree mpest [-1862.247050] = (((7:1.0,6:1.0):7.000000,((((10:1.0,12:1.0):2.245579,(14:1.0,(8:1.0,(11:1.0,13:1.0):7.000000):0.108532):0.280711):0.341787,(9:1.0,15:1.0):1.114189):0.961450,(5:1.0,((2:1.0,(3:1.0,1:1.0):0.285723):0.384159,4:1.0):0.370334):0.709451):0.133093):7.000000,(17:1.0,16:1.0):7.000000);
  tree mpest [-1862.247050] = ((((5:1.0,(4:1.0,(2:1.0,(1:1.0,3:1.0):0.285821):0.384194):0.370302):0.709435,((9:1.0,15:1.0):1.114197,((14:1.0,(8:1.0,(11:1.0,13:1.0):7.000000):0.108585):0.280654,(12:1.0,10:1.0):2.245619):0.341783):0.961468):0.133100,(7:1.0,6:1.0):7.000000):7.000000,(17:1.0,16:1.0):7.000000);
  tree mpest [-1862.247050] = (((7:1.0,6:1.0):7.000000,((((10:1.0,12:1.0):2.245570,(14:1.0,((11:1.0,13:1.0):7.000000,8:1.0):0.108512):0.280682):0.341797,(9:1.0,15:1.0):1.114219):0.961471,((((1:1.0,3:1.0):0.285749,2:1.0):0.384284,4:1.0):0.370220,5:1.0):0.709427):0.133092):7.000000,(16:1.0,17:1.0):7.000000);
  tree mpest [-1862.247052] = ((((5:1.0,(((1:1.0,3:1.0):0.285746,2:1.0):0.384210,4:1.0):0.370370):0.709385,((15:1.0,9:1.0):1.114211,((10:1.0,12:1.0):2.245617,(14:1.0,(8:1.0,(11:1.0,13:1.0):7.000000):0.108540):0.280696):0.341779):0.961396):0.133040,(7:1.0,6:1.0):7.000000):7.000000,(16:1.0,17:1.0):7.000000);
end;
