# Supplementary material for: Addressing incomplete lineage sorting and paralogy in the inference of uncertain salmonid phylogenetic relationships
Source: PeerJ. 2020 Jul 3;8:e9389. doi: 10.7717/peerj.9389 (PMC7337038; doi:10.7717/peerj.9389)
Supplement: Supplemental Information 1 — Assembled contigs matching UCE loci, alignments, raw code and tree files. [file peerj-08-9389-s001.zip › Data Supplement/sequence data/dataset7.fasta]

>uce-573_Brachymystax_lenok32_79 |uce-573
TCCCTGCACCTCTAGTCCCCTAGACTCCCTCTCCCACTCCCTCCCTCCCCTCTCCTCCTA
GACTCCCTCTTCTCCCTCCATCTCTCCCTCCACCGAGGCCCTGTGTGCTGCTCACTCTAT
TGTGTCAGCCTTCAGAAGCTCTCAGTTTGAGTGGCAGGCCGTCACAGATCAGCTCCCTGC
TAAAGCGGCCTGGCAGGCCGGGGTGACGGGCCAGGAAGGGATCTAAGTGGGTTTATCAGC
GCTTCTTAACGCCTCTCCAGCTCCCTGACACAAAAGAGAGGGGTATTAAACATCTAAAGC
AAACCAAAAAGCGTGAAAGCTCCTTATAG
>uce-709_Brachymystax_lenok32_79 |uce-709
GCACTCTCACACGCCACTCATACCATATGGCCCCACCCCCAGACCAAGCACATGGTTTCA
GGCACAAACTTGCAATGTGTTACTTGGATGAGACTGAGTGTAGTGGGAGGTGAAGAATAA
GACAACAGAAGACAGGTGATGCTAAAATGAACATTTATAATGACTGTTGTTGCTGTCGGA
AAAGAATAATCCTTAAAAAAAAGATTAAATATATATTAGCACTAGATTGCCGACTTCACT
GGTAATCCACAAGTCAATAAACACAACTCACTACTTTTTTTCTTCT
>uce-459_Brachymystax_lenok32_79 |uce-459
ACTACCACAATATCATGCATATTTCATACAGCCAGATTACTAAAACACTATTGTGTGTCC
TTCTGTTGTATGTCTTTATAATTACACCTTGAAGCCATAGAGGGATTTTTTTTTTCTTCT
CCATATTCATGAAAAGCAGACTTGTAATTTGATAAAGGGAAGCGTTGTGTTGTGAACTTC
ATTGAGACGGCATCACGGAGCCCTATTAAAGTGGGCATCTGTGTTCTGGCAGCATTAATC
TCTTCAAGCACATTCCAGCTGCTGTGATGTGATAAGTCCTAAACAGGCTCAAGCTAAGCA
AACCAGACAGCTCTACTATTGGCTTTATAATTGCTTAATTAAACTTTTGTCACTAATCAT
TATGAGGGCAATAGAGCTGTTATACAGGCTTCTCTTCAGCAAAAATCAATAAACTGTTGG
AGCTAATTTCTCCTCAGTTTTTGTCCTGCAAATGAAATTCATTGCTGGCGGTAAGTGATC
TGTGGGCCTGCGGAGCAGCTGATATGAGCTGCCGTCACCATGTGAATTGAGGCTATTCAA
TAGCACATGAATATGAACAAATGGCAAACATAAATCTCCTGCATGAAGTACACCTTCTCT
CCTTTTATTACGGAACAATTGACCCATCCAGAAGGAATTCTAGTGCAAGGGAAGCATTTA
GATTTAAATGACAGTCTTCTGGACCTGAAAGATGATGTAATGAAAAAGATTAATATGCTA
ATTATTTCCCCCCCTTATTCCTCTTTTCTACATTTGC
>uce-761_Brachymystax_lenok32_79 |uce-761
AAGCTCATAAGACAAAGTCCATCTTGGCCAGGGGACAAATGATAGTGTTTTTATAAATAT
AAATATATATTAGGTTTGACAACCTTCGGACTGTTACATGCACTTTCTTGGAAAGTTGGA
AGATCTTTATGGGTCCAGTTTCTCTACACTTTAATACCTACTAACAACTAAGATACTGTC
ATTCTTTACTCTATTATTCAAATACATCCATTTTCCAAAAGAAAATTATGAGTGTTTGTG
TCTCTTCATTCTCTTGTGTTTCTTTCTGTTTTGTATGCTTTATGATTGGAGATAATGGGG
GTTTGGAATAATTGGAGGGTTTTCACTTTTGAAATGTGGTCTTTTCATGTTATTTGAAAA
ATCAGATATTTTTTTGCGGATTGAACTTTGAGTGAATTTTTGTTTAAATAGGCATACATG
CACTTATGAAATAATACTGTATCATGGATC
>uce-833_Brachymystax_lenok32_79 |uce-833
TAAAAACTATTTATTATTATTATTGCCTCGTATAAAGTATGTTTTGTGTATATTTATGGT
TTATTTCATTATATTTGCAAGTTTAAAAGATTTTAAGTTTGCCAAAATTGTGGTTACATT
TTCTTTCTTAAAAAGGGAACAAATAGATTAAAAAACAGCTTTAGAAGTACGATTTGGAAA
TGTTCTCCATAGTCAAAGAATGCACTGCTATATTTAACTAATTGAAGTGTATAAACATAC
ATGCTGTGTGCTAGATGTTATGCCTTTACTGCCTGTGTTCTGTTTGTCTTGTTAAATGAA
AACCTTTTGATTATTTAATCTAATCACAGTCTTGTTTTTCCAGCCACTGAGAACCCTGGG
GAGTGTCAGTCAGGAAATGGGC
>uce-227_Brachymystax_lenok32_79 |uce-227
TGTAATGCATCCCTCCACTAACAGGGATCAAGGTATTAGGGATTCAGGTTATTTGGATTG
ATTTTATGTGCTGTCATGCTGGGCTGCCGACAGCCTCATATTTGTGGAAATTGCAAATTC
CTCCTCTGAAATGTCAGCAGCATTTAATCTTTCCCTGAGTGGTCAATACAGGATTCACTC
CACGATCCCCGATCTGACCACGTTTATTAAACCGAGACCTCTGCAGTGTTCTCTCCGTTA
CCCAGTAACCATGACATCAGGCAGCACAGAGAAGGATAGGACCAGGCTGGATCATAACAT
GGGGAATGAGGGAGTAAAAATTCCACATGAATAACTTTTCATAA
>uce-359_Brachymystax_lenok32_79 |uce-359
TTCCGGCATTCAAAAGCTCTGCAAACTCCTCCTGAAGGATTCATCTACATCCTAATATTT
CCAATCCAATTTAACCGGAGCAGTCGGAGTGGTCTGAGCACTAGTTTACCAATCTCTGCT
TTCCAAGACTCTGTGTGCTGAAGGCTTGAGGGGTTCAATCAATGGTGCTTTGATCTCGAC
TGGAACTATAATTATTTAACATTGTTACAAGGATTTCTCTAATCCATCCTAGCATTAAGT
CCCTTTTACACCCTCATCTTCTGCAGCCCTAATCTGCATCTGTGCACTCCGTTTGTCTCT
TTCTCTCATACCAGCACCCCTTCCTCGATTCTTCCTTACCACATCCTCAATTAATAGACT
TCAGAGTCAGAATAAAAAATGCACTGTTGCTGTGCAGAACTTGTCAGGTGCCAGAAGAAC
TCTCATTAACAGTGTGTGTGTGTGTTCAGGATGGAGTCTTCAAGAGGTGTGATGACAAGG
GTCTGTTTAGGAAGTGTGCTGCCCCAGCCTGCGGACTGGGGTCGTCTCACAGTTACCTCA
TAGTGTGCTATAATTATGTAGCCACAAACATGAAGGTGTACGGGGGAATTCATAGCATTT
TTTATA
>uce-175_Brachymystax_lenok32_79 |uce-175
CCTAACTTCAGATGTACATGTATGAACTTGTACATCTACATGTCCAGTACTGTATGGTGC
ATAATATGCTTTTGAATTTGTGAAAAGGTCAACCTCAAATCCCTCCGCGTCATTGTTGCT
TGCTCACAATTACATTTTTTCCTCACAAATGAAGTGAAAACAGGCCATTATTTTGACAGG
AACTAAAAGGATAGGCCTAAATGCTCTGGAGGCAAACTCTCACTAACTCGACCAGCCACT
CTCCCAAAGCCTACTCCTTGATTAAATGCATAACCCACTACTCCCCATCCACAATGATTT
AGTGTGCCTTTAAATCAGCTTGCGCACACATAAAAACCTCAAATAAAAATCACCAAGAAA
AACCATTGCACTCTAACTGTTCTATTAAAATGATACCCAGCCCAGCCTTTCTTCTCGGCA
ATACCGTTTATTCCACATGAATGCATATCTTCATTTTTTTCATAGGTATGCATATAAAAT
ATTTAAAGTTTAAAATGTCACCGTTGAAACATCAAATGCATGAGTCTCTCATTAATCAGG
GAGGATGGAGGCTCTCTTTTAAGGTTATAACCCTTTGAAAGACCAAAAATTACATTTTTG
ACCTTGAAGA
>uce-711_Brachymystax_lenok32_79 |uce-711
TAAAAGAGAAATTGTGTGTCAGAGTGCTGAGAAAAGAAGTTTAAAATACCTTGAACTATT
CACCGCTGAGATGGCTAATCAGTATTGAGGCTCGGGGGCAATCGGGTAGCTTTTCAATGC
GGGGCCTCCTTTCATCTCAATCGGAATGGAGGCGCTCAATTAAAAGCCTATCAGTTTGTA
AGTAAATCAACGCCTATCAAAGTTGTCACTTCAAACAAAACGATTATTATTGCAACCCGC
CTCTACCATTAATCTCTCTCTGCGGTAATCCGTTTGACAGGTCATTGGAGAGCAAGAAAA
CCTGGAGTGGACGGTCACAGGGGGCAGAAAAACAGCTGGAAAAGTAAATACATTTATTTT
AGGCCTTCAAAGAATTGAGGGACACTGGTTGACAGGGGATAGGAAAACTATAAGATATAA
TATTTGACCTTATATGATAGCCTAATTTGACGTTTTTTTTGGAAGCGAAAC
>uce-636_Brachymystax_lenok32_79 |uce-636
CCCAATACTGTTCTTCATCTTGTGTTGTCACAACACCCTGCTACCTTGATTCACTCTTGG
TCGTTGGCTAGGTTTTGGATTTATTACTTTCGAGGCCGAACAATCAGTGGACCAGGCTGT
CAACATGCATTTTCACGACATCATGGGCAAAAAAGTGTGTAGTTGTAGTTTTATTTTACC
CTCAAGATCAAAC
>uce-590_Brachymystax_lenok32_79 |uce-590
TTATTTCATCTTTGCTTTTAATTGTAGTTTTTACCCTTGTGGTCCCTGATGGCTTCGCAC
AGTGATACTCTGGTGGTGTTCTTTGGGGCAACAGCTGGTGCAAATGGGGGTAAACTGGGT
TCGGATGAGAGGGAAATAATTCTCTTGGTGTGGCAAATTGTGGATCTACATGAGAAAAAG
GTACGGACTTTCTCACCCGTTGTAAAGGTTTCTTCTTGACTTTTTAGTGTTAGTGGATTC
ATGTTTTAACTTGACATATTAATCAACAAAGGTACGCGTTCTGTAATTATTTGTGGGTCA
CAGTTTTTAAAGAAAAGTGTGCACATGGGCCTCAACTAAACCAACCGATAGGCTCATGGG
TGTGTAGCCTACACCTGTCAGATTTAACTTCAGTGAAATGTTTTAAATATAGGGTGAAAG
AAAGCATACCTTTTTGGTTATATGTAAACGCCTTGACATTGGCAAC
>uce-983_Brachymystax_lenok32_79 |uce-983
ACGCGGACAACCCTCTGGACATAGCGGTGACGCGGCTGGCGGACCTGGAGAGGAACATCG
AGAGAAGGTACCTGAGGAGCCCCTTAGGTACCACCATTCAGATCAGGCTGGATAATGTGG
GGGCTATCGGTACCGTCACTGTCCCCGCTCCCTCCAGTAGTGCTGACAGAGAAGGGTAGG
TCATCCACTCAGCATTCAACCAAACACTTCTGTGTGCTTTTTTGTTTCATCTACCTATGC
TGTCGTTTTTTGTTGTTTTGCCTCTTTTATT
>uce-211_Brachymystax_lenok32_79 |uce-211
TGATCAGATCTTTTTTTAATTGTTTACAAGGTCATGAATATGTTCAATAAATAGACTGTA
GTATCACTTTTACTGTATAAACGTCATCTTTTTTTACATGCAGTCCATAAAATTTTCATT
TGACGGAATAATTTACCCTGTTATGTATATATACAAATAGATATTTTCTCTTTACTCTCT
TTTTTAAACTCTCAATAAAATCTATACATTATATACACTATCTTCCTCTTTTAATGGTCA
ATGTGCATACACATGATGTGTCTATCCTTATAAACCGCCAGCCAATCTTCTTTTTGCTAT
CCATGGTGAGCGCTCGCACGTAGGACTGGGTTGTCCTGCATTGGGAGTTATAATGCCTCT
TGTCTATTCCACGGCAGCCCTCCTTTGTGTACCCCATAGGGTTACATTTGGTCTCATAAA
AGTATTGCTTCAGTTGGCCATTGGGGACAGGGACCTTTCCAGGAC
>uce-609_Brachymystax_lenok32_79 |uce-609
AAACATGAGAAAAGTACCATACCCCCACCACTGTTAATTCCTCATTCAACCACAGGGGGC
GCTGATGTAATGTGTTTGCCAAGAGAGAGAGAGGGAACAAGGACTTTGAGGCATGGCCTC
TGAGATGAGCACAGCTTCCTTTTTTTCAATATCCCCTCCTCATGAAATTTCATTTTGGAT
TGTAAATGTACAGTAATTTACTATCATAAATGTGTAATGGGCCCCTGAATCCAATGACAT
TGTGCTGGCTAATCAACTCATTTGAAAATGAATATAGATCTATTAAGTGGGAAGCTCAGC
ATTTCTGCGTAGTTAGAGAGAGTGGCGTGCCGTCAAACATGGGCACCACTTTTTACTCTA
ATCTGTAGCCCCAATTCCATTCCTACAGATTTTTTTATACAGATGATGAATGAGATTAAA
TGTATTTTAAATACTGATTTGTTTTGTCATTCCGATCTGATCTGTAATTGACTTTAAGAA
TAGAGGAATTAGATGAGAGTGTAGATGAGGCTCATTTC
>uce-672_Brachymystax_lenok32_79 |uce-672
AGGGCTTTTGTTAGATGGCACATTTCACAGCTCTGTGACTTACAGAAACCCAATCCTGTG
ATTAGTCAGCGCATTGACGTTATCTTAAGTTCCTTGTCAGAATTAATTTAGTGTGGGTGG
GCTGTGGGGCTGTCTGTCTGGCTCCGGAGAGAGGAAAGCAGAGAGGGAACAGGAAGCGAT
CCCTTTCAAATAAGCCCTAGCTCCAAACCGGACCGGCCGCCTGGGAACCAAATATCTGCC
CCATCAAAAGGCCCCATTCTACACGGAAACAAGAGGGAATGGGGTTCAATGAACAGTCTG
AAACAGATCCCCCTTC
>uce-192_Brachymystax_lenok32_79 |uce-192
ATGTGTATCTGTGTGTGTGTGTGTGTACGTGTGTGTACGGCCTGGGCTCAGAGACATAGC
GTTGGGTTGCATGAGGGAGAATGGTGGCAGAGCAATCCTCTGATGAACCAGATCCAGTGT
TCACTGAAGCCTTTCGCATATATATAGAACTTCTGAATATCTAAACCATTATTTAGCATC
CAAATCAGTTCTGCTTGTCTGACTGATGGACAATTTCAGCGTGACCCCAGTCTCTTTGCA
TGTGACCTATACTGTCTAGATTCTTGCATATTGTTTGGATGTTCACATTGACTTCTCTCC
CTTTTCTCTCTTTGATCCTTTTAACATGCTCTTTGTGTTGGAATTCATGAAATATTCATG
TTTGGACTACGGATTTTCCATATCTTTATATAC
>uce-51_Brachymystax_lenok32_79 |uce-51
TGTCTTTAACATACAAAACCATCACAAACACCTGCCGATGTATTATCTTAGCTCTCCCTT
CTCGTTCTCCACTTCCTTGTCGCCCTCGTTTCCGTCCTCTTCTCTCCTCCCTCCGCTAGG
TGTTGAGGCAGATGCGTAAACTCCCCTGGCAGGACCCAGAGTCTAAAGGCTACCTGATCT
GCTGCATGGTCAACATCTGGAACGTCAAGTACAACAGCATCCACTGTGTGGCCAACCTGC
TGGCCGGCCTTGTGGCCTACCAGGAGGACGTGGGCATCCACGTGGTGGACGGCGTCCTGG
AGGACATCCGCCTGGGAATGGAGGTGAGCGCCGTGTGTGGGGGTGGGGGCAAGCCCAGGG
TGGTGAGCTGTTTCTGGGATTGGAGGTGAGGACCGGGGAATTGGATCTTGTTGGGAGTCA
GGCCCAGATTCAAGAGTTCATTCCTGGATGTAAGGGCCATGTGAAGAGCCCTAGCCGGAG
CGATTGATGGTACGTTTCTTATGACTTGAATGATTGATTGTGGAGGCTACGTGTTTT
>uce-690_Brachymystax_lenok32_79 |uce-690
GTAAGCATTTCACGGTTAGTCTCTAAACCTGTTGTTTACCAAGCATGTGACAAATAACAT
TTGATTTGAATCTAAGGCGTTATTGTTTTTTCCCATCCTGTGGTGAGCAGAAAGCCTGTG
ACTCAGCTGTTTCCATGCTGCATTATAGAAAATGAATGTGAAGGCACACCAAACAGGCCC
TTTAAAAATGCATGAGCGCTCCCCAAACCTCCCTCTCCCTCCTTCGAATAGAGCTATCAC
TGGGGCCTGTTATCTCCCGAACCCCCAGGTAGAAAATGGTAATGATACCACTTAACATCG
CTGCACATATGGAGGGAAAATGGAAATGCCAACAGCACCTCAACTATAAAGCAAATCAAA
TTGAAATATTAATCCGCTGATTAATATAACATTATGAGAGCCCATTCTCTTTGTTGTTTA
ACAACAAAGGGTTGCAAAATAAGCAACTGCCTAAGAGGTAAGGGGTTTAAAAGAGTCCCA
CAGAGGTGCTAAAGCCCCTTTCAAACATCATTACTGTGCATAATGTATTCACTTCCACAG
TGCTGAGATTTGATATTGATGTTTACTCATTTATCTTTTAATTAATGTTCGTTGTTAATG
AATTCTTTGATGAGAGGCATTTTGTAAATCATTATCCATGGAAGAGAAAAAAGGGGTGCA
GTGTTTCTCGGCCATTGAACTGGGTATAACAATGCTAGGTGTAAGGAGAAACATTGATGA
AAGGTGGGGTCTTTGTCAAAAGAAAAATCCCCAGTGATACATTTTTTGTTATGGGTTTGT
GATCGCAA
>uce-1113_Brachymystax_lenok32_79 |uce-1113
CCAGCCCCAGCCTGACTGGCAGCAATTACGGGGTGTCTGAGCCAAGCTCAGCTTGCGCTC
CGCACAAACACCCCTAATTACTGCCAATTAGGCTAGGCGGGTAGGCAGATTGGAGAAGCC
GGGGGGGATGTTCAGGCATGGGTGGGCATGGAAACTATTTTCAAGGGCTTAGAAAACGTG
ACTGGATGAAAAGGTTAATACTTTGGAGTGCGGGGAGGGAGGGAGGACGGTGGAGGGGAG
AGAAGGATAATAACAAAAGAAAGGAAAAGGGGGAGTAAAAGCCCCCCGGTTTCCTGGTTC
TATATTCTCACCTCCAGCGACGAGCCGGGTTTCTTTTTCAGCTCCTCACATTTCCTGAAC
TTGCAGATCTGGTGGCCCGTCTTACGGTTCCGACAACTGCTGCACACACCGCAGTTGATT
AGCCGCCGGCAGGGCGCGCACACCCCGCACCGCTTCCTTTTCTTCTTCGCCGGGTTCCCG
CCGGACGCTGAGGAATTATTCTGTGGGCAGTCTGCCAGATTGGCAATTTGAAACGCACTG
TCTGTAACGGCTGCCGAGGCTGCGGGGGAGTGAAGGGCTGTCATGACGATGACCCCGGGA
GGTAATGAGATGCCCCCTAAAGCCGGAATGGCGGAAAAAGTTCCGACACGTTCCTGGAGA
TTCATTATCTCTGCTTCGCCGGCGCCGCATTTCAGCTTGTTCATGCATTCTCCCGCTAAA
GGTCTGCAGTGTTCGGGGGATAAGGTAGAGAGGAAATTATTATTTGCCATTTGCTGTAGC
GTTTCTGGCGGCACGCCATGCTTCCCCGGCCTCTGGGAGTCATTCCTGTGCATGCTGGTC
CTATTAGGGTTTATTGTCGCC
>uce-1338_Brachymystax_lenok32_79 |uce-1338
GGTAAAAATGTCACCAAATGTATTTAAAGGGCTGATGGAGTGTTGCCGTTTGATTCCTGT
TGCCCGCCTGATTAATAAAAACCTTCAATTTGTATGTAAATGCAACCTGGGGCTCATATC
ATCCGCACACCTGCACCTGGAGAAAAATAATAAACTAAAGTTTAATGCGGCAATTATGAG
AGTTTATAGGAATTGTGAAGGAGCGGAGAAGAGTAAGCGATCGG
>uce-120_Brachymystax_lenok32_79 |uce-120
TTTCTCTTTCCCCCTCTCCTTCTTAGCATGTTCTTGCAGCTTCTCCTGCTGTCTGTCTCC
CCTCGTCACATTTCAGAATATGTTCCCCCTGTGATACCAGGGCCAGACTTGAAAGGAAGT
CTTAAGGACCTGAGCTTATACACTGTGCCAGATTTTGTTAAATAACCGGGAGATGTTGAT
GCCAATTCATTGGTAATTGTCCCTTGTGGCACAGTGCTGTTGAAAGTCCTGGAGCAGCCT
AAGCTCAAGATCACTGCAAGTGTTAATCTTCTTATACTTAAGGTTTCAGGTTTTCTTTTG
AAGTCGCTAAACATGTTGACTCCTATCTCGGCACAGAAGGCAATCCAGACGTAGCCATGA
GCAATAAAGCTTTTGTCAGTTATTTTTTTGTTGAGACTTTCGAAGAATTCCGATTTTATT
CCTCTTCCCACAAATTCATTATGTGACTAAAATAAAACAA
>uce-194_Brachymystax_lenok32_79 |uce-194
GGTGCAGCTGAGAGAGCCAGGCAGGCAGCCTCGCCCGGTACGGTGTGGAGGAGAGGAGAG
AGGAGGAGAAGCGGCAGTTATTAAAAGCGATTGCATTTCCTCCCGGATGTCTCCAGAGAG
CAGAATCAGTGGAGATGTTAAACCTTGCTTGACACCCCAGTTGGATAATTGTGGGTGTGG
GAGCTAATCAGCGGAAGATGTCTCCTCAATTTAAATCTTGTCAGTTAGTCGAGATTAGGC
CCTCCTGTATCGGGCGCCATTAGCTTTGTTGCATGTCAATGTGCGAGTGAAGA
>uce-640_Brachymystax_lenok32_79 |uce-640
TCTATTCCGCTGCACTAGGGCCCCCAGTAATGCCGCCGCATACTCAATGGAAATTTCCCT
GCGCCTGCCCCTCATTTGTGTCTCTCTAAAACCAATATTTACAATCCCATAGCCATTATG
TCCTACCAGGCCCTGTGCACCCGCTGTCACGACCTCCATATTAGCTGGAAATTGGACTTT
GCGAACTTAGCAGGGGAGGAGAGCCTCTTCTCTCAGATGAGAGGGGGCAGCACCAGGGAA
CCCAGCATGGTGCTGGGGCCATATCATATGATATTGAACCTCACCTCTCTAAGAAGAGAA
ATGAATACCCCCTCTCCTCCTAACCCACCTCATCACACAGCATTCCATCATTTGGCAAGT
TAATGTCACAATGCACAGTGATG
>uce-356_Brachymystax_lenok32_79 |uce-356
CATCGCCATGACGCCCAGCCCGCAGTGAGTCTGAGAGAGTGGGGGGGCCCTGTGTGTGTG
CAGGGCCGGCAGCTGTCAGGGGCCAGTAGTAACAGACCCTAATGAACCAGATGAATAGTG
CAAAAACTCCCAAATACAAACAGGACAGTTGACATTTTTCTTCTGTCAAAAGCAGAAGAT
GCATGAAAATACAATGGTCCTTGTTTAACCCTTTACTGGCTACAGCTGCTGTCTGTCTGT
CTGTCTGTCTCTCTCTCTCTCTCTCT
>uce-351_Brachymystax_lenok32_79 |uce-351
TGCCGGAGGCAGGATTAAGCCCTACTCAATAACTTCAGTAATAAACTATTGAAAGAATTT
CCAAATCAATAGATGGAGCAGTTTTGTCCGTTTCTTATTGTGTAGTTCCACCTTAAACGG
CGGAGTGTTTTGGCCCCACTTGCTCCCTGTAGTTTAGGTTTTTGTCCTCCCGCAGCAGCT
GTCACCCTGCATTACTCGCAGTCAGCTAAATGAAACATTATTCTAAACATATGCATCGTA
ATCAGTTCGGTCACACTTACAAGAACACGCGTTAATAAGGCAATCAATCACTCTGAAACA
AGCAAGTTGTTCTGTAACAGCTCATAAACAGTGTGTAATGAAGAATTGGAGGTTAGCATG
ACACGCGCTGATCAGATAATCAATGTCAAAGATGCGATGAATGTCAGTAAATGTAGTTTT
CATGTCGTTTCTATAAAATCTTCAATTTACAACAAGCAGTTCAATTACCCAGAAAATACA
GTCAATTAAATAGGGGTGATTGGACAGTAGGGGCAGGATCATCGATCTTTGCATTTCTAT
CTCGCTGGTGGACATTTAATTTGTTTTTTCTATTAGCACCGAAATAAAG
>uce-311_Brachymystax_lenok32_79 |uce-311
TGGGTTCCACTGATAGCGGCTGTTTGCATAGCCACTGCCGCTTCCTTTGATCACGTCGCT
GTGGGGAGCGGGGGTCGTGTGTCGCTGCCAAAGGTCAGCAATATATTACACTCCTAAAAG
TGATTACTGAAATTCTTAAGTGAAACCATTCTGCTGCCAGGGTGTGCTGTTATCCCCCGC
AGCGTTGTCTGGGACGGATGGAGGCCTCCAAGGATCCCTGCGACCGGGCCGACCGGCTGC
AGCCTCTCTCTGGTGGTTTTTATCAGCACAGAGAGAGAGCGAGAGCAAGCCCCAACATGG
AAACATGAGGTATCCAGTTGCAATATCACAGAGTCAGAGAGGTAGTGTCAGGAAATAGAA
AACGCATACACTTCAAAGGCCAGAGCAGCAGCAAATTAAGTTGGAGCATTGGACATGACA
GTAAGTGCCCTTTACATCAGAAACAGGGTAAACAATGTCTGGTTTATGTTTCTCTCCATA
GCTCTGTTTTGTTGCACGGAGACCCCCCAGCTTTTCCATCTGCACACTTCTATGCTGTAG
G
>uce-140_Brachymystax_lenok32_79 |uce-140
AAAATCGATCCACCGTATCAGTTGCTTTGCCCATGATGATACTATAATACATATTTCAAG
AGCAGCAACAATACAAAACAAAAAAAGGAAAATAAACACTGAGTTCTGTAAACCTCCTGC
ATTGGGGATAAGGCCCAAAATATGTTTAGGAAAAATAAACACCAGCATAACACACCAGCG
AGCTGTTTACATTGTGGCCGTGTCGCAGCTACCCGCATCCAACAAACAAGAGGATGTGAA
AAAAACAGGGAATATCTTTTGCATATTATTTTAAGTAACTGTTCAAATTTCATTTCAGAA
TGGTAATCCACAAAACAAATATGTAGCGGCATATTTTAAAAAGGGAGGCGCCGCTTCAAT
TTCCTATTGTGGCGCGCTGCGTGTGTTTGCTCTTTGTGTCGGTTTGAATTGATTTGCACA
GCTCGGCAGACAGAGGCTGAATGCTCAGACCAAGAATCCATAATTTCATATGATCTGATA
GTTCTGCAGTATTAGCTCGATTTTTTTTCTCCCTCTCCAATGCCGATGTTAACAAACA
>uce-287_Brachymystax_lenok32_79 |uce-287
ACTGTAGAATTTTCACATCAAATTATGGACAGTGAAGGAGAGAGAGAATTTATTCTGAAA
AATGTAGCAAATACAAATAACCAATCTCCCTAATGATTGTGCCTTATAAATCTGTGAAGA
GTTGAACACAGTGCAGACTGTATGGTTCTCTCTCTGGAATCATCGACAGATGCTTGCACA
TAATTATGTTGTCTCTGCTTGTTATTTGGAAGGGAAGCGGCACTGACAGCTAGGCTTATG
ATATTCTTTTTTTTTTGTTCATCTCTTTTATATGTTTACTCACTTGTTAATAAAGTAATG
TGGACAGCGAGATAAGAAAACTCACTAGCTCCTGGGATCACATTGAATGCCCACCTTGAG
GTGGACCTAACCTCTTGTTGTTCCATGTGAGTTGTGTCGGCTGTGTTTGGAGGGAACATT
TGAGGAATAGGAGGAAGAACGATATGGATTGGGAGGGAGAAGCAGCAGGCTGATTACGAG
GTGTCAAAATTGCCAGGAGCAAAAAGGTGAAAGCAATCAGGGGTGAGAAGAGTGCAGCAT
TCGTGAGGGGCAACTAATTATCCATCTCATTTGTGGAGAGCAGCATTTGAGGCAGCGCTA
GCCCGCTGAACGGTGACAGATTGGTGCGGAGGAGAGGGGAGGTGTTAGAACAATGGAGCC
CAGCTCACCATCATTACCTCATGCTAATCAGGAGTGCTGCTGTACCGCCATTCAGAGCTA
CACAGAGTTCAGGGAAAAATAGGAAGTCACCAGC
>uce-183_Brachymystax_lenok32_79 |uce-183
CCAGAACTTCCCTCCCCGCAAACCCCCGGCAGAGGAAGAACAAATATGGTGCTCTGAGCA
CTTGCCTGCTCTTCCCAGTGCTGAAAGAGAGCTGTCTCTCTCTCTCCTCGAGTTAGGACA
CCTCATGACAAATGATAATGGACAATCAATAAAGCGGGAAATATGAGGCAGCAAACTTTA
TGATGCCAGGAGATATATTACTCCTCAACAACACTTGTTTCCCTTAACAAAGTCACTACT
CGACTGTTCCTAATAATCGGAAGGGAAATCAAAGGACCCACAACCACATTAGCATTATTG
GGAATTTATGGCATTTTGATAGATTTTTCCCACTTCTAATGGAAGTTTTAAAGATTTGAT
GTGGCTTCTAATGGTAGTTTTATAGATTTGATTCTGCTTCTAATGATA
>uce-1326_Brachymystax_lenok32_79 |uce-1326
AGAGAGAGAGAGAGAGAGAGAGAGAGAGAGAGAGAGAGAGAGAGAGAGAGAGAGAGAGAG
AGAGAGACTGTGTTCCAGTGTGGGATGGCCAGAGCAGTACGTCTCACCTCTCCCAACTCA
AAGGCTTTTCTCTGGGATGGATAATGCTGTGCTGCTGAGGCACTGAAAAAGCAATCTGCA
GCATACCCCAGGGTCATGTCTGTGGCCGGATGATTTGTGTGAAATGTCATACATTAAATA
TAAGTTTAACATTCAGTCCCGCACTGTAAAACTGTGTGTATGTGTGTGTGTATCCTGCTC
GCCACATCCCCC
>uce-540_Brachymystax_lenok32_79 |uce-540
ACACCAAAACAGACAGTCAATAAACAGAGCGGGGGGTGAGATTAATACTAAGCCTGCCTT
CTTTTCAGATAGCACAGGAGCTGCTGTCCCCAGATCAGGCACCAGATGGCGCTGTGCCTG
GTGGGTGCCAGGAGATAATCGGGACAGATCGGGCCGCATTACTCCCCATTATCTTCTAAT
TATTCTTGTGTGGAGCACTGATCCTGCCGTTTGTGTAAGAGGATGGCAGAGAGAGCCTGC
CTGTCGCCCCCGGCAGCATGGAATCCTCCCGCTCGCCTCACCTCCTCAGGGACAGAGTGA
GATCAGCTGGGGGTGGG
>uce-524_Brachymystax_lenok32_79 |uce-524
ATAAGTGTCCGCGCCACATCTTCAGGGACATGGAGGAAATCATTACTGGCTGAGGCCCTG
CTCCGGTCCTAATTGGATGCGTTGGGCCTTATCAACCGAGGATTTTCCAAGACCTTTGAC
AGATACCAATACGAAAATCATTGTTCAGTTGTCAATTTAAGAGACCGTTAAAAGAGCTTA
TTTTAATTTTAATTGGAACTTCCTCCTCCTTTCACAGGGAGCCGCCAGGATTAAAAT
>uce-73_Brachymystax_lenok32_79 |uce-73
AATTTAAATTAATCAAAACGCCGCTGAACAAAAAATAACTGTGGGTTTGACCCACTGTTT
GAAAAGAATAGCAATCAGAGGATGTAATGCATTTCTGATGTATGTTTAAGGCTGTGACAC
TGGGCCACAGATGTACATGTGTTGACTTTCTATTGTGCAAAGATATGTCTGGTGATAACC
TATTACAAGACATCCCTCCCCCGTCGCACTGCAGACCACCACACCTCCCGGGAACAATTC
CATCGCATGCTCAATCCACAGATGTAATATAGAAACAAATGATATCTGGAATTGAAAAGT
CACAAGCTTGTTTCATCTTGATAAAACCCCCCTGCCAAAAGGCTAAGTTGGGAGTAGAGC
TGCTCCCAAAATGCTGAGATGTTATTATCACCGCTGACATCTATAGCACTTTGACTTCTA
CTGAGGGGGGTTCCTCAAACCAGGTGTATTCTCTCGCACTGA
>uce-143_Brachymystax_lenok32_79 |uce-143
AGAGAGGGAGACGGGTATAGAAAGAGAGAGAGAAATAGATAGAGAGAAAGAGAGAGAGAG
AGAGATGGCACCTCTGTCTCGCTGCCTAGCCCCTAATGATTTATTTTCTACATTTCAGCG
AGCGAGAGATTTGTCCATACACAGTGACAGGTCACCTTCAAATGCCAGTGGCAGACTGTT
CATCACCATGCACACAAGCATCTCATCGCCTGTGAGTAAATATTAAAGTAAAAGAATCCA
ATTGATTGTGGATGGGGCCGAGAGGCGTCAGCGCCATATATTTCACTCAGGGAGCTAATG
CCGTGACCCGCGTATCCACACCAAAACATGCATGCGGATCCACACCCATGCATGCACACA
CGTATACAGACAAATAA
>uce-1324_Brachymystax_lenok32_79 |uce-1324
TTTTTTGTCGATGTTGTTGTTGTCTCCTCTGTTAACGTTCCGTTTTTTTGTTTTTGTTTG
TCTGTCTGTCTGTCTGTGTTTGGCTGTTCATCAGCCTTCTCAGATAGCCTAGTAGTCCTG
ATGAGGAGTGTGCGTCAAACTGTGCCGTCGCAAGTCACAGTTGCGCCGAAACACCTTTCC
GCAGCGGTCACAGCTGTAGGGCTTGATGTCTGTATGGGTGAGAAGGTGAGTTTTCAGGTT
ACTTCTTTGATTAAAGGTTCTTCCGCATGTGGGGCATTTGTGTGGAGATTCCTGTTTAGA
TTTAAAGCAAGCAAAGGATTATTCCCCTTTTAGTTTATTTTGCTAAATATATGTATTGTA
TTATAATATGAACTTTCAACCAGTTATTGACATTGTGCTGAAAAAAAAGTAAGCTGTGCC
CTTAGAAAAACAAACGTCTGTAAGGGCCTAGCCTCTATTTCTCTTAAACTGCTTATCATT
ATCATCAAATCCGTTATTGCCATACATGCATGCGAAATATAGTCGAGACGCAGTCTCTAT
CCATACAGGCAATCCAAAATAAATAAATATGTTGTTATGGTTTTCACAAAACATATTCCC
AAATTTGATCAGTGACGTCTGCAGTAAGACATGACGCGGTGTA
>uce-319_Brachymystax_lenok32_79 |uce-319
TCTCTTCCTCTTCCCCCTTTCTTATCCTCGGATCCCTTCATCCCCCCCCCCCATCTCTCT
GTCCTCCGCCCAAGGCAATGCCGTCCTGCAGGCTTTGATCAGAGGGCCAGGGAGGAGAGA
GGAACTGGGTCAAAAAGTTGTGCTGGAGACTGCAGGAGAACAAGGGTGGAATATCGAGTA
GGTGAGACCGAGAGAAAGGGAGAGATAGAGAGATAGAAGGGAGGACGGTAGAGCGAGATG
GGGAGCGTAAAATGGGGTAATCTAGAGAGAGTAGGGAGGGAGAGGGAGAGGATGAGTGGG
AGATCGGGAGATATATAGAGAGGGAGGGAGGGAGGGAGAGAGAGGGGGAGAGAAGGGAAG
AGGATGCCTGAACCGAGGGAGTATAGAGAAGATAAAAAGGAAACCAAAAAAAGCAACAGG
AGGGG
>uce-692_Brachymystax_lenok32_79 |uce-692
GTGCTTGGGAGCGGCCATATGTTGCCATGCTGCTGAGGGGTAATGGTGGGAATGCAGCAG
GCTGACATATGCTTCTCAGATGACTCCTTTAATGACATTCGTTTGTGTCGTCGTTGTTCT
CGGGGGCCGAGTTGTTTACCTCATGTTAGGTCAATATGTCACTGCATCACGATTAGTGTC
AGCTCATCTGGCTTGTCTATGGAATATGAAACGCAACACAATGTATAGGTTAATACTGCA
TAATGATTCTGGATGTTGGGACGATTGCGATACGACGGACGCGCACAATTGGAATCTGAT
TTCATCTCCCTCTCCTTTTCTCCCCAAGACTTTGTCCATTAAAAAGTTAGGCAACACAAA
CATAGAGTTGCGGATTGTGATGCCCATTATGACAATAGAATGTGTTGTTGATCCTGTCTT
CACATATAGGGGGACGAGGAACTTAATTAGGGCCTTGACAAGATTACTCTAGTAAAGTGA
TGAGATTAATCATAATTGGTGTCACTGTGGATTAGCGCTCGCTCCGATTGGCCGCCCCCA
CTGGCAGCTCGGGCCTCGCTAGTGGAGACCCGTGGACGATTCTGACTGAAAGCTTCATTC
CTGGCCCCTCTCT
>uce-201_Brachymystax_lenok32_79 |uce-201
ATAATAGACCAGGAAGCGGTGGTGCTGAGGTGAGGTGACCGAATCAAAATGCCGTTGTGT
CAACGACACCGACATGTATCTTGGTGCTCATTATACTCCTTGAACAGCACCAATCTACAT
CTGATGCCGTGACTAATTCGGCTCCCGTGTTGTCAAGAGACATAGGAAGTGGCCCCGGCC
AGATGACAGCAAGCCTGTCAGTTGCCCAGGCATGGAGGATTCCTCCGGGCGATGATTTAA
TGCCCATGTCAAGCCCTGCTGTCAGCCTCTCACTTCTCTCCTCTCTCTCTGCTCTCTCCA
TTCCGCTATTAGGATGCTGATAGCAGAAAGATGGAGCGATGGTCCGGGCGATCTACCTGC
TTAGGATTCACCCTCTCGGGCGAAAGAAACGCACGCCCTGCTTCACAAGTGATTACC
>uce-1062_Brachymystax_lenok32_79 |uce-1062
AAATTGCTGTATCCATCTCTCTAAAGTAAGGAAACACTATAGAAAGTGTTTGCTCTCTTG
CTAGACATTTTTTTTTTAAATCAAGTTGGGCGGCAGTCGGTTACATTGTATGTAATACTC
TACCTGGTTTGTAACCGACTAGAACTGTGATGTACAGACAATGTATTATTGAACTCTGAA
GCAAGAAATGCAATGATATTAGGATACAGTTTTTGTATTTTTATTCTTGTATAAGGTTAT
TTGATGGCTATTGTTTAGCCTCTAGTTCATTCTGTGTTATTTAAATTCTAATATATGAAT
CATATTTGGATTGAAGTCATGTTCAGGGGCCATGTTGTGTATGTATTGAGATGTAAAGCC
TTTGAATGTGAATAATTATTGTAAACTATAATATTTTACAGCTTTTTTTCTTACTATATC
ATATACATTTTCTATTTGCTCAGTAATTTAATCATATTTCTGATAATTTAATGAATCTGT
TCATTCTCTCTCTGATTATTTGTGCGCTAGGTCAGTAGTTGAATGATGAATTTTCCACGT
AATGCTTGGTAGTCCAGTAATTAAAGCATGTAGGGATTTAGGCATACAATAAAACCATGC
CTCTTGTCTTCTGTTACAACCTGACATAATACATTTGTAGTGTTTCAGCAGTCATG
>uce-166_Brachymystax_lenok32_79 |uce-166
CATTTGTATTGTCTGACTGAGGTTATACACAAATATTAGTTTATCTACTCCACCTAAGAT
TGCCTCCCTAAGCAAGACAGATTGGTCTTTGAGAGTGGGCAATATTCCCAGGAACATATT
CAGTCCATCTTTTATGTGCTGCAATTCAATGGTTCAGCTCCAGGTATGAGCTGCTGCCGT
TTCAAGAAGACAGGCTCGATAAAACTAAACACCCAATCGAGACAGCGCTTCGCTTATTAT
CTGCAATACGCTTTAATTGCAAGACAATTTGCGGCG
>uce-921_Brachymystax_lenok32_79 |uce-921
CAGACATATCTAGCAGGAAGATTGGCTCCAGCCTCTCTTAGGGGTCGACAATGTGTCATT
TCCACCCAGCCTCATCGCCCTCTGTCTATCTGATATTAATGTGCAAATCAATATTTCAGG
GATTAAATTTCCCTCCTTCATTTTTTATGGTTTCTACCTCAATAAGTCTCTCTTCTAATA
GAGGGAGGTCGGATGATTTAAAATCCTATGCTGCAGAGAGAGAGAGGAAGAGTGAGAGAG
CCTTGCAACAAGCCTATCTTCCTGCATTTTAATGTGCTCTTCTGTAGATCCCTATA
>uce-347_Brachymystax_lenok32_79 |uce-347
ATGAAGGCTTGAAGAGAGGGAGGGAGAAAGGAGGGAGGGTTGAGAAAGCCTCCTCCTCAG
ACAGAAAAAAGAATCCAGCCCTGATTAGGCCTCTGCTTTTGGTGAATTGGACAAGACAGC
TGAGCTGCCAGGTTATTAACTCCCTCAGAAAATTCTCAGGCCTCTCCCGGGCCAGCCTGA
ATACCGTGATCTGGATCGATAAGCAATCTCCGGTGTGTACCAAATGACTGCTGGATTCAT
TTGTTTCTCAGCACCCTCCCTCCTCTCTCTCCACTGGACAATGCACCTGCACAACTGACA
CCCCCTCTCTCTAACCCCCGTCCTCTCCTTCGCTCCTTACTTCCCTATTCCCACCCTCCC
TCCGTCTCTCTTCACCTCG
>uce-787_Brachymystax_lenok32_79 |uce-787
AAATAAGCCCTGATAAAGTGGTGCTATTTTCCTAAATAAAAGACAAAAATATCACACATG
CACGCACACCCACAACGCATTCTTAAAAAAACAATGAGTAACGGCTCCATTGAAAGATTT
CCCAAATAGGGGCAATTTTAATCATCTCCCCATTCAATCTCAGTTGGTTAAATCATATCG
GGGAGATTTGCATAAATACAAACCATCAAAGACTTCATCTTCAAAGGGGTTTTCGAGACC
CAATAGGCTTTGTACTGTAATCATCTGAGGTCACAACCTCACAAGAGACACGTTGCTACG
GCAACATAAAAACTAACGCTGGCTGGCTGGGGGCTTAGCACAATATCACCCCCTTCCCCT
TTTCCCCAAATACATACACACACACAGACTCAAGCACACACACACACACACAGAGGA
>uce-1106_Brachymystax_lenok32_79 |uce-1106
CGGGGGGGTGTTCCAGGAACCTTAGGGGTCCAACTTACAAAAACATCCCCCAGCAGCAGA
GAAGGAAATTACTTCTGATGCAGGATGCCCTCCCTGGCCTCTTGTGCTCCGGACCCTCCG
CCCTCCTCTGCCCTCCTCCGCCCTCCGCCCCCCTGTAGCCTGCTGCGTTTGTGTAGCAAA
GATTAAGCTGCTCTGACGAAGCTGTGTTTACAAATATGCAGGCAGAGAAACAGGCCAAGC
GGCGCTGAATAGGAATAGAATACAAATTGCTTTTTTATCTCTCCCAGGGCCAGGGCAAGA
GAAAATGTGTTTGCGATTGTTGCTCCTCCGCCTGTGAAGGATAAAGCCTGGGCACTTGCT
TTAGACTCTCTGTTAGCATTCATCCTAGCCTCTCTCCTTCTCTCTTTCTCTTCCTCTTCT
CACACTCTCCTCTCCTCCATCTCTCTTCTTCTCCTCCTCCTGG
>uce-1040_Brachymystax_lenok32_79 |uce-1040
GCTTCTATTGGAGAAAGGTTTGGCTTCTGTTAGCCGAGGTAACGGGCTTAGCTGTTGGAG
GATAGATCTTTTTTTCTCCAACGCCACAGTTAATTTTCAAATCTCCAACATCCTCTGCCT
GTCTGTTTTTCCTCTACCTCTTCTTTTCTACTGTTCTTTGCTTTCATTCTTTTCTTTTAA
GAGGAAACTGGAGCTGGGCGGTGATAGTGATAGATGGCTCAGCGCTCTAACACTTTATCC
AATCCGGCGCAGATTTCATCCAATAAAGAATCACTTGTGCACTCTCAAACTAAATAGAAG
TCAGGCAGCGGAGAGAAAGGGGCTGCCGTGTGTTTCTGAGCCTCCAAATTCACATTTTCT
TAAAGCTGGCGGAAGAGGCAGCAACAGCCATGACTGGCCGGGGCCACAGCCGTCTGCACA
CACAATTTAATCCATCACAGAGCGCCTGACACCATATCAATCAACCTTTCATCAGCATGC
CTCGCCAAAAAAACGATATCTCCATTCAATGGCCTCCGACTGGACCAGGCCTGCAACCCA
GCGACCAATGGGAGGGATCAGAGGACCC
>uce-908_Brachymystax_lenok32_79 |uce-908
TGTAAATTAACTCCTCCGTTTAATTAGCTATTTAACTATTTTCCGAGGCATGGACATATT
AAATCATGCTTAAAGAGCCCTCTAACTAGGCTCCTGACAATAGTGCTAGGGAGTCGCGGG
CTCATAAACTACCGGCTTGACCTATAAAGAGCCGCGAGTCTGCTAATTCCATCTCAGGCT
AATTTTATGACTTGCATAAAATAACCATAGTGCAGCTTTGTGGCTGTAAAGAGGACGTGG
GTGATAAAACTAGAGCCGGGGAAAGCATCAGAAATCTCCTCTTTACTAGTGTCCTCATTT
ATTATTCTATTATTCTTTGCAGGGTACCGGGCTCCCGTGAAAGACAAATGACCTTATTAT
ATTAAATCATTTGTGAGGATATTAACCGTTAATCACATATAAACAGCATTTAAAAGATAT
TGATTTCCCAGCA
>uce-1087_Brachymystax_lenok32_79 |uce-1087
TTGAGAAAGCGGAGTGGGGAAAATGTCACCAGTCTGTTTTGCATTCTTAACACCAACACT
TGGTCCAAAGGTTTTTTCCCAGCTTTTGTTGTTTGTTTTCTTTTTTCTCCTTCTTTGGAA
GGCAGAAATCCTTTGATTCTCAACTCTCATTTAAACATTTAAAAAAAAGATAATCCATTG
GATGTAATTGACACAAAGCCCTTAGGCCCCTACCCCCCAGTCCCCCTCCTATTCCATAGC
CCTCATTACTTCTGAGAAAGGCCAAGTGTTTTTGTCCTGTAAATACCACGGAGCAGAGAC
AAAAAGGAGGTTTTTAAAATGCAGTCTACAATCCATTACATATATTCCCCCAGCATATCC
ATTCAGTAATTATTCATTAGAAAACATTTAATGTCACAATCAATTTCATACTGGCCAGTC
AAAACACAATAGAGAAGATTTGCCCTATGTTTGGGTGAGAAGGGGGGGGGGGCGGT
>uce-1287_Brachymystax_lenok32_79 |uce-1287
GAGTGACAAGCCGGAATCCGTCTTTGCAACTACCATGGCAACGGAGATTACCACGAATAG
AAAAAAATCTAAAACCTCTGAATAGAACGATACATAAATTAATTAAAGGACACAAAAACA
AGCGGAGAATTAAAGTTAGAACATCTGTCAGAGACTTAGCTTCCCATCGTAATACCAGTG
TTAGAACATTTATACCCTTGAAGTGAATGATCCCTTCTTTAATTGACAGTCAAGGAAAAG
TGGCTGCAGCAGCATCCTGTAGCCGCTGATAAGAAAGCTTCCCCCTCTCCCCAAAAAAAC
AGTTT
>uce-21_Brachymystax_lenok32_79 |uce-21
TGCTTGTGAGCTGGGGGTAAGAATTAGCCGTATTGTTTAATCAATTCACTCATTAACTCT
TATAAGCATTAAGGGAGTTTAATTAAGCATGGGCAGAAAGCAGATTATTTTACTTTAAGT
CCACAGTTTTTTCCCATTCTTTTCAATACACTTATTTTACTAAGTTAGAAGTGGAGAATG
CTATAATTTGCATCCCGTTTTTTAAATCCAATTAAAGTCAATGGTAAGGCGATGGCTTTT
GTAGGCTTTGCCTTATGTAGGGTATAAGGCTTATTATATCCACCCCTCTTTTTGTGTGTG
TGTGTGTGTGTGTGTGTAAGCCGCGAAGAATGAACTAAATCGGGTTAACAGTTATAATAA
GTTGTATTATTT
>uce-1200_Brachymystax_lenok32_79 |uce-1200
GAACGTGGGGGGAAAGTCGTTGCTCAAAGCAGGTTGATTTCATGCCCCAATGCTGCGGGA
GTAATTGCACCCAGAGCCGTTTTATTGCGAGTTGATTTTAAAGAGGGATGAATGGAGAAA
CATTCTGTAAAGTGTTTATTTTGGGGGCTGACCTTTATTAACCTGTTTTCCAGGCGGGTT
CCCCTGAGGTGGGCCGGCCCGGTGCTAGATTAACCCTCGCAGGCCCAACACAGCCTGGCT
GCACCCCATCACCGGCAGGCAGGAAGCAC
>uce-149_Brachymystax_lenok32_79 |uce-149
ACAAGGTGGGGGAGCTGCCGCCTGATTCCGACTTCCTGTTGTTGACGCACGTTCGCGTGC
CGGGAAAAATCCTACAGCACTTTTTACACTACGCCGAAAGAAAATAGTTAATTAGAAATA
CAAATTCTACCCAGATTGTTATTAATGGGAACTGTGGAGTAAGCAACACATATTTTGTGC
CCATAAGTAATTCTCAGGTATCTTTGATCTAGGGCCCACAGCGGATGATGCTGCGTACCG
CTGTCTGAGCTTCTGGGACCCTGCCAGCGCCAGACATCTGGCTACTTTGTTATCATTGGC
TGATCTGCTCCCGGGAGGCCACTCTTGTGACACCAGGCACAGAGTGTCCTGGCAAGGAAA
ATTATCAGCACATTTTGAGTGGATTAGAGTTCCAAAGTGGTCCTCAAATCTCTACAGGGG
GGCTGGTGTACCACGATCCATCGGGGGTTCCTCAGGGCTCAGTGTTGGGGACACTGCAGA
TCTAAAACAGGGGGCTTAGCGTTTGGAGATCGGCTCACACCCATTGCATCATGGGTCTTA
TACAAGGCAGTGCACAAAAAAAAGTTTAAATAAGAGGGAAAAAACATTGAATTTTATCAT
TCATAACTCAAAATTCATAACAA
>uce-474_Brachymystax_lenok32_79 |uce-474
GAGAGAAAAGGAGAAGCAAATATGCTAAGAAAAAGACAAGAGGGAAAGTATGAGTGATGA
GAGATTGGAAATTAAAGGGACTGAGCAAAGAATGTGTTTATAGACTGAGAGAAGAGTCAG
GAAGGGGAGGGAGAAGAAGGAAAGGAAAGTGGAGAGAGAAAAAGAGAGAGCTGGAACGAG
AGAGATAGAGAGAGCAGAGGGGGATGAGGCTTCTGCCTGGAAGGACGATTAGTATTCATG
CAGCGTAGCGCTCCAGAGAGGATTAATGGACTCTGATGCCTAATATCCTGGAGAACAATT
AATTTGCCCACAGTTTTGTCATGGTTGAAAGTCAAATGCTGGAACAGATCGATGCGCACA
GCCGCCAGTGGAATCTCAGCAGCCCCTTCTGCCGGGCGCAGAATTTTAATTTCATCATCA
TCATTTTCCCCGGCTGCCACCCCCGACGAAGCTTTCCCTGACATGGCTGAGAGCCACCGC
ATCCCCTCAGCCTGATAGCACTGCACACACACACACACACACACACATATTAAATACACA
CACACAGATAAAATACACACACAAAATACACACCTAAAATAC
>uce-309_Brachymystax_lenok32_79 |uce-309
CCTCCCCCTGCCGCCTCTAGATAATGATACTTGGCTGAAGCTACTACATCTTTATGATCC
CTCCTCCATCTATGGCGAACTATAGCCATGCAGGGGACCACAACATCTTGCAGAATGTCT
CTCCTCTCGCCACGTTTCTCAAACTGACATCCCTGGGTTTTATCATTGGAGTCGGCGTCG
TTGGCAACCTCCTGATCTCCATCCTACTGGTCAAAGACAAAAGCCTGCACCGCGCACCGT
ACTACTTCCTGCTGGACCTGTGCGCCTCAGACATTCTGCGCTCCGCCATCTGCTTCCCCT
TCGTCTTCACCTCTGTCAAGAATGGTTCCACCTGGACGTACGGCACGCTTACCTGCAAAG
TGATAGCCTTCCTGGGGGTGCTGTCCTGCTTTCACACAGCGTTCATGCTCTTCTGTGTGA
GTGTGACACGCTACCTGGCCATTGCCCACCACCGCTTCTACACCAAGAGGCTCACCTTCT
GGACGTGTCTGGCAGTCATCTGCATGGTGTGGACATTGTCGGTGGCCATGGCCTTTCCCC
CGGTGCTAGACGTGGGGA
>uce-901_Brachymystax_lenok32_79 |uce-901
CACTGGGTAACTGATCAACTACAGCTGCCTTAGCCGAGCCTTAGGGCCGATAAAGAGGGA
GAAAATAGAAAGCATAGGGAGGCTACAGGCAGAAGCCCGAGCGAGCCCTGTACTCACCAG
CACTGGCAGAACACAGCAGAGACACCAAGAGCACAATCACCAGCGTCAGGGTCTTCACAA
TCATTTCTGCACTCCCCTCTGGCTCTCCGGTAGTCGCTAGCTGATATACTGTAGTGGTGT
GTGTGTGTGGATGGGAGGGAGGGAGAGAGGCAGAGAGAGCGACTGAGCGAGCAAGGGAGA
GAGAGAGGGGGAGAGAGCAAGACTGTTTGCTTCTCTCTGTGTGTGTGTGTAAGAG
>uce-536_Brachymystax_lenok32_79 |uce-536
ACAATAAGTTGGATATTTTAGAACTGCTCACCTCTAATTCTCTCCAGACCGAGTCCTGGT
TACACCTGTCCCACGCCATCCAGGCACTGAATGACGGTCCGAAAGAAACAAAAAAAGAAA
TCAGGCAAAAAGAAATCCACTCGCGCTCCACTCGCTCTCGCACAGGCTACTGCCCCTTAC
CGAGAATGAACTGAGGGTACCTGTCTTACAACTGCTTTCCATCACATGACAAAGCTATTA
AAAGTAGGCAGGGAAGTGACTCCCTTCACCCCCTCCCTACTACTCGCCAATGACGTACTG
TAAAGCAGGCGGGGTC
>uce-204_Brachymystax_lenok32_79 |uce-204
TTTGTAAGCAGCAGTGAGAATGTATAGGTCAGTCTGCCCTTTGGTATCTCTCTATCCATC
TGTTTTCACATTACTTGCAAATTATAGTGTCCTCCAGACCCAAATGATCATAAATCAGCT
CGGTGAACGTGCACAAGTTTTCCCATCTGTCATAAAACAATGATTTAAAGTCCGGGTTGT
CAAAATACAGCGCTGTGAATTCACCCTGCGCCCCAGCACTAGGAACACAAAGCGCCATCT
CATCGGGATAATTTATGGCCTCAGAGGGAGCTGAAGGGTGATTAGAGCTCAGGCCACCAA
CAGGCAGAAAAACAGTAGGAGCATCAATAAGGACAGCTGGAAATCTTGGGTCAAACAATT
CTACAAAATCTATTGTGTTTGGACAGGGGAGCCAGATA
>uce-305_Brachymystax_lenok32_79 |uce-305
AGTATGCCATTTCACACCTGCTGTGCCATCAAAAATAACAATATTGAAATAAATAATTTC
ATATGAATAACACAAACTACAAACCACTTTGTTTCATAATAAAGTTTATTCTATATTACA
AATAGTATTTTGTTCTTGACTGCAAAATAGGAATGCATTATATTTACATACACAGGTATA
CAATTAATTATAGCAAAGTTAGAGAAGCTGGCCTTTTCCCCCCAGGTTTAGTTTTATCTC
TTGATAGGATACTCTTTATCTCTCAGCAAATATGGTAATAGTAAAAGTATTTCTACTGTT
TCTGTAACACCTGCTATAACACTGAGCTCTAGAAGGACCTATCTTTAGTTCCTACAAAAC
GTTGAAGGTGGAAGCTTTATCGAGTCCCTCAGCAACAAAGGGGTCAGTAGTCTCAGACGA
GCTTTGTCACCGGGGAACATGGGGGAAAATGGAATCACCGTATGTTACAAC
>uce-514_Brachymystax_lenok32_79 |uce-514
AGAGAGATAGAGAAAGAGAGCGAGAATAAGAAAAAAAAAAGAACAGAAAAGTATTAAAGC
CCCTTGTCTACCTCTTCTACAAAGGAACCCATCCTGCTATGCCCTCCCCCTCCCCTACTG
TGACATTTAACCATAGTTTCTAAATGCTTCCTATAGCCCGAGTGGAATCTGCTTCGAGGT
GCCCGGGCTTTGTGGCGGAAACATAATTAAAACTGGTGAAAGATGTAAAAGGTGGAGAAC
GGGGATGACATCaCAATTTCACACTAGGCACTCGAATGGCCAGGCCCAAGCCAGGACCCT
TGCCATGCAACGCAGATCAAAGCCCACTGTCACCGCACCACTGCAAAAAGAAGGCAAAAG
GGCACCTAACTGTGATAATCCCCAGGACAAATATATTTTAATCTTGTTAGAATACAAGTT
AATGCCAGAGCTCAGTGACTGGACTTTGTGGAGAGAACCCGAGTGGACAGAGGAACCTCT
TACCTTTCTAAATGAGGTACTTCTGTCTGGCACTGCTTGACCATAGTCA
>uce-1007_Brachymystax_lenok32_79 |uce-1007
GGAATACATTTACATGGGAGAACAGAGGACCACATGATTCTAACAACTACCTTTTGCCAG
ACCAATCTATCTACCAAATTAGTTTATCGTGTAATACCCTTCCAGAAGCTCTTCTGGCAG
AAACAAGATATTATTCTCCTGGAATGGCCCATAGAAGGAGGGAGAAGCCAGTCAGATTCA
TATTTCATTTCTGCCACAGAAACCTCATCAGTGTAATAACCCTCCATCTCATGGGTGTTA
TTCAACCATCTGCTGCTATATTACTTATCTTTATTTTGCAACTAATTAACAGCATAATCT
TCTAAATTCAGCAAGTTAATTATCATTATTGTGGTCTTTGCAGCATCATCAGTCCTTGTA
AAGCGCCGTCTCTGCGCCCCCGGAGAGCAGGGTGGGTGGGGGGCTGGCTGGGCGGGGGGC
TGTTTTCTTGACGTGGGCTCATTAGGTGTTTGCTGATGA
>uce-1160_Brachymystax_lenok32_79 |uce-1160
TCTCTCCAACATGACCAGGTGATCAGAAGGTCTTCCAGGAGATTAACCAGAGCTCTTCGT
CCAGGTCTGAGCCCTCGCATGAAAGATTCACCCCGTCTGTCTTCTGGTGTGTAAATATTG
TGCTAGCGGAATATGAAAGTAGTGCAACTATAAGGTACAAAAACATAGGGAGAAAAAGAT
CAAGAGCAGGTCTTACATCAAGAGGGACCCCGAGGATGTCTTTGTTGTCAACTTCAGAAG
AGGAAgGGTCTGTCTTCTGGTGTGTAAATATTGTGCTAGCGGAATATGAAAGTAATGCAA
CTATAAGGTACAAAAACATAGGGAGAAAAAGATCAAGAGCAGGTCTAACATCAAGAGGGA
CCCCGAGGATGTCTTTGTTGTCAACTTCAGAAGAGGAAGAGAGGAGCCGAGGAGGAAACA
GACAGAAGGGAA
>uce-660_Brachymystax_lenok32_79 |uce-660
AGGGCATTATCCTGCGCATTCTCCCAGTCACTTCTTTAATTTAGTTGTTATAATTAGGCA
TTAACTGGTGTCAGTTCTGCGGCCACTAACAGCCCACTCAGTTCTGCTTGTCTGCATTAT
CACAGTTTGGGGGAGAAAGTAAATTATAATGAAGGACTATATAGTCCAATTACAGATAAA
AGCAGCCAAGTGCAGTGCTGTAATTAGGTGCCACTACCTCTCCTTCCTTCAGAATGGCAT
GTCCATGGGAATACCTAATAGCCATTTTTATTACTTTTAACCCGTTACTCATGTTTTTAA
CCCAAGGACTTTCAATCATATAGACGGGCCAACGGAAGAGCCTCCTCTAGCATTGCAAAC
AATTATTGTACGCATCACACACACCCTAAACAAAGTTAGCAGGTTGGA
>uce-697_Brachymystax_lenok32_79 |uce-697
CAGAAAGTCAGTTAACTCTAGCCAGTGGCAGCTGCATGGGTTTTGCATAATTAATTATTT
ATACCAAGCCAGACACAGTAATTACCATCCAGATGAATATGATATTCTAATCAGGCACGC
TTTAATTTTAATTGCCCTCCAGCATCTAACTGTCAGTGCTGGCCTGGCTTGATAAAGTGG
AGACTCTCGAAACACCATTAGACATCTGCTCAAAGAGCATTGCCTCCGCTACCCCACCAA
CACCACCACTCGCCATAACAATCAATACA
>uce-510_Brachymystax_lenok32_79 |uce-510
CCCCGTCCTCCTCCTTTCCTCTCCTCCTCCTCCTCCCTTTCTTTTTTAATACTTTCTCTG
TGGCGTCAAGCAGCAGTCGTTGGACAGGCAGTCGCGCGGTAGCTGGCTTCATGATTAATG
GTGTTTATTCTTGACAGAAAGCTCCTTTATTTATCTGCATTGCCGTTTCACCGATACTAT
CAGTCACCTGAATGAAAAATATTCAGTCATACCAATTTTGCAGTATAATTGAGTAGAGTC
ACTTCCTTTTCAGATTTCCCCCCTCCTCCCATCTCTCTCCCTACCCTCTTCTCCC
>uce-577_Brachymystax_lenok32_79 |uce-577
ACCACATTAATCTCCCCTTTCTGTGCTTCCTCTCTTGTCGAGCGGTAATCGGTGCGCTCC
TTTCACTGCAAAGCCGGCCTCAAAGCCAGGCCTCTAACTAGCCCCCTAATTAGCTGCAAT
TACAATGAAGACAACATGATGAGATAATAGAAATTTGCAAAATAATGACATACCACGGCA
AAATATTCCTCCTCCTAAGCACCGTTTTTTCCTCTCCAGAGCTCCACAATGAGCTTGGGA
CCTTCTAAACCCGGGGCTGGAAAATGGTGCTGTATTATGTTCCA
>uce-358_Brachymystax_lenok32_79 |uce-358
GATTGAATTGCAAAATGAAGAGCCCCCTTTTGCACTGAATATTATTTTCTCCTTTATGCA
TATGGAGACGAGCTGGACACATTTCATCCAGAAATCACAGATGAACAAATGCAACTGTTT
GGTCCAAGACGGTGTAAATACTTTATTCATATGATGCTAATTTCACCCTGTCATTTTGAT
CACGTCATTCTCTCTGGAAAATTGCAATTAAGTTTGGAGAGATAAAACATGCCAACTGCT
CTGCATTTCAAGGCCTGATTGGACTATCAGCTAGTCAGTATGCCGCTGTGGTTTTCATCA
CTGTTAATTGATCCTTTCTTTAATTAATCTGGAAAGGAAAGCCCATATCTCTATCCTGTC
TGATGGTCTCCTCTGTCCGTCATAACATAATAAAGGCCCTATCCTACTGTTAGTAACTCT
GCCTTAGCCCCTCGCTCTGGCACTCCGCCAAATGTACTATTTATGGAGCACCTA
>uce-273_Brachymystax_lenok32_79 |uce-273
AGATTGACACCTCATTCGGCAAGATTAATAGAACGACACAATATTTACGTGGCAGAGACA
GCCAATTATCCCACCATCTATCATCCAGATTATCTTTCTGATTGAAAACTACTCGTCCAT
GTAATCGGAATTATTTGGAATTAGAAGGGAATTTATGGCTTCTTGTGTCACTGTTCCTGG
ACGGTGGTAAATTAGAAATATTAGATTCAGAAAAAGAGTGCAGGAAAGGGGGAAATATTT
CATTTAGGCTATTTGCCCTGGGGTGAAGCCAAGCATTTTCAATACACCATTTGATAGGTT
TATGTAAACATTTTAAATTGTTTAA
>uce-23_Brachymystax_lenok32_79 |uce-23
AGAGAGAGAGATAGAAATGGAAACGCAGGAAAAAGAGAAAGATGGGGAGAAACTATTGAA
AAAGGGTAGAGAACAAGACAGAGAGAAGAGAGAAAGAAAGAAAGAGAGAGAGAGAGGAAG
AAAGAAAGCGAGATCTGTGAATTTGCCCCTTCTATCCCCTGAGACCTCCCTTGATGCCAA
GCATTCATCATCCAGCCTCTAATATCAGTTATTCTGTGGCTCCTCTGCTTACAGCAGAAT
TAATTTTGGCTTTAATTACTCTCATCGGCGGAATGCTGATGAAGGAGAGGGACCAGGCAT
TCTGGGACCCGGGCCTCATTCCGACGCTGTAATTTGAATGAATTCCACCCGGAGACGCTG
GCAAACAACCGGCAGCCGAGCCCAGGGAGCCACTCTGGGACCGCACCGCTCTACACTGCA
CCGCACCGTGAGAGGAAGGAAGACCTTGATGCCAAGCATTCATCATCCAGCCTCTAATAT
CAGTTATTCTGTGGCTCCTCTGCTTACAGCAGAATTAATTTCGGCTTTAATTACTCTCAT
CGGCGGAATGCTGATGAAGGAGTGGGACACGGCATTCTGGGACCTGGGCCTCATTCTGAC
GCTTTAATTTGAATGAATTCCACCCGGAGACGCTGGCAAACAACTGGCAGCCGAGCCCGA
GGAGCCACTTTGGGACCGCACTGCTCTGCACCACACCGCACCGTGAGAGAAAGGAAGAAC
AGCAGTCGTGGCCCTACCCAACCAAGTGTGTGTGTTTGTGTGTGTGTCTGTGAG
>uce-836_Brachymystax_lenok32_79 |uce-836
GCAATTTTATCAATTACATTTTGTCTTAATTGTTGACTTCACTTAGCAGAAGTACCAACA
CAGCAGAGCACCATGCCATTTTTCAATTAAAAGGTCCAGATGTTTTTGGAGGCTTCAGTA
GACACAAGCAGTTATGAGAAATGCGTTATCTGCATTGTAATAATCACTACAACATCAGCT
CCAGGCTGCATTTACATACTCATGTTTTATTCCAGCCCTTTTTCTAATGTACCGTTTAAT
TATACTGAGCGCAACACAATGCCAGACCCCCATAGCCCAAAATGTATTATTTTACAGTTT
TATTTTACAAGTCTGCTACTGAATCCACATGACAACATACAGTAACACTCCCCTACCACA
TACATTCGATACTGTATGCATATACATGTATCTTATACAGTACATCATATATACTATGTA
TGACATGTACAT
>uce-717_Brachymystax_lenok32_79 |uce-717
GTAATATCTATTTAGAGTGGCAACAGCACTGGCAGGGGATGCTGGGTATTCATGGAGCAT
AAACCAGCCTTAAGACTTAGAAAAGCTGAAAAGGTTTATCCCTATATTCTTAAACTCCCT
TCTTTTATGTTGGTCTTAGGCATTAAGGATAGGATTGTGAATAGCAATTGTTCAACGGCT
GCAGTGAGTGTGTGTGTGTGTGTACGTGGGTGGGTTTTTTTTATATTCCCCGGCACAAAA
TCCTTTCCTTCTT
>uce-647_Brachymystax_lenok32_79 |uce-647
AAGCCTTTGGAGCGATGATAGCTTTTGTTTAAGATGGATTTCATAAAGAAACCCCCCTAC
TGATAATGATAAAAAAAATCTTGGACATTTCTCCAAATACAATTACCTCTGCATCACCTG
ATTCAATCAAATGCATTTGCATTCTGTTTGCATCCAGTGTTCCGTGAACCAGTAAACAAG
ACAGGAGGAATAAATCTGATGTGTTTTCATGCTTATGGCTGCTCCTCTGTTTGCTACATT
TTATTCAGAATATTTGAATTCTTATGAATTTGTAAATACTGCACGATGTACGAATATGTG
GATGAATGTTTTTTTGAATGAGGGGGTGTCTCCTTGAGTCGAAACAGGAAATAGTATCCC
ACGTT
>uce-493_Brachymystax_lenok32_79 |uce-493
TGTACTAGACTAATTGCCTCTCGCGTTCATAGAGATGATGGTTAAGTTTAATTAAGTTGG
TTAACGTCAAGCGCTTGACAGATTCGTTCGTTGGCACAAGGTCAGGTGTGCTGTGCTCTC
TAGAAAGCAGTGGTTAGTTGGCACCTACAGGAAGGAAACCCGCTTCAAGTATTCATAAGA
ATTTGAGCCCTTCTAAATTTGTGTCCTAAACCGATTAGTTGACACCAACTTTTCTTTGTT
GTATTAGCTGTGGGCTTTTGCTACTTGGAAGCCAATTGAAATTCAAAACAGTTTCGCTCC
CAATGCTTTGGGGAGATCTGCTGCAAATAATGGATGCTATTAATTTTTGACCTTGCATTT
TTTTTATGAAATGATTAAACATACGTGCACTGCGTCCCTTGACTGAACAACTTCACTGAA
TTTGCGGATCCTATTGCTGACAATAGCAATTCGTTAGTAGGTGGCAACATTATTGTGGTT
A
>uce-469_Brachymystax_lenok32_79 |uce-469
TGTTAAACAAAATCTTTAAATCTTTTTCAATAAAGTTTAGTCTTAATATAATGTTATAAC
AGTTGTTCTGGTTCAATATAACCTGTGATAAGTTTGTGTCGTTTTAAAGCCACTCCGCAC
CCTCCCTCCACACTACCGCTTTGTGATGAAACTTTATGCAAAAATGTGGGTCTGAAGCAT
AATTTTCAGTTTTCAAACATTTTATAACATCCAATTTTGGAGGCTCAGGCACCTGAATTC
GATGAGCAAATGTCCATTGTATTTGAGGGTCATTCATTGCACTGGACTAATCAGTCAACT
CACCTAAGAGTCAAACTTATTTTTAGAGAATCATGTTTGAAAATTACAAAAGAACATCTC
TTTAAAGAGATCTTGATCATTGTACACTAACTATACTTATGGCAGTTGTTGCTATTTAAG
AAGACTGAAGGTATTTAATGGATTATACCCATTCTATATTTTA
>uce-495_Brachymystax_lenok32_79 |uce-495
CCCCCTCTTCTCTCAGGGCTAGTCAGTCGTTTCACACTCTGCCTCCAGCATGTAACTCTA
GCTAGCCTGTTTAAATTATATCTGCTCATAGGGGCCAAGAATTAGCATTTACATTTTATT
GGAAGCATTGAGATTTAGAGCGAGGGGTATATCAGCTCTGAGCAGACAGAATTAGTTAAC
AATGCATTACCTGCCTTTTATGGCAGCTATAACTCTCTGCCCTGGTCAGTAGAAGAGATG
AAGGGAAGGAGGGA
>uce-30_Brachymystax_lenok32_79 |uce-30
ATATTTACCTTTATTGGGGGAGAAATGTATATTTCTAAGCAATGACAAATTATAATTCCT
TTCTTTTGTGCCATGGAGCTCTGTTGTGTTTCACAGAGGTTGTGCTGTTTGCACTGATAT
CAATTAAAAGTGGATTAACGGGTACATAATGACCTTTAGCAGTAAATTGTGTGTAATGTT
GCAAGGCAGGATACAGTATATTCCCCAGATGTCACACATGCCCCAGACGTATGATTGAGC
AGATGTCTTAGCGAGTCCAAATGGTCCACAAAGAACACACACACACACACACACACACAC
ATAT
>uce-1229_Brachymystax_lenok32_79 |uce-1229
CTCAGGGAGGTTTTCACCGGGGTGGCTAATGGAAAGTGATCAGCGGAAGATTTTAATATT
TAAATAGCCAGAGAAACGCAACGCACCAGAAGTTTCTAATTAAATTATAACTCATGCTTG
AAAAGCAAAAGTGCATGTGTTGTGGGAGTTGTGAATAATTCAGCTGCCTGCCTGCCGTCC
TGGCCTATATCTCGTCTTTCTGTTAACCTACAGACAAATGGCACTTGCGAGCTTTTAGAA
GGAGGCAGGCGGTGCTGTCGGAAAAATGAACAACAGGAGACCCCGTAGCAGGGCCCTCAG
ACGTCAGCGGGCCAGATTCAACCTGACGCGACCGAGGAACATCTTCTG
>uce-416_Brachymystax_lenok32_79 |uce-416
GGAAGGTGGTGAAAATAACTCAAATATAAAGGCAATGCAATCAACAGTCAAAGTTAAGTA
TCTTAGAGACTAAACTAACCTCTGTCTGCGGTCACAATCCTTTGGTAAGGACGGACCCGC
GAGTCATGCCGTCTCACTTTAGTAGCCATTGCACCTAGATTGCAACAGGTCCACAAGGTT
AGAAACCATTCACTTCAGGAGGCGAAAACAAGTCTTACACATACTGATTACACATTATAT
ATAAAATACAGACATTTATGTATAGAAAAAACACACGTTTGCATTAACTTGATATCTATC
AATGTCTAACTTAGGTAATAAAATTCCATAGTACACAGTGTTCGAGGATTCTTTGAAACT
GGCAGGCAGGGGGACAGGGGGACTAAGGCTGTCTAGAAGAAAACCATGTGCCAGGAGGTG
GATTG
>uce-865_Brachymystax_lenok32_79 |uce-865
TGGTCTCAGTGCTCTTATTTATGATAATAGATGATAACACTCTAACTCTGTCAAGGAATG
TACAACCTCCTCCTTTTCCTCTCATCTGCTGCTGATGACGTTATACTGCAGATCCTGAGG
TGACGTTGCTTTGTCTCGCGAGCTTATGGAAAACCATCCAGACGCTCTCTCAGCCCCCCT
GTCCCACGCCCAGTGCGCTGTGGGATAGTGGCACTATAAAGTATATCCTCTCTCGGAGAA
AGATAAGAAGCCCGAGACAGGAGGGGATGAAGATGGCGGACGCCAAGCAAAAAAGGAACG
AACAGTTGAAACGGTGGTTAGGGTCGGAGACAGACATCGAGCCTCCTATTCTGAAAAAGA
AGAAGACGAAGGTGAAGTTCGACGATGGCGCGGTGTTTTTGGCTGCCTGCTCAAGCGGCG
ATACCGAGGAGGTGCTCCGAATGATTGACCGGGGTGCTGACATCAACTACGCCAATGTAG
ACGGTCTGACCGCCCTCCACCAGGTTTGTCATTTACAGATATA
>uce-151_Brachymystax_lenok32_79 |uce-151
TTCCCCTGCTCTTTGCTTGCCAGCTACTGTTTGCTGAACATATTTAAATTTTCTTGTAAC
AAATTAATTCCAACATTTTCTCTTGATAGAATTAGGGCAAGTGCTGGTGCTGTCACAAGT
GTTTGGCTGCTTCGGGGAGACAAATTGCCAGCCTGGACACGGGTAACAAGCGGCAGTGTT
GAGTCCCTGATAATCTCCCCACTAATTCTCCATTACAGCAAAATGAAGCCATAAATCTTC
CTGACAGCTGATCGATGTAAACATTGTTTCCCCCATGATTGCCAGATCTCCCAGTGGAGA
TACTGTCCGCTTGCAAGCCGCTGAAATTACTCCCGCGCGAGCCCTCCCTG
>uce-605_Brachymystax_lenok32_79 |uce-605
CTAGCCACTTATAAATTATTTTAGGATCTGTATTCTAAACCTAAACGATTATCACAAGCA
TTTCTTTCAATCCTTTTCAAGTCCTCCCTTTCCAGATGTCTGTAATGTCCCCTTCCACTC
GGTTCTCTCTCAGTTAGCCCAACAAACAATCCCCTTGTTAGCAAACTGTTAAGACAGCCA
CTCGGTACACAAATTGCGCTCGACCAAGCGAATTTGTTTTGCAAGGGTGACCTGTTTAAT
CATCTAATTTTCTTTGGCGGACATTTATTCATCTGGTTTCCACGGTTACGGAGAACATTA
AGGGGCTCCAGTAATAAGGCTGGAGAGTCAAACAGGTAATAAAAAAATTAACGCCATTTT
CCAGCAGCCGAGGACAGTCGGTGAAATGAATCAAGGGAGAGGGGAGAGAACAGAGGGAAC
GTGGGTGAGGGGCATGAGAGGGGGCCTCCAACAAAAACAATAAGCCCTTACTGGTTATGT
TACTCTGAAGATCAGCTGGTACGGTTCTAGACATGACACTTTGGGCACAGAGCAGATGAG
AAAGATAAAAGCCTTAAAGTCGCATTGCTCCTTTTTTTATTGTCATTT
>uce-948_Brachymystax_lenok32_79 |uce-948
AAGAATAAAAAGGACAGGCTCAGAATCTCATTTTAACAGACCGCACACAATCTGGGCTCC
CACAGAACTATCTCTGCCTGACCGCTTTCCATTTAGCCCTTATCAGTGTTTACCAACCGC
TAGTTTTCTTTCATTCACACTGTGAGGCAGTTCTCTTACTATCAGTCAACAGCTGACACC
GTGGAACAGCCTCAAAGGCAAGAGGAAGGGATCAAAACTAAACCAAAGCTGTTTAAACAA
TACAACAGAGGAAATAAATTCATAAATCCTAATTCTTC
>uce-1054_Brachymystax_lenok32_79 |uce-1054
TTAATTTTCTGACTGTGGCCTATCTTCTATCTCTAGCTAGCTGTTCTTATCTATGACTTT
CAGCTTGTTGCTCTGTCGCCTCTTCCACCTCCTACTCAATGCGACCTTCACAGGGGTGTC
ATTACTCCATGACCCCATTTGACAATCCCCTCATGTGGAATGTGCATATGCCCGAATCAC
AGCGAATTGGCGCAGCATGGGGTGAGGTGAAGTACTTACAGAAATATGACTTGACATGCT
TTATCAAATCGGAAAGATGAAGACGAAACAGCTGCCGGTGCTGTCGCAAGCAATCTGGCC
GTGATTGAATAAAAGTGTCAGGAAAAGGTCTGCTTGATGGTCTTTTGTTCTCCCCCATCC
ACCTTGATGTTAGTTTGAGCTGTCATATGGGAATCACAGCTGGGTGATTTATCAATACTC
GGTGTGACCTTGCAGCCACACTGCACTGGTGTGTGCATGTGTGTGTGCTCGCAGGCAGCC
AAATTAAAAATAGCTAATCAGGAGAACATTCTTAAACAGTTGGCACACACACACACACAC
ACACCATTGGGGTTGACAAAGTCCTTTTTCTTCTAAGA
>uce-691_Brachymystax_lenok32_79 |uce-691
GTTTCAAATCAGGCCAGTGTTTGTCTTTTCTCTGTGTACTGTAAACTTCCTCCCTCTCCT
CCTCCTCTCTGTGAGTGTGTAATACAGACACAAGGATGCTCTAGTGCTGCTCCTACTTCA
GGAGGCAAAAAGTCACCTCAGGTCGATGGCACTCAGTCTGTAAACAGGGCTTCCCGTAAA
ATCAATGATCTTCAGTTGGAGCTATCAGTCTGTGGAACAGAAATAGCCGTGGCTGTGTCA
AGACCGAGGCTGAGGCTGGGGCTCTGGCTGGGTAGGAGAGAGGGGAGTATAGTAGTGTGT
GAGGAGGGAGGGGGGG
>uce-943_Brachymystax_lenok32_79 |uce-943
TTTGTTTTATTTACACCTCCGCATGGGTTTTCTTCTTTCTTTCTGTTTTTTATCCCACAC
CTGTAGGGGACAGTCAAATGGGAAAAAGAAAAACTATTGAGCAGGCATTTTTGTCAGACT
CAACACACAACACCTTATCTGAGAGGCAAAAGAAAATGGTGCGCTTTGGGGGCCACTCAT
TGGAAGAGGACGCAGAATGGTGCGAACCCCAGGTTAAAGACTCTGGCGTTGACACATGCA
GTAGCACTACCCTAAACGAGGAGAATCAGCATAGCCATAGTGAGAAGGTACTGGAGACTA
TGTAGCCAAATTATCTGCATTTTGTTCTTTTTTTCTTTATTTTTCTTTACCTACCTCCTC
CGGTCTTTG
>uce-1188_Brachymystax_lenok32_79 |uce-1188
TACTTCATGTAACTGCAGGGTTTCCCTGATCAACTGTGTACTCAGCTCTGCTAAATGTTA
TTTCGTCTCTTTGGCCCCTCGTGAGTAGACTTTCAATGGCATCCATCTTACACTTTGGGA
TTTCAAGGCTGTTAAAAGTCCTTGTCAGCACCACTTGGCTGTGGTCCAGAGGCCTCCATG
TTAGGAGGCATTGAGGACCGACCGGCTGTAGAGGGTTTGGTAGTAGGCCCCAGAGTCCAT
GACCGAGGGTCCTGCGCTGTCGTAGATCTGCTTGGCTGCTATCGGAGAGGAGGAGGCGTA
TCCGTTGTAGGCCATCACGTGGTCCTGGTAGGTCTTCAGATCCATCTTTTGCTCATTGGA
CATGAGGTTGGTGATGGAGAAGGGGTGGTTGAAGTTGTAGTGGGGATCCATGGCCTTGAG
AGGGTCGTTCTGCAGGTCCAGATTATGCATGGCGCCGGGAAGGAGGTGGGGGCTGCCTCC
CATGACCTGGGAGTGGAGGAGAGGGGTAGAGGAGGAGATGGAGGAGGGCACGGAGGAGGG
GATTTCCAC
>uce-748_Brachymystax_lenok32_79 |uce-748
ATGCAGCAGGCAGCGTTTGAAGTGCCAGTCCTGAAGGAACCACTTATAGCAATTAGGATA
TCCTTGAACAAGCGTTTGCGAAACATTGGCTGGTTTTTGGCATTTGCCTCCCATTCCTGC
CTACTAACTAGCAAGGTTTGATCTCTGATAATTATCTATCCACCGGCTTCCCGGTCCTGA
CAGCTTTCTCCCTGGAGAGGCCTGGATACCGGGGCTACTCACTGATTGCATCAAAGTGTC
AGAAATTGCAACATCAAAAATAATAACTGATATTCCGGCAGCAGACTCCGCACTTCGAAT
ATTTCCTCTAAAACGCTCTTTAATTTGTGTCTCGCGCAGTGCCAATGTGTGTGTGACTGC
GAGGGCTTCAAGCAAATAAAAGCAGAGGGGAAGTGCATTCATTATTGAACTCCTATTTAC
ATATGGCAGACTATTCTGTCTGAACTGGCATAAAATAGACACGTTGTTTTATTCTGAGGC
TTCTTTAA
>uce-567_Brachymystax_lenok32_79 |uce-567
CGAGAACACAAAATCAATCCCCATCCTTGTGAGGCCTCCTCTGATTGCTTTGAACTGTCA
AAAAATGGCAGAATCAAATCGAAAGTGCTTGAGGTTACGGGAGTGATTTGTTCAAGAAGA
GATCGCTAGAGCAATTGACACAGCTCTTGAGACAATAATTAGGTTATCAAAGAGAAAACA
GTTCAAGTACCACAGGGGTGAAAGCCTATTTGCATTGGATTTTCATACAGACAGAGATAC
ACCTCTGTTTTAAAGTCTCAATTTTGTATATAGTCGAGGATTAAGTCACGTCTGGGATTG
CCTCCTTATCATCTGAAAGTTTGTTGCCTCTGTGTGCAACACTTGATTATTAAACTAGCG
GCGGGGAGATCGAGGGTCAATTTCCTTCTCATATACTGATTTATAACTCAAAATGTGCTC
TTT
>uce-622_Brachymystax_lenok32_79 |uce-622
ATTTTGACTTTCTGGCTGTGGTAACTAGTGACAACCCTTTAACTGCTCTATCACGAACCA
CTGGGAACAGGTTGCCTGGGAAACGGCCGCATGGCAACAGGATCAGAGCCTGGGAGTTGT
CTGCCGCTAGGTCTGCTCCCATTTTATCGCATTTCTTCACTAGATGGTGTGCAAGCCACT
GGAGAGTAGGCTGCACTTGCTCGCGCACAGTAGGCTACGGCTCCAACAAAACAAACCTGG
AAAACTACAGTAT
>uce-70_Brachymystax_lenok32_79 |uce-70
GCACGTGTGTGGTTTCACCCTAGAAGAGGAAGCTGAAAAAGATCAACCCTCCCATCCAAA
GTGAGGGGGGAAAGACAAAAGTTGCAGGTAGTGTATAAAAAGAGTCAGCCAGTCCATGCC
AGTTGGCCAAAGTTAGCAGGAAGCTGTCGCAGTAAATGGCAGCAGCTGCTCGCAGTTCGA
AAGAGCATGTCCCAGTCAGAGGAGAAAAGCGATGGCATCTACATTAATACTACCTTAATG
GCCCATCTGGCGCTCCGTAGGGTCTCTGGCTGCTCTATGGACTCATAGGCATTTGACAGG
CAGTCTCCAGCGCACCAGACGCGCATGGCATGCCAAATGGC
>uce-731_Brachymystax_lenok32_79 |uce-731
TGACATTTGTGTTTGGACTAAAAGCCCCCCTCAGGCCACTGCTGGTACAGAGGCAGTGGC
AGGCGGCACCCCTCCGTAGCACTAACAGGTCTGCCACAGCTGAAAGCACAGGACAACAGC
TCTTAAGACACTCTCACACACTGAGCTATTGATCTGTCTAATAGAACACACGACGGCCAC
CGCTCGCCTCTCTGCTTTCAAAACACATTTCTCTCAAAAACCGGACGCAGCCTGCGTCAC
AGGGAGGGAGGACGGCCATCGCTTTGTATGTGGGTGCCTATAAAACGGCAAATGCCCGAT
GGTTTAAAGACATGGTATGCTGGGAGGCTTTCTTTGAATTTCATAGCTTTTATATAACTT
CAGTACATTTTCAAGATGTTTTGTCTTTATCCTCGGAGGTCTGATCTGTTGTTGAGGTGT
TGTGTTCTAGTAAAGCCAGTTGCTATTGACCTACAGTATATTTGTCTGAGAGAGATGGCC
G
>uce-461_Brachymystax_lenok32_79 |uce-461
GGGGGACGGGACGGACGTCTCCTCTCCCGGAGTGTTTCCCCACACCCTGGGGAGGTTAGG
ATTATTTTATTTTTATTTTGAGTGTTTAATGTATTAAAAGGGCCGAGGTAATGAATTATA
ATCTTTAATGCAGCAACCGATCGATACCACAAGAGAATAAATCAGCTTTTACTGAGAGCG
TCAAACCCTTTAATACACTAGGAGAGAGAGCGGGAGTAGAGGGAAAGAGGGTGGGAGAGG
AGAGAGAGCGAGCAAA
>uce-118_Brachymystax_lenok32_79 |uce-118
TGGGAGTCATCTGCATGGTAACTCCACACAGCAAAATTATATAAAACTGTTCCAGATGAA
CCGACAATAGTGACATGAATTAAAAGCAATAGAACAATAGTAGAATATAAACCAGAAATG
ACACCCAAAGTGGCTGTTGATTTATAGCTATGGTGAGTTTGGTACTGGGCTTCCATGTAT
ATTAGTGCTACAAATCTAGGTCCATTTAGCAGGGAAATGCTCATACATACATCACCGACT
CCTGCTCCAAGCCAAGGTCAGTCCTCATTGCATCAATCTTTTCAACAGAGGCTACTTCAC
ACAGCAGCAGTTTTGTAACTGTCAGAGCTGTAATAGAATCTTTTTTCCTGCGCTTCATCT
TTCTCTTATCACGTGAAATATATATTCAACTTCTATTCTTTCCTTCATTCTCACGATTAT
TTTTTTTATCTTCAAACATTCCTTGAACCTCATTCTTTTTTTTGGACACGTGCTCCAGGG
ATCATTTATGTGAACTCATTCTGTTCTA
>uce-695_Brachymystax_lenok32_79 |uce-695
GAGCCGCGGCTGTTGTTTTAAACGCTCTCATTAAACACACAAATCAGTGCTGTTGACAGA
GTGCTTTTGAATTAAGCGTCTCGCCCTCCTCGCTAGCGCCGCGCGACGACAATGCTAGCA
GGGCCCAGGACAAGGAGCAATTTATAACGCCATTAGCCACACTCGCCGAGGTTACAGGCA
TCAAAATTGTTCCCGTCTAATTATTCCTAATGGATACAGGGAGGGGAGCGGCGCTCAGGA
CAGCTTTTTCATTAGCCCTCAATCAAGAGGGTCGGGGAGAGAAGGGTGGGCCAAATGTAC
TGTGCGGAAGTGTGTGGAGTGAGCGGGCGAACAGATAATCAAAAATAATCTTGTTTGCTT
TTTTCACAATGCAACATACAGTGGATGCATTGGAGAGAGAGAGAGAGAGAGAGAGAGAGA
GAGAGAGAGAGAGAGAGAGAGA
>uce-612_Brachymystax_lenok32_79 |uce-612
GGTTGTGTGTGCGGGGCGGAGGGGGGTGAGCGAGCGCGAGCGAAGCCGTCTGAGCACTGT
GCTTCATTAGGAAACAAAATATAAGCTTTCCACACCATTAGGAATGACTTTAGAAGAGAA
AGCACATAAGACGCCGACTCACCTCATCAACGATGCATTGCAGTAACTGGAGAGGCTTGA
ATGGGGAGACAGAGAGAGACAGAGAGAGAGGGAGAGAGACAGAGAGGAGAGAGACAGAGA
GAGGAGAGAGACAGAGAGAGAGGGAGAGAGACA
>uce-283_Brachymystax_lenok32_79 |uce-283
ATGGAATATAGAGAGAGAAAAATTGAATTTCAAGGGGCCTTTCAGTTAATGTATCATCAT
CTGTGTGGGTTTGGATTGGAGTTATTAGAGTATTTCACTTCATTGCATGACCTCCTGTTC
CTTGGTAGATCATGAATCCTATTCATTATCCAGTCCTTCTGGAGCGCTCGCCTTTATAAT
ATTACTCAATTTATATTCTGAAGCGGGCTCCTGGGAGGGCGATCAGCGCTCCGAAACAGC
AACCCCCCTA
>uce-966_Brachymystax_lenok32_79 |uce-966
ATGAAAAACAGCACTCCTGGATCTGATCTGCCTGTACCTGTGTGTATCTTTCAGAAGCTA
CCTGACACTTTATCTTTTCCATCTCGCTAGATTACACCTCCAGGGTTCAGGTGGGAATCA
ATCATTGCTATTATTACCTGAAGTCACAACATGCATCTATCACCGCTAAGGTTACCATAA
CCTCAATATTAGCAGAGAAAAGCCTCGCTAATAAACAGCAGAACGGATGGCCCGGGCGGT
GGGATTTCATCTTCCTTTCACTTTTAATAAGGTACTCTGAGGAATAAAGATTACAGGCCA
TATTTAGCATGCAGAACAAATCAGCCTCTTACTCCCCTTCCCTCTTTATTGTAGTTAGTC
ATTCGGATCTAGGCTGTGGGTTCTAGTTCTAGTGGAAAGAGGCATTCCCTAGTTCAACAG
CTAACCAGCCACGCTGCCTGTCTGCCTGCCTAACTGCCTGCTACCTGCC
>uce-891_Brachymystax_lenok32_79 |uce-891
AATCGCACCCTAATACATATATAGTACTGTACTTTTGTCAAAGTAGTGCACTATTTAGGG
AATAGGGTGGGATTTGGGACACAGCCTGTGTGTTGAAATGGGTGAGCGCTCCGGGTCGAG
AAGGGGGATTGCTGACAACACTTTTTTATGTCATTTATCAAAGCCATCTGCCATTTTCCA
CTCAATTAATTTGTTATGGGAAGTGGGATCAATTAAGCCAAGCCGGTAATGGCTTTATAT
CCTAGTTTACGTTTTATGGCCTAATATTGTCTCTTCTCCTCTCTACCATGAAAAGAGTAG
AATCAATACCCCGGCCTCTTTTTTACTCCTTTACACTCATTGGTTTT
>uce-1032_Brachymystax_lenok32_79 |uce-1032
CCAAAAGACTGTCAACTCTAAAAACAGGGTAGTCTTTCTCTCGTTACCAAATCATAACAC
TAATACATACGATCTGATTTGGCCAACCGCTTCATTCAATATTCAACATTCAGGGATGGG
ACAGATGAAGCCAAAAGCGTGCATTGGGGGAATTTATATGAAGACCTCGTTCCTACCCCC
TAAATTTTTACACTTTCGATCCCATATACGTTGTAACCTTCCTTATAAGTTGCAAAATTC
TGTGAATTCTGCGAGGAAGTTGGGTTAATATTCTGTGCATTCTTTGCCACCTTCATTCGT
TTCGCCTCGGCTCGGGACTTGTAACAGAACTCAATCAAGGCCACCAGCATGGCCAAACCA
AGTCCGCCGACCAG
>uce-496_Brachymystax_lenok32_79 |uce-496
GGTACCAAGGACTCATAAAAATAAAAATGTATTTAAGAGAGAGAGAGAGAGAGAGAGAGA
GAGAGAGAGTGAAGGGGAGGATTCAAGCACAAGCGCCATGGCAACACATAGAAAGAGGAA
GAAAAGAGTTACCCATAAGTAGCCGCCGTTTCACCCGCTTGTCCACATCAGCTATTGACG
TGGCATTGAACTCAGAGCTCTCAATTGCAGCCTCATCTCTCTCTAAAACACAAGTGACAA
GGGGACAAACAGTGAGCAGTAAGGTTAATTAGAAGCCCAATGTCCACCGCCCGCTGCCGC
CCGAGACGTCAAGTCAGCCCCTCTTGGCGTTTGAGCAAAACCAAAGCCAAGAAGCAAGAA
GCCATGAAAAAGCGCCAAAATCCCTGTTAGAGTGTTAATCCCAAAAACAAATACAAAAGT
CCCAGATAGCAAAAAAAAGTTTAAATGAGGGTAAGGGTGGGGGTAGGGGACAAAAATAAA
AGTTCAAATAAAACTATAATTTAGGGGGGGGGTG
>uce-278_Brachymystax_lenok32_79 |uce-278
AAAAACAGGGAGTTTTACTACGTAAACGTAAAAGGGATACTGCTACGGTTGGAGACTGGG
AGACATCTCTGAAGTAGCAGAAGCTGACAGAGGACAGTGACTCACGCCCAGCGGGAGAGG
CAGTGCTGGTAGGAGAGGTAGGAGAAAGGGCATTGGACAAGGACACGTGACTGGGACTAG
AAACATTGGTTACATCCTGGTTCTGGCTGGTGGTGGAGGACTGTCTCCGCAGCTGGCCCT
GATAGGAGCTGCCGCTCTTGAACGTGTTCACCACATCGATCTGGAGGAGGAGAACACAAG
ACAGGCTGCTCAGAAAGGCAGACAGGCTATGGTAGTATGACAGACAGACAGGTTGTGACA
GGCAGACAGGTTGTGACAGACAGGCTATGGTAGCACAATAGACAGAC
>uce-752_Brachymystax_lenok32_79 |uce-752
GAGCGGTAACATGTTTTTGACTTAGCCGCCCCACTTATTCTTTCAACATAGAAACCAATG
GGAATCCTCACCATCACCCCTGGTCTATTGGCAAAAGGATGCTGTCATCATGGCTTCCGG
TTAGGTCAGCCAAGGGTCAAGGGGCATAGGTCACACACACATTGTAAGGTGAAAGCCAAG
GCCAAACGGGACAGGCAGTCTCATCTTAGCCAGTCATCTTAGCCTCTATGGACTCGGACT
CAGCCTCAGCCCGCAGCTGGACTCTTTCAAATTGAAACATCAAGGACTTTGTTAATGCTG
AAATCAAACGTAAAATACAATTCACATGTAATGGTATTTAACGATACAGCTAGGCTACAT
GGTGACAAAGCCGTGACTTCA
>uce-431_Brachymystax_lenok32_79 |uce-431
GAAGAGAGCTAGACAGAAGACAAGCTGATTGCTGTTTTAGGATATAATGTCAAATGACAG
ACAGAGGTAGAGGGCTACCCCATTTTCTATCGCTTGACCACCTAGTAATTGTAATGACCT
ACACACACACGTGCACACACCCTCGTGCACACACACACATAGGCAGGCTCGCTAGCTCAT
CCTGCAGATTAAAATAACATGATTAAATATGGAAAGACAACAGTGGTCTGAGGGCTCCGT
GGGGACTTCATTAGGGCAAATTGCCAAAGAATGAAACATGAGTTAGCCAAGAGAGACCGT
TAACACTAGCGCTACGGGCTAGGCCAATACCCCTGGGACCTGGGAGAAGGCGCTTCGCTT
GGAGACTTCACAGCAAAGTGTGAAGCGCAGACACACACACACACACACACACACACTACC
AGGAGACCTCTTGCTCACTGAAACACACAATGTCAACTGGCTGGCGA
>uce-1064_Brachymystax_lenok32_79 |uce-1064
ATTCCATCTACTGCCGATGGTCTGATACCAAATACATTTTTTTTTATTTATGCAGTTGTG
ACACAAAATAATACAAACTGCAGGGTGTGCGATCCACAGTGATATTTCAAGTCTTCGTAT
GCAGATTCCTTGTAAGTCTTTGTGCTGTGATTTCAGTTGAGCGCAGTTTGACAAACATTT
TAACCTACTTAGTGTAATTAGTGCTTCATTAGAGAGGCTAACTAACTATTGCTTCTCTCC
ATAATGATTTGCAAGAGTGTAGACATAAAAGTGCATAATCAATGCTTTCCAATTACTCCT
CAAGTGCAACCACTATTTCAAATAAACTGGATAATAATATAGAGTCATTACAAAGTCTAA
GGTAGCAGAACCATTTAATTGCAGTGCAGTTCTTCTCAG
>uce-1238_Brachymystax_lenok32_79 |uce-1238
AGGCCAATGTGCGCATGTGTGTTTAGAGGTGGTGGGTTGGAGGAGCAGAGGGAAGAGGGA
AGAGGTAATGGGAGGGGGGGAGAAAGTTGTAAGAAGAACATCCCGGTCTCACACAACTTC
AAAAGCTCCCCTTCCCCAGGATATTAAGCGACTGTGATGAAAAATTTAGCGAGCGTTAAA
TAAGGCGCTTTGAAGTGATCTGTTTTGGCTCAGCAGTCTCCAAATTTCCGTAGCCCCTCT
GCTTTCACCATCATGCTAGCTAGCTAGAGAGAGAGAAAATAAAAATGCATAAAGCCCAGG
AGTTGGGGGGGGGGCTGACGAG
>uce-663_Brachymystax_lenok32_79 |uce-663
TGTATGTCTATCTGTCTCCAGTCCAGTTTGGGGTTAGTTCTACTGTTAGTCTATCTGTCT
CCAGTCCAGGTTGGTTGTTAGTTCTACTGTTAGTCTATCTGTCTCCCGTCCAGGTTGGTT
GTTAGTTCTACTGTTTGTCTATCTCTCTCCCGTCCAGGTTGCAGCCATGGGGAACCTCAT
TAAGGTCCTTGGCAAGGATTTAGAAAACTGTCCACATTTTTTCCTGGACTTTGAAAGTAA
GTGAGCGCCGGGATGTGCATGTGTGTGTGTGTTTTGAGGTCTGTATCAGTGTGTGATGCA
GGGTGTAGGTCATAGGTGAAGGATGGGGTTGTGGGTTGATGTGCTCATGACGTGTTGGAG
TGTCGTTGTGTTGTGTGTGGTGTTTGTCATGTTCAGAAACTCTCTACCCTCACTCATTCT
AGGACCTCCTGAACCGAACCAGTTAGACCTCATAAGCCCCATGTCCGTGATCCTTTTGTA
GTTTAGTTCATCTTTAATTTAAG
>uce-25_Brachymystax_lenok32_79 |uce-25
CCCCAAGTCTACATTTGCCCTTTTTATGAGTCCTCCTTTTCTGTCTTTTTTCCTCCCTCC
TCTTCCCTTTCTTTTTTTCCGCTCTCTCTCCCGAACACGGAAATTGAAACTGTATCTGGG
CTTATCTGCAGCCTCCCCGTGCATCAACTACCGAGATGTTTAGACAAATTTTATGCATTA
TGCAGCGCAAATATCAAAACAGTTCTTGGCAGTGCCAGCAGAAGCCTCATTAAAAATTCC
TTAATTAAATCTGCAAAATGTAATCAGTCCAAGGAAGGTTTTGTGTGTGTGTGTATGTGT
GTGTACGATGAAAATGTGTGTGTCTGTCAGTGACAGTGCTTTTGATTTGTGCCCTTCATG
TTACGGTTTGGAGAAGTAATCATTAACGCCAAAGCCACTTTGGGCTTTTGAAACAGTGCT
TTTCCTTTCTTTTTAAAGTGAAGAAATAAACAAGTGACAATCACCTTTCTAGTGTGGAGT
TCAAAATGACTGGAGAATGGGATACTGTGTTGTCTATTGACAAATGAGATTACCTTGCAA
TGTTTTGCCTCCGTGTTTTGTGAGTGATAAAGAGGACAATTCA
>uce-1184_Brachymystax_lenok32_79 |uce-1184
CGATCTGGCAGGCATACTGAAACGTTGTTTTTTTCCTAACCGGCAAGAGTGAGGGAATGA
AGTGCATCGATTGCTTGTGATTATTAACTAGACTGAGATAAGCCCTCTCCTTATTATGCA
GATTACTGAGGCTCCCCGCTCCAGCATATTGTACAGATGCAGGGGAGCAGCTGCTCTTAC
AGATGGTGGGTACACGGATCTATCATCATGCCTCCATTGTCTACACTTCAATTGTTTGGG
GGACAAGAGAACTGCATCAAAGAGGAACCCGACTGTAATGAATTAAGAAAGAGAAACGAA
AAACCATCAAGTAAATTTATACACCGGAGGCCTCGGAATGGAGAAGAGCAGAAAGCACAA
GCCATT
>uce-467_Brachymystax_lenok32_79 |uce-467
GAGAGGAGGGAGAGGAGGGCTAGGGAAAGGAAGGCGCAAAAGAAAAAAAAAAGTGTTGAG
TTATGATAGTCATAATCTATGCAGAGAGGCCTTTCCCGTATAGGTCTTTTCCCCAAAGCT
GTGATCTTTTCAATTTACATCAAGGGAGGATGGCTGTGGATGAAAGGCGTGCGTCTGAGG
AGCGGCAGGCCGGCAGCCACACAGGGTAGACACGGGGGCTCATTAAGCCACGGCCCAGCC
TCCCCATAACAAGGACTGAAGTGGCTGGTGTAAAGAGCAGGGGGTCACAGGTTAGACCGG
GAACAGATCTCCATTTAACTCAGCAGCTGGAGATGATAATTAGCAGGTGCAGTGGTGATA
TCGGTCTCTCTGTAAAGGATAAGACTAGCGACTGTCA
>uce-233_Brachymystax_lenok32_79 |uce-233
GTAGGTTGAAGTTACATATCTTTAGTGTAATTGCAGTTTCACTGAGAGGTTCAGACCATT
AGTTCTCCAGGTGGGGGGGTCCCCCTCCCCTTCCCCGTCCTGCCTGTGGTTTGGGAAAGC
TGCCTACTCCCCCTGGCCGTGTGACAGAACCCCCCTTGGTCAAACTGTACCTTGTCTTCT
TATTCCACCCGCCAATAGAAACGCTATCAGTCAACGATCCCCCGGATGTTCTGGACAGGC
AGAAATGCCTTACTGCCTTGGCGTCTCTTCGCCACGCCAAGTGGTTCCAGGTTTGCATCT
TGTCTTTATTTGTCTTAAAGTAGTTGAGTTCTTTTCCATTTGACGCAGTTTCTTTCTTTG
GTTGTTTTGTTCTGTGTTTTTATTTTTAAATGTCCTTTCGAAGTGT
>uce-1167_Brachymystax_lenok32_79 |uce-1167
GTGTGCACTCATGCATGCACACTTAGCCTACGTACAGTACGTGTGTGTGTTATTTTGTAT
GTGTTCTGATGTGTGTGTGTGTGTATGCAGGATTATCCATGAGGATGGCTTTTCTGGGGA
TGATGTGAAGCAGTATAAGCCTGTGGTCTACAGCAACACCATCCAGAGTTTGGCTGCCGT
CCTCCGAGCTATGGACTCTCTGGGCATTGAGTACGCAGACAAGGACAGAAAGGTGGGTAC
ATGCTCCCTGCACAGGGTAGGGTTCATCCATAGTGTACAACCAATGGCCC
>uce-808_Brachymystax_lenok32_79 |uce-808
ACCATTTTTGGAGAAGCCACCATCTTTATATAGGCTACCTATTGTTTCTTGTTTTCCCCC
CTCTAAATCTATGTCTTTTATCACAATCTTGACCCGAAGAAAGGAATTCTCACAAGATAT
CAAAACAAAAATCTATATTTAATATGGGGGCAATTACAAAGCGAAGTTAGCTGCACAGGG
CCGTCGTCACCGGAGCGCCTGTTTTTCATCATATAGGTCATTAGACGATGATGGATGTAA
ACCTATAAAGTATCTAAACTGGACCTTTTAACAAACCATGAGCAATACTATCATTTCTCT
AATAGAACCTGCTGACCGTGTCATTCCCTGCTGCCATTTGTCATTTTTCTTGTGAAATAA
TCAATATCGGGGCGCTTGGAAATAAATAATATGAAAGTCATAGTAGCCTACCAGAGGAGC
AACAAAATAGACTTATGGAACATTCAAAAGTTATTGCTTTACAGCTTATACATACTGTAC
ATATTTTTCTCAACATAATTTTTCTAAACATAATCAAACTTTGATTTCATTGTACAAAGA
TGCACATTTTATGGCAAT
>uce-810_Brachymystax_lenok32_79 |uce-810
CAATAGCCCTCTCTCCCTGTTCCCTTCCACACATCATTAAACATATTATTATAACATGAC
TGTCAGCCCGTGTCTCTCTTCGCACCATTCTTGCTCTGCCAGGTAATCAATTTGTCGTCA
CTCTCTGTAACCCCAGTAAAGTCATCAAGAGAAATGAGTTACAGCTGCAAAGAGCCTTCA
AGAATACAGAGGGGAAAAAAGCGAGCGAGAGAAATGACAACACCGCCCAGGAATATTCAG
CCGCCTGCTAGCACATCCCAGGTCTTGAAGATGAAATATTAATGCACAATTTGTTTATCT
GCAGGCCAACATCTCTCCGGTGCCGAGCTGTTAATTTTCTATCtAAGTGAAACCTATTCC
TTGCATCTCTTATTTCAATACCACTCTCCTTGTTCCCTTCCACACATCATTAAACATATT
ATTATAGCATGACTGTCAGCCCACGTCTCTCTTCGCTCCATTCTTGCTCTGCCAGGTAAT
CAATTTGTCGTCACTCTCTGTcAGTAAAGTCATCAAGCGAAATGAGTTACAGCTGCAAAG
ACCTTTCAAGAATACAGAGAAAAAAAGCGAGCGAGAGAAATGACAACACAGCCCAGGAAT
ATTCTGCCGCCTGATAGCACATCCCAGGTCTTGAAGATGAAATATTAATGCACAATTTGT
TTATCTGCAGGCCCACATCTCTCCAGTGCCGAGCTGTTAATTTTCTATCGGCACAGACAA
CGGATCAGTCAGTCATGAACTCTTCACAGCCATTACCGGGAGACATTTTGATTAAGTATT
CCTAATGTAGTGGATAGGAAAGAATGAAAACACTCTGCCTGCCAACTTTTGATTGACCAT
TAAGCCACTGATGAATGTGCCTGTCAAAGAGGAGACAATTACCTCAACAATGAAGAAACT
CTTCAGGAAGGCTTATTTCTCTATAGGGCTGACACATTTACCAGATTACAGGCGAGGCAG
CTGAGAGTGTGTAAAGGGATCTTAGGCATCTTCTCAAAA
>uce-494_Brachymystax_lenok32_79 |uce-494
AAAAAAAAAAAATCAACCTTTCTTTGATTGAGCTTGCCTGGCGCAACGAACCAATAGAAT
AGCCGCAAAACTACAAATCCAGGCAGGCTAAAGCAAACGTTTCAAAGTATTTGAAAGATT
TAAAGTGCTATTTGAACCCAGGTCTGGTCTGCACCTTCTTTCCAACCCCATTTGTCTTGT
TAATGTACCCCTCTGATTACCTGATTGCGCTGGATGACTGTGGAGAAAATCTGATTGCCA
AAATTATATAGAGCAAAACTTTTGATTGGGGAGGGATCTAGGACGCATGATCGTTGACGG
GGCCTGATGTGAAATTTGGCCTCATTGATTTCAAATCAGCGAAGTGGCACATGTAATTGT
AATCAGACCTTAGAGGATACGTTCTCAG
>uce-549_Brachymystax_lenok32_79 |uce-549
AGACAGGTTCTACAGTGTTTTAGAGGGGATGGATTTAATTGCTCTGTGGGGATTGGTTGG
CTGTGCCGGGCTCGGCTGTTTAATTAGTGTACCCTGCCGGGATTGGTTTAATGCTTCATG
ATCTTGAAATTGTCTGATTGTTCAGCCCTCTGGGGACTCTCTCTGCCTACGTAGGCCAGC
AGGTTTAGCTAAACGTTGCTCTAGGCTTCTACAGGATGGGACTGGAGGAAGAGAACCCTG
AAGAGAAGAGCAGGAATAGGGAGGC
>uce-1282_Brachymystax_lenok32_79 |uce-1282
GAACTGAAGCATGCTGACGCCTTAAGACATCAGAATTGTTCAATTTATTTCATGCAAACC
TCTCATATATATTCACTCAGTCTCTGCAGTCTTATTGACCTTGGTTCCTTCTCATTTGCA
TCCACCATTTTTCATTGCTCGGAATATGGCGTTGGGGGACTTTTCCATCATTAAGTGAAT
TTACAACGGTTTCCTTATGTGTTTTCTCCAAGGGATTGGGTTATGAGATGCACATTAAAT
ATCCATTAATACCTCATTATCCCACTGATAAGATTACCATGATAATGAGGCAGAAATTCT
AATTGTTTCACTTCTTGTTGTGCCACTCATTTAATCATCCACCTGAAAGACAAGTGCTCT
GCGCCCCTACCTTGAAGACTGTAAACATGGACAGCAGGGTAGAGCTCCTCTGCCGCAAGG
AAGGGCTCTGCCCCCGCCCCGCAGACTGTTGCCTGGGCGCTGTCACGCACGC
>uce-1042_Brachymystax_lenok32_79 |uce-1042
CTCTCTGCTCCTTCTCCCTCTCTCCCTCTCTCCCTCTCTCCTCTCTGGGCTGTGCCATGA
CCTTCATGGCCACTCCACCTGCAGGAAGCCATGCTTGATTCTCTGTCCGCCGAGACGCCA
GCTTGACAGTAGAATGGTGTCACAGGACCGAGTGTTGGAATTTCCCTTTCTCTGTCATCA
TTAAGGGGCTTCCCCCTATGGTGAGGGGGATGAAAAGTACGATTTAATGTTCTCAGGAGA
GTGGCAGCAGAAGAAAGGCTCAAAGCCTCGCATGCTGGTTTCTGATTGGGTCACTCCAGC
CCTTGCAGCGAATGGGATGTATCTGTGGAATTTGCCATAGACCGGGCTGAAAGGAGAAGG
AATTAAGACCTTTTAAGGATGGACATGTAACAAAAGGAACACTTTTATGATGTAACAGCA
TAAAACGAGAGCCTCCATTGTGTAACTGATTGCAAAAGGTCTTTGAAATAAGCGGCCCAC
GATGTGTGCTCTCCCTGGGC
>uce-332_Brachymystax_lenok32_79 |uce-332
AAAAAAGGGAAACAAATAATTACAAAAACAAAAAAATGAAATACCTTTCAGATGCCCAGA
GGAAGGCTGTGGACAGACAGATGATGTGATATATTTCTTCCCCTCATTCTTAGGCAGCTT
CCTCTCTCTGCGGCTGAAAGCAAATGCTTTGAGACTCTGTGGCATATTTAATTAGAAGCA
AGCTGTTTGCACTATCAGTGTGAGGATCTACCTCTCCAATCTCTCGTGAGTCAATCTTCC
CCATCTCTGATTTTCTTTTATATTTATGCTGGAATATTTAATTGTAGACAAAAGGTTACT
CTGGCTCCATTCCCCGCACAGGGGCAGAATAATCTGCTTTAAAAGGCTTGACATTTCAAG
CTTTTCAAAAAAGCTGAAAAAATTATATCCCTGCTTTTGTTAATCAATGAAGTAGAACTC
CCCTGAACAAAAGAATTAAATTGCTTGGTTGGTTTAATAAAACCAACAGAAATAGCTGCT
TCCTCTGGGCTTTTTGTGTGTAGGCTCACCACATGCACCCAGCACTGTAATTCCATATGA
TTTTGGGGCAAAACTCTAATTTATCCACACAGTTGGCTTTCTAAATCCTATTGAAACTCC
AGCCCTCCAGCCAGTGTGCCTGCCTGGTGGAGGACAGATTCATCATTAAACCTGACTTTC
ACTGACTGCTGCAGGTCCACTACAGTTTGAA
>uce-321_Brachymystax_lenok32_79 |uce-321
CGTGTGTGTGTGTGTGTGTTAGCATGTGTGTGTGTGTGTTAGCGTGTGTGTGTGTGTGAT
GTGTTTCTGAAAAGCTGGAGATTCCACGTTATCTTCTTTGGGAACCTCATTAAGGAGCAT
TTAAAATGTGACTCTATGTAAGGGGTTGAGCCTTAAGAAAGTAGCACAGAATGGAAAATG
ATTTGTATTGATGCAAATCGTGCGTAAGGAGTTAATTATACACAATTACCCATCAATACT
GGCCAGTCTTGCCCACCCTCACCAACAAGATGTGGTTAACAAGCAGAAAATAAGATAGAA
ATGGTATGTAAAGAGTTGAAAATTAATTTCATTACTGCCCCCTCATTCGCACGTGTTTTA
TTGGGAGTTTTTTTCTTTCTTCAAATATTT
>uce-570_Brachymystax_lenok32_79 |uce-570
TGATTCGATGAGCATCTTTGTCATTGCCTTCATCTTTTTTATTCTGTTGTTTTCACTGAA
TAGCTTATGAGGGGCCTAATAATGCGACATCTAAATGATCTAGGAAAAGTATTCTGGGGT
TTTGCACTGATAGGAAATCCACACGGTGCCTCGATGTGAGGAGTTAAATGTTTTGAAGGT
CGCAGTTTCTCTCATTGATCTTGCAATGTTTGTTAATTACATTGTCACTGATGTTGTGAG
AGATAATTAAGCCACTATGTTTATATGCATAATTATGCGCGCTCCGCATCAGCCTTTGAA
AGACAGCGGCGAGAGGGGGGGAAAATGTTTTAATTGTGAGCGCCACAGAAACATGGCAAT
ATAGATGCCCTAGTTACAATCAACAAAGAGCAACGCAAAAAAAACAAAAAAAAACAAAGA
CAAGAGTTGCTACTAATGCAGGATGCTCTCTCCACAGTCTTCAAACAGTTTGCCTTTGTT
GTGAGATGTAAAGTAGCAGGGACCCAACGGAGGGAAAGGTGTAAGCCTGTTTCACAACAC
AAACACACATTTACAGACAGTTTTTTTTTACAGGCACCAAATAAACACAAAATGACTAAT
TAAAA
>uce-289_Brachymystax_lenok32_79 |uce-289
AAAGTGGGGCAGGTGTGTGTAAATTGTTTGTTGGCGCAATGGAGAAATGTACAGTTCATT
CTGAAGAGAGAGGGAGAGAGGGGGAGCGAGTAGTGGAGGGCTCTGTGATTTCCCGTCTCC
ACACTCAGTTGATATTTCACAGGGTAAGGATGGAGCGCTACGGGTGCATTTCACACCCTG
AATGAGAGAGGCAATCTCGCTCAGCCGACTAGAACAATAATTAGAATGGAGATTAAATAA
AAATAATTAGAAAAAGTTCATCTAGTTTTGATGTATTAATTATTCCGCCCCTGCTTTATT
CCAAGTCTAATTATCTGCTTCAGTGAAAATGCCAAGATTTTCTGTGAGTCATAAAAAAAA
TGACATTCATGTAATTATGTCAGCAATTTGGGGGGAACTCAGCTAAGCAGAGCAGCAGCT
TTCTTCTCCCCCCTCAGTTTAAAGTAAGTAACTTCTAACTACTTATAACTTATAAGTTAA
TACAGTCACTTCC
>uce-837_Brachymystax_lenok32_79 |uce-837
ATTTTGAGCAAGCCACGACTCTGTTCTTCTATGTCCTGATCTGAGAAATAAGTGTTAACC
CCTTCATCCCTTTACCCCAGTGTGTCCTTACTGGAAGCCATATTGATTTTGTTTTTGGGA
GCGTCCTCCCATTGCCCATGCCCTTTACCACTGGGACTCATCTAATTGTTTATCTCTGGA
CACATTCCCGCCTTCACTCCCTTCTGTCTCATTATGTGCCAAGATTTGACAAGTCAAGTC
TCCCCACACTCTCAAATCTCACTTTACAACATGTCGACCGGCAGAACACTACAGATGGCT
TACTTCTCAGCAGACCCTCCCACATGGAACGCTACAAACATGACAACAGAACACACTTGC
TAAAATACACACAGATCTACACATACCACACACTATGGACCTGATTACACATACTCCATA
CA
>uce-879_Brachymystax_lenok32_79 |uce-879
CCTTTCGTCTTTCGACTCAGGGAGTACGGGTGCATGTCAAGCGATTGTTGAATTGAAATA
TTGATGTGGAGTATCAAAGCCGTGCGTAGCACTCCTGTGTTTCCAGAACTAACCGCAAGG
CGCTTTGATCACACACTCCTGTGATCTGACTTCTGAAGTTGTTAAGAGTGCCGGAAAACA
AAATGCAAACAAACTTCAAGTGCACCTGGTATTGATAAAAGTTTTCTTTGACAAGTGGAG
ATGTGTGCTGTCTGTCTGTGTCTGCCCAGGTGACTGAAGGCTGGAGCTTGCATACATGCT
TATAGACAGGTGTAGGGCCTAGTTGCACAGGTGTGGGAATTCTGGATTATCTGATATATA
TATAT
>uce-968_Brachymystax_lenok32_79 |uce-968
GATTAATGCCACCCCCGTCCAGCCACAAACCTTTCTGCCGCAGATAATGCCAGGCAGCAA
GCACGCCTGACACTTTTAATGTATAATTAAGTAGAAAAAGTCAGCACTGGCTATGCAAAT
TTTTTGAAATGATAAATGACGCTGTACAGCAGCAGGGATTGATTTGGTGTAAATGAAACT
AATTAAGGAAATGTCAAACATAATTAATAAAACAGGTTTAAGCTGCAAAACATTGTCAAT
TGAATGAATGAGGAGGCATTGGCTCCCATTGTTCTGGCTTTATTTAGGGCTTGTGTTTAG
CTTGTTCTCTGCTCCAGAATGCACTCTCCCCACCTCACACCCTCCACAACCAATTCCCTG
AGAGGGGGAAAATAAATGTGCTTGTCTCTCCGCTGACTGTAGAAATTAATTGCTGAAATC
TTGTCCCATCCAAGTGTTACATTCACTCGCAGGACATTAACATAACTAATTTGAAAGAGC
CCAAATGACTGCATAATGGAGCTCCGTCAGCACGCATGACAGTCGCTGGTCATACCAAAT
TAGCTCGGTTTTATAATTGAAATTTTTCCCCTGTTCCAATTTTTATACAATTTTCCCCCT
CCTATTTTTTCCCTCCCTCCTCCATGCTATCTTTCCTCTTCTTCTCGATAAGAACAAAGG
TTTTATAATTTACAAAAAGAGTGCTTGACCTATAATTAGAGGGAAGAGGGTATGGGAGGG
GCTGCTGGAGGAGTCCCATCCTTAGTCCTGGTAacgtgTTAAGCTTGTTTCCTGCTCCAG
AATGCGCTCTCCCCACCTCACACCCTCCACCACCAATTCCCTGAGAGAGGCAAAATACAT
TTGCTTGTCTCTCCACTGACTGTAGAAATTAATTGCTGAAATCTTGTCCCATCCAAGTCT
TACATTCACTCGCAGGACATTAACATAACTAATTTGAAAGAGCCCAAATGACTGCATAAT
GGAGCTCCGTCACCACTCATGGTAGTCGCTGGTCATACCAAATTAGCTCGGGTTTATAAT
TGAAATTTTCCCCTGTTCCAATTTTTATAAAAATGTTCCCCTCTTTTTTCCACCCTCCTC
CTTGCTATCTGGCCTTTTCATCTTGTTCTCGATAAGAACAAAGGTTTATAATTTAAAAAG
AGAGTTTTTGACCTATAATTGGAGGGAAGAGGCTAGGAGAGGGTCTGCTAGAGGAGTCCC
ATCCTTAGTCCTGTTAATGATGCTGGAGACCTTG
>uce-1256_Brachymystax_lenok32_79 |uce-1256
CATTGAATAAATTGCGATAACACATGAATAACTTTAATTGATGAGCCATTAATAGATCAT
TGATAAGACATGTGTGAATAGTTTATTAGACATACTCTGAATTAACACCAAGTGCATCCT
AGTTGTGTGTTAGATCAGCGTTAAGCTGTGTGCCATTTTAAAATTATCATTCAGAGAAAG
AGGTGGCTTGTAGTGTAAAATCAATAGCTACTTAAAATTCATCGCCAGGCAATCCATTTG
CCCTTTATGTTGCTAACCTTTCGCTTAAATATGCACCATATTAAGATTTCATTATATACA
ATGAATGTCACAACAGTTTGCCCACTATTTTTCATGTTTGCATGGGTTAACTGCAAATCA
TTGCGCTTGTAATATCTGAAAAATGACTCCCATTAGCATTCTTGAAGAGGAAAAAAAATT
GGGTGGAAAAGATGAAGAAATGAAGTACATTTAAAACCTTTAACAGCAACCCA
>uce-1018_Brachymystax_lenok32_79 |uce-1018
AAAAAAAAAAAATCTAGTGCCATTTTTCTTTTTCATTTAATATTTTTTAAAGAACTGTAT
CTATTTGTACTTATCCATCGGAGACGTGCATTCGCATGTGGTCATTGAAGTGCTCAATTT
GGTCGAACTTGGCAGGGCAGACAGAGCACACGTAGGTGGTCCCTTCTTGGCAGCTTGCCT
CCGCAGCCACACCCACTCCTGGTCCGACCCCACCCCCTACACCTCCGCCG
>uce-894_Brachymystax_lenok32_79 |uce-894
TCTCTCTCTCTCTCTCTCTGCAAGATAAAACTGATGAGACAGGTTTAGTTTAATCTCAGG
CGATAGAAGTCATTAACCATTCTCCGAGGAATTAAAATATAGCTTGGCCTTTTCTTCTCT
CACTTATCATTAGCATCACTTTAATATCCCCGCGTTTCACACTGCTATTTTAATCATTAC
TTACTGCCTTTTGACAACTGGAGAACACCGCACAACCTCGCTTAGGCAATATCCCGATTT
TAGCTGACAAAATGTAGGACATCATGTAAAAATATCAAAATTGTTCCCTTCTCTCTTTAT
TTCATTATATTCTTTGAACTTCCATCACTTCTGCTTGCCCCCTAAATGTCTGGTTATTAA
>uce-116_Brachymystax_lenok32_79 |uce-116
GTGTGAGCTATAAGAACTTTCCAACCATGTCAGCGCTTTATAAGCAGGCTATTACCAGTG
TGTACAGAAACGGGTAAGGATAGAACGTGTGTGCTTGTAAGAGTGTGTATGAGTGTGTAT
GTTTTTTGCTACTGTGTCCAGGAGTGTCTGTGTGACACTATAGCAACTCAAACTGGTCTC
CTCATGAGCCAACTTACACACATCAGAAAAAAAAACAGGCTAATTAATTAAGAACAGTAT
TAGAAGTAATGGGATATTATAATATAAATTGCTACATTCTGGAACCAATTTAATCCAATT
ACTGAAAGCCCTCATGAATATAATACCTCAGAAATCACTCGGTAAAGGTCTGAAGGGAGA
GATGTC
>uce-251_Brachymystax_lenok32_79 |uce-251
GTCTTAAGCTGTGCTTTTAAAGTCAATTAATACTACTCCCAACTCACCCACGTTCGTTAT
AAATACGATGCATTGTTCCTTCTTATGCCTTTAAAGTAAAAATGACAAGTTAAATATATA
TCTACATATTTATCCTTGTATGGTCTTTGTTTCTAGCCATGTACAGTACTGCAGTTTTTC
TACTACGCATCTTATCTTTGAAAAACAGTTTGTAATACGTTATTTTTTTTGTCTCTGGAA
GATTCCTACTGTTAAAGCCTAGCTTTCATTGAACCTCTATTCTGTCTCTAGAATATGGAA
TGATCGGAGAACATACTGTAAAAAGTCAGCGGCCAAGATCAGTCTTTGACACAAAGGCCC
TGCAGGAGCAAGCTGAATCTGCTAAATTTATGGCACAAACTGGTAATACAATAGTTATGT
TTCTTTCACCTTTTATTTTGTTAACTATAAACTTAATTTCATCTTAAGTCACTTGCATGC
TCTCTCTTGTGCTGCACCTTTTAGGTGACAATGTTTCTGTTTTTAACCTCCTACCACCTC
CTCCTTCTTCTGTTGTTATTCAGATTAAAACTCACTAGACAAATGTTCCTTTTCCCTTTG
AGTATTTACTTAGAATAACAACTATAATTGGGCTCCCTGGGTCTCTGTTCGTTTGTTGTG
ACACAGCGAATTGGCAAGTGCATTACTCGTTTCTCAAATATTAAAGGATAGGTTAAATTG
TGC
>uce-781_Brachymystax_lenok32_79 |uce-781
GTGGGTGTGTAGGAGAGCGCGAGCATGTGCATGTGCATATATGCATGTGTGTGTGTGTGT
GTGTGTGCATACTTGTATTGATGGTTGGGGCAATAGCAGTACAACTTGGTTTTAGGCCTC
GGACCAGGGCCTATGGTAACAATAACAATGGCCACAGTGTTGTTGAGGGAGTTGCGTCCA
GGACTTTCGGACATTCTTCCCATGTCAGTATAATCACTACTGGGAGGTAGCTCCATTAAG
GATTACCATCTCATTAATAGTATCCATGACTTTTGTTCAAAGGCTACTTGTTGTAATGTT
GCCTTGTGGATGACGTCTAATCCTCTGAGCTTGCAGCTGTAAGGAAGGAGAAGGGTAGAT
CCCATCTCTCTCTCTCTCTCTCTCTCTCTCTCTCTCTCTCTCTCTCTCTCTCTCTCTCT
>uce-498_Brachymystax_lenok32_79 |uce-498
TGGTACTGTGTGTGTTGTTTAATGAGCTCTCCCTCCCTCTCGGTATTGCAGATCAAAGTG
CTTGCCGTGTGGACCAGATCTCAGGGGCGTACGGCTGGTGGGGGGAGCGTACCCGTTTCC
TCACCTCACTCCTTTCCTGTCGCACTGAGAACTATGTCCCGGGACTGCACCTGCTCACCT
TCCAGCACCCCCGCAACGACTCCCAGCCTGACAAGGTACAGAGGCCCCACCAAGTAGGGT
TGTCACATTACCAACATCGCAATAGTACTATAACTGATTTTCCATGGCAAAAACTCTT
>uce-769_Brachymystax_lenok32_79 |uce-769
TCCTGGCTTTTGGGGTTTTCTTCCTTAAAACCGAAGGGAAGGGGAAACTGTAAATACACT
ATTACTGATGTTAACACCTCTCCTCGCCCCATCCTCCCCTCCTCCCCCGTTGCCCCGGCC
TATCAGTGCAGAGCAGTGGTCTGTGAAGAAATTCCCAATATCTAAATTTACACACTGTAT
CAATCTTGTTTAATAGACTGGAAAGCTTATTGCTCCGGCGCGGAGCCGGGAGAGAGGGCA
GCGGTGATAAATTGCGGCGTCCCTGCGACAGCCGCCCGTGATGTATAATGAAATATTTAT
GATTTATCCCGGCTAATAAACTGAAATGAAGTGCGTGATGTATGGGAACAGATGGGCCCT
CTATTGATGCTGTGCTCGGCGG
>uce-665_Brachymystax_lenok32_79 |uce-665
AAGAAATGTTGAACTCAAGCTCTCTTTACCAAACACAGTACAGTACAGAGACACTGGGCC
ATTTGGACTGATATGTCTCTCTCTTCCCTCTCTCCTCAGGACTCATCTCTCCTGGAGTGT
CTGTCCCTGTCCAAGTCCCAGGCGGCGAGCCTGACATGTCTCAGTACTGGTCAAGACTAC
AATAGAGAGAAGAGCTACTTCACCCTGTAACCGCTCGCCCACCGCCCTCCGCTGGGAGCT
CACACACACAGGGAGAGAAGTGGAGGAGAGAGAGACTCTGGGAGCGCCCTAGGACTACAG
GGTGTGGTTGTT
>uce-1175_Brachymystax_lenok32_79 |uce-1175
TTGAGGGCAAGAAGAGAAAGGGGGAGAGGGAGAGAATGGCCCTGGCACCTGATCCATAAC
AGTCATTGCCAGTTACATACATTTCAGGATTCATTCAGGCTATGAAGATAATCGAGGAAG
TCGACAGTTCCCCCTGCAGCCCAATGGATTTATGATAGCACTGTCAAGAAAATGAGGCGA
AATGACACAGTAGCTGACTTTAGCTGCAAATAATGTGATAGGCTGTACAGTGGTGCTGCA
GCAGCTGCTGTCGTTGCAGGTAATAGGCTATAAAATAGCCTGATAGCAATACCTGTCATT
TCTTAATGGCTGACTTCACTGAAGAGCTTTTGTGGCCTTTAACATGAAGATAATAGAAGA
TACAACAAATTGTACAGCTTTTGCGTCGCATCCATAACTTAACTCCAGAGGCCCCGGCAC
AACAAGGA
>uce-367_Brachymystax_lenok32_79 |uce-367
AGAGAGAGAGAGAGAGGGGGAGGCAACAGGGATGAAGGAGGATAGAGGGAAGGATGAAAA
AAGGGAAGAGCGTGCTGGGTAAGCCTCACCACAAATCCGGGACGACAGAAACAGGTGTAG
CCGTAGCCAGGCTCGTTCTGGATGCACATCCCCTGGTTGCAGGGCTGCGGAAGGCACTCA
TTAATGTCCAACTCACAGTGAAGGCCTGTCCAACCTGCCAAGGAACAAAGCCCACAGACT
GAGCACCGCAGTGTGGAGGGAGCTGGGATGTGTGTACTTGCAGTGCGGTGAGCCCTAGCT
TCACCCACATCCACCATCCTCTTAAAAGAATATCATTCAGATTCCTTCCATTTGCTGCTT
TTTTGGACACACACACACACACACACACACACACACACAC
>uce-624_Brachymystax_lenok32_79 |uce-624
TAATTTACAAACTCCATGAATAAATATTGAGTGATAGGAAGCCGGGGAAGAAAAAAGGAG
AAAGGAGGAGGGGAAAAAAATGGATGTCGAGTTCAAAACAGCTCATCAAAAAACAAACAT
CTCTATATATCTGGCATGGCACCCAGCTCCTGGTTCATTATATTAATTTGTGAGAGGTAC
GGTGGAATTACACCACATGAAAAATGGCTGGAAAATGTAAATGATACAAACTCATCTTAT
TAGCAGTGAAACATTAAGAAACAAGCAGAGGCCCTGTGCGTCCCACTAATTTGTCTTGGG
GATGAAAAGCGTTTGATGGATGGATCTTACCTTATTCATAAGCGAGGATAAAAGAGATGT
ATTTCCCGGTACAGGGTGTCCGTTTGATTCATTACTGGAACAAGGAAAATAAACAATGTT
TAGTCAAGATTTGCATAAGAACAGTAAATATTATTATTTATCACAGGAGGGTGTGCATGT
TTAATGAAGAGCAAAAACGCAGCTTTTAAACAAATTTGCAGGGAAGATTGGAGTTGTGGT
TTATGTCAACATCCGAGGTGTGAGATCAGTGAGAGATGGAGAAACGTGTTGGAGGCCATA
TATTGAGATGCACATCGAGATAACATAGTCGTTTTTGAGGAATAAAAAATAAAAAGTAAA
TTACTAATCATAATGGGGT
>uce-1233_Brachymystax_lenok32_79 |uce-1233
ACTGAACTCTACATATCTGGCAGTTATAACAACACTGCAGAGCTATGACTGCCACGGTGA
AAGGGTTCAGAGTGGAGAGAGGGAGAGAGAAGGAGCGAAAGAGAAAGTAAAAGAGACAGG
ATGGAGAGGGATAGGCATGGTGGGTGGGGGGTGGGGGGGTTGTTGAAGTTGAAGCTTGTT
CTTTTGTGCAGCGGGTTCTGATCATTTACATCAAGTTGACATTCGGAGAGTTTACCCTGG
GGTCTGTAATTGTATTCTTTCGCCAGTTCTGCATTGCCAACCGTGAAAATGGAATCTTAT
CAACCCTGACCAATTTTTAATGTACAAAATGAATTGGCAGAGGTTCAAAAAAGAGAGCTA
CAATTCAAATCAGGTGAATGATACATGGTATCAGCACCACCAAGCTTCCCCTGCTCTCAG
CTATCATATTACAATGGATTTATTTAGCTTTCAGCGGGAAGACAGGCAGGCTTTAGGAGG
GGAAGCTTGGGGGTACTGGAGAGAGGTGTTCTATTGAGAAGAGAAGTAGGTTAAATCACC
ACAGATTTATAGTC
>uce-852_Brachymystax_lenok32_79 |uce-852
GATAAAGTATCTCCCTTTTATCCCTTCTGCAAATCAATTCTGGGCCTTACAGCGAAATCC
CATAAAATAACTTCAAACACCACTACTTACTCAGAAAATTTGTATTATGGCTATATCTCT
TTGAACCTTTACCACTGAAGTTTTGGAGGAAAAATGATTTAAGCGTTACCTGCTAAGATG
TTGGCCTGTCAGCACTTTACCTCAGTTTTTCTTGACATATCAACCTGTTACCTTGACTCT
GT
>uce-757_Brachymystax_lenok32_79 |uce-757
TTTCAAACCTTTTGTGGGACGTCCCACACATTAATAATCTGCCCGTGGTTAAATCTGTGC
ATGATGAAAATCTCTTTCATAAATATGTATGTAGTCAAGTCACAACATAAAAGAGGTCTT
TAGTGAAAAACAGAAGGCTCGCTGGCTGGCTGCTTTCTGAGGGATGAGGAGCAGAGAAGA
GCCCTGCAGAAAATAATGTTCCTTAGCCTAGAAATTGCTTTAATTAATAGGACATTTTAC
ATAATGATTACACTGTAATTGCACCGACTAGCAGAGTGTCATTAAATATATCCTTGCTCT
TTTACAACACCCTCTGGCTAAAAATAATGAGTTACATTGGAAATCACTATGCAACAGGTC
CATAAATAACATTTAAACCCATACAAGGAAAGTACTTATAAATAATAAATATTTGCCTTT
TGTAATTGAACAAAAAATGACTGCCTCTTTTTTTCTGCCCTCCCATCCCCGCCA
>uce-238_Brachymystax_lenok32_79 |uce-238
ATAAGACTGCTGACCCAGTTTGGTGTCCACTTTGCTGGGTAGGAGCAGGCAGGGGCTCCG
TGCACCCCCCTTTGACTCCACCGCTTGCAAGAGCCCCTCTAATTGTTTCTCTTTGATTTT
TTTCAGTATCGAGTGGGTCAGGGCTTTCAATTCAGCCTCCGTTCCGGCGCTAGTTTgCAC
CCCCCTTTGACTCGACCGCTTGCAAGAGCCCTTCTAATTGTTTCTCTTTTATTTGTTTCA
GTATCGAGTGGGTCAGGGCTTTCAATTCAGCATCCGTTCCGGTGCTATTTTTTTCGGCAA
CCTTCGTCGATGTACCCATACAGCAACCCCCGGATCCATGCGTTCGTGTATCCGCATCCC
CGTCGCCCTCGACCGGCGCACGGCTCCTCCAGAGTCGCCGGACGAGCCCCGTTCGTTTGG
TCCTAAACATGCGGGACGAAAAGAGGGTTTCCCGGCTAAAAAACGAGCATGATGTACGCA
AATCATGAAGATTCCGGGATCCGTGTACAGGCAACGACAAGCAGCCTGAGATAATATTAT
GGAGAAACTGGGAGTTGGAGAAGGCAAGAAAATCCGGACGAGCCCCGTTCGTTTGGTCCT
AAACATGCGGGACGAAAAGAGGGTTTCCCGGCTAAAAAACGAGCATGATGTCCGCAAATC
ATGAAGATTCCGGGATCCGAGTCCAGGCAACGACAAGCAGCCTGAGATATTCTTATGGAG
AAACTGCGAGGTGGAGAAGCAAAGAAAATCTGTAGCATACGCCAGTCTAATTTTCTCAAA
ACTAAACCCCACAAAAAAAAAAATCAAGGCTCCTGCCGTGATAGTAACCTTCTCTGTAAG
GAGAAATTAACCATCACCTTAACGGTATTG
>uce-910_Brachymystax_lenok32_79 |uce-910
CCCAGCGCCCCATCCAGCTGCCTGACCCCTCCCTGACCCCACGCCGAGGATAGGAAAATA
CGAGCTGTGCCAAGCCAGAGAGACTCTTTTATTTTGCCTGCTGGCATGCTGCCGGTGACC
AGGGCTTACATAATGGGAAACATAGCAGGACCCAGGAGAAAGCAGCCCCCCCTCTCTTTT
TGCCTTTTTTCCTTTACCAATCTATCCTCCCCTCTCTCCCTTCTCCCCTCTTTCTGCTCC
CCATCTCTCTACGTCTCTCCCCTCTCATCCACTCTTCATCTCTCTTC
>uce-280_Brachymystax_lenok32_79 |uce-280
GTGTGTGTGGATCTCCCCTTTCAAGGTGAAACACAATAACAGAGTCCAGATGAAATCATC
ATAATACACTCAACTGGATAGGAGAAGGAAACAATGTCCATAAATAATCATTACCAGGGC
TTAGAACACAGTCACCCCATTCTCCCTTTTTATCCGGGCAACAACAAAAAAAGGGTGGGA
GACAGAGAAGGCAGGAATAACAAACAAGAGAAAGAAGAATTGCACAGAGGCTTTTCTTTC
CTTTAAAATGCTGCATTAGGTCTTTTCCTGCAGTCAGTTTTCATAGTTCAAAGCTGGCAG
TTCAATAAATAGCAGGAACTGGCACATCTCTGTTCTTGCAAAAAGAAATCAATGTTAATC
CTATTACCGGCAGTTATCACCTAGCCCAGAAACGGTGGCAAGTAAGAAAAAAAAAAACAG
AGATGTCAAAGCGGGAAGGAGAGAGAGGGAGAGCGGGAGAGAGAGAGCGAGTCACCCTTC
ATTCA
>uce-1075_Brachymystax_lenok32_79 |uce-1075
AGTAAAAACTAGACACTTTAAAAGCTTCACCTCAAAAATATAACAAAAATCTGATCAAAA
TTATAAAAATTATACATTCCAATTAAAAATATACCAATAAACAGCTAAATACATTATTGA
CCTAATAATTACAATGCAATCACAGTAGCTTGAAATAAACAAATGAGCACAAAACCTTTA
ATGTTTTAAAAATAACTTCAATTATTTATATTAGTACAAATAGTTTGATTTCTTTTTATT
TTATTTTTTACAAACACCAGCATGAAAAGGATTACAATAACAGTAGAAAATGACTGAAAA
ACATATTAACGTCTTCTTTAAATGTCTGCAATTAAAAATGGCATTAAAGAATTACATTGC
AAAGAGTCTGTTCTGGAAAAAAGTAAAAAAAGAAAATATATGTATTGCACATAACAACTC
GAAGTTAACTTGCAACATTTACCACATTCAAGTCTTAAAGTTCCCCTTCTTCCAaCACAA
AACCTTTAATGTTTTAAAAAATAACTTCAATTATTTATATTAGTACAAATAGTTTGATTT
CTTTTTCTTTTCTTTTTTACAAACACCAGCATGAAAAGGATTACAATAACAGTAGAAAAT
GACTGTGAAAAACATATTAACATCTTCTTTAAATGTCTGCAATTAAAAACGGCATTAAAG
AATTACATTGCAAAGTCTTTATCTGGAAAAAAGTTCAAAAAAAGTATTGCACATAACAAC
TCGAAGTTAACTTGCAACATTTACCACATTCAAGTCTTAATGTTCCCCTTCCTCCAACTA
GGTTGATTTGCCTCAACAGACAGTGGAGATGAGTTATCAAGTCTTTTCAACAGTGTCCTA
AAAGATGCTCAAGTCTTGCACTGCTAAAATATATTTTAGAGTTTTTTTTTTTTCTTATTT
TCTTGTATATTTGTCTGTGCATCCTGCAGAGGTCT
>uce-413_Brachymystax_lenok32_79 |uce-413
ACAAATGGAGAACAGCACGGCAGAGGAGGAGAGTCGGAGTCAGAAAACAGCAAATAATGG
AGACGAGGTCTGATGGTTGCCCTCGGAGCAGCTGTCATATTAAATAATAATGAAGCGTCT
ATTAATATGCAAAGGAAGTGGCAGCCTCGACTGGCTTAACACTGTCATGCCTCTGCATAT
TGTCAGGATCTTCATCATTAATTAACATGCGAAGCTACCCCATACCTGCGACCAATGTCA
GAACATTTCTCTCTTGCGACAAACACCCACCCTGATGCCACAGCCCTTCTCAACAC
>uce-566_Brachymystax_lenok32_79 |uce-566
AATAACTCAAACTATATGATTGGGGCTCTAATATGATGAAATTAGTATCAGTGTTTTAAG
GTTTGGCTATTTAGGCGAAATCCTAAGCCAGAGAGGGAGTAATTTGGACGTAGGGAAATT
GATTTTGACCATCAGCACTCTCTCATTTTCAAACAGTGCCTGCGGCTAACCAGGTTTATT
TATGCTAAGCACATTACACAGGTAGCTTCTCCTTTCCTCCACAATGATTATGTGTCTCG
>uce-122_Brachymystax_lenok32_79 |uce-122
TTGAACTCAAGCTGGTGAAGGGGAATGAACAGTAGAATCCTAAAGCACAAGCTTTCTAAT
GCATGTCCTTCTCAGGTTTTCATATGTGTACATGGGCGTAGCTGTAGACGTGTTTAATAT
GAGGCTGTACCTTCTTGAATATAACGGATGTTTCTTTGCTGCTGACAAACTGTTGATTAA
ACTAACCTGCCAGTGATTAAAGGGAAGTGGCCATCTTTGTACAACACACTGCTGTTTTGC
TGTAACCGCGCAATGTTTTATGAGCTGGAGTATTTTATAGACAAAGTATGTATCAATAAT
ATGAAAAGCAATAGCTAAATGATAATGAAGAATAACATGGATCAGTGAATATTGTGGAAA
ATCTTTAGATTTACTTTTGGTGGATTTTGTACTGTATTTATTACTAATGATGATGCAAAA
AGTTGCATAGCTTAACCCAAACTGTTCTGTCTCCTTTTTTATTTATTGTCTTGTATATGA
TCTTTTTGTATGTGTTTTTCAAATAAACTGCCCAAAATGCTGAAAGTACCTGGTTAAGGA
TTATTCCATTTTTCTAGTAAATACTTAACTTCATGACACAAGAATCGGTACAAACGTTTA
TaTATTTATTACTAATGAGAATGCAAAAAGTTGCATAGCTTAACCCAAACTGTTCTGTCT
CCTGTTTTATTTATTGTCTGATTGTATATGATCTTTTTCTATGTGTTTTTCAAATAAACT
CCCTAAAATGCTGAAAAGACCTGGTTAAGGATGATTACATTTTTTTTTTAAATAACTTAT
CTACCTAGAGAGT
>uce-504_Brachymystax_lenok32_79 |uce-504
AGGATACACACGTTGTGACGAGTTGCTCAGAGGATACACACGTTGTGACGAGTTGCTCAG
AGGATACACACGTTGTGATGAGTTGCTCAGTGGATACACACGTTGACCATCATCCTGCTG
CTGCTCCTTTCCTGTCGTCTCATCGCAAACTCTTGTGCACCCTCTGGTGCTTGCTAGTCT
CCAAAACTTCTTTGTGTTGCCTGCTTTGCAGATTGTCTTCCTTGTCTCTGTGGTTGCTCA
TTATTCAGAGACAGGCGGATCTCAGGTCATCTGCAGCTGCAGCAA
>uce-526_Brachymystax_lenok32_79 |uce-526
GACTCCCGCCTCCTCCCTCGCTCACTGAGGCATGCATGCTCTGCTCTCCCTGTCTGTGGT
GTTGCATATAACACTCAGAGACATTCCATTTGCATGCCGGCCCCATCAAGCTGGATGCAC
TCAGACTCATAATAAAAGGCATTGACCCCCTTAACCTTTATGAATTACAATTTGTGCCTG
CAGCACGTCCTGTCAGAGGTCTCAGAAATGTGGGCACCTCAGCCGAGGGGTGTGTGCGTG
TTGTTTTGCAGTTGTTAAGGAGAGGGGAAAAGGTTTTTACAGCTCCTCGCCGGAGCTCCT
GACAAGCTGGGAGGAGGCGAGGCGCCCTGACAGCGGAGGC
>uce-1056_Brachymystax_lenok32_79 |uce-1056
TTACTCTTAATTTCATCCACCAGTGGTTTTACAGAGAATAATGTGGAGTTACCTATATGG
CTCTGACATTATAAATCACCTCTCCCGATCGCACAGCGCTATCGATTGATCCTGATATAT
CACAAAAATTTACTGTCACTTCTGTTTTCAATTAAAGATACAATCAGTCAGATAATGACT
TAATTGGATTTTACAGGAGATTGAGTTTTATTGCCGTCTGCTTTACGGCTTTAGTTAAGG
AAGGCCATTTTATCACGGGTGTCAGGGCTGGCTGCGGCTTGGTGGCAGTATTGGTTGGTG
GGGGGGTTGAGAGTCCTGTCCTTCAGTTACTGCTCCC
>uce-89_Brachymystax_lenok32_79 |uce-89
CTCCCTCCCTGCTCAGCCTGTCTGCTCCCTCTCTCCCTCCCTCCCTGCTCAGCCTGCCTG
CTCCCTCTCTCCCTCCCTCCCTGGCTCTGCTCTGGGTTCACATGTGGAACAGTTTACTGT
AATGGAACTCTAACTTAGTGGTGGTTTGAAGCTGCCTGCAGCAGTAGAGTGTAATTAACT
GGCTCTGGTGAAAGAGCCAGAAAGAAAGAGAGGCAGGGAGAGAGAAGAGAGGGAGAAAGA
AGAGAGGGAGATCAGTGGAAAGGGGGATGCGTGTGTTTTTGCACATGTGTGTAGTGTGTG
GAGTTCAAAAGTGCCTCTGTGTTTTTTTTGTTATATGTGTGTGTAACTTTGATGTGAGTA
TGGAAAATAGTTATGTTTCCTGGGCAGGCAGCCACCCCTT
>uce-1211_Brachymystax_lenok32_79 |uce-1211
ACAAATATGGCCCCTCCCCTCTGCCCTGCCTCTGCACACCTGATTGGTCAGGTCTAGACG
GGCAGTGAAACTGATTGGTGCAATTCTTCCTGACAGGGAGACATCCATGAGGATTTCTGC
ACTGTGTGCAGACGCAGTGGCCAGTTGCTCATGTGTGACACATGCTCACGTGTCTATCAC
CTGGACTGCCTGGACCCACCCCTGAAAACCATTCCTAAAGGCATGTGGATCTGTCCCAAA
TGTCAAGAGCAGGTAAACGCAGCACCGACAATGGAGGGGCTTGGCCCAGCAGTCCAG
>uce-394_Brachymystax_lenok32_79 |uce-394
GGGTGGGTGGGGGGGGTTAGCCAGGGCCAGGACTTCACACAGTCAGTATTGAGTGGGATT
GAGGAGGCAAGCTCTTAAGCTGTCTTTTCAGGCCCAGCAAAAGCCCTCCATCTGTCCACC
CCTAAAACTAGGGGCGAGTTTACTCAGCTCCCTGTTGGCTGATTGGGCCTCCTGAAGCAG
AAGTAACAGCATCAATAGTGTAAACCCTTGCTACTTGAGAGTATTACATTTCTTTTCATG
CTTGACTTAATCAAAAGTGGGGAAGTGAAATGTACACCTTTTTGATGTTCTTTTTCCCCG
CTGACTAAGAGAGGGCGATCTTAACCCATTTGATCTTCACAAGCGTCCCACTAAATGGCC
AAATATGCCAAGCAGACGGAAGCAGACGGTTGGCAGTTGCCAGTTTGCGGCAGGGTCACT
GTTGGAGCACTCCATGTGGTGGGGCAAGCACCTCACAGAAGGTTCCAGTCTTCACT
>uce-529_Brachymystax_lenok32_79 |uce-529
CCACCTCTCCTGCAGATGAAATACTAGTGGAAAAACACAAAGCAGTTCCTTCCTCTGAAA
TTCTCCTTGAATTATATGCCATCACTGTGTGATTGCGGAATATTAAATTAAAGTTGGATA
AATCCGCGTGGAGGGGAGGCTGCGTCCAATGCGCAACTCATTTCCTCTATTCTGTAGTGG
CATCACTTCGCTCCCCTCTTTTCAATGACAATGTGCCAAATCTAGGCATTTTCAAAACAG
ATTCCATATGCTATAAGCGGATCGCTACTGAGCGTAAGAGAGTAAGAGAAAGAAGAAAAG
CGGAATGCTATT
>uce-185_Brachymystax_lenok32_79 |uce-185
TTCATCAAAAAAGTGGTTGCTGTTCGTCGTTAAGGTGCGCGTGACGCTGCTCGAATGATC
ATTTATTGTAACAGGTTTATAAGCAAATAAATACGAGAAGGCTGTCAGTTGATGATGGAG
GCGGCCTGCGGTCAGCCGAATATATATCCAAGTGGAGAGGAAGAGGAGAAGTGAGGAGTG
GAGCGCGTGTCCCTGGGTTGATCTGAGTCTGCTTAAGATTGTTCTTGGGTTTGGCCTCTG
GGGTGAAATTGACAGACTGATTAATAAAATGAGCGCGGCAACATTTCCCTCTTCATTTAG
GAATATCATTATGCTTTGATTCTCTAT
>uce-556_Brachymystax_lenok32_79 |uce-556
TATGCTGCAAGGCTTTCACCCCAAGAATCACATTCTACACACAGTCTAAAGGTCTTTCTA
TAGCCTAAATTGTATACTTCTGTTCTGTACTCTTTCAGTACTCTGGGCTCTCCCAATAGC
GGAGCAGCAAATTAAGTTAAAGCTTGGCCTGGTGGAAAAAAATAACCCCTTAAATGTTGC
CATATGCAGGATTGCATGAGAACTTCCTGACACACACATGTTGTTCAGAACCTCTGGTGA
GGTGTTGAGTCTGGGGAAAGAGGATAGGGGCATGACAGGGGAGAGAGCAGAGAAGACAGG
GGCATAACAGAAGAGAGGAGAAACGACAGGGGCATAACAGAGGAGAGGAGAAACAACAGG
GGCATAACAGAGGAGAGGATGAGAAGACAGGGCCATAACAGAGGAGAG
>uce-982_Brachymystax_lenok32_79 |uce-982
AAAGTAATTTGGTACAATGTTTATGAGCTCCAAAGGACTATTACATTTCATGTAAAATAA
GCTTTCATGCAGGAGACAATACTCATATTTTATGTCTAATTCGGGAGAGAAATAAGTATT
TCCTGCTCCCCAGAAAACATGATTTGTGTGACTGAGCGCCATGATGATATCACTTGCCGG
GTCTGAGGATAAAATGTCGCTTAGGATAATGTGATTGCCCTTAAGGTACGAGGAGGTGaT
AAAATGTCGCTTAGTATAATGTGATTGCCCTTAAGGTACGAGGAGGTGAATTATATTCTG
TGATTTATATTCTGGAAATTAATGACTCACTCATTTTCTAATTTAATACCATCTTCAATG
GAACAATGTTCACTCTGAGCCAAATTGGCGAATAATGTTACTAATTCAAATGCAGATGTA
ATTTCAATTCGGGTTTTGGTCGCGTGTGATGGACGAGTCCCTGCTGCGTGTTCCACTCCT
ATCACACCATCACGCCAATTCTACTGCAGTTGTGATAATAACCTGGGCAATAAACTAAGG
AGAGAGAGAGTGCTGCGTGTTCCACTCCTCACGATCTTACTCATCTGATACTTCCATGAA
TAGTATTTCTGTCCTTTCCTT
>uce-1119_Brachymystax_lenok32_79 |uce-1119
GTTTGTAGGCTAATCAGCAGTTTTCTGTGTGCAATGTTGTAAGAAATTAAAAAGGACTTC
GTTTCACCAGTAGGGACCCAGCCCTAATGCGTTGTTAGAGTGACTTCACTTCCCAATTTA
GAGTGAGAGAGAGAAAAAAAGCTGCCATCCGGTTATGGACTAAGCGAGAATTGTTGCTGC
AATGGTTTGCGCCAAAGGGTAAACGCGCTTGTGTATGGGTTGATGCGATTCAGTCAGGCT
ATCCAGACTAGTTATAACGTGTTTAAATGACTAAATGAGAATCAACGACTGAGTGACTGC
TACAATGGACTGTACGATAAAGGTAGGCGATTGAACTGGTTTTAATGTCGCTTGTGAAAA
CGATACGCAGCCACCCACTGAGTCGTTTAGCACGTCTCTGTTTGCTGAGTGAGAGAGACA
AAGCGGTGATGCGAGGTCCCCACTCTTTCCTTCTTGTACAAAATTTCCTCTTCCTTCCCG
TTCGTGGTTGTATGTCGGCTCTTTAATAGCACAAGTAACCACTACATCTTTACACACCGA
TAAAAACGAAATGGTGTCCAGCACTTGCACGCGTAAAAAGGGGCGCGCAAAACTCGCTAT
TTTAATTGTTTCGTTTATCAGGTTTTActaaatgaGAATCAACGACTGAGTGACTGCTAC
AATGGACTGTACGATAAAGGTAGGCGATTGAACTGGTTTTAATGTAGCTTGTGAAAAAGA
TACGCAGCCACCCACTGAGTCGGTTAGCACGTCTCTGTTTGCTGAGTGAGAGAGGCAAAG
CGGTGATGCGAGGTCCCCACTCTTTCCTTCTTGTACAAAATTTCCTCTTCCTTCCCGTTC
GTGGTTGTATGTCGGCTCTTTAATAACACAAGTAACCACTACATCTTTACGCACCATAAA
AACGAAATGGTGTCCAGCACTGCACGCGTAAAAAGGGGAGCGCAAAACTCGCGATTTGAA
TTGTTTCATTTAATCAAGTTTTATGCAGACGTTCCTGGGTTAAAAGCACATATGCTAGTC
TCAAGAAA
>uce-561_Brachymystax_lenok32_79 |uce-561
TTACTGGGCTCTATTGTGCCACAGTTGTCATTGACTGATCGGGCCCATTTAGTCGCCTTT
CACAGTGAATGAAACCACCTGAATAGATGAAAGCGAGACAGGCTTCCTTGACAAACAAGG
AGCCCTGGAATATTCATGGAGGATCTGCACGGGAAAGATTAATGTATTAGAAATTAAAAT
GGGGCCTGGACGTATGATCTTGCTCTAACACTTGGCCAGACCTGTGTCACCCCCTGCTAG
CTGCCTGAAGTCGGCACACAGCGCTGCCAAGGTGGAGAGGAATCATTAAGCtCTCTCAAG
GAGCGGCGGCACAGTGACTTGGCTGCGGGAGTCCCCGAGGACCAGGTGTCAGTGTTGTCT
ATCAGAAGGCTGAAAGGAGAAAAGGGACGCGTTACTGGGCTCTATTGTGCCACAGTTGTC
ACTGACTGATCGGGTCCATTTAGGCGCCTTTCACAGTGAATGAAACCACCCGAATAGAgA
AAGCGAGACAGCCTCCCCGACAAACAAGAAGCCGCGGAATATTCATGGAGGATCTGCACG
GGAAAGATTAATGTATTAGAAATTAAAATGGGGCCCGGACGTATGATCTTGCTCTAACAC
TTGGCCAGACCTGTGTCACCCGTCGCTAGCTGCCTGAAGTCGGCACACAGAGCTGCCAAG
GTGGAGAGGAATCATTAAGTACCCTGCCATTGTGTGAGCGGAATAATCAAACTTCACCCT
CCTATTCTTCCCAGCCACGCCGACAATGAATAATTCCGGAGCCATTTGCAATGTTAACGG
CACCTATCTGGGCCATCCATGGCTTTATGATAAGAGCTCCAAATATGCATTTCAACAGTC
TGAACAGAAGCTGGTTCAGCGGCATTTCAAAGGACACCTGTCAGTCAACTGAAAGACCTG
TCAGTCTCTGTCATGCACCGGTGCCAGGGAAATGGTCGAAAAGATCATCTTTACTCTCTC
TCTCTTTCTCTTTTTTCCCCTCTTCTCTTTCAGATTGTAACAGTTCCATTTGCAAAAGAG
TGACAAGTGATTTACAGTGGAAAATAGATTTTG
>uce-750_Brachymystax_lenok32_79 |uce-750
TGCTAGTCAGTGATGAGGCAAGTAGCTGACCTGGAACGCGGCCACTGATTAATTGCTGGA
ACACTTAGGGTCATGCACTCAGGGTGCAATGTACATGCAGGGAATAGTGTATCCCAGGAC
CAGGGTCGCCCACCCTTGGTATGATGTGACTCAGGTGAGGGTTTACTTGTGAGGGGATGT
CTATGCTGGCTCTGCAGTGTATTAATTGTTTGTTGTTCTCATTGCCACTGCAGCCGCCTA
TCTATGATGGCTATTGGCCAGAGCTGGCTTGCAGATGATGATGATGATGATGATGATGGT
TATGATACATCTACACCCTACTACCACAGCTCAGTATATGGTTGGTATAATGGGTTTGTA
TGATGGGTAAGCTTTCTTTCCACCCTCCATCCTCCTATTTAGGGAAGAGGAGCTACGTTC
AATGGGCCCCACCCTTGGTATGATGTGACTCGGGTGAGGGTTGACGTGTGAGGGGATGTC
TATGCTGGCTCTGCAGTGTATTAACTGTTTGTTGTTCTCATTGCCACTGCAGCCGCCTAT
CTGTGATGGCTATTGGCCAGAGCTGGCTTGCAGATGATGATGGTTATGATACATCTACAC
CCTACTACCACAGCTCAGTATATGGTTGGTATGATGGGTTTGTATGATGGGTAAGCTTTC
TTTCCACCCTCCATCCTCCTATTTAGGGAAGAGGAGCTACGTTCAATGGGCAAAGCACTT
TTTTTTTGAAGCTGCTTAAATGTTGCTTGAACAATATTGACATTGATTAGACTGAGCTGG
TGCTTTGACCATTGAATGCACCCCCAGGCCATTAGTCAGTTAATGGGTGCCCTATGAGTT
TTCCTTTTGTGTTAAAGCCACCTCAGATGTATCCATTTTAGTGCTTTTACTTTTTGAGTA
TTTTAGTTGTCTGAAACAGGATTTTATCAAGTTGTCTCTTGCATAGTCATTAAGAAAAGG
ACAA
>uce-392_Brachymystax_lenok32_79 |uce-392
GCACTCCCCTGCATGGTTCTCTCTCTCTTTCCCTCTCCTCTCTCTCTGCGATCCCGCTCC
TTCCCCTCTGGGACCTGAAGATTAATATTCCCAGGCCCAACAAGATAATTACTGATACCA
ATTAGACATGATTATGTGAATTTGATACACTTATTACTCCCGCTAATGAGAAGGACGTCT
TATCCTAACAAGAGCGCCACGGTGCTTGGTTTACTTTACACACAGCACACAGTATATTAT
ATCTAGCTACTGTTATTTTTGTTAAACTTCAATCTGAATTATATATATTTCTTTACGTCT
CGTAATTGTAAACAAAAAAGTATT
>uce-420_Brachymystax_lenok32_79 |uce-420
GAACTTTTAATTGATGTGGTTTTGTAAGTCCTTTTGTCATGCAACAGAAACAAGCCACTC
TGCTGATGGACCTGTTTTCCCATCCGGGCTCAGATTGGTTTACAGCTAGCCCTAAGTACC
ATGTAGTTAGTTTCATGTGTCATATAAAATCTGCCCAGGCACAGCGACGCCTGCAACTAA
AACCTTAAGTGCATCCACAGGCATCATTCACAGCCTTTTCACTTCCGTCTTAAGGAAGGA
GGAGAAATTCAATCACTGCCGGCGCAGATGAGACGTTGCTCCAGCTTTTAGCAGCCTCAA
AGAGCCCTCATTCACAGACAGGGATCCTGACTGAATCACGCCAATATGGTGAAGGCATGT
TGGTCTGTCA
>uce-196_Brachymystax_lenok32_79 |uce-196
ACTATAAGAGTACCTTCTTAAAAAGTTATGGTTGTCAAAATAAAATTATCTCCAAATATC
ACGTAAAATTTTACCACCCGTGAAAATGTGGACCTAAATGCAAAGCTCATGAAAAGCAGA
AGGTATTTCATAGCGTTTCTCTCGAAGCATTTTACTAAACAGCAACTTAGAGTGAAAATC
CTGTGTTTCTCCCTCTTGGCTTCTTCCACACTCCTCTCCCTGTTGATCTGATTATTTTTC
CCTTCACGTTTTGTCCCAATAGCAAATTACCAATTCTATGAATTGCAAAGCAGCCTCGGA
GACGCTGAGGGGTAGAGAGGGGGGCGATGCGAAGATTGAAAGGGATCTTTGCAAACACAA
TCACGTTCTTAAATGGAAATGCGGGGCTTTAAACAAATCTTAC
>uce-152_Brachymystax_lenok32_79 |uce-152
ATATCTACAGTCAACTATTTTATTACATTGAAAATCTATTTATCTAAAACAGTATTTTGT
CCTTCGTTTCTTCTCTGCATGTTTTGGTAACAGATGGTGTTGTTGGTGCTTATGTCCAAT
TTGATTTGAACCAAAAACTCAGCCAAATTTACACTGGCACAAATCTCACAGCGCCAATTC
ATACTGGCAGATTGAAATAACTGCGTAGAGGGCATGACATTGGGGTAGAAAGACGGAGGA
CTAAATTGTAATGACATTTGTAAAAGTCGGCAAAACAACAAAAAGGGAA
>uce-1097_Brachymystax_lenok32_79 |uce-1097
TCTAGAGGATATGCCAAGCATTGTGCTAATAAACGACAACTGATTTATGCATCTGTATTC
TTTTATTTATAAAAAATTGCAAGCAGGCCGATTTCTGATATGAATAATACAAGTGGATCC
ACTTTGATTAGGGCTTCAGTGGAGAGCTGTGCATATTCAGCATTACAATTAAATCTTCTG
ATGTGAAATAGGAATGACACGCTAATGAAGCGAGCCAGCGAGCCTGAACCGAGACTGTCC
AACATCGTTATGGGATATCTTAGATGAAGAGTAATTATACGAGGAACACTGAAATGTCAT
TAAAAATCTTCAGTAAGTGATTTAACCCACTTTTCCTCACTAATGCTAGATTTGTCTTTT
TTTACTCCTCTCCTCCGGTTTTTTTTTCATTCCTCTCTTCATCCCTTTTTTTGGGGGGCC
CAAGATCGAACCAAAAGTTCCTCCTCAGAAGTTCC
>uce-450_Brachymystax_lenok32_79 |uce-450
AGCCGGTGGTCCTGCCTGTCGGTGGGTGGGTGGGTCTGCTGGGTCTGGTTCAGTCCCTCC
TGCTGCTGCTGACATATCTGCTATGTTTATTAAGAGGATGACAAGTCTATCAGACCCCAT
AAGCAGGCTCTTATGCGCAGGAGTTCCTTTGTTACTTTGAGGGGAGGGTGTCATCAATCT
TGCTGCCAACGCTACTCTCCTGAGCTGTTGATAGCAAACCAAGATTCCCTTCCTTTCTGC
CTGGCCTCTTCCGCCTTTCCTTTCCTCGCCTCACAGGCTGGAGTCAGGCATAGAGAGCAG
GATCAGAGAGATAGGAACGTCTTTCCCGGCTTTGAGAGCGCCTCAATCTGATGGGGGGAG
CGACGGAGCTCCATCCAC
>uce-987_Brachymystax_lenok32_79 |uce-987
CACACAGGCTTGTCGGCGGCACCGGCTTTCACCTGGAATCCTCAGGCTCCTTGCTCTTCC
TAACTTTGTTTTCTCTGACGCAGATTAGATCTGCCACCCCATTACAGATTCATTTTCCTA
ATTTTTCATGTCTGTGCCGCGCCCCATCTGCACAGGGCTGATAATTGTGGGGACCAGCCC
TGGTGATTAACATCAGCAGAATTAATTACGCCCGCCATTAAGGTTCCAGGTTGCACACAA
TGATCAAGAGAAATTAACTTTCTCCCCAGCTCCTAAATCATCTCACCTTCAAGTGGAGTG
ATGGCACAGAGAAAGCCAAAGCCCTGGCCCCCGCTTGCCACCTTCTTAACCAAACAAGAG
GCGCGCATCCCATGCCCACCCACCCACTCGCATGCCGCCCACTAAGGAGATTACAGCCGG
GGCTGACGGGTATCAATTACACCACCTTATGTGGTGGGATGAGAGAG
>uce-136_Brachymystax_lenok32_79 |uce-136
CAGATGTCTGGCCCTTTGAAAGAAAATTAAACAAGTACCTCATTACAGAACGCTCCAGTG
CTCCCTGGAGGTGGCCCATGAGCCAGTCTTTTTAATGAGCTGGGAACTTAAACGCTGCCA
AAGTTTACCCCGGCCATGGTCTGCTCAGTTAGGGCACTGGGAAGTAACAACCCCTGGCCC
CCCTGGCCCCCACCTTATCCCTCCCTGCACCACGTCCATCCTCTCCCATTCAGGGCCACT
CATCCAGAGGACGGAGAGGGAgCCAGCTCAGTTAGGCCACTGGGAAGTAACAGCCCCTCG
CTCCCCTGGCCCCCACCTCACCCATCCACCGGCCTTCCTCTCCCATTCAGGGCCGCTCAT
CCAGAGGAAAGAGGGAGAGTGAGATAGAGAGGCACCATGCTGGTTCCCTCTCTTTCAGCT
CTGGAGAAGGGGATAATGCCTTTTTTGTGCCACGCATCCAGAGGAATTATGTGTGCTAAT
TTGATTAGGGGGAGATTTGATTAACTGGAAAATGAGGGCTTTGCTTAGACTTTCACACGC
TTAATTTATCCCTTGCAAAGCAGACGCAACGTTGTGTCATGAAACTCTGAAGGCATATGG
GAAGCCCTTTCAGCGACTAGATGGCCCTTTCAGACCCAACAATATCAAGGATTGCCACGG
TTCATATTTGGATAATCAGTTTAAAGCTTTTTGCCCGGCCGCAGAATACAAATTGCATTT
GGCATCGCCAGTGAAAAGGTTGAAAGGATAATAAGATT
>uce-1260_Brachymystax_lenok32_79 |uce-1260
CTAAAACAGTTATCCTCAACATTGTGTGCAATCCACCCTGCTTTTTGAGCTAGAGCGAAC
AACATTCTACCATGGCATCATCATCAGGCACTCCCCTGTCAGTGAATGCTCTATGGTTTT
AAATACTCATATGGAGAAGGGTTACGATAGAGTAGTGGCAGTGAGTACATCTCTCTTGCA
GGACGTCCCCACTCCGACAGATCAGGTGCCCTTCCTCGTCGTCCCTCACACTCAGTGCCC
GCGTCCGGCTGTCGCTCCGCTGTTTGCAGCCCCCACGGCATCAGCAGGTCATGACACGAC
CGACAGGGGGACAGGGGGTTTTCAGGGGCAGCCGTAGCCACGGCGATGGAAGGCGGCACA
GGTAGAGGAGGAGGGAGGAGGAGGGTGGTGT
>uce-658_Brachymystax_lenok32_79 |uce-658
AGGGTCAAAATAGGTATGGGACTGCGTTATAATCTATCATGTAGTAACTAACATGTCAAC
TAGTATTATGACCAGGTCAGAACATAAGAGACGGGGCGTTTTAGCGATTTTTCTAAATGA
GTTCTAACAAGCTAGTAGAATATGTGGAAAAAGCGTGCAGACTTACATATGAAGGGTCTG
AGTGACTTACATATGAAGGGCTTGACACTGCTGTGGATGTGCTTGTGCTGCTTCAGGCCA
GAGGACGTGGCAAAGGTCTTCCCGCAATCGGGACAGGCGTGAGCCCGCGCCCCCACGTGC
TGCGAGCGGATGTGCCTCTGCAGGTTACTGGGGTCTGTGAACACCTGCTGGGGGGGACGA
CGGGGGGGACACACGGGGGGGTCACCCATCTGCGACTATGGATACAGTACATATAGGAGA
TGCATGCATGTACAGGCACACACATGCACACACACTTGTTCACACATT
>uce-460_Brachymystax_lenok32_79 |uce-460
CAGGCCAAAGGGCCACTGTGGCTTTAAGTGTGCTCCTTATGTGGCCAGAGCAGCCATCCC
ACTGATACAAAGTGACAGGGACAGATGTGACATATCGGTTCCGACACACTTCCATACCAC
CAGTCACAGGCTGGGGGTGACTCACATCCTCTCCTCTGTTCCTGTCCCCCCGCTGCAGGA
CAACGCAACGATGCTCGAATGAATCTCGCCATCGCCCTCACTGCTGCCAGGTATAGGGCT
GCCATAGCCAATTACACTGAAG
>uce-1228_Brachymystax_lenok32_79 |uce-1228
TCCCCGGCACAATTACATGAATTTACTTTCAATAAATTACCATCTTTGCATACATCAGTC
AAATCACTGAGCTGAGGCTTTCGCAAACAATATGCATTATTAATTGCATTGTCACAGTTT
ATTTGGTTAACTTATAACCGACTTGGACAGCCCCTGCCTTGATGGTGCATTTAAAAGCAT
CAACGTCGGTTTTTAAAAGGAGATCACTGGATGACATGCACGGCTATACACCACATCGCT
TCCCACTAAAGCCACAGAGGGATAAAGTGAAGACCACAGTCAAAGACCAATCAGAAACCA
AACTAAACCAAAATGGGAGAGTTCCCTGGCTC
>uce-797_Brachymystax_lenok32_79 |uce-797
TATGTGTAATGAGCTTGAAATAACCCAGTGCGTTTCCTTCGCTCGCTCTGTGACTGTCCT
CCCTTCCTTTTTTCTTCCTCTTTTGGGAGACATGCATTTTCCAGCTGCACAGCCCCCACA
GTGCGAGGCCAGGCCAGGAGCACAGCTGGCCAGACATGGTGGAGCCAGTCGACAGGCGCA
TGGAGCGCTGCCCGCCCAGGCCCTCTTCCTCCGCAAACATGTCCAGGTGTGGGGCCTACG
AG
>uce-410_Brachymystax_lenok32_79 |uce-410
AGACAAACGGTTTCCTCACATCTCATGCCACACTGCTGCCAAGAGGAGCTAGTTCAATGG
AACGAAAGGTACTATTTTTTATTCAATAGGGGGATGGAGCTCAATTAGCATTTCACAAGT
CCCTTTTTCCTCCTCTATTGCAACCTTCCCCGCGGAGCCTGCTTTCTCCGGGGATTGTCC
TGTTTTGGGCGCTTGTTGCCGTTGGCAGGGTGACAGTATTCGAGTGTGCAAACTTGTGCT
ATTGTCCGCCGGGCAGAAGGAGCTATGGAGACCCACTAATATGACACAGGAAAATGTTTG
CTGATGGCAATTCTATGGGCTTTGTCCGTGGTTGTTCAATGGAACGATAGGTACTCTTTT
TTCTTCAATAAGGGGATGGACCTAAATTAGCATTTCACAGGTCCCCTTTTCCTCCTCTAT
TGCAACCTTCCCCGCAGAGCCCTTGCTTTCCCCGGGGATTGTCCTGTTTTTGGCACTTGT
TGCCGTTGGCAGGGTGACAGTATTCGAGTGTGCAAACTTGTGCTATTGTCCGCGGGACAG
AAGGAGCCATGGAGACCCACTAATATGACACAGGAAAATGTTTACTGATGGCAATTCTAT
GGGCTTTGTCTAACTCTTTCTCCTTCATGACGACTCGATTTAAGTCTCTAAATGTTTGAC
TACAAATGCAGGAGTGCTATCCAGCTCCTTTCCCTTTGTCCCGCGAGGTTTGAATGAGTA
ATTCAGCTTTTGTGTCGCTCAATTGAGGGGGAAAATAGAAAGACAAGATTCTTGAGCGCT
CAAGCCCCCTTTCCATGGATATGTGCTCTTTAGATCACCCCCCAACCAAATCCTACATCT
GACATCACTCTAGAA
>uce-383_Brachymystax_lenok32_79 |uce-383
AGAGGAGCGTTGGTTGTCATCATTAGACAGAGATGAGGTGAACCTTTCCAGGGCCTGAGA
CCTTTTACTTCCTGGAATCAAAGCTCGGAGCATCGGAGCAACCCCTCCCAGATCATTTCC
CATGTTCCCCGGCTTTGTTTTGTTCATCTGCAGAGCATGAAAATAAAGGAATATGGCAAC
ATTATGGCATTTGAAGTCAATATGTATTATAAAATCAATCTAGATGAAGATCTGCCCATC
GCTCTAATTAGACGAAGACCTTTTACTTCCTGGGAATCAAAGCTCGGAGCATCGGAGTAA
CCCCTCCCAGATCATTTCCCATGTTCCCCGGCTTTGTTTTGTTCATCTGCAGAGCATGAA
AATAAAGGAATATGGAAACATTATGGCATTTGAAGTCAATATGTATTATAAAATCAATCT
AGATGAAGATCTGCCCATCGCTCTAATTAGACGAGGTGACTGGAGATTGATTTTTAATTG
CAAAAGTAATTACATGGAGCAGATAGCCAGTGACATTTGATTATCTAGGTGATTGATTAA
AAGGCCTGGCTGCTGGGGCACACTGTCAGGCAGCTGAATCCCAGACAAAAGAGAAAATTA
AAAAAGTTGTCCCGTTTGTAATCACGAATTTCAAGGGTGAAATTACAAAGCCAAACATCC
CCTCAGAGAGCTCAGCGTCCTTCCACTTTGCCTGTCTTCCCCCCTCATCTCTC
>uce-191_Brachymystax_lenok32_79 |uce-191
TAAAGGGGCTGCCTCGTGCATTCTGTCACTCTGTATGTGGTGAGAGAGATCCCAGCCTGC
CTCTTCAGCTGCATCTCAGTCTCCAGCAGGGCTAGCTGAATTGGTTTATGAAGTATGTTA
ATAATCAAATGATCAACAAATAACAGATGTATTAGTTCATGCAGCTTGAAATGTCAAGGA
GGCTAAAAGTGGAAATCTAATCGCGAAAGCCCTGTTGTATTATATTTTATTTCATGACAA
AC
>uce-331_Brachymystax_lenok32_79 |uce-331
CTAACAGCTTGGTCACCCTGAAACTACAGCAGAAGTGAAGCAGGAGTGCCGAAATCATGA
TGAACCCAATGAGAGAGAGTGAGTGATGATGACATATGATAGGGAGCAGATTGTGCTGAT
TCCATCTCTCTGCCTTGGTCCCATGCACCATTCCTCATGACCGACACTTTAAGCTAAATT
AAATGGCCTAATTAGTCTCGGCTAATGGTGGGTGACAGCAAATATGCTAGCACAATTATC
ACCCTCTTAAAGAATAATATTCAGTCCTATGATTGAAAATGAAAAGGGGCGGTTGTGAGG
GGGTTAGTTGGGTGGGGGTAAGAGGGATTATATGTCTTAGGTAGCCAAGTCAAACTCCAG
CCAGGGGT
>uce-1242_Brachymystax_lenok32_79 |uce-1242
CTATTTTACATTATCTTTACTGTAAAGATAACAGAAGCTTTGCATGAGACAATGAGTAAA
CAGCTCTAAATGTTGTTCTATTTTCCAGTCCATCAAAGCTTGCGGCAGCTAATCCCTTTC
TTATATAAATAGCTCTTTGGTGGAGAGTGTAGCTGCCGCATGGAGCTCTAACCCTTCTGT
CCCTGAAGCTACAGCCAGGATAAGCTGTGTGTTGGATTGGCACATCGGGCTGCCTGAGGC
CTGCTGCTGTGCTGGCCGCCAGTACAGATGGAGGGCAGGGCTGGGCAATGCCAGCTTGTC
AGTCGGATTAAAACGACTCATTTATTCACTGAAGTATCGCGCAAAGCGACTAGGCCAAAG
CAGGGGGAGACAGAGGGGGAAAGGAGGGTCGAATAACGGCAGAGGAGGAGGGGGCAGTTT
>uce-99_Brachymystax_lenok32_79 |uce-99
AGACATTTGTGGCATAATTGTTAATTTTAATGCCATAATGGCTTCAGATTGGAACCTTGA
TTAGACATTTATTACACAATTAAATGAAACATACTCAAGAATCACAAAAGGCTTCCGTAA
TTATTTCAGGCCATTAATAAAAATGGGCATTAAATTATATTGGACACAATGGAGAAGTGA
AATAGATTTCCATTAGAGCACTATAAGGCAGAGAGGGTAATAGATCCGGACTGAATTCAC
TCTGAAATTAATTGTTGCTCGGCCTATTTCCACACACAGCGGAATAAATGAATGAGAAAA
GAAGAGAGGAAGAG
>uce-215_Brachymystax_lenok32_79 |uce-215
TTATTTAATGAGATATTTATTCTTGATTGGTTATTTATTTTTGGAGACAGGTTTTTATCT
TCCCTGCTGTCTGACTTTGTGCCAATGTGCTGCTTTGAGGTGTTCCATATCGTGGGTTTG
TATCATTATTAAACCCTCTATATTTTAATCAAACGCTTCCTCCCTCTATGACGCGTCACT
CAGTCTGTTACCATGAGGAGGGGAGACGACAGAGCTTCAACCAATAGGAGTCGAGATGAA
ACCCCCCCCAAAAAAATCACATGACCAG
>uce-103_Brachymystax_lenok32_79 |uce-103
CATGGCAGCCCTGCCAATCACTGTCAAGCGTGCCAATCATTAGCCAGTACGTAGACTAGG
GCTTTCACCACTTCTGTTGCAAGCACCGGGGGTTATCAGAAACTCCGATCTCAACACCAC
CCTCCCACTGCACGACTATAGTGAAGTTTAAGACAAGGCTCGCCTATTTGTTGAATGGAA
TGAGCAATTAGTGGGTGGAATATTATTGCGATCTTAACGAGGCTCGTTAAAGCTCAAGAA
GATATGTAGGGAGAGATGTTTAAAAGGGGGGG
>uce-1093_Brachymystax_lenok32_79 |uce-1093
AGCAGATTGCAGAGCATCTCTATCCGGTACGCAATCTGTATTCATTACGCTGTGTAAAGG
ATGATCCATGTCCTGACTCTGCATTGATAATTTCATGCAGATGCACAGCGCTCCACATGG
CCCCAGTGCTTCCCTTACAACGGCACTGCTCATCTCCTCTCTGCCGCCTCACATGCTGGG
CTCAGCAGTGCTGCTCAGCCAATTTCAGCCTTTTAGGACCTCAAAAGGCCTCCCAGGCAC
CCCCACCACCCATAGCAGAGACATCAAAAGTTGAAAGAAATATATATTTTAATGTATATA
AATTGGCCGCCTGTGTCTGTCTGATATGTGTAGTA
>uce-861_Brachymystax_lenok32_79 |uce-861
TGAGTCTATCTATTTATTGCTCTAAACTCTGAGTGGAGCGGTGGTTCTGCTGTAGCCCGA
GGCAGAGGAAGCAATAATGTGAACCCCGGAGAGCTATTCACAGGGAAGAGCAAGCCTACC
GACCAGAGAGAGATTTTCTCCTCCACTGTTCTCCGCTAGGGCGTTGGGGAGGCTAAACGG
CGGAGGATATCGCTTATTAAACCATCTGCCTGATGCTAATTAGATAATCGGAGATAAAGA
AAAGGAGTTTTCTTTGTACATTTTAATGAGATGATGTGTCAGGCAATTGGAGAGAGAGAA
GTCCTGAAGATGGATGTAATTTCTTTCTGGGGCGGAAGATTTGGCgatatcGCTTATTAA
ACCATCTGCCTGATGCTAATTAGATAATCGGAGATAAAGAAAAGGAGTTTTCTTTGTACA
TTTAAATGAGATGATGTGTCAGGCAATTGGAGAGAGAGAGAGAAGTGCTGAAGATGGATG
TCATTTATTTTTGGGGCGGAAGGTTTGGTTTGAGACTGAGGATTTTCAGGTGAAAGTGTA
AAAATGAACAGATGTGGAGGAGTGATTAATAGTGGGAACATCTTG
>uce-338_Brachymystax_lenok32_79 |uce-338
TTACTTACACATGTATTACAGTGAATTTGATGTTTTGCCATCCTCACCTAAGGTGCAAGC
TCATTATTTCTTAGCGCTAACTAACATGTATCATTTCTTTATTTGCGACACCACCATGTA
CATTTCAAGATAAGGTCCAGTAATAAGGTTTCTACCTGTCCTTGTACTGTGGGAACGGGA
GACCAAAAGTATGATGAGTTGAAATGGGAATCTTCCATTATTTCTGTAATTGAAAAGCAA
CATAACTTATAAACACCTGCTCGCTCTGCGTCGTCAGTCGAAATGA
>uce-444_Brachymystax_lenok32_79 |uce-444
GGACATTCTCCTCTACACGTTTTATTTTTTATGTAAGTGGATGGTATAATACTGATTAGC
GTATTGTGGCCACAATGGCTGTACGTATATGGGTGCCATAGTATCACCTCTCTCTTTAGT
GTCTAAAGCATTGGCCATTTGTCAGGGGCAAAAGAGTTTCAATCTCTTTTCCATTTCATC
CAGATAGCGCCGTCGTTTTATTACCGACGGGCGAACAGGGACGTCGTTTCATAAGGTAAA
AAGGAGTTCCGCCCGCATGCATTCCCCCAAGATAAAGTTGGAGGTTTACAGCTATTTCCA
GAGCGGCGACTGGTAATGTATTATTCCGTTAAAGCAATGATCAGGTAGTGTTGGATGAAT
GGGAGATGTTCAGCACCATTACAGACTGGCACATCAGTGAGGCATTATTACATTATCGCT
GCTCTTTAGTAGGAGATTGGGTGTGTGACCGGGTCCTGAATACACTCATCCTGCTCTCGG
CGGCGTAAATTGCAGATTGGCTCATTGACTTCAATGATAAAATGTAAAAATTGCCAGTAA
AGGGAACATAGACTCAGGTTCACTCCTTAGCTGTTTGTCAACGGGCAGATGTGGCTCAGA
CAGCGAACGCTGAGCATGTTTAAAGAGAAGCTTTTCATCTCCCACAGAAGGAAAGACAAT
GTCATTCATTTCCTAGAAACGACTAAAGCAATACCTCACAAGACATAAACATTTAAAAGA
GGTGCCTTACGTCTCTGGTTTGTCATACCA
>uce-1168_Brachymystax_lenok32_79 |uce-1168
ATCTGCTCACTTCTTTAATCTATTGTCTCCTCCACCCTCTCTCGTTCACTCCTCCTCTTC
TTTCTCTTCTAGCCCCTGCCATGCCTGAATGAGCAGGGGCGAAGCGCGACCCAACGTGGC
TGACTGATTACTGTAATTCATACACTTTAATTAGCTGCACAAACCATTAGCCACAATTAC
ACTTTTACACAACGCTTTGTGGCAGGCGCCAGCCCGAGGACCACGTCTCTCTGCCGGAGG
GGAAGA
>uce-762_Brachymystax_lenok32_79 |uce-762
TTGACTCACCCTCCCTCTATCTTCCTCGTCTTTCCAACACTTTAATATCTCTTCAATGAA
GCAAAAAAACAATACAAAAGGATTGGGACTGCCCCACTGCTTGAAAAAAAAAGAAAACTA
GAAAAGTACCTGGTCATATTTCTCCATCTCAGTGTGATAGATGTTGCGAATCTGGCTCAA
CTTGCTTTTGTAGTCTGAGTGTTCCAGTGAGCTGTCTGGCGACATCCCTCCAGAGCTGGT
GGCTGCG
>uce-408_Brachymystax_lenok32_79 |uce-408
TGCTGATACACTTGCAGTTATGGCTGAACTTTCCCACGAGAGCGGCTGATTGAACGGCTC
TCCAGTCCGTATGGAAGCGGGAAAACATTCTGCAGAACCGGGGAGATCATTTCCATAATT
ACCCCTGTCTATCAGCCCTAACGACCTTCTGCAACAATAAAAAAAAATCTATTGTTAATT
CCATCTCATACTGCTGACACGCAAGAGATTCCTATCTTTTACATGTTTGAGGGGTTCACA
AGATAACAAGTGT
>uce-466_Brachymystax_lenok32_79 |uce-466
GAGGGAGAGAGGCAAAGTGACATTTGAGGGGCACTTTACAGAACCGGCGGCAGCCAGAGA
TCTTCGGTATCACCTAAAGAGCCTTTGTCAGTCATTGGAAAGCTGTCACCTTTCAGGGGG
AACAATATCGCAGGGGACTGGCTGACAGGTAGGAATTAATGAGAGGTGTATGACAGTGGA
CCCCGGCGCTGTTACTGTGTGTGTGTGTGTGTGTGTGTAGAATGAGTGAGGCCCTTTGTC
TCAAGAGGATGGGTCCCCTTCAGGGATACAGCCATCAATCTAATGCAGGAAGAGGAGGAA
GGAGGAAGAGAAAATATATGTTTTCTTTAGAAAAGGGAGGAACACGTTTCCCTTCTGAAA
ATGT
>uce-113_Brachymystax_lenok32_79 |uce-113
CTGAGAACACATCAGCCCGGTGATTGCCAGGTGTGCATGTTGATCGACTAGGGCCGTTCC
TTTTCATCATTAGGCGGCGCCGCATGGCAAACGGGTGGTGTAAGCCCTTTTTTTCTCCAC
ACGGCAGTATCACAGCTCCGATCTGTCACCCTTCGCTCGCCCTAATGTGCGAAAGCAAGA
CGTGTTGTGCCTATTAGCACTTCCTGGTAAGGCTGGCACGCTGATCCCCCGTCCCCAGGG
AGCCTGGCAATATGGTGCCGCAC
>uce-1281_Brachymystax_lenok32_79 |uce-1281
GTGTGTTTGTGTGTGTGTCCATGTGTGTGTGTCTGGGATACTGACTGTAGGCCTGTTAAA
GGAGAACTTTAGACCAAGGTGTTCTATAGCTCGGGGCCTAACGGTGATAAATGAGTCCCT
TAATTTCTGCAAACACTTTATCTGTGCTTCATCTGTTTTCATTAGGCTGGCCCCAACCTC
TGGCTGGGTGAGAGCGTGCTGCTGCTGTCTGCTGCCTCTATTACAGCACTGTGGACACGC
CCCAAATT
>uce-1071_Brachymystax_lenok32_79 |uce-1071
AGCACCCCTCTCCTCCCTACACCGCTCCTCCCAAATCCACCCCTGCCTGCCTGCCTGCCC
TCCTTGCCTTGTGGCTGTCTTGTCCCTCCATCTTCTCTCGGAGTGTGTCTCTTCTCTTCC
CACCTGGCAAGCTTCCTTTCTCTTTGTTCCTTGTTCCACAGTTCTGATCCCGATGGCAAA
TTGATTTCGACAGTGTGAGAACAGAGACAGAGACCGTTCCCTACCGGATAGCACAGGGGC
CT
>uce-881_Brachymystax_lenok32_79 |uce-881
TTGAAAGGGACTGTGAGACCAAACGTGTGCATCACAGACTTCGGGCACTGTGCTACTCAA
TACTGAAGAGAACTACTGCAGCAACAGGTACGGCAGTGTGAATGGACACTAAACACACCT
TGGGTTTTATCACATGAAGGCAGGCTCGCCAACACCCCATGACTAAATAGAGATGAGCAG
AGCAAAGGGTAAAAAGATGACACTGTCCAAAAAACATTTGCAGAGACGATATTGAACACT
GTTGTCGAGGTTACTATTtCATGCCAGCCAAGTTGGCACGCACATCTGGTGCCGGGTACT
TAGTGCAATTATTTATGATTTCCTCCAAGATTTAAAAGCTCTTCGCCCGGCCTTGTAATG
CAGTAACTGATTGCGCTGCTAATGTAATTAAGGAGAGATTATGATGTCCACGTGGCACAC
CAGATGGTGGCGTTCACAGCGATGGGGGAAGGCACAACTGGCACACCACTGCACGAGGGC
AGTGAGGCGCAGTCAGTCGGAGCAGGCCAGACTCCCCACCAGACGGGAGTAAGAGTCTGA
GTGTGTGTGTGTGTGCATGTTTTGTGTGTGTATGGTGTAGGGTGATGAAGTATAAGGTGA
TGGTGAATCATAAATGAGGCACCCAGTATGTCCCCTAAGGGTTT
>uce-718_Brachymystax_lenok32_79 |uce-718
CAGCAGCTCTTCCCTTCCCTGGGCACAATTAGCTCTGCTTTCATTCTTTATTTATTGTAT
ATTTAAAGGCAACTAACAGTGGCAGTGTAATAACTGTACTGTTGAGGATTAGGAGCTGCA
GCTTTAATCTCATGCTTCTAATAATGCTGCATGGACTGATTGATTCGTTTTTCAGGAAGC
TTATGTCAGAAAACTAATCCGTCTTTGGATTGTGCCAGCCTTGTACGGTTTTCAGCTCCG
CCACTTTATCATTGCAGTGAATTCCAGA
>uce-575_Brachymystax_lenok32_79 |uce-575
GTCCATTTATCAAACCGAATGTGCCTCCCCCTCTCCTCTCCTCCTCCCTTCCCCTCCCCA
CCGCTCTCATGTCCTAAACCCCCATGTAATTCTGTAATCATTTTCATTATCATATAATGA
CCTTACAAAGCCTATAGCAGTTTGCACGGTCAGTACAAAATTCACAGCTGTTCCCTTCAG
TGTTTGCTTGCCGGCTGTGACAGTGCAGCCTTTTTATTGGTCCAGAGGCGTGACCTTTGG
CTCTGATAGGT
>uce-42_Brachymystax_lenok32_79 |uce-42
CGAGCTGGCCCGGATGAGGGCGGGGGGTACTGTGGGGGGGAGACCCCGCGGGTAGCGGGG
GAAGTAGTCAGAGATCTGCTTGATGGGCTGGATGGGGCCAGGGCACACATCAATGGCCAT
GTGCTCCTGGATGCTGATGGTGGTCTTCTCGCCTTTGCGTTGTGTCATGCATGCGATCCC
TTGGAGCTCCCAACCAGCCCAGTCAAGACCCAGTCAAAACAATAACAATTCCCCAGGTGC
CTCCCAAAAACACAAGAAAAGGCTTCTTGAAAAGTAAACTAATAACATCAAAGCCAGCCA
GACAAAAATG
>uce-214_Brachymystax_lenok32_79 |uce-214
CTCTCTCTCTCTCTCTCTCTCTCTCTCTCTCTCTCTCTCTCTACCCCCCTCCCTCCAGGT
GCTCACCTCTGTTGATTGCCTGTGGCCTCTTGTACTGTGAATGTTAAGACCTGCCATTTC
GACCAGATGCATAAATAATAACAGTAATTACTGGCCCAGCAATCAAAGTGTCGCCCCTGC
GCACAGGGCCTGTCTAAGGGAGCAAATCGATAGGCATCTTAAAAGCCCCATTGATTGTGG
GGAGGAGAAAAAACACCAAGGGGGATGGGGAGACAGAT
>uce-160_Brachymystax_lenok32_79 |uce-160
AAATATGTATAGGAGAATATACATTTTCACCGTTTTGAATATTTTGTATAGATGTTGCAC
ATTCAGCTTTTACAGGAAAAGCTTGAAATATGACAATATGCCATACTGAACGAAGTAAGT
CACAGACTTATTTTAGAACGGAGGGTCACGCAGGTTTCCATCTGAAATGAAAGAAAACAA
CAGAGAAGAGTTAATTTAACCAATATTTATCACACTGAAATCTTAGTAGTGATGCATCTT
ATACTGTA
>uce-34_Brachymystax_lenok32_79 |uce-34
CACACACACACAACATGCAAATGCTCCTTTGTTACTTGCCGTTATGCATCCTAATACCCA
GAGAGTAAAATACCTTTTATTTTGCATTATGGAATTTGTCATGTTCAGTTGGAGCTGTCA
TATCTAAGAGTGTGTGCGTTAATGTGTGTAATCTGCTTTGCAACACATCCATTATGGTGG
ATATTCCTCCAGCGCCAGGGGTTTTGACGGAAGCCTTTACGGTAATCAGTCTTCTCTTGT
TAGGCAAGCAACCTGTTTAGTAAATAaTTCGCATTATGGAATTTGTCATGTTCAGTTGGA
GCTGTCATATCTAGGAGTGTGTGCGTTAATGTGTGTAATCTGCTTTGCAACACATCAATT
ATGATGGATATTCCTCCAGCGCCAGGGTTTTGAATGCAGCCTTTACGGTAATCAGTCTTC
TCTTGTTAGGCAAGCAACCTGTTTAGTAAATAATGATCCACTTTGGCGGAGGCTGGCTGC
TGTTCTATTATGATGCTGGCTGGTGAGTGTGTTTGTGTGTGTTTGTGTGTGTG
>uce-1053_Brachymystax_lenok32_79 |uce-1053
ACGTTAAAGGCCCTGAGAAGTATTCCTAACCACCCCCAACGTTAAACGACCTACGTCTCC
GCCTCAGGATGTACCCTCTGGCTATCCCACCTAAGCCTAGCTGAGCCGAACGCCTCATAA
GCAGAGCTTTTGCTTTTAATTGATCTCTTTGTTTCCCATAGCTGGAAGGGCACAATATTT
TCTCCAACCTGACCTCCGGTGAGTACGAGCAGGTTCTAGAGGTCATCCACAAGGCCATCA
TCGCTACAGATCTGGCGCTCTACTTCGGCAACCGCAAACAGCTAGCTGAACTACTGAGCA
CGGGAGCACTGGACCTCAACAACCATCAACACAGGTCAGAGGTCACAC
>uce-1305_Brachymystax_lenok32_79 |uce-1305
CGTGCATATGCGCACACAAACACACAAACACAGTGGCATCAGTGGAGCATGTTGTTATGC
TCTGCTCGGTGCGCTCTGCTGAAATGTAGGGCAGGGATCACAACAGGTGCCTGTGCAGGC
GACAGCCTGCAATGCCTCCTGGGCTAAATGCTTCACACTTGCTTCATTTCAACACACGAC
AGCCTTGTACGGATTAATTATTTCCCTTGGGGATGGAACAAGACACTTTTTATATTTTCC
ACAACAAGGCATGAGGTGACGACC
>uce-267_Coregonus_laurettae55_57 |uce-267
TACACCTCATTAACGAGGGAATGTAATGTCTGGGCATTCATCATAATGATTGCTTATCAT
TTCACTTTGCAATATTATCTCCTCTAATGAAACTGTTCACACAACTGCCAAGAGGGTCTT
AATTGGTCATGTGAAATCACAGAGCACCCGGCAGCTTGCCGCTACGTGTGTGAAGTTCTA
ATTTGCATGGGGGGAGGGGTTCAGGGGGGGCAGTGGATGACAACACTAACACTCAATGTG
TGCAAAAATATCCTC
>uce-493_Coregonus_laurettae55_57 |uce-493
GTTAACGTCAAGCGCTTGACAGATTCCTTCGTTGGTGCAAGGTCAGGTGTGCTGTGCTCT
CTAGAAAGCAGTGGTTGGTTGGTACCTACAGGAGGGGAACCCGCTTCAAGTATTCATAAG
GATTTTAGCCCTTTTAAATCTGTGTCCTAAACCGATTAGTTGACACCAATTTTTCTTTGA
TGTATTAGCTGTGGGCTTTTGCCACTTGGAAGCCAATTGAAATTCAAAACAGTTTCGCTC
CCAATGCTTTGGGGAGATCTGCTGCAAATAATGGATGTTATTTATTTTTGACCTTGCAAT
TTTTTTAATTAAATGATTAA
>uce-249_Coregonus_laurettae55_57 |uce-249
CCGGGCTCAGGCTGGCTGTCATGTCATAAAGGATGCAGTCAGAGGGAGCAGAGAAGATTT
CATGGCTAATGATTCCCGCTGCTCTAATATCAGTGTGGGCTGCAGTGGGGATAACCAAGT
TGAGCTGTCTTAGCTCAAATGATTCAATTAGGGCAGCTGTCCCTATTTGTCATGGCTCAA
CTGGCTGCTAGATTACCTTTCCACTGCACATACGTACCTCTGCATTGAACTTACAGAT
>uce-948_Coregonus_laurettae55_57 |uce-948
GAGGGGGGGGGGGAATAAAAAGGACAGGCTCAGAATCTCATTTTAACAGACCGCACACAA
TCTGGGCTCCCACAGAACTATCTCTGCCTGACCGCTTTCTATTTATCCCTTATCAGTGTT
TACCAACCGCTAGTTTTCTTTCATTCACACTGTGAGGCAGTTCTCTTACTATCAGTCAAC
AGCTGACACCGTGGAACAGCCTCAAAGGCAAGAGGAAGGGATCAAAACTAAACCAAAGCT
GTTTAAACAATACAACAGAGGAAATAAATTCATAAATCCTAATTCTTCCCAACCCACAAG
GGTACAAGCAGATCCTTTATAGTTAGGCCAACAAACAAAACCGCAGCCAATGAGGTAACA
TTACAATCAAGGTAATGTTAAAATATATTTTGAATAAAAAAGAGCGGAAACAAATCCCAT
GTAATTTTAATTAGGGACATTACTTATAGCTACAACATGTCAAGCATACAAAACCACTCA
CTAAAAATGATACATTTTACATTT
>uce-1139_Coregonus_laurettae55_57 |uce-1139
CTGTTTTCCCTCTTTCTTCAATGGCCCAAGTCAAAATGCCAGCTAGCGCTCTGACTTCAC
ATTCTTCTACCAAAGAACATTTAAATGCTAATATTATAAGCTCACAAGCATAATATGATA
AGCTGACAAGCTTATTATAAGCTCTGAAGTTTTAAGAGTTTCTCCCATTAGTTATCAGCG
GAGG
>uce-547_Coregonus_laurettae55_57 |uce-547
CACAGCCATACAAACAGCAATTAAAAGGGATGTGCTACCCTAACTCTGTGTGGAGAGAGA
GAGCAGTGAGACTGTAAAACACCTCCTCTCCTCTCCCTTTCAAAATGATGACTGATATCG
TGTCTATTGATCTTTATTACAATAGCAGCAAGCTGTAAAATGTTTGATGGTTTTGTACAG
ATCTTAGTGCCCCTCATTCATAATTACCACTACACATGTAGAACCAAGGGTAACTTCAGA
AGGGGCTGCAGAGGGAAAAGCTGCTAGGGGGAGAAGTCTCGCTGGGCCTTGGCTTCACAG
GGAGGGAGCTCACAGCCCTAAGGCTATCATTCCTCTTGCCATATACCTGCTCCCAACTGC
CTCAACTTAGTTTTACAAAGATCAGATTATATTATGAGTGTTGAGTTTA
>uce-1334_Coregonus_laurettae55_57 |uce-1334
ACTGCATAGCCAGGGGACCTCATTATCATGATAATGAGGTCCCCTGGCTATGCAGTCATT
GAAGTATAATTGACTTGTTCGTCTCTTATTTTCCTAATAGACACTCTGACCCAGAGCACG
TTTATTTCGCTATGAGAAATGTCAAGAAGGATTGGAAGTTTCCTCAGCGTGCCCATTAAA
ACTGAAGTAATGCCACCCTGTCTCCGGCCAGCCAGGGTTGCAATTGGCTCCCCAGTTCAT
TATGCAGATGCCAAATGTAAATAAATGATTTGCAGATTTGCTGCCCGCCATCTTTCCTAG
GATTTGGAAGGAAGATGTAAGAAGATAAACTACAAATAAAGGGGACTGACTGTTCGG
>uce-696_Coregonus_laurettae55_57 |uce-696
TCTCTCTCTCTCTCTTTCGCATCTCTTGTCTGGGCTGGGAGGGGGAGTCCTGCCTCTTTG
CCTTCCTCAGATCAATGCCCTGGCCACTCACTTTCTGATGTTGCACGACGGGAAATGCTT
TGAATACTTGCGACATGGCCGCTCGCATTGATTGCCAAGATTGACAGCTCTGCATCGTCT
TCTCTTGTCTCGGAGAGAGAGGGAGATAAAGAGGATAGATAACAACAAAAGCTCCTTGCA
GTTTTGACAATTAAACTTCATAGAAAGAACGGGATC
>uce-476_Coregonus_laurettae55_57 |uce-476
TTTAAAGCGTATTAAGGCAGAGTCATTGCTATGCAAAGAAGCACCCAGCGCTTTTCTCTT
GCTTTTCAGCCGAGTGTAGTGCTTGGCCAATAGGACTTGCCCCCTGCCTCTCATTCTGCA
TTCATAACATGCAACATTTGCACAATGTATCTCTCAAAGGCTCCTGAATAGAGAGCCTTA
ATACTCATGTAAACAACTGCAAACCAATTACTTAATGAATCGGGCCCACACATAATGAGG
AGCCACACAAAGGGCTATAAATGCATTTTTTGCACCAAAGCCTCTGCTTTAAACTACAAT
CCCTCAGCTG
>uce-88_Coregonus_laurettae55_57 |uce-88
ATCTGCCTGGCATTAACCCCAGAACCCTCCTTCTCTTTACAGGCTGGACAATTTGCTTAA
TATGGCCTATGGCGTAAAGAGGTAATTAAAACTTCACCGAATGCCAGATGTCCATGTTGA
CAAAATGATTTCTATCCTGTTTTCTTCATTTTTAGAAGTCACTTGCATTCGATTCAGTTC
AAGGTTATTCTGCCTTGATTTTTTGCTTTTCTTTAGCCTTGTTTAATTTGAATACACCAA
CCACTAGTCCAAAAGGAAAACAATCCT
>uce-1113_Coregonus_laurettae55_57 |uce-1113
CTTTTTCAGCTCCTCACATTTCCTGAACTTGCAGATCTGGTGGCCCGTCTTACGGTTCCG
ACAACTGCTGCACACGCCGCAGTTGATTAGCCGCCTGCAGGGCGCGCACACCCCACACCG
TTTCCTTTTCTTCTTCGCAGGGTTCCCGCCGGATGCCGAGGAATTATTCTGTGGGCAGTC
TGCCAGATTGGCAATTTGAAACGCACTGTCTGTAACGGCTGCCGAGGCTGCGGGGGAGTG
AAGGGCTGTCATGACGATGACCCCGGGAGGTAATGAGATGCCCCCTAAAGCTGGAATGGC
GGAAAAAGTTCCGACACGTTCCTGGAGATTCATTATCTCTGCTTCGCCGGCGCCGCATTT
CAGCTTGTTCATGCATTCTCCTGCTAAAGGTCTGCAGTGTTCGGGGGATAAGCTAGAGAG
GAAATTATTATTTGCCATTTGCTGTAGCGTTTCTGGCGGCGCGCCATGCTTCCCCGGCCT
CTGGGAGTCATTCCTGTGCATGCTGGTCCTATTAGGGTTTATTGTCGCCGATTTCCTCCC
CCAGAGCATGGCGTTATCG
>uce-402_Coregonus_laurettae55_57 |uce-402
TGCGAGCGTGTGTATGTTTCAGAGCGGGTGTTGTGTTGTTCCATGCAGCCCTAGGGAGGG
GCTCTGACATTGAAGACGGGTTAAATCCTGTTTTACATTCAAGTGGCAGGCCCCAGTTCA
TTAGAGTGAGGATCAGTCCTCCTCAAGACCAAAGGAAGCGCATACTAAACAAGAGCAGTT
GTTGGGGAGAAAATGTGAGTGTAC
>uce-64_Coregonus_laurettae55_57 |uce-64
CATCATCCAGCTATATAGCTAGCCTATATTAATTCCCGGATTAAATCGCAAGCATTGCTA
TTTCTTGGATACCATTCCTGTTTCGATTGTGTTTCCATGTTACTTACCATTTTCCTATAC
GCTGTCCTGGAGATAGAAGTGTCTTAATATCCACTAACTCCAACAGATGCTGGTAGGTAA
TGTGTCTTGTTTGAAGTCATCATATGAGAACTTCTGCCGTGCTCAGTAGATCGCCCACCA
CTTCGGTGACTTATCAATCTAATAACCCTTTGCAATCTCCGCGTGCTTAAACTCTGTAAC
ACCTTGGTGGCTCTACAGTCAGGACAAACAACAACCAGCCGCGATTTTCACAAAAGCCTG
TATAGATAGAAAGACAGATATACGCAATACCCTCTCCCGGACAACGCCATTAGAGGTCTT
ACGTGATTGAAATAAGCGAAGGCAGTCAAGTTTATGAGGGACCCCAACTGACCACTCAAT
GAATACAATCTCAATTATTTCAATTAGGCTATGTTTGCACA
>uce-1173_Coregonus_laurettae55_57 |uce-1173
CCCTCTGGTATCTTTCCAGTGCAGTGGCCGTCGTTTACCAGTCTATCCCAAATTAGCTGG
GCAGGTCTTATCCTCTTCATCACGCCATCACACCGTTCAAGGCGCCGTGCGGCCAGGCAG
GCGCCGTTTCCTTTGGCTCTCTACTGACGGTCCTATCTGACAGCGTTTTACATCTCCCCT
GCTCTGCCTACCCCTCCACTTCACCGCCAGACAAAGAAATTAATACCCCTAGTGACTGTG
TTTTAATTAAGCAATTTCATGCAAATTACACATTTTAGATTGTCAAATAATATACTGCGC
AAAATTGTAAGCAGGCTGATCTGATATGCATGGAGTGTTATTCTTCCAGGCGCTGTGCAT
ACATGGAAAATGAACAAAAATGCTAATTTCTAATCTATTATGCAAACAGTGAGATACTT
>uce-980_Coregonus_laurettae55_57 |uce-980
TCTCTCTCTTTTTCTCTCTCTCTCAGCAGTAACTGAATGCACAAATTACTCTCCCCTCCA
CCTTTAACTCCCACTAAATCTTTCCCCTTTTCCACTTTGCTGAGCCGGGATATTTTATTC
CTCCATCAAATATGCAACCCATTAATTAAGTTAAATTACTCCTGACTGCCAAATATCCCC
TGCCCCAATGGGTGTCAACACAGAAATGCATGACTGTGAACCTGCAATGACACGGCCGCA
CACTTAAACATGAGTTACAGCCTTCCTCAGCTTCCATCCGCGGGCATATTACCAGACACT
TCAGGAGTGCTGGAATTAAGCACGGTTCTCTCCTTCCCCTCCCGGCTTTTAATAAGTGCA
CAATGGATGACACACGCACTTTTGACAAAGAGAGGGACTGATATTTTAATTATACACTCT
TTTTTCTCTCCGTTCTCTACCGCTCTCTCTCTCTCCCTCCTCTTCATCTTTTAATTGCTG
TTGTTAATCACTCATTAACTTCTCCCCCCGTTGAT
>uce-319_Coregonus_laurettae55_57 |uce-319
TGCTCTATCTCTCTCTTCCTCTTCCCCCTCTCTTCTCCTTGGATCCCTTCATCCCACCAT
CCCTCTCTCCTCCGCCCAAGGCAATGCCGTCCTGCAGGCTTTGATCAGAGGGCCAGGGAG
GAGAGAGGAACTGGGTCAAAAAGTTGTGCTGGAGACTGCAGGAGAACAAGGCTGGAATAT
CGAGTAGGTGAGACCGAGAGAAAGGGAGAGATAGAGAGATAGAAGGGAGGAAGGTAGAGC
GAGGGGGGGAGAGTAAGATGGGGTAATCTAGAGAGAGTAGAGAGAGAGAGAGA
>uce-276_Coregonus_laurettae55_57 |uce-276
TCTCGGTCTCTGTCCCGCTCCCTGTCCCTGTCTCGGTCTCTGTCCCTGTCCTTCTCCTTG
TCTGGCTTGTCTTTGTCCGCGGTCATGATTCGCCACGTGCCTTCCTCAGTCCTCTCACGG
CTGGGCCTCCGTGAAAGGTAGACTGTGAGCCTGGGCTTCAGTCTTCTGAATTTACCAATC
AAATCCAGGGAAAATTCGGCCACACCAACAACCCCAGTGTTTCAGAAAAGCTGTGGATAG
AAGACAGAGAGCGAAAGGGGACATTAGTGACAGGATAATAATTCAAAACCACAAGATTAC
GTTTCGGTCAG
>uce-1027_Coregonus_laurettae55_57 |uce-1027
CAGAGATGATTAATCAAAGTAATGGAGCATAATGATGTCTCAGAATGGCCCCGAAGCACA
GGTCAGGGGTTGGACAATGTGAACATTCAGCTACTTAGCTTCCTTTGCTACTTTGTGACA
AAATCTGTTTGCCCAACACCAATTAAGATGCCTCTCTGTGCGCTGTGGTCAATGGGTTTG
ACGAAGGGGGTCGTCCAACGAGTTGACATGTCCCTGAGCACGAACAAGCTGGCCTGTGTC
CTCGCCCTGATAATTGGTGTCCCTTGCAATGTGCCGCTTCCCAGGGCTGTCCTTTGTGTC
CCAGTGGAAGTCCTAAATG
>uce-1056_Coregonus_laurettae55_57 |uce-1056
GCTATCGATTGATCCTGATATATCACTAAAATTTACTGTCACTTCTGTTTTCAATTAAAG
ATACAATCAGTCAGATAATGACTTAATTGGATTTTACAGGAGATTGAGTTTTATTGCTGG
CTGCTTTATGACTTTAGTTAAGGAAGGCCGTTTTATCACGGGTGTCAGGGCTGGCTGCAG
CGGGGTGGCAGTATGGGT
>uce-1192_Coregonus_laurettae55_57 |uce-1192
CACGCTATTGGTGTTTTTCTTAATTAAGAAACAAATGAATTCTCTCCAGCAAAATATATG
GAACAACGGGATAGGGTGCCAGGGGCCAGATGCAGCGCGGCTTAATTAGAAGTCACTCTA
TTGTCTGAGGTTTTTTAATGAACCTCCAATCTAAATGGATATCAAAAAAGCTTCTAGCAG
AAAAAAAATACCATCCATTTAAAATAATACGAAAATGAAAGATAATGAAAGAGAAGATAT
GTACTGGCAGCACCGGGCTCACACCTACAGTTCAGAGAACATGGTGCACTTGTCACCTCT
GGATGAGGCCTGTTTAAATGTCTCGATCCCTCCGCTCCTCTTTGCTCTGTTCTGCTCCAC
AGCCCCTC
>uce-331_Coregonus_laurettae55_57 |uce-331
TGCTGATTCCAGCTCTCTGTCTTGGTCCCATGCGCCATTCCTCATGGCTGACACTTTAAG
CTAAATGAAATGGCCTAATTCATCTTGGCTAATGGTGGGTGACAACAAATATGCTAGCAC
AATTATCACCCTATTAAAGATTCATATTCAGTCCTATGATTGAAAATGAAAAAGGGCGGT
TGTGAGGGGGTTAGCTGGGTGTGGGTAGGAGAGATAATTTGTCTT
>uce-1032_Coregonus_laurettae55_57 |uce-1032
ATACATACGATCTGATTTTGCCAACCTCTTCATTCAATATTCAACATTCAGGGATGGGAC
AGATGAAGCCAAAAGCGTGCATTGGGGGAATTTATATGAAGACCTCGTTCCTACCCCCTA
AATTTTTACACTTTCGATCCCATATACGTTGTAACCTTCCTTATAAGTTGCAAAATTCTG
TGAATTCTGCGAGGAAGGTGGGTTAATATTCTGTGCATTCTTTG
>uce-496_Coregonus_laurettae55_57 |uce-496
CATTAAAAAATAAAATAAAAAGAGAGAGAGAGTAAAGGGGGGATACAAGCACAAGCGCCA
TGGCAACACATAGAAAGAGGAAGAAAAGAGTTACCCATAAGTAGCCGCCGTTTCACCCGC
TTGTCCACATCAGCTACTGACGTGGCATTGAACTCAGAGCTCTCAATTGCAGCCTCATCT
CTCTCTAAAACACAAGTGACAAGGGGACAAACAGTGAGCAGTAAGGTTAATTAGAAGCCC
AATGTCCACCGCCTGCTGCCGCCCGAGACGTCAAGTCAAGTCAGCCCCTCTTGGCGTTTG
AGCAAAACCAAAGCCAAGAAGCAAGAAGCCATGAAAAAGCGCCAAATCCCTGTTAGAGTG
TTAATCCCAAAAACAAAT
>uce-36_Coregonus_laurettae55_57 |uce-36
TCTACCGCTGGAGGTGGAGCTCTCTGTACCAGGACCAGAGGTGCAGGAGTGAAAGTACTC
CCTGTGCTCTCAGTTCTTCCTCTCGCTCGCAACGCTGCTGCAGTGCTTGCAGATGTGCAC
AAACAAGGGAGGATTAAAGCAAAACGAATCTAAACAGACAAATGGAATTAGAGTGATGGG
TGTCGGTGGGCTGGTTTCGGAGTGATAAACATAATGATGCTGTGTGCGTGTGTTCCAGTG
TCTAGGGGATTATCTGTGGTTAGGTGTGTATGGCTGG
>uce-748_Coregonus_laurettae55_57 |uce-748
GGGGAGAGATGACATCATGCGGCATGCAGCAGGCAGCGTTTGAAGTGCCAGTCCTGAAGG
AACCACTTATAGCAATTAGGATATCCTTGAACAAGCGTTTGCGAAACATTGGCTGGTTTT
TGGCATTTGCCTCCCGTTCCTGCCTACTAACTAGCAAGGTTTGATCTCTCATAATTATCT
ATCCACCGGCTTCCCGGTCCTGACAGCTTTCTCCCTGGAGAGGCCTGGATACTGGGGCTA
CTCACTGATTGCATCAAAGTGTCAGAAATTGCAACATCAAAAATAATAACTGATATTCCG
GCAGCAGGCTCCGCACTTTGAATATTTCCTTTAAAACGCTCTTTAATTTGTGTCTCGCG
>uce-47_Coregonus_laurettae55_57 |uce-47
AGAGAGAGAGAGCGAGGGATGGATAGAGGGAGAGAGAAAAGAGAGAATGAGAATGTATAT
GCTGTGGCCAGTGTTGTGAGACTGAGCAGGTTGCTGTCAGTTTAAAGATGACTGTAATAA
AAGTGACCAAGAAGATGGATCAGGTGATTTTGGCTTTCTAATCAGTCATCTGTGAAGAAC
ACACACACACACTCACACACACACACA
>uce-305_Coregonus_laurettae55_57 |uce-305
CTAAAATAACAAGATTTAAATAAATCATTTCATATGAATGAACACAAACTACAAACCACT
TTGTTTCATAATAAAGTTTATTCTATATTACAAATAGTATTTTGTTCTTGACTGCAAAAT
AGGAATGCATTATATTTACATACACAGGTATACAATTAATTATAGCAAAGTTAGAGAAGC
TGGCCTTTTCCCCCCAGGTTTAGCTTTTATCTCTTTATAGGATACTCTTTATCTCTCAGC
AAATATGGTAATAGTAAAA
>uce-3_Coregonus_laurettae55_57 |uce-3
AAGCATCTATGCCACGGCAATAACTTTATTTTCCTCTGCTTGATTGCTGGAGCCTAAGCC
TTGACACTTGTGATGCACTCTGCCAAGAACATTAAGTATCCGAAAGTGATAAAGCTTCAA
TTTGCTAGACCATTAGACTAATTACTGCAATAATTAAGTAACTACTTGATTAGAACTAAT
GGGTACCTAATTATCCAGGAAGAAAGGATCAGGTGGTAATTAATAGAGTCAAGCTGATGT
CTTATGACTTACCGTCCCCGATTACCAGACATTAGGGATTGAAACGGGTAAAAACAAACA
ATGCCATTTGAGTGTTTATCTAGACCCCTGTAGCTGAGGCAAACATTCTGCTAGTACCAA
CAGGGTGTGTAGATAATGACAAATGCAAAGACAATCAATATTCCAATTCTTCATGCTTGT
CAGTAGGATAGTACTCTTTATACTGTAATTGTCAGTG
>uce-573_Coregonus_laurettae55_57 |uce-573
CTAGACTCCCTCTCCCACTCCCTCCCTCCCCTCTCCTCCTAGACCCCTTCCTCCCTCCAT
CTCTCCCTCCGCTCACTCTATTGTGTCAGCCTTCAGAAGCTCTCAGTTTGAGTGGCAGGC
CGTCACAGATCAGCTCCCTGCTAAAGCAGCCTGGCAGTCCGGGGTGACGGGCCAGGAAGG
GATCTAAGTGGGTTTATCAGCGCTTCTTAACGCCTCTCCAGCTCCCTGACACAAAAGAGA
GGGGTATTAA
>uce-537_Coregonus_laurettae55_57 |uce-537
GCGAAATAATGTATGGAAGCAATCTAGCGACAGACATTTTGGAAAATCTATTTGAAATCA
TTTCAGCTCAAGTCATGGCAGTTTGTCTTCTAAGGGGAGAGGAGCAAAGGATAATTGTCT
GCAGTCTAGTAAAACACAGTATAACTGCCATCACACTTGAGTGAGCTTATAGCCAGCTAG
TCCCAGGGCCTCTAGAAGATAGAGCAGTTAATGTCCCCTTTTATTTTAGAGGATATGTCA
CTTGTATCACAGATTTATACCATGATACAGCAATTTTGTCCAAACAGATGGATAATGGTG
TCAACGGGAAAAAGCCCTGTTTTTATTGAGTTTAGCGTATATTGTTTAGATAGGGGCTTG
TGTTGAATGGCTCTGCCAG
>uce-396_Coregonus_laurettae55_57 |uce-396
GAGGGAGGGAGGGAGGGAGGGAGGGAGGGAGGGAGGGAGGGAGAAAAGAGCTGCCTGCGA
TATTATCCATGTGCCTCGTCAGCGAAAAATGCAGTCCCAGTTGCACAAGCACCATGCCAG
CACAGAATGACAGAGGGTACTGTACACCGAATCACTGTGTAGTAGAGAGATAAA
>uce-981_Coregonus_laurettae55_57 |uce-981
CAATGTGGGCTGTGGAGGCTTCGTTGGAACAGATGGGAGGAACAAACCGGCATAAAATAT
AGTTAAACTAGAACAAAATGACTATGCGAGTGGCGTGGCCGCCCTTTGTTTGCCAGGAAG
GTGATCCTCAGCATCTCGGAATGATGGAACGCATGATTAAAATTACCAGAGGGAATGATT
AATATCTCCTTAAAGCACACACTTCCAGCTTATCAATCATCTCATTACACTGGAAAAGTT
AATTGTCTGAGGGGAGGGTTGGGGCCTCTGAACCATGAAAAGTAGCCCACCCCTCGACAT
GTTTACTTACACAACAGAACAGACCCA
>uce-166_Coregonus_laurettae55_57 |uce-166
CTTCACTCAGCTCGGCAGGCTTCGTCAATCGTCTACCCTGGCCCAGGGCGGTGCTCAGCC
CAGCCAGCCGCCACGCATCACACCCAGCAAATATTCCTGAACCACAATTTTTCATATTTC
CCTGTATGCATAAGGAGATGAAAAATCATCCCATCATTTGTATTGTCTGACTGAGGTTAT
ACACAAATATTAGTTTATCTACTCCACCTAAGATTGCCTCCCTAAGCAAGACGGATTGGT
CTTTGGGAGGGGGCAATATTCCCAGGAACATATTCAGTCCATCTTTTATGTGCTGCAATT
CAACGGATCAGCTCCAGGTATGAGCTGCTGCTGTTTCAAGAAGACAGGCTC
>uce-590_Coregonus_laurettae55_57 |uce-590
GTTATTTTTATTTCATCTTTGCTTTTAATTGTAGTTTTTACCCTTGTGGTCCCTGATGGC
TTCGCACAGTGATACTCTGGTGGTGTTCTTTGGGGCAACAGCTGGTGCAAATGGGGGTAA
ACTGGGTTCGGATGAGAGGGAAATAATTCTCTTGGTGTGGCAAATTGTGGATCTACATGA
GAAAAAGGTACGGACTTTCTCAACCGTTGTAAAGGTTTCTTCTTTTTAGTGTTTTGTGTC
TAAGTAGTGGACTCATGTTTTAACTTGACAGCTGACATATATTAATCAACAAAGGTACGC
GTTCTGTAAATATTTGTGGGTCACAGTTTTAAAAG
>uce-1054_Coregonus_laurettae55_57 |uce-1054
CATTTGACAATCCCCTCATGTGGAATGTGCATATGCCCGAATCACAGCGAATCCCTGTGA
ATCGCGGCGAATTGGCGCAGCATGGGGTGAGGTGAAGTACTTACAGAAATATGACTTGAC
ATGCTTTATCAAATCGGAAAGATGAAGACGAAACAGCTGCCGGTGCTGTCGTAAGCAATC
TGGCCGTGATTGAATAAAAGTGTCAGGAAAAGGTCTGCTTGATGGTATTTTGTTCTCCCC
CATCCACCTTGATGTTAGTTTGAGCTGTCAGATGGGAATCACAGCTGGGTGATTTATCAA
TACTTGGAGTGACCTTGCAGCCACACTGCACTGG
>uce-597_Coregonus_laurettae55_57 |uce-597
GGCCTATTCTCAAAACATAAACACTATTTCCCTCGCGTATTGGTCCGCCCTCTCCTTCCC
CGTGTCCATGTTTGTGCGACCGACGTGCTTCCATCCCTTGCATCTGGATCATGTGGGCCG
GAGCACTAGTTGGCCACGTGGAGGCAGATTGATGTCATTGTCTCGGCACACTGACCTTTG
CTGTAATACCCACGGCAGACATCGCAAACTCTCACATCAATTTAGCCCAATTGGATGTGG
CATGTCTTGGCTAACTCGATTTGTGGAAAATGCACCTGTCTCTGCCTTCTCTCCCTATAG
ATTTCGCTGAAGTGGGGGTGGGAAGAGGGTGGAG
>uce-338_Coregonus_laurettae55_57 |uce-338
GTCTTTATTTGCGACACCACCATGTACATTTCAAGATAAGGTCCAGTAATAAGGTTTCTA
CCTGTCCTTGTACTGTGGGAACGGGAGACCAAAAGTATGATGAGTTGAAATGGGAATCTT
CCATTATTTCTGTAATTGAAAAGCAACATAACTTATAAACACCTGCTCGATCTTCGTCAT
CAGTTGAAATGAGACCATGCCCATCTC
>uce-287_Coregonus_laurettae55_57 |uce-287
GATTGGGAGGGACAAGCAGCAGGCTGATTACGAGGTGTCAAATTGCCAGGAGCAAAAAGG
TGAAAGCAATCAGGGGTGAGAAGAGTGCAGCATTCGTGAGGGGCAACTAATTATCCATCT
CATTTGTGAAGAGCAGCATTTGAGGCAGCGCTAGTCCGCTGAACGGTGACAGATTGGTGC
GGAGGAGAGGGGAGGTGTTAGAACAATGGAGCCCAGCTCACCATCATTACTTCATGCTAA
TCAGGAGTGCTGCTGCACTGCCATTCTGAGCTACACAGAGTTCAGGGAAAAATAGGAAGT
GACCAGCTTCAGGGGACTGCAGTCAATTGCAACTGGAGGAG
>uce-1040_Coregonus_laurettae55_57 |uce-1040
ATCTCCAACATCCTATGCCTGTCTGTTTTTCCTCTTCTACTTTTCTACTGTTCTTTGCTT
TCATTCTTTTATTTTAAGAGGAAACTGGAGCTGGGCGGTGATAGTGATAGATGGCTCAGC
GCTCTAACACTTTATCCAATCCGGCGCAGATTTCATCCAATAAAGAATCACTTGTGCACT
CTCAAACTAAATAGAAGTCAGGCAGCGGAGAGAAAGGGGCTGCCGTGTGTTTCTGAGCTG
CCAAAATCAAATTTTCTTAAAGCTGCCTCGGCGGTGGCTGGCGGAAGAGGCAACAACAGC
CATGACTGGCTGGGGC
>uce-885_Coregonus_laurettae55_57 |uce-885
GTGTGAGCGACGTCTGCCACTAGTGTCATCAACACCCAGTGGTGTTAGGTGCGAGGTGGG
AGAGAGGATGGGGCTCCTAGCACGAGGAATGTAATTGCAAACCCAAGGTTGCTGATACAA
CCTGTTATTATTTTTGACACAAGCCATTTACAATAGCTACGAAGGTGGCAATGGAAAATG
TAATATTGATTGTATACCCTCAAGGCTCTGCTCTCCTGACATTCCCAGTTTCATGCCTCT
CACACATGTTGTTGTCGTGATGTTGTTTTTTTCATGTCTCTCCCCT
>uce-98_Coregonus_laurettae55_57 |uce-98
CACTTTGGTGCAGGGTAATGAGAGAAATTAGTGTAAATGCTCTAAGTAATAGTTGCTGAT
TTTTCCCCATCACAAATTATTTTTCAACTCGTTTTTGTATCTATGCATAAATTAAAAAAT
CCGCTGAAATTTATTATTCGTCTGAGATGTGATTAATATGCAAAATTATGCAAATTAAGA
TGCAATTAGGCTCCAATTCTCTAGTGGAATTTTCCATTATAATTTAATACAAAGTAACAG
AGTAATTGGTGTCACGTGTAATTACGGTTACTCAAGTATACTTTCAGGCATGCAAATGAT
TTGCTATATGTTGGTTATCCTATGCAAATGTACCATGTGGTGCTTAAACAAGTTGGGAAA
TATGAAGGGAAACCAAGAGGGATTAACAAAAAAGGTATCT
>uce-1276_Coregonus_laurettae55_57 |uce-1276
CCACCTCTTTGAAAAGCAATGTCTATTCTTTTTCTGAGGTCTTTTAAGTCATTATCATTT
TTTTAATTCTCTTTTTTGGCTCAGTCTTCTTGAATAAAATAAGTGCAGATTTGCTGAAAA
TCAGTGGCTTTTGTGTGCGGCTGCAGGAGCATGGTGAAATGTTTGGACACTAATACCCAT
TCATTTCGGTAGCTCCATAAATAAAAGCGGCCAGCTATGCGGCTGCCATGAAGTGGTATT
CTTTGGTGCCCAG
>uce-1184_Coregonus_laurettae55_57 |uce-1184
ACACTGTGACCCCCACATGTCTGGAGGATACGGCAGGCATACTGAAACATTGTTTTTTTC
TAACCGGCAAGAGTGAGGGAATGAAGTGCATCGATTGCTTGTGATTATTAACTAGACTGA
GATAAGCCCTCTCCTTATTATGCAGATTACTGAGGCTCCCCGCTCCAGCATATTGTACAG
ATGCAGGGGAGCAGCTGCTCTTACAGATGGTGGGTACACGGATCTATCATTATGCCTCCA
TTGTCTACACTTCAATTGTTTGGGGGACAAGAGAACTGCATCAAAGAGGAACCCGACT
>uce-1287_Coregonus_laurettae55_57 |uce-1287
AATCCGTCTTTGCAACTGCCATGGCAACGGAGATTACCATGAATATAAAAAATCTAAAAC
CTCTGAATAGAACGATACATAAATTAATTAAAGAACACAAAAACAAGTAGAGAATTAAAG
TTAGAACATCTGTCAGAGACTTAGCTTCCCATCGTAATACCAGTGTTAGAACATTTATAC
CCTTGAAGTGAATGATCCCTTCTTTAATTGACAGTCAAGGAAAAGTGGTTGCAGCAGCAT
CCTGTAGCCGCTGATAAGAAAGCTTTCCCCCTCTCCCAAAAAAAACAGTTTAAAGAACCT
TGGCATTAATCCCTATTGTCACCCCAGTGCAGTGGAAGGACTTACAAATAGCGATAACTC
GACAGAGGCTGTCTGTTCCTGAGGAGTTAGGGACAGGCTAGTCGTCGCATGCTGGAGAAT
CAGTCACTTAGATTAATACAATCCATATG
>uce-509_Coregonus_laurettae55_57 |uce-509
TCAGGAGAGAACTCTCAGCCTCGGCTATGCATGCACTTGGCGACCAGCATAGTTCAGCCT
CCTCCCCTCATCACCATGGCATGTTCATCTCCCCAACAGGTGCTTATGGGCACGCCGAGA
CTTGTGCCCTTCCACTTTTCTCTGGACTCCACGACCAGGCGGCACCAGGTGCCCACCATC
ACCATCACCATGCCCTCAACGGG
>uce-830_Coregonus_laurettae55_57 |uce-830
GCATCTAAATCTACGTCACCCAGGACTACCCACTGAATGAGTCTACACGCAACCATACGC
AATGTTTTTGCAATGTTGCTATTAGTGACAGGTGTATGTTTGCTGCTACAGTGTAACTGT
AATGCAACGTTATAGGAACCATCCTGTGTGGTATCTTTGCTGCTCTTTTGGTCCTTATTC
TAATCTTCAGTTTCTGCCCGACGTGGAATTCAATGCAGGCCCCCAGATTGGAGAGTTTCC
AAACAATCCCGAGCTCACCCAAGCTTGGAATTGGTTTTCCGTGGAACATCTCCCTCCTCC
CTTTGGGCACTTTACCAATTTGACCAAATTTGTTCCATCGCTGGTTCTAAGTACCAGAAG
TGTTTTCTGCCCACACTTGGACTCGTTTCTGCTATTTGCACATTCTTTGCAG
>uce-769_Coregonus_laurettae55_57 |uce-769
CAGTTCCTCTGCTACCCCCCTCCTCCCCCCATCCTCCTCTCTACCCCCCTCCTCCCCCAT
TGCCCCGGTCTATCAGTGCAGAGCAGTGGTCTGTGAAGAAATTCCCAATATCTAAATTTA
CACACTGTATCAATCTTGTTTAATAGACTGGAAAGCTTATTGCTCCGGTGCGGAGCCGGG
AGAGAGGGCAGCGGTGATAAATTGCGGCGTCCCTGCGACAGCCGCCCGTGATGTATAATG
AAATATTTATGATTTATCC
>uce-655_Coregonus_laurettae55_57 |uce-655
CATCTGCGTGTGTGTTGGCCGGTGGTGGCAGGGATAAATCATTGGAGGCGAGGGTTATTG
GAAATGCAGGGAGATGAAAGACTGAAGAAGCCAGTAATTGCCTTAAAGATCAGACTACAA
AGCATTACTTTGGATTTTACAAGGCTAGCCAGCAACAAAAGAGCGGGTAATTTATGAGCT
CAGCGTAAAAGAATAGCATAATTGCATAAAAAATGGATGATAATGAGCCCTAAAATGGGG
AAGGTGGTTATTATGAAAGTTTGTATTCATCTTCCCCGGCTTGAATGATGGC
>uce-1062_Coregonus_laurettae55_57 |uce-1062
TGAAATCTGAAGCAAGTAATGCAATGATATTAGGATACAGTTTTTGTATTTTTATTCTTG
TATAAGGTTATTTGATGGCTATTGTTTAGCCTCTAGTTCATTCTGTGTTATTTAAATTCT
AATATATGAATCATATTTGGATTGAAGTCATGTTCAGGGGCCATGTTGTGTATGTATTGA
GATGTAAAGCCTTTGAATGTGAATAATTATTGTAAACTATAATATTTTACAGCTTTTTTC
TTACTATATCATATACATTTTCTATTTGCTCAGTGATTTAATCATATTTCTGATAATTTA
ATGATTCTGTTCATTCTCTCTCTGATTGTT
>uce-251_Coregonus_laurettae55_57 |uce-251
TTCCTTCTTATGTCTTTAAAGTAAAAATGACAAGTTAAATATATATCTACGTATTTATCC
TTGTGTGATCTTTGTTTCTAGCCATGTACAGTACTGTAGTTTTCTATTACGTATCTATCT
TTGAAAAACAGTTTGTAATACGTTTTTTTTTTGTCTCTAGAAGATTCCTACTGTTAAAGT
CTAGCTTTCATTGAACCTCTATTCTGTCCCTAGAATATGGAATGATCGGTGAGCATACTG
TAAAAAGTCAGCGGCCAAGATCAGTCTTTGACACAAAGGCCCTGCAGGAGCAAGCTGAAT
CTGCTAAATTTATGGCACAAACTGGTAATACAATAGTTATGTTTCTTTCACCTTTGATTT
TGTTACATAA
>uce-394_Coregonus_laurettae55_57 |uce-394
GGTGGGTTGGGAGGGTTAGCCAGGGCCAGGATTTCACACAGTCAGTATTGAGTGGGATTG
AGGAGGCAAGCTCTTAAGCTGTCTTTTCAGGCGCAGCAAAAGCCCTCCATCTGTCCACCC
CTAAAACTGGGGGCGAGTTTACTCAGCTCCCTGTTGGCTGATTGGGCCTCCTGAAGCAGA
AGTAACAGCATCAATAGTGTAAACCCTTGCTACTTGAGAGTATTACATTTCTTTTCATGC
TTGACTTAATCAAAAGTGGGGAAGTGAAATTTACACCTTTTTGATGTTCTTTTTTACCCG
CTGACTAAGAGAGGGCGATCTTAACCCATTTGATCTTCACAAGCATCCCACTAAATGGCC
AAATATGCCAAGCAGACGGAAGCAGACGGTTGGCAGTTGCCAGTTTGCGGCAGGGTCACT
GTTGGAGCACTCCATGTGGTGGGGCAAGCACCTCACAGAAGGTTCCAGTTTTCAATGAGC
CACGC
>uce-561_Coregonus_laurettae55_57 |uce-561
TATCAGAAAGCTGAAAGGAGAAAAGGGACGTGTTACTGGGCTCTATTGTGCCACAGTTGT
CATTGACTGATCGGGCCCATTTAGCTGCCTTTCACAGTGAATGAAACCACCTGAATAGAT
GAAAGCGAGACAGCCTTCCCCGACAAACAAGGAGCCCAGGAATATTCATGGAGGATCTGC
ACAGGAAAGATTAATGTATTAGAAATTAAAATGGGGCCCGGACGTATGATCTTGCTCTAA
CACTTGGCCAGACCTGTGTCACCCCCCGCTAGCTGCCTGAAGTCGGCACACAGCGCTGCC
AAGGTGGAGAGGAATCATTAAGCACCCTGCCATTGTGTGAGCGGAATAATCAAACTTACC
CCTCCTATTCTTCCCAGCCACGCCGACAATGAATAAT
>uce-609_Coregonus_laurettae55_57 |uce-609
GAGGCATGGCTACTGAGATGAACACAGCTTCCTTTTTTTCAATATCACCTCCTCATGAAA
TTTCATTTTGGATTGTAAATGTACAGTAATTTACTATCATAAATGTGTAATGGGCCCCTG
AATCCAATGACATTGTAGTGGCTAATCAACTCATTTGAAAATGAATATAGATCTATTAAG
TGGGGAGCTCAGCATTTCTGCG
>uce-288_Coregonus_laurettae55_57 |uce-288
CCTCACTCCTAGTGTCTTGCTCCTCCTGCTCCCTTGCTTGAGGATTACAACCTCTTCATC
CATTATTAATGAAGTTAAACTACTAGTGGCATGCTGAATGTGCTGCATGGGAGATTTGTA
GCTAATCCAGCGCAAAACAGCCACAGTCACATAATGAAGGGGAAAAAAGCACAAATGTCA
ACAGTTTCACACAGGGACTGGATTATAGGCGCCACTTTCGCTCACTCACTCTCACACACA
C
>uce-826_Coregonus_laurettae55_57 |uce-826
TCTCTCTCTCTCTCTCTCTCTCTCTCTCTCTCTCCATCTCTCTCCACCTCACCGTGTGAA
ATCAAATTTCCATGTGGCTCCCGTATCTGTTGCACAGCGAGGTGATTTATCAGGGATGCA
AAGAGCATGCAGAAACAATCTTTATTACATCCATTTCCTGCTTGTCAGCCGGGATCATGT
TGGCTGTTCATTAAAGGCGCGGTGCAGGTGAGGAGAATGCCTCCCGATGCCTTGATAGAT
TGTCTGCTC
>uce-508_Coregonus_laurettae55_57 |uce-508
CTCTCTCTCTCTCTGTTTGTGTGTGTGTGCATGTATGCGGTGTGTGTGTGTATTTTTCTC
CAGCTCCCTCGGTTGATTACGGTTCCTTTGCAGACAGATGCAGCACCTGGCTAGAGCTGC
TTAGGCTGAAAGCTCACACCATAAGACGAGGATCAGTTAAGACAAGTAGGAGGACACAGT
TGCTAGCACACTCTGGTACACACACACGCGCACACAAACAAATATACACATCCCTCCCCG
CTGGGTGGTGGAGCGTCGCAGATCATGCACCAGCTGATTAGCTAGAGTGTGAAAGTTGAA
GCTCCACCCCTCAGAGGGTTAGCCCACCAACAGCCAGTGTATAACCTCT
>uce-1293_Coregonus_laurettae55_57 |uce-1293
AGATATGCTCTCTTTGTGATATTTCTTGAGTTGAGGTTGCTGTCATGCTTTTGTAAGTAT
ATCGAAAGTACTGTCTTACCCCATGCACACAGACAGTTTAAGTTTTAAAGTAAAGTAATA
CAAAAATAAAGAATGAAATGTATTCCTGCATACTATGAGATTGTAAATGTTAGCGCCTAC
TGCATCGCACTCCATATCACTTCGCCCCATATGAAAGAATAGTTTGCTATTTTGGAACCC
CCTGGCAGCCATAGTGGATCACCACAGACCCAGAGCTCATTTATCTTTTGTCAGAGATGA
AGCCAAACTAACGCCATCTCCTGAAGCCGCTAAAGAATGAGGGACATAGGGAGGGTAAAA
ATAAACCTGGAGCTCAGGTAACTACACAGAGCAGTCACTCCACAAGTAATGGGTGGCTTT
TTTAAAGTGGAACTCTGTTTGGAACACTCTCTCTCTCTCTCTCTGCTAGAGAATTATGTT
G
>uce-1093_Coregonus_laurettae55_57 |uce-1093
CCAAATCTGGAATTTAATTTAGTCCAACTTAAGGCTGCGCTGGCATGAAAATACTATTTG
ATTAGAACTGCAGTTGTTTCATTTGTGGCGCAGCAGATTGCAGAGCATCTCTATCCGGTG
TGCAATCTGTATTCATTACGCTGTGTAAAGGATGATCCATGTCCTGACTCTGCACTGATA
ATTTCATGCAGATGCACAGCGCTCCAAATGGCCCC
>uce-690_Coregonus_laurettae55_57 |uce-690
TAACATCGCTGCACATATGGAGGAAAAATGGAAATGCCAACAGCACCTCAACTATAAAGC
AAATCAAATTGAAATATTAATCCGCTGATTAATATAACATTATGAGAGCCCATTCTCTTT
GTTGTTTAACAACAAAGGGTTGCAAAATAAGCAACTGCCTAAGAGGTAAGGGGTTTAAAA
GAGTCCCACAGAGGTGCTAAAGCCCCTTTCAAACATCATTACTGTGCATAATGTATTCAC
TTCCACAGTGCTGAGATACGATATTGATGTTTACTCATTTATTTTTTAATTAATGTTCGT
TGTTAATGAATTCTTTGATGAGAGGCATTTTGTAAATCATTATCCATG
>uce-252_Coregonus_laurettae55_57 |uce-252
GTCAATTCAGCTTTAGCTTCAACGAAAACAAAGGTTTTCTCCGGAGTGTACACTGCAGCC
TGGTTAATACTGCCTCCTGTTTCTGGAGCCGTATTTTTCAAAGGTGTGTGGCACATCTGT
GCAGCTATTGTTTATTCATGGAGTAAACCCTTTGAAATGTGTTAAGATACTTCCCACTCA
TTATAAAAATCCTGCCACCCATGGATTAGGACTTTGATGTCACCAATCCTGCTTCAAAGG
CTTCTTTCACTGCTATTAATCACAGTTTAGCCTCTGAAGATATATCCAGAGAAAACATTT
GGACATCTTGTGCAGAAACTTTGAAATGTTTCAGACTGTCT
>uce-1191_Coregonus_laurettae55_57 |uce-1191
TGTGTGTTTATGTCAGTGAGATGGAGAGAGTGTATTCTCTCCTCCTCTCTCTCTCTCTCT
CTCTCTGAGTTTTGGTGTGGTGCGGTTCCCCCGGGGCCCGTGTGTGTCTCAGTAATGCCC
TGCTCCTGATTGCTCTGATACAGGTTAGGAATAATGGCTTTAATGATGTGTAAAATGAGC
AAGCAGTGCCTGTGACATTTACAGATGGCACCGCCTTGGCCTGTTCTTCCCAACTGCTC
>uce-727_Coregonus_laurettae55_57 |uce-727
GGGAGGGAGGGGACAAAGGTTCTTTTTTTGAGTTCATATTCAAGTTCTCTCCTTTTATTC
CTGTTAAAAAAAGTTCACACTTTCGTGATCTGCGTGTGCTGCTCCTCGTCAAAAGGTTCG
TTTTCCGGATCAGAGTCAGTGGTGTCGGAATATCGATAATGGTCAGGCTCATTGTCGCTA
ACGTCCGGCGTGATGGATGTCGAAGTGCTCGCCTCGGAATTCGAAGAATCTTCCACGGTT
TTTGTGAAATACAACTTCACCTAAAGCAGCGAGAGAGAAAGGGAAAGC
>uce-408_Coregonus_laurettae55_57 |uce-408
GATACACTTGCAGTTATGGCTGAACTTTCCCACGAGAGCGGCTGATTGAACGGCTCTCCA
GTCCGTATGGAAGCGCGAAAACATTTCGCAGAGCCGGGGAGATCATTTCCATAATTACCC
CCGTCTATCCGCAGCCTTAACGACCTTCTGCAACAATAAAAAGATCTCTTGTTAATTCCA
TCTCTGTCGCTGACATTCAA
>uce-377_Coregonus_laurettae55_57 |uce-377
ATATTCAAACACACATACACACACACCAGTGGGAAACGGGAGAGCGAGTAAAACAGTTCT
GTTACCTTTCCCAATATTCTTTTTGGTAGCTGACGAAGAAGAGGGAATCATAGGTAATTT
CAACTCAGCACGATTTGACTCAGTCAGAAGGTAGTGGGACTTATAGGCATATGAACTTAA
TATGATGTCAGTAAGGTCCTGCACTAACAGTCCTACACAA
>uce-140_Coregonus_laurettae55_57 |uce-140
TTCCTATTGTGGCGCGCGGCGTGTGTTTGCTCTTTGTGTCGGTTTGAATTGATTTGCACA
GCTCGGCAGACAGAGGCTGAATGCTCAGACCAAGAATCCATAATTTCATATGATCTGATA
GTTCTGCAGTATTAGATTGATTTTTTTTTTGCTCACCCTCCAATGCCGATGTTAACAAAC
AAGCTAAGGTACCTGTACCCACCACGTATCCAAAGGAGAGCAAAATA
>uce-181_Coregonus_laurettae55_57 |uce-181
GCCCATCACCAGCGGAGGAAGCTACCAGGTGCTGGTCAACAACGTGTTCTACTTCACACA
GCGCGTGGTGGACAAGCTGTGGCAGGGCATGTTCAACAAGGAGTCCAAGATGGTGGTGGA
GTTTATAGTGCAGCTCATAGGACAGGTGAGGACAACATACAGTCGTGGTCAAACGTTTTG
AGAATGACACAAATACTAATTTTCACAAAAGTCTGC
>uce-567_Coregonus_laurettae55_57 |uce-567
AGGGAGCTTGAGTTCAGTTCAGGGGCCTTTTCCAAGTGCCCTAATCAGACAGAGGGAATG
AAAAGGCTGATTTTCAGGGAATTAGCATGATAAGCGAGAACACAAAATCAATCCCCATCC
TTGTGAGGCCTCCTCTGATTGCTTTGAACTGTCAAAAAATGGCAGAATCAAATCGAAAGT
GCTTGAGGTTACGGGAGTGATTTGTTCAAGAAGAGATCGCTAGAGCAATTGACACAGCTC
TTGAGACAATAATTAGGTTATCAAAGAGAAAACAGTTCAAGTACCACAGGGGTGAAAGCC
TATTTGCATTGGATTTTCATACAGACAGAGACACACCTCTGTTTTAAAGTCTCAATTTTT
GATATACTCGAGGATTAAGTTCAGTCTGGGATTGCCTCATTATCATCTGAAAGTTTGTTG
CCTCTGTTTGCA
>uce-309_Coregonus_laurettae55_57 |uce-309
GACAAAAGAACAAAGGATGCCGTAGAAGAGAGGCTGCTTACAAGCCGGGAATCTGCTTCA
AAGCACAACAAATGGATCTATCACCTCCCCCTGCCGCCTCTAGATAATGATACTTGGCTG
AAGCTACTACATCTTTATGATCCCTCCTCCATCTATGGCGAACTATAGCCATGCAGGGGA
CCACAACATCTTGCAGAATGTCTCTCCTCTCGCCACTTTTCTCAAACTGACATCCCTGGG
TTTTATCATCGGAGTCGGCGTCGTTGGCAACCTCCTGATCTCCATCCTACTGGTCAAAGA
CAAAAGCCTGCACCGTGCGCCATACTACTTCTTGCTGGA
>uce-846_Coregonus_laurettae55_57 |uce-846
GACGACAACATTTTAAACACCCATTTCCGGGTCACTCAACCAGTGAATTTCTTCATTGAC
AAGATCGTGTTTTTAGAAATTTTCTTTGTAAACCCATCAGCACCTTCATGGAACGAATAA
GATAAGTTTCTGTAAGGTAGTGGGAGACGGAGAAGATGCAACGTAGTAGTTGGCAAATGC
TGGAGTCAAATCTTGTGTGGCAAAGCTGGCCATCCCCTAATACAACAGATACAGTGAGTC
ACAGATCAACGATACACGCA
>uce-214_Coregonus_laurettae55_57 |uce-214
TCTCTCTCCCTTCCTCCCTCCAGGTGCTAACCTCTGTTGATTGCCTGTGGCCTCTTGTAC
TGTGAATGTTAAGTCCTGCCATTTCGACCAGATGCATAAATAATAACAGTAATTACTGGC
CCAGCAATCAAAGTGTCGCCCCTGTGCGCAGGGCCTGTCTAGTGGAGCAAATCGATTGGC
ATCTTAAAAGCCCCATTGATTGTGGGGAGGAGAAAAAACACCAAGGGGGATGGGA
>uce-1219_Coregonus_laurettae55_57 |uce-1219
CCTTCAGATTTACACACACACGTGTATATATAAATATAATATATAGAAATATGCATATAC
ATATGTATCAACTTGTACATGTGTATACATATTTTCCAACTGTATCAAAGCCAATTTAAT
GTGCTCTCAAAATATGGCCCATGATTCCTAGTGGGATGCACATCAATTCACATAGTACAA
CCAGTAGATTAGGTTGAAAAATCCAAACATGATGGGGAAAAGGACCCGGGACCATTTGTC
AATGGTGCTGACATCTGCCAGGTTGGGGATTTTCAGCTTGAGCTTGGAGGAGCGCCGTCG
TAGCCGACAGTTGGCCCTGCTGCGCATAGCGCTGCGGTCCAGTGAGTGGTGGCTGAAGCC
GTCCCGGGGAGCCATGGGCTTCCTGAACTGGAC
>uce-860_Coregonus_laurettae55_57 |uce-860
ATCTATCTATCTATCTATCTATCTATCTATCTATCTATCTATCTATCTATCTTTTTATTT
TCTTCATTTTTGTTGTACCTTCCTTCTCCTTCCAGAAAGTGATGCACACTCGCAAAAGAC
ACTCTGAGCTGTACCCTGAGCTCAACCACCCCACCACCAAGTTCCACACCATAGACAGGT
ATAACAGGGACCCCACCATGTCCACTTTCAAGGTAAGAGCCCGACCCTACGGGGCGATTG
GGAAACGGGGACTAACTGCCCCCACCTCAAC
>uce-695_Coregonus_laurettae55_57 |uce-695
GCCCCCTTCTCTTAATCCCGGGCGTTTGTCGCCGCTAATTACGACGGACAAGCCTCTTTA
TTGAACCTGCTCCTGCCGCCGCCATTAGGATGCATGAGCCGCGGCTGTTGTTTTAAACGC
TCTCATTAAACACACAAATCAGCGCTGTTGACAGAGTGCTTTTGAATTAAGCGTCTCGCC
CTCCTCGCTAGCGCCGCGCGATGACAACGCTAGCAGGGCCCAGGACAAGGAGCAATTTAT
AACACCATTAGCCACACTCGCCGAGGTTACAGGCATCAAAATTGTTCCCGTCTAATTATT
CCTAATGGATACAGGGAGGGGAGCGGCGCTCAGGACAGCTTTTTCATTAGCCCTCAATCA
AGAGGGTCGGGGGAGAGAGGGGTGGGCCAAATGTACTGTGCGGCAGTGTGTGGAGTGAGC
AGGCGAACGGAAAATAAAAAATTATCTTGTTTGCTTTTTTTACAATGCAACATACAGTGG
ATGCATTGGTGAGTGAGATTAGGGAAGAGGAGACAGAGAGAGAGAGAGAGAGAGAGAGAG
AGAGAGAGAGAGAGAGAGAGAGAG
>uce-717_Coregonus_laurettae55_57 |uce-717
GGGATGCTGGGTATTCATGGAGCATAAACCAGCCTTAAGACTTAGAAAAGCTGAAAAGGT
TTATCCCTATATTCTTAAACTGCCTTCTTTTATGTTGGTCTTAGGCATTAAGGATAGGAT
TGTGAATAGCAATTGTTCGACGGCTGCAGTGAGTGAGTGAGTATACGTGGGTGTTTATTT
ATTTTTATTCCCCCAAAAcTTTTCCCTTCTGTAAATATGAGCTGTGTTCTTAACTCTTAG
CGGTGTATGGGACAGAGTAATGTGCTTTTAAGGATACATTATGTGAAAGATTTTCCACTG
CACACTCTGCTGCTTGAAATAAGAA
>uce-120_Coregonus_laurettae55_57 |uce-120
CGGGGCCAGACTTGAAAGGAAGTCTTAAGGACCTGAGCTTATACAGTGTGCCAGATTTTG
TTAAATAACCAGGAGATGTTGATGCCAATTCATGGGTAATTGTCCCTTGTGGCACAGTGC
TGTTGAAAGTCCTGGAGCAGCCTAAGCTCAAGATCACTGCAAGTGTTAATCTTCTTATGC
TTAAGGTTTCAGGTTTTCTTTTGATGTTGCTAAACATGTTGACTCCTATCTCAGCACAGA
AGGCAATCCAGACGTAGCTATGAGCA
>uce-136_Coregonus_laurettae55_57 |uce-136
CAGGGCCGCTCATCCAAAGGACAGAGAGGGAGAGAGAGGCACCATGCTGGTTCCCTGTCT
TTTAGCTCGGGAGAAGGGGATAATGCCTTTTTTGTGTCACGCATCCAGAGGAATTATGTG
CGCTAATTTGATTAGGGGGAGATTTGATTAACTGGAAAATGAGGGCTTTGCTTAGACTTT
CACACGCTTAATTTATCCCTTGCAAAGCAGACGCAACATTGTGTCATGAAACTCTGAAGG
CATATGGGAAGCACTTTCAGTGGCTAGATGGCCCTTTCAGACCCAACAATATCAAGGATT
GCCACGGTTCATATTGGGATA
>uce-167_Coregonus_laurettae55_57 |uce-167
CTGTACTGGGCTATTGTAAGCAGCTGGGAGAATACCCTACTTCTTTTCCTCGATTTTCTC
TACTCTCTTTTTGCCTCCTGAAGGACTGAAGAAAATTCGTAATCCGGATCGAATGTACAG
ATCAGCTGTGTGTTATGCCGGCCATGCTCCTCCTAAGAGTATCAGTGATGACACAGAGAT
GAACAGTAAGAGTGTGTTATTAATACTGCATCCCCCCGTGGCACTGTGCTCTGC
>uce-1316_Coregonus_laurettae55_57 |uce-1316
ACATTTGTGTGCCCTCGGTTGCCAAATTAATTATTGTCTTGACATCTTAATTCTCAGTTC
TTGTGTGTGGTCAAATCAGCCTACTATAGAAAAGCAATCAAGCAATTATTCCTAAATTAT
ATTTGTCCAACTGATTGGTGATTATTTTCTTATTGGGTAAGCTCATTAATTCTGAGCAGC
TTGCTTGTTATGCCTCTACCATTACTCCTTTCCCCTCTCATCCTCCCTCCCTCTCTTCCT
CTCTTCTTCATGCACACTCACTCCCAGCTCCCCCCTCTCACCCACTTCTCCCTCTTTTTT
TTGTCTCTCTCTCTCTTCTCTCTCTCTCTCTACAG
>uce-348_Coregonus_laurettae55_57 |uce-348
AACATCATGCAATGTTAGCGAGTCAGCAAGAGCAGGACCACTTTGCCAGCTATGCAAACG
TACATGGCCCACATCAGAAGAGGGCCACTTGCTTTCTGGGTATATAAACCGCATCAGGCT
TATCTCTGCGCGCACTCCTGACTCCCATTTCATTAAGCACGCGCTGTCTTAACTCTGGCT
ACACCACTCAGCCCCTTC
>uce-414_Coregonus_laurettae55_57 |uce-414
CATCGGTGAAAACACATTAGCCAGGGGGCCGATTTGCATAGATTTCAAAAGGAAGGCGTC
AGGCTCCTGCTCAGCTCCACTCCGCGTCTCAGCAAGGCTTGTTTGTTTAAAGTCAGCCAA
AGCTCTATAATTAGCAGTGTTTAATTATGGAAATGGCTGCTGAGGAGAATTTCAAACACA
CTCCTTCCCCAGATCATTAGTTACACAGGGAGGGCGAAAGGAAATAAAAAATATGAAATG
CTTTCAGCAATGAAGGGTTCATATTTCAAGCTTATAGCTACTAAAAGGGTGTACTCAGAA
AATCAATTTTATGAAAGTCCGTTCAGCACTAAAGGGAGTTCCATGCAACTAAGCAATTTT
GAAATAATGTCGGCTGGTCCTGATTCATGGTTGGTAACAGGACTTTGCTCTCCTTGCCTG
AGACATTATCCTCTAAGCCCAGTTCA
>uce-1307_Coregonus_laurettae55_57 |uce-1307
TCCACTCCCCTGGTATAGAGAGATAAGAAGACAGACTCTTTAGAGCAATATAATTTATTT
TGACCTATCTGCTTGCTACAGACTTATGATGAATAGCTAGAGTGGCTGAAGTCCTTTATC
ACGAAAGTTACCCCTTGATATAATATTGATTCTTTATAACTAACTCGCCACACAAAAATC
AAACTGTCCACTTGGCCATCATCATCATCAATATCATCACAAAGGCAGAGGAATGAAGAT
CCCCTGTGCCTTCTAAAGGGAGCTCTCACAATCTGCTCTCTAATCTTTACTTCGCTGATG
ATGAAAGGAAAAGAAAA
>uce-1069_Coregonus_laurettae55_57 |uce-1069
AAAATATTCTTGCATAAGTGTATTTTTTGATTTTTGTTAGAGCCAGAGAGAGACTTAAAT
AAAACATGCTCTGGTTCTCCCGGTCTTATCACTGACTAGAAATGTGTTGCCAAGCATTGC
ATCATTCCTTTCATGTGACTCCCATACGCCCCAAATTCGTCCTGGCAGTCTTAT
>uce-1053_Coregonus_laurettae55_57 |uce-1053
TTTACTTCTTGAATTGACCCCAGCCCTGAGAAGTATCCCTAACTATCCCCAACGCCTCAG
GATGTGCACTCTGGCTATCCCACCTAAGTCCAGCTGAGCCAAACGCCTCATAAGCGGAGC
TTTTGCTATTTATTGATCTATTTGTTTCCCATAGCTGGAAGGGCACAATATTTTCTCCAA
CCTGACTTCCAGTGAGTACGAGCAGGTGCTAGAGGTCATCCACAAGGCCATCATCGCTAC
AGACCTGGCGCTCTACTTCGGCAACCGCAAACAGCTAGCTGAGCTACTGACCACGGGAGC
ACTGGACCTCAACAACCACCAACACAGGTCAGAGGTTACACACACACT
>uce-943_Coregonus_laurettae55_57 |uce-943
ACCCCTTCCTCCCCCCTCTGAGTCCTTTGTCATTTCATGTTTGCTTTGTTTTATTTACAC
CTCCGCATGTGTTTTCTTCTTTCTTTCTGTTTTTTATCCCACACCTGTAGGGGACAGTCA
AAGGGGAAAAAGAAAAACTATTGAGCAGGCATTTTTGTCCGACTCAACACACAACACCTT
ATCTGAGAGGCAAAAGAAAATGGTGCGCTTTGGGGGCCACTCATTGGAAGAGGACGCAGA
ATGGTGCGAACCCCAGGTTAAAGACTCTGGCGTTGATACGTGCAGTAGCACTACCCTAAA
CGAGGAGAATCAGCATAGCTATAGTGAGAAGGTACTGGAGACTATGTAGCCAAAC
>uce-605_Coregonus_laurettae55_57 |uce-605
CCCTTGTTAGCAAACTGTTAAGACAGCCACTCGGTACACAAATTGCGCTCGACCAAGCGA
ATTTGTTTTGCAAGGGTGACCTGTTTAATCATCTAATTTTCTTTGGCGGACATTTATTCA
TCTGGTTTCCACGGTTACGGAGAACATTAAGGGGCTCCAGTAATAAGGCTGGAGAGTCAA
ACAGGTAATAAAAAAATTAACGCCATTTTCCAGCAGCCGAGGACAGTCGGTGAAATGAAT
CAAGGGAGAGGGGAGAGAACAGAGGGAACGTGGGTGAGGGGCATGAGAGGGGGCCTCCAA
TATTGTTAAAACAATAAGCCCTTACTGGTTATGTTACTCTGAAGATCAGCTGGAGCGGTT
ATAGACATGACACTTTGGGCACAGAGCAGATGAGAAAGATAAAATCCTTAACGTT
>uce-68_Coregonus_laurettae55_57 |uce-68
GCTGTATTATTTATAAGCCAATTAGGGGAAGTGTTACTTGATTTGATGGGGAGACGACAC
ACAGAGTACATTTGACTAATAGAGAGCAAGAGAGTAGAGGAGAGAAGGGAGAGAGCGAGA
GGAGAGCTGAGGCTGACGATTCCGTACGATGCTCTAGGATTACGTGGCTAATTGCCCTGC
TTTATCTGTCTGTCACGGATAGCCATGCATATTTCAACGTTCCCAAACACTTTGATTGTT
TGCACTCGTGTTGGGGCTGTAACAAGTAGAGCA
>uce-1243_Coregonus_laurettae55_57 |uce-1243
GTCTGGTAGATATCATTCTTATTGTCTTTTTTGGGGTTTGCCGTGTGTGTCCCCCCCTAC
CCCCTCTTCTTTTTCTTTTTATAATTTTAATTTCATCCTAGACACTTCTTATCAAAAAAT
GAGGAAATGGGTTTGTATTACCAACAGCTTTTCTTCAGTTCTCAATATCCTCCGTTCCCT
GGCCTCTCAACCTCTTCCCCACCCTCCT
>uce-992_Coregonus_laurettae55_57 |uce-992
GATCCAAGCAGCTCTTTCCCCATCCCTGCCAAAATGCCAGCGCAGTTTGTCGGCCCCAGC
AAGCAAAGGGTGAAGCTTTTAGGCAATGAGCAGCAGGTGATCTCAGCTTTTCTGCAAGTC
CTAATGCTCCTAAAAGCCACTCTCCCTGGTTCTGTAATTGGGCATCAGTAGTTAATGTAG
TATTGACTGCATTACATGCTCCTGTGCATCCTTTCCCACTAATGCCATTTGCATCACCTT
GTACATGTACCATATTGCTTAGCCAATAGCTGTTAAAAGCATCTGAATCATGAA
>uce-915_Coregonus_laurettae55_57 |uce-915
GGTTAGTGCCGCCTCTTGCGGCGTGGGTGGGGCTGACAAGAATAGACCACATTATGCAGT
TCATTTAGTTAACAAGTGAAATAATGGGGAAGCGTGCAGTGTGAATGCCAAGAGAAAAGG
CACAAACCCCTATTGAGAGCTCTTAGATGCTCACGCCGTAACCGTCACATGGCCCATACC
GGGACTACAACTATTTAAAGAGCAACCGTGTCCTTTCAGCACC
>uce-549_Coregonus_laurettae55_57 |uce-549
CTCTCTCTCTCTCTCTCTCTCTCTCTCTCTCTCTCTGCGGTTTTCCCCAGACAGGTTCTA
CAGTGTTTTAGAGGGGATGGATTTAATTGCTCTGTGGGGATTGGTTGGCTGTGCCGGGCT
CTGCTGTTTAATTAGTGTACCCTGCCGGGATTGGTTTAATGCTTCATGATCTTGAAATTG
TCTGATTGTTCAGCCCTCTGGGGACTCTCTCTGCCTACGTAGGCCAGCAGGTTTAGCTAA
ACGTTGCTCTAGGCTTCTACAGGATTGGGCTGGAGGAACAAAACCCTGAAGAGAAGAGCA
GGAATAGGGAGGCAAAGATGGTGGATAAATGAAGATAGTTCACTCAGGCTGTTTACCATT
GAAAAAAATGGT
>uce-413_Coregonus_laurettae55_57 |uce-413
AGGAAGTGGCAGCCTCGACTGGCTTAACGCTGTCATGCCTCTGCATATTGTCAGGATCTT
CATCATTAATTAACATGCGAAGCTACCCCATACCTGCGACCAATGTCAGAACGTTTCTCT
CTTACGACAAACACCCACCCTGATGCCACAGCCCTAAACGCCAACTGATGGGAGTAATTC
AATTAAAATCA
>uce-761_Coregonus_laurettae55_57 |uce-761
CCGATCTTTACATGCACTTTCTTGGAAAGTTGGAAGATCTTTATGGGTCCAGTTTCTCTA
CACTTTAATACCTACTAACAACTAAGATAATGTCATTCTTTACTCTAATAATCAAATACA
TCCGTTTTCCAAAAGAAAATTATGAGTGTTTGTGTCTCTTCATTCTCTTTTATTTCTTTC
AGTTTTGTATGCTTTATGATTTGCCGATAATGGGGGTTTGGAATAATT
>uce-364_Coregonus_laurettae55_57 |uce-364
GATGCATTCTTTCTGCAGCTCCAGGGGCTCCCTCTTCCTGTTTACCTGGGAGTCCTATGG
GGCGAGGTTTAGCTGAAAAGCCCAGTCGGAGCCAGTCAAAGGGAGCGTGGCGCAGGCCTG
ACCCTGGCGCTACACTCATTGTGTAGTGCAGCGGTGTAATGAGGCCCTGTGTGGATATTG
ATATGACAGAACAAAAGGCCAAGGTGCAGTAAGGACAGCAATCCACACGTTTCACACCAT
TTGTTTTTCACACCGTATCCATCACATTAATGGGTCACCTTTCTGTGACAGCTCATGATT
ACCTGCTTACCCATGGAGAGAAAAGAAGAGGGAGAGAGAACGAGAGAGAGAGATAGGGGA
GTGGGGGAGACAGAGGGGGTTGAGAGAGAGGGGTAAGATGGGGAAAGGTAGAGAGAAACA
GTGGGAAAAGAGTGAGCGAAGGAGCTC
>uce-758_Coregonus_laurettae55_57 |uce-758
AGCTCGGAGCCTCCCTCCCTGCCTCCACGCTAGCGTAAGCAACTAATGAAAAGAATGTAG
TCACAGATCTCATTTTTCAGGCAATTCTTGTGTAAACTGGAGATTTTCCAGTGTACGCAC
TGTGTAACAGGGGCTCCTCCATAAATCAGCCAGCTATGCCACTCTGCCGTGTGCTGCCTC
CTGA
>uce-30_Coregonus_laurettae55_57 |uce-30
TTGTGTTAATATATATTCTTTATTACCTATTTAAGAAAAAATTAGGAGAAACATATTTCT
AAACAATGACGAATAGTAATTCCTTTCTTTTGTGCCATGGAGATCTGCTGTGTTTCACAG
AGGTTGTGCTGTTTGCGCTGATATCAATTAAAAGTGGATTAACGGGTACATAATGACCTT
TAGCAGTAAATTGTGTGTAATGTTGCAAGGCAGGATACAGTATATTCCCCAGATGTCACA
CATGCCCCTGACGTATGATTGAGCAGATGTCTTAGCGAGTCCAAATGGTCCACAAAGAAC
ACACACTTCCAGACACACACACACACACACAAACACACACAGACACCACATTTACG
>uce-1160_Coregonus_laurettae55_57 |uce-1160
AACGAATGGCCGGCTCTGTAATTTCCCTCCTCGTCCATCCCTCCATCCATCCCTCCCTCC
CTCTCTCCAACATGACCAGGTGATCAGAGTTTCTTCCAGGAGATTAACCAGTGCTCTTCG
TCCAGGTCTGAGAGCTCGCATGAAAGATTCACCCCGTCTGTCTTCTGGTGTGTAAATATT
GTGCTAGCGGAATATGAAAGTAGTGCAACTATAAGGTACAAAAACATAGGGAGAAAAAAG
ATCAAGAGTGGGTCTTACATCAAGAGGGACCCCGAGGATGTCTTTGTTGTCAACTTCAGA
AGAGGAAGAGGCAGAC
>uce-808_Coregonus_laurettae55_57 |uce-808
GTCTTTTATCACAATCTTGACCCGAAGAAAGGAATTCTCACAAGATATCAAAACAAAAAT
CTATATTTAATATGGGGGCAATTACAAAGCGAAGTTAGCTGCACAGGGCCATCGTCACCG
GAGCGCCTGTTTTTCATCACATAGGTCATTAGACGATGATGGATGTAAACCTATAAAGTA
TCTAAACTGGACCTTTTAACAAACCATGAGCAATACTATCATTTCTCTAATAGAACCTGC
TGACCGTGTCATTCCCTGCTGCCATTTGTCATTTTTCTTGTGAAATAATCAATATCGAGG
CGCTTTCAAATAAATAATATAAAAGTCATAGTAGCCTACCAGAGGAGCAACAAAATAGA
>uce-1001_Coregonus_laurettae55_57 |uce-1001
CCCGGCCCGCGGCCAATCAATACCACTTTCCTGTTTTAGAGGTGGGTAATTATGAGGTGG
AGAGATTGTCTGACCTCTCACCCCTGCTGCATTACTCGGCTGATATTAAGATAAATTGCC
TGATTTTGGGTAAACATATGCTGCAATTCAAACTGTCAGCACTGGTTTGCTCAGGGATAA
TTTGTATTGATCTCCTGGCTTCTTCCCCATTTTGCCTACTGACCTCACGGATAATTAGAG
AGAAAGAGACACAGTGAGGTAAGGCAAGGGTTGCATTTGAATACTTCGCCAGGTATAAAG
AGCATGAAT
>uce-636_Coregonus_laurettae55_57 |uce-636
AGCCCCCAATCTTCAACTTGTGTATTGCTGCAAGTCAGCGATATCATCCGAACCCCAGGA
GCCTCCAGCTCAATCTTGATGGATCCCTGTCTTGCTGACCCCAATACTGTTCTTCATCTT
GTGTTGTCACAACACCCTGCTACCTTGATTCACTCTTGGTCGTTGGCTAGGTTTTGGATT
TATTACTTTCGAGGCCGAACAATCAGTGGACCAGGCTGTCAACATGCATTTTCACGACAT
CATGGGCAAAAAAGTGTGTAGTTGTAGTTTTATTTTACCCTCAAGATCAAACTGAGGCTT
GGGCGACAGGAAGCATTGTTTGGCACTGTTAACGTTGAGTTACAGCTCTTATTTTCAGGG
GCCACCAAAATGAGGTTGAAGGCCTAAAGCTCTTTTAAACTTCATATTTTAATGACATGG
CTGAAGATCGCTGATATGTGGTACTCCAAAGATTTTCCTAAAAGATCAGGTCACAATGTT
>uce-175_Coregonus_laurettae55_57 |uce-175
TCTTGCATAACCCACTACTCCCCATCCACAATGATTTAGTGTGCCTTTAAATCAGTTTGC
GCACACATAAAAACCTCAAATAAAAATCACCAAGAAAAACCATTGCACTCTAACTGTTCT
ATTAAAATGATACCCAGCCCAGCCTTTCTTCTCGGCAATACCGTTTATTC
>uce-1018_Coregonus_laurettae55_57 |uce-1018
CATGACCCAAAATAAAAAAATCTAGTGCCATTTTTCTTTTTCATAATTTTTTTAAAGAAG
TGCATCTATTTGTACTTATCCATCGGAGACGTGCATTCGCATGTGGTCATTGAAGTGCTC
AATTTGGTCGAACTTGGCAGGGCAGACGGAGCACACATAGGTGGTCCCTTCTTGGCAGCT
TGCTTCCGCAGCCACACCCACTCCTGTTCCGACCCCACCCCCTATTCCGGCGCCTCCGCT
GACGGGCATGGCGAGGGCCACAACTCCGGCGCCGGGTTCGGGCACGGCCATGGGA
>uce-1326_Coregonus_laurettae55_57 |uce-1326
TCCCAACTCAAAGGCTTTGCTCTGGGACGGATAATGCATGTGCTGCTGAGGCACTGAAAA
AGCAATCTGCCGCATACCCCAGGGTCATGTCTGTGGCCGGATGATTTGTGTGAAATGTCA
TACATTAAATATAAGTTTAACATTCAGTCCCGCACTGTAAAACTGTGTGTGTGTGTCTGT
GTGTGTGTGTCCCGCTCG
>uce-1075_Coregonus_laurettae55_57 |uce-1075
AGTAGCTTGAAATAAACAAATTAAGCAAATGAGCACAAAACCTTTAATGTTTTAAAAAAT
AACTTCAATTATTTATATTAGTACAAATAGTTTGATTTCTTTTTCTTTTCTTTTTTACAA
ACACCAGCATGAAAAGGATTACAATAACAGTAGAAAATGACTGTGAAAAACATATTAACA
TCTTCTTTAAATGTCTGCAATTAAAAATGGCATTAAAGAATTACATTGCAAAGAGTCTTT
ATCTGGAAAAAAGTTCAAAAAAAATGTATTGCACATAACAACTCGAAGTTAACTTGCAAC
ATTTACCACATT
>uce-750_Coregonus_laurettae55_57 |uce-750
TTGTGAGGGGATGTCTATGCTGGCTCTGTAGTGTATTAACTGTTTTGTTGTTCTCATTGC
CACTGCAGCCGCCTATCTGTGATGGCTATTGGCCAGAGCTGGCTTGCAGATGATGATGGT
TATGATACATCTACACCCTACTACCACAGCTCAGTATATGGTTGGTATGATGGGTTTGTA
TGATGGGTAAGCTTTCTTTCCACCCTTCATCCTCCTATTTA
>uce-310_Coregonus_laurettae55_57 |uce-310
TATATATATATATATTTAAAGTGAAGCTTAGAGAAAACTAATAATTTTTCAAAGTGCCAC
TTTATTACAAAAGTATAAACTTGACTGACATTTTCATGAATAGTAATCTTGATATAAAAC
ATTACAATCTTTTGCATTTTTAGCACTTAATTACACGCTTTGAGTACAAGACCCTGTAGT
CTGATTAGCAAACACACAACATTAGCTGCCACATAAAACTTAGCTGGGCTTTTCAAAGAA
CACACCA
>uce-752_Coregonus_laurettae55_57 |uce-752
AATGGGAATCCTCACCATCACCCCTGGTCTATTGGCAAAAGGATGCTGTCATCATGGCTT
CCGGTTAGGTCAGCCAAGGGTCAAGGGGCATAGGTCACACACACATTGTAAGGTGAAAGC
CAAGGCCAAACGGGACAGGCAGTCTCATCTTAGCCAGTCATCTTAGCCTCAATGGACTCG
GACTCAGCCTCAGCCCGCAGCT
>uce-705_Coregonus_laurettae55_57 |uce-705
TAGCCCTGATCAGGTCAAACGAAAAATATTGGAGGTCTGGGTGAGGAGACAGGCCCGCCT
GGCGCAGATAAATGGACTGATCATTTCTTATTGAGAAACAATTCCTAAAAGGTAGTTTAC
TGTGTGACTGGGGAAGCGGGGGAGCGGAGAGCACGACGCGCACCCACTGCTCCCTCTCTG
ACCCTTCCTCCAGCGCCGGAATGAAATGGATAGAGAGAACGCGCGTTTCTGATGGCACTC
CTCCGCCAGAGAGACACTCCATTTGTTATGAAGTAGGGGTCCTGATGAAGTGTAGGGAGC
AC
>uce-745_Coregonus_laurettae55_57 |uce-745
TGCGCTTTTGTTGCATTCCAAGAGGTTGATAAATCAATCCATCAAAAAATTATTTGTGGT
GAAACTCAATCAAGAAAGGTCATGTCTGCGGGAAAAGAACAGATTAAATTAGCATTGAAT
TAGACATGGAAAGTGAGCTCTGTCAAAACCATCACTGTGCTCAGCACAATTAGAATATGT
TAATTATGCATTTCATTAAGGGCCTACGCACTCTTTGAATGTGAGATGAAATGTCACTGG
TGTAGGCAGCCGAAAAATGAAAGAATGCCAGGCATAACTTTCTTTGTGCAATGTGTGACA
CCTTCATTAACATCAGGGATT
>uce-60_Coregonus_laurettae55_57 |uce-60
TTTGTTTCATTTCTCACTTCCATCTTCTTTCATCTCATCAATAAACACACGCTGCAGCCT
ACCTTCATAGAGGACCTCAACGAGTTCAAATGTACCCACCCATTTTTTAACTATACGTTG
AATATTTTGGACAGGCACGCCTTTTTACTTACGATTGG
>uce-233_Coregonus_laurettae55_57 |uce-233
CCGGGTGGGGGGGTCCCCCTCCCCTTCCCCGTCCTGCCTGTGGTTTGGGAAAGCTGCCTG
CTCCCCCTGGCCGTGTGACAGAACCCCCCTTGGTCAAACTGTACCTTGTCTTCTTATTCC
ACCCGCCAATAGAAACGCTATCAGTCAACGATCCCCCGGATGTTCTGGACAGGCAGAAAT
GCCTTACTGCCTTGGCGTCTCTTCGCCACGCCAAGTGGTTCCAGGTTTGCATCTTGTCTT
TATTTGTCTTAAAGTAGTTGAGTTTTTTCATTTGACGCAGTTTC
>uce-1338_Coregonus_laurettae55_57 |uce-1338
CTCAGGCACTAATGGTTATTTAATATGGCCATCAGCGGTCCCAAGTCCCCAGCATACGGC
GCTCGCACAATAGCCTCCAAACCCTCTTTAACACTTATTTGAGATGACAGGAAAAATGAA
ACCGTTTGTGCTTTCAATGGAAAAGCAATCATTGGTACATTATACTCCGCTTGCCCTATC
ATGCTAATGCTCGGTAAAAATGTCACCAAATGTATTTAAAGGGCTGATGGAGTGTTGCCG
TTTGATTCCTGCTGCCCGCCTGATTAATAAAAACCTTCAATTTGTATGTAAATGCAACCT
GGGGCTCATATCATCCGCACACCTGCACCTGGAGAAAAATAATAAACT
>uce-444_Coregonus_laurettae55_57 |uce-444
CCATACTATCACCTCTCTCTTTAGTGTCTAAGCGGTGGCCATTTGTCAGGGGCAAAAGAG
TTTCAATCTCTTTTCCATTTCATCCAGATAGCGCCATCGTTTTATTACCGACGGGCGACA
GGGACGTCGTTTCATAAGGTAAAAAGGAGTGCCTCCCGAATGCATTTCCCCCCCAAGATA
AAGTTGGAGGTTTACAGCCATTTCCAGAGCGGCGACTGATAATGTATTATTCCGTTAAAG
CAATGATCAGGTAGTGTTGGATGAATGGGAGATGTTCAGCACCATTACAGACTGGCACAT
CAGTGAGGCATTATTACATTATCGCTGCTCTTTAGTAGGAGATTGGGTGTGTGACCGGGT
CCTGAATACACTCATCCCGCTCTCGGCGGCGTAAATTGCAGATTGGCTCATTGACTTCAA
TGATAAAATGTAAAAATTGCCAGTAAAGGGAACATAGACTCAGGTTCACTCCTTAGCTGT
TTGTCAACAGGCAGATGTGGCTCAGACAGCGAGCGCTGAGCATGTTAAAGAGATGCTTTT
CATCTCCCAGAGAAGGAAAGGCAATGTCATTTATTCCTGGAAACTACTAAAGCAATACCT
CACAAGATA
>uce-1270_Coregonus_laurettae55_57 |uce-1270
TCAGTGAAATGGTAGGGTTTGACTCATTAGTTCCATCTGCATTTAATTAGAGGCTGGCTG
AAATTGGATTTAACTTATTACTTTTTCATGGATCACTTTCTTGTCATCACTTCAAATTGG
ATTGCAGCCCCAGGTAACTAATTATGCCAGCTGCAGGATCAGGAGTGGAGAAATAGGTCA
TTAGGCACAACACTGTCGGACCCTCGCTGATAGTCCACTCGCAC
>uce-756_Coregonus_laurettae55_57 |uce-756
TCTCCCTGTGAAGTTTGCTGCCACCGCCGTGGCCATGGTGGCTGTGTAAGTCCTGATGCT
GCAAGAGTTCCCTGTGGTTCTGGAAGCTGATATGGCAGTGATTGCATCTGAAGGCTGCCT
GTGACAGGTGAGAGAGGATGTGATGTTGGAATGTAATAAGAGAATCCGCCGTGTAGTTAC
AGATTGTGCATTTCAAGCTGGTGCCAGGGGGGAGCGTCTCTTCCATTTTGACACCTGTTA
GGGAGATAAAAGGACACTGTTGAGATTCCTCTTCGCCTTCCCACTCTGCCTTAATGTTAA
CTAC
>uce-546_Coregonus_laurettae55_57 |uce-546
GTAGAGATGCGGGTGGGTCACAGGGTTATAGGGGTGCAGCCTGCAGTAGTGTGGGTGTGG
GTGGTGGTGGTCTGTTGGTCTGGACTGGTTGACATCTCTGTCTCCTCTCTCCCGGCAGTT
CATGGCATCAAGTGGACTTGCAGCAACGGGAACAGCAGCTCTGGCTTCTCAGTGGAGCAG
CTGGTGCAGCAGATTCTGGACAGCCACCAAACCAAGCCACCT
>uce-797_Coregonus_laurettae55_57 |uce-797
CAAAAGAGCAATAGAGCAAGAGAGAGAGGCACTGTATGTGTAATGAGCTTGAAATAACCC
AGTGCTTTTTTCCTCTCTCTCTCTTTCTGTGTCCTCCCTTCTTTTTTCCCCTCTTTTGGG
AAACATGCCTTTCCCAGCTGCACAGCCCCCACAGTGCGAGGCCAGGCCAGGAGCACAGCT
GGCCAGACATTGTGGAGCCAGTCGACAGGCGCATGGAGCGCCGCCCGCCCAGGCC
>uce-697_Coregonus_laurettae55_57 |uce-697
AGATGCATGCGCACCCCAGCAGGCCTCGAGATAGCAGCTAAAGAGCTTATTTCCCAAATC
TCTTTATCCTTTCTAGAACTGTGAGATGTTGACAGAAAGTCAGTTAACTCTAGCCAGTGG
CAGCTGCATGGGTTTTGCATAATTAATTATTTATACCAAGCCAGACACAGTAATTACCAT
CCAGATGAATATGATATTCTAATCAGGCACGCTTTAATTTTAATTGCCCTCCAGCATCTA
ACTGTCAGCGCTGGCCTGGCTTGATAAAGTGGAGACTCTCGAAACACCATTAGACATCTG
CTCCAAGAGCATTGCCTCCGCTACCCCACCAACACCACCACTCGCCATAACAATCAATAC
AGGATTGGTGTGTGTGATTTCACTCATCTTTCTGTGGAAAGCCATTTTCCGTCAATGACA
AAAGCAGAACAAGGCTTCAAGCCACAAGGCCCCCAATGACTGATGAGGCCTAGAGGGTTG
GGTTTCTCCGAATTTTGATTATTCCGATAAGATG
>uce-407_Coregonus_laurettae55_57 |uce-407
CGCTCTCTCTCTCTCCTCTCTCTCCCTCATCCAGAGTAATTGAGTTCCATTGGGGGTGCT
CGCAGAGGGAAATCACCTTGTGGCCAACACTTTATTATCTGTAGTCAAAGCGTCACCACA
AATACCATTCTACACACACAAGTGTCACTTTCCATTTGTCTGCGCTCGGGCTGCATTAGG
CAAGCCCA
>uce-1228_Coregonus_laurettae55_57 |uce-1228
CAATAAATTACCATCTTTGCATACATCTGTCAAATCACTGAGCTGAGGCATTCACAAACA
ATATGCATTATTAATTGCATTGTCACAGTTTATTTGGTTAACTTATAACCGACATGGACA
GCCCCTGCCTTGATGGTGTATTTAAAAGCATCAGCATCAGTTTTTAAAAGGAGATCACTG
GGGTGAAATGCACAGCTATACACCACTACGCTATACACCACTGTGGTTTTCA
>uce-552_Coregonus_laurettae55_57 |uce-552
CATGTAAAAGAAAACAAAAAAAATGAGAAGATATGACAAAATTGATCACATCTAGAATTC
CACTCAATCTTTAATCAAGACGGGATTACAAATTATTTTTCCCAAAAAATCTGCAGTTTC
AAAGGGCAAAAAAGGGTCAAACTAGCTCAACCTACTGAGGTCTTTAAAAACCTGTTCAAG
TGCGACTGAAAATGTCCTGAACATGTAAAGGCTGGGTTGTTTACAAAAACATGAGAGAGG
GAGAGATGGTCAGAGAGAGAGAGA
>uce-111_Coregonus_laurettae55_57 |uce-111
CTCTAACTCCCTCCACACACGGCTGCCCTTCACTTTGTATTACTTTATGTTAATAGAGAA
ATATTACATACAACATCATTTGTCTTTGTTACCACGCCACCCAGGAACTCATTTAAATGC
ATGTGTTTACCTCGGCAGACAGGTGAAGACAGGGGGAAGGGAGGGTGTGTGTGTGTGTG
>uce-1147_Coregonus_laurettae55_57 |uce-1147
AAAAAAACAAGGAGAAACAAGATATTCCACTGATCTCAAATCAGAAAGCTTTCAGTCATT
CTTTATGTGCTCCCCCCAGCCTCTCTCTCTCTCTCTCTGGATGAGATTGAGCGTGTACAT
TAGGCAGGGGCATTTTGATGAAATAAAAGCTTGGGCCAGCGTATGGCTAAACAGAATGGG
AGCACTCACTCAGCCTGTCTCTGATTGACCATTAAAGCCATTGATGAATGGGGCTGTCAG
AGGAGAGAATTAAATCAAACATGAAACAAAGCTGTCCTGACGGCCCGGTCTGACAGAGAA
AACCAT
>uce-712_Coregonus_laurettae55_57 |uce-712
AAGTAATGTTGACAAAAGTAAGTTAAGTGAGGGTTTTGTCGCTAGTTAATGCATTGGCGC
TTAAAGCCAATACAGTTCACATAGCTGTGATGGCGCTTCAGACATACCGAAGGCCATTGT
CTCCCATCCTTACCAGCTGTATTTGTTCTCTTCAATAAATTCAAAGTAGCCCCTTCCATG
TTCCTCCCGGCGTCTCTTAACACCCTTCTTATTCTTCTGATCAGCATTCGTGTCTTTGTC
CGCATCCCCTTTGGAAATAAAAGAAAAATATAATGAGGTGCTCCTTTATTGAAAGGATAG
GTCGCACTGTGGCTGTGGTAGGGTTGGCCCACACAGACGACTAACTACTTGTCCATTAGG
ACCTCAATACTTTCATTGAATGTGATGGAAGACAGTAGAACACTAAGGC
>uce-449_Coregonus_laurettae55_57 |uce-449
CGTGTTTCTTTTTTAAAAACTCTTTATTATTCCCTTAACCCCTTGCAGACAACAGCCTTC
TAAAATCAGACACCCATAACTTCCTCACTTAAACTGTATCCCTCCCATCACAACAGAGCA
AGCCACTCTATCAGTAAATGCTAATCTCCTAATTAACAAGCTAATTAGGCAATTACAGCT
TTGCAGAAGGATGCCTAAATGAAATATGACAACACAGTCACTGCTTTCTATGGCACCTGT
GGGTCTTTTCAGATGTCACATTGAAAAGCATAATATACATTTGAACAGATGAAGCATA
>uce-194_Coregonus_laurettae55_57 |uce-194
GCTGTTCTGAGTCGGGAGCAATTTGAATAAATTATTCTGGGGGAGAGAAAAAAAATTACT
TGGTGGGTTCATTTTGTGCGAAATTATATTTTCACTGGAAAGGTTAATTTTGAAGGGAGC
TTGAATGGCTGGAAACGGTGCAGCTGAGAGAGCCAGGCAGGCAGCCTCGATCGGTACGGT
GTGGAGGAGAGGAGAGAGGAGGAGAGGCGGCAGTTATTAAAAGCGATTGCATTTCCTTCC
GGATGTCTCCAGAGAGCAGAATCAGTGGAGATGTTAAACCTTGCTTGACACCCCAGTTGG
ATAATTGTGGGTGTGGGAGCTAATCAGCGGAAGATGTCTCCTCAATTTAAATCTTGTCAG
TTAGTCGAGATTAGGCCCTCCTGTATCGGGCGCCATTAGCTTTGTTGC
>uce-723_Coregonus_laurettae55_57 |uce-723
AGGATGAAACACTTCCCCTCTGAAGCAGAACTTTTATGTCAGGTGAAGCCAGACACATCT
CATCCCCTTCAATAGATCCTCGTCAATTTCAGGCTTAACATTTTATGGGAAAGGATACTG
TTTGATGCAGTCTACCAGTGGTCCATAACAGCAGTCATTTATTGTGCACTGAAAAGAGGG
GGAATAAATATTACAGCGCACAGGCAGGGGGAAGGAAGAAGGAAGCCAACACACCCGTTA
AAAAGGGTCGGGGAATCATGTTTAATATTTCTGAATTTTTACTCACACATGCAAGACTTG
CTACAGGAAATTAATCATGAGAAAGATACAGTATG
>uce-151_Coregonus_laurettae55_57 |uce-151
GTAACAAATTAATTCCAACATTTTCTCTTGATAGAATTAGGGCAAGTGCTGGTGCTGTCA
CAAGTGTTTGGCTGCTCCGGGGAGACAAATTGCCGGCCTGGACACGGGTAACAAGCTGCA
GTGTTGAGTCCCTGATAATCTTCCCACTAATTCTCCATTACAGCAAAATGAAGTCATAAA
TCTTCCTGACAGCTGATCGATGTAAACATTGTTTCCCCCATGATTGCCAG
>uce-446_Coregonus_laurettae55_57 |uce-446
GCTTTGCATTCTGTGCATAATACATATTTGTTTTGTAAATCAAATATGTATTATGCACAG
AATGCAAAGCACAAATTAAATTATGTTAATGAAATGAAAGAGATATGAAATGCATATTTC
ATGGACAAAACATAACCCCAGCGAACAGCCATTTCTTGATAAAATCTTTCAACACAATCT
CATTCGGAGAAAGACATATTGCTAAGGCAGATAGCACCTCATTAAACTGGTCTCCTTTAA
TATCAGTGCTTAGTATATATAGGATTGTAAATAACCACTGGGGGACGAGGAACCAATAAT
GAAATACTGTCTTTAATAGCTTGCCATTGATGTCAGCATAAAAAGTGTAGTAGAGGAATA
T
>uce-187_Coregonus_laurettae55_57 |uce-187
TGGCAGCTCTCTCTCCCAGTGGCAGGAGAGAACAAACATAAATCTTCTTCAACAATCTAT
TTTCCATCATACTTATTCACAGGGGACATCTCAAAGTGGTCTTTACCCTTTCTGTCAATG
GCTGCCCTCATCCATCAATTTCATAGAGAATTATACCCCAGATCGATGTAGTTCACGACC
GGTAAGCATTTGTCGAGCCCTGGTGTATGCCGCCTCACTGCCTTGCTCTCAGTGTTCTCA
GGCTGAACTTGCTGACCATCCACCCATCCCCGAATATTTCACACCATATAGTGCAAACAA
TTTAGACATAATCTTAGTGTTTATTAAAAAAGGCATATTCTAGATTATTTTAAACCATGC
AGTAAAAAAAATGTCATACCTAGATTTATGATAACAGAACTCAA
>uce-1282_Coregonus_laurettae55_57 |uce-1282
TGGTTCCTTCTCATTTGCATCCACCATTTTTCATTCCTTGGAATATGGCGTTGGGGGACT
TTTCCATCATTAAGTGAATTTACAGCGATTTCCTTATGTGTTTTCTCCAAGGGATTGGGT
TATGAGATGCACATTAAATATCCATTAATACCTCATTATCCCACTGATAAGATTACCATG
ATAATGAGGCAGAAATTCTAATTGTTTCACTTCTTGTTGTGCCACTCATTTAATCATCCA
CCTGAAAGACAAGTGCTCTGCGCCCCTACCTTGGAAGACTGTAAACATGGA
>uce-1321_Coregonus_laurettae55_57 |uce-1321
CACTTCCATCGCACAGAGAGCAGGGAGCAACAATTTCCCCATGGATTGGAAGGGTTTTCA
TGAGGCAGGCAGATGGAGAAAATACTGTTGACATTAAACTGTTCCTCTTTTAAGGAATTG
TTGTGACAAGGTGGAGCTCCCATCACTCGAAATAGCAGCTGGATAGCTACTGTTT
>uce-183_Coregonus_laurettae55_57 |uce-183
TAATGGATAATCAATAAAGCGGGAAATATGAGGCAGCAAACTTTATGAAGCCGAGAGACA
TATTACTCCCCAACAACACTCGTTTCTCTTAACAAAGTCACTACTCGACTGTGCCTAATA
ATCTGAAGGAAAATCAAAGGACCCGCAACCACATCAGCAATATTGGCAACTTATTCCACT
TTAATGGCATTTTGATTGATTTTCCTCCCTCCTAATGGTAGTTTTATAGATTTGACGCTG
CTTCTGCAAAACAGTAGTGTGTAATAAACCTTCCC
>uce-273_Coregonus_laurettae55_57 |uce-273
TGAGTGACAGCTTGACACCTCATTCGGCAAGATTAATAGAACGACACAATATTTACGTGG
CAGAGACAGCCAATTATCCCACCATCTATCATCCAGATTATCTTTCTGATTGAAAACTAC
TCGTCCATGTAATCGGAATTATTTGGAATTAGAAGGGACTTTATGGCTTCTTGTGTCACT
TTTCCTGGACGGTGGCAAATTAGAAATATTAGATACATAAAGAGAGTGCAGGAAAGGGGT
GAATATTTCATTTAGGCTATTTGCCCCGGGGTGAACCCAAGCATTTTCAACACACCATTT
GATAGGTTTATGTAAACAATTTAA
>uce-458_Coregonus_laurettae55_57 |uce-458
TCATGAATGCAAAAACTCTGGAGGGAGAGAATGAAGAGCTGGGATCTCTTTCTTCACCTT
TTGTTCTTTCAAAAGTGCCCCTTATTTTATTTCCACCCTCTCTTTTTCACCAGGACTCTC
CAATGAATTGCATTACAGACAATGCCATATCCAGAGTGACACAAATTTATTTCGGTTGCA
CCACCATAGTGTATTTCCACAGAACCAGGGGCGATTTGTCTGGGGACAATTTGGTTTCCA
TAAAGGATTTAAATGGTTTCGGTGGAGATAGTGGGGCAAAATTTAATTTGTTTCTCATTT
ACTACAGCAGGTATGAAAAGGAGAAAAATTGGACGGCTGATGGGCTAAAAATTGGTGCTG
TCCCTCTGCTGTATCCCCAAAGGGCCCAGGCCCTGCATCA
>uce-1007_Coregonus_laurettae55_57 |uce-1007
CTAACAACTACCTTTTGCCAGACCAATCTATCTACCAAATTAGTTTATCGTGTAATACCC
TTCCAGAAGCTCTTCTGGCAGAAACAAGATATTATTCTCCTGGAATGGCCCATAGAAGGA
GGGAGAAGCCAGTCAGATTCATATTTCATTTCTGCCACAGAAACCTCATCAGTGTaATCT
CATGGGTGTTATTCAACCATCTGCCGCTATATTACTTATCTTTATTTTGCAACTAATTAA
CAGCATAATCTTCTAAATTCAGCAAGTTAATTATCATTATTGTGGTCTTTGCAGCATCAT
CAGTCCTTGTAAAGCGCTGTCTCCGTGCCCCCGGAGAGCAGG
>uce-1281_Coregonus_laurettae55_57 |uce-1281
CCTAACGGTGATAAATGAGTCCTTTAATATCTGCAAACACTTTATCTCTGCTTCATCTGT
TTTCATTAGGCCGGCCCCAACCTCTGGCTGGGTGAGAACGTGCTGCTGCTGTCTACTGCC
TCCATTAAAGCACTGTGGACATGCCCCAAATGGCACACTATTCCCTATGTAGTGCACTAC
TTTTGACCAGGGCCCATAGACA
>uce-103_Coregonus_laurettae55_57 |uce-103
CAGTACGTAGACTAGGGCTTTCACCACTTCTGTTGCAAGCACTGGGGGTTATCAGAAACT
CAAATCTCAACACTACCCTCCCACTGCACGGCTCTCGTGAAGTATAAGACAAGGCTTGCC
TATTTGTTGAATGGCGATGAGCAATTAGTGGGTGGAATATTATTGCGATCTTAACGAGGC
TCGTTAAAGCTA
>uce-469_Coregonus_laurettae55_57 |uce-469
GATAGTTAAATTTGCTATTGCTTTTTTCTTGTCTTGTTAAACAAAATCTTTAAATCTTTT
TCAATAAAGTTTAGTCTTAATAGAATGTTATAACAGTTGTTCTGGTTCAATATAACCTGT
GATAAGTTTGTGTAGTTTTAAAGCCACTCCGCACCCTCCCTCCACACTACCGCTTTGTGA
TGAAACTTT
>uce-706_Coregonus_laurettae55_57 |uce-706
TCTCTCTCTCTCTCTCTCTCTCCAGCCCCTCTGTTATATAGCCATGCTATTGACCTCCAG
CTTGATCCTGTCCAGGTAAGCTGACGGGGGAGACAATGGACAAAGGAGCATTTATTTTAC
AGGTGGAGTGACACGGCATATCCACGATGCTCCACCCACTTGCTCTGTCTCCTGTCCTCT
CTCTCCC
>uce-691_Coregonus_laurettae55_57 |uce-691
TTCTTACACAGTACATCAAAGTGTTTCAAATCAGGCCAGTGTTTGTCTTTTCTCTGTGTA
CTGTAAACTTCCTCCCTCTCCTCCTCCTTCTCCTTCTCCTCCTCCCTGTGAGTGTATAAT
GCAGACACAAGAATGCTCCAGTGCTGCTCCTACTTCAGGAGGGAAAAAGTCACCTCAGGT
CGATGGCACTCAGTCTGTAAACAGGGCTTCCCGTAAAATCAATGATCTTCAGTTGGAGCT
ATCAGTCTGTGGAACAGAAATAGCCGTGGCTGTGTCAAGACCGAGGCTGAGGCTGGGGAG
GAGAGTGGG
>uce-622_Coregonus_laurettae55_57 |uce-622
ACCAAAAAGCATATTTGTTTTCATTATTTGTTTTGATATTCTGACTTTCTGGCTGTGGTA
ACTAGTGACAACCCTTTAACTGCTCCATCACGAACCACTGGGAACAGGTTGCCTGGGAAA
CGGCCGCATGGCAACAGGATCAGAGCCTGGGAGTTGTCTGCTGCTAGGTCTGCTCCCATT
TTATCGCATTTCTTCACTAGATGGTGTGCAAGCCACTGGAGAGTAGGCTGTACTTGCTCG
CGCACAGTAGGTTACGGCTTGAACAAAACAAACCTGGAAAAACTACATTATACGACGCGC
CATTTCGTAAGGCTTTTGAGGAGGAAAGTGTG
>uce-781_Coregonus_laurettae55_57 |uce-781
AACAATGGCCACAGTGTTGTTGAGGGAGTTGCGTCCAGGACTTTCGGACATTCTTCCCAT
GTCAGTATAATCACTACTGGGAGGTAGCTCCATTAAGGATTACCATCTCATTAATAGTAT
CCATGACTTTTGTTCAAAGGCTACTTGTTGTAATGTTGCCTTGTGGATGACGCCTAATCC
TCTGAGCCTGCAGCTGTAGGCAAGGAGAGGGGTAGATCCCATCACTCTCTCTCTCTCTCT
CTCTCTTTCTCTCTCTCTCTCTCTCTCTCTCTCTCTC
>uce-1226_Coregonus_laurettae55_57 |uce-1226
GAGAGGAGGCCCTTCCAGTTCACTGAGGCAGGCAGGTTATCCCTTGGCCCAGCAGGGCAC
CTAAGTAAGATTCTTCTCTCTCAATTCTCCCCAGACACACCATCCTGAGAAGCCACTTTT
TCCTACCACAGGAAGCCCAAGAGAACCCTATAGGTAGCAGTCTGACAGGCAAACTGAACC
CTGGCCTTTTATATCCTGCCAGGTTTGAGAAGTTGGACATCACCCCAAAAAGCGCCCAGA
AGATTAAGCCCGTTCTGGAGCGCTGGATGGCCGAGGCCGAGGCCCGCCACCGGTCCGGCA
TGCAGAACCTGACCGA
>uce-1168_Coregonus_laurettae55_57 |uce-1168
AACAGGGGCGAAGCGCGGCCCAACGTCGCTGACTGATTACTGTAATTCATATACTTTAAT
TAGCTGCACAAACCATTAGCCACAATTACACTTTTACGGAACGCTTTGTGGCAGGAGCCA
GCCCGAGGACTCCGTCTCTCTGCCGGAGGGGAAGAAAGAGAGAGAGAGAAAGTGAGAGGG
AAGGGGGAGGGGAGAATGTGTACATAGAGGGGAAGAACATATGCACTGAACTAATGTATG
TATATAAAGTCTCAAAATAACAACTGAACAATATGGTCAGT
>uce-1263_Coregonus_laurettae55_57 |uce-1263
CTTCCTGATACAATGAACCGCTCACTCTTGATATGATATTTTATTCCTCTGCAATTACTC
TGCCCCCACTGCACCACGTGTGTTTATTGCCTGGAGCACACATGTCAAATTAAAGAGCAG
CTTATGCACCTGATATTTAATTATTGCCTGCTGCACCGCTGTGCACAATGGGGAAATGTC
AAAGCCTGCAATCTATAGTACTTCAAGCAGCAGAGCAGTGTGCTGCGATCACTGAGCACT
CATGCTCGGCTCACACTCTCACACATTGAATTTAAATATTGAATATGAATGTGAACTTTC
TCCTGCTTGTCCTTGTTCATTTGGCTTTATGTTAGTCTTTGTCACTCACTGTGGAACAGC
TTTGACATAGTAGGAATGAACTGTAATTTGGCTGT
>uce-1064_Coregonus_laurettae55_57 |uce-1064
CAGGGTGTGCGATCCACAGTGATATTTCAAGTCTTCGTATGCAGATTCCTTGTAAGTCTT
TGTGTTTGATTTCAGTTGAGTGCAGTTTGACAAACATTTTAACCTACTTAGTGTAATTAG
TGCTTCATTAGAGAGGCTAACTAACTATTGCTTCTCCCCATAATGATTTGCAAGAGTGTA
GCCATAAAAGTGCATAATCAATGCTTTCCAATTACTCCTCAAGTGCAACCACTATTTCAA
ATAAACTGGATAATAATATAGAGTCATTACAA
>uce-1175_Coregonus_laurettae55_57 |uce-1175
ATCCATAACAGTCATTGCCGGTTACATACATTTCAGGATTCATTCAGGCTATGAAGATAA
TCGAGGAAGTCGACAATTCCCCCTGCAGCCCAATGGATTTATGATACCACTGTCAAGAAA
ATGAGGCGAAATGACACAGTAGCTGACTTTAGCTGCAAATAATGTGATAGTCTGT
>uce-685_Coregonus_laurettae55_57 |uce-685
TGCACATGCCTCTCCAGCGATTCTCTCTGCTCCACTCACCCAGCTGCTGGCTGGAGAAGT
GATTCATGGGCCTGACAGATGCCTGGTGCAGCTGGATCTGTCCTTGATCATCCCAAAAGC
CTGGACAGCACTGTCATTCACCATTGCCCAAATTATCTCTGTATTGACTGCAGAACCCTC
TGTGACAGCGCCGTAATGGCTAATTACCCAGGATGCTTTGGGGTTTAAAAGTATCCAAAG
CATCCTGGGTAA
>uce-683_Coregonus_laurettae55_57 |uce-683
CCCTCCTCCCTGGCCCTTGTCAGCCCCAGCCCCCTGCTGAGCTGCTTCTCCTTCCACCTC
CAAGAGCTCCTCAATCACCTGCTCAAACGTGTCTGTGAGCGAGGGCAGTCCCCCATGCTG
GCCCGGCCCACCCCCGCTCTGTGGAGTCCCATGGCCCCGGCCGGCCGTCACTGCAGCACC
CAAGTAGCCTTCTGTTCGGTGGCCCCGCATACCCAGGGCGTCTCTCATGGGAGCAGCTCT
CATGCAACTGAAGTATGAAATAACCATAGTAAGGAACAGGATGGTCATCACTCTTCTAAC
CTGGTGGAACTAGAGAGAGAGAGAAAGAGAGAGAGAGATGA
>uce-1233_Coregonus_laurettae55_57 |uce-1233
TGGAGTTGAAGCCTGTTCTTTTGTGCTGCGGCTTCTGATCATTTACATCAAGTTGACATT
CTGAGAGTTTACCCTGGGGTCTGTAATTGTATTCTTTCGCCAGTTCTGCATTGCCAACCG
TGAAAATGGAATCTTATCAACCCTGACCAATTTTATATGTACAAAATGAATTGGCAGAGG
TTCAAAAAAAGAGAGCTACATTTCAAATCAGGTGAATGATACATGGTATCAGCACCCC
>uce-149_Coregonus_laurettae55_57 |uce-149
ATGCCGGAAAATAATTCTGCTGCAACCGAGGAAAAATCCTACAGCACTTTTTACACCACG
CCGAAAGAAAAGAGTTAATTAGAAATACAAATTCTACCCAGATTGTTATTAATGGGAACT
GTGGAGTAAGCAACACATATTTTGTGCCCACAAGTAATTCTCAGGTATCTTTGATCTGCG
GCCCACAGCGGATGCTGCTGCATACCGCTGTCTGAGCTTCTGGGACCCTGCCAGCGCCAG
ACATCTGGCTACTTTGTTATCATTGGCTGATCTGCTCCCGG
>uce-541_Coregonus_laurettae55_57 |uce-541
ACCCTGTCTCTGCCCCAAGCATTAATTGTGCCCGAACAGAGCCACATGCCTCAATTAAAA
TAAATTGCTTTTAATTTGGTGCTTTCCTTTTTGCCACGGCCGGCGTCACTTAATTTCATT
AGCAGCGAACCTGTTGAGCGCTTTTTCAAAAGCTTCGTCTCGCGGACGCACTCGAAAATG
AAAAGAAGCCTTTTTCTCCTCTTCCCCCCTCCGCTCCTCAATTAACAGAATCGTTCCCTT
TCAACTAAAATGAATGTTATTGAAACCAATTAGCATAGACTGGAAAATCTCTCATTAATG
AGGGGAGTGTGGGTGAGTAAACAGGAATGAAAAGATGAAATTAGAGGAGAGCCTCTTCTT
GTTGGCCCAGAATAATGACACGCTTAGTCGTCTAATTGTCTGGTGAAAAGCGCGGCTGCG
ATAGTAACAGATTGCCGTGTTCATTAAGCAGCAATGGGCCACCTGCTGCTGGGGCCGCCA
CGCACACAGTCCCCATACACGTGTTACTCCCAGGGGGCAATTTTTTGGGACACAACGCTC
CCTATGAAAAGCAAATGAGCCTTCCAATATGCTGC
>uce-682_Coregonus_laurettae55_57 |uce-682
GCAAGGCACCAAGTAGCACAAGTGCCGACTAGCCAATGGGGTTCAGGGGGAGGTCCGTGA
GCTCTGACCAGTCAAACACAGTCACTTTCCTTATATGGCAGCTCATCTCCATGGTAACGT
GTGCTAAGTTGCAGCAGTCGTGTCAAAGTTCACTATATAGAGAGCTCAGTGAGCTGATCA
GAGAGAAAACATTCTGCTAGCCCAGCTCCTACAATTCGCAATCACTTCCTAACCTCACCC
>uce-416_Coregonus_laurettae55_57 |uce-416
TGGATGTGTGGTGACAAAATACAGTATATAAACACAGGAGAAATCCCAACAAAGGCAAAT
ATAAGGCAATGCAAATCAACAGTCAAAGTAAAGTATCTTAGAGACTAAACTAACCTCTGT
CTGCGGTCACTGTCCTTTGGTAAGGATGGACCCGCGAGTCATACCGTCTCACTTTAGTAG
CCATTGCACCTAGATTGCAACAAGTCCACAAGGTTAGAACCCATTCACTTTA
>uce-1106_Coregonus_laurettae55_57 |uce-1106
CCCACCCCTCGGCCCTGTAGCCTGCTGCGTTTGTGTAGGTTAGATTAAGCTTCTCTGACG
AAGCTGTGTTTACAAATATGCAGGCAGAGAAACAGGCCAAGCGGCGCTGAATAGGAATAG
AATACAAATTGCTTTTTTATCTCTCCCAGGGCCAGGGCGAGAGAAAATGTGTTTGCGATT
GTTGCTCCTCCGCCTGTGAAGGATAAAGCCTCAGCACTGGGTTTGGACTCGCTGTTAGCA
TTCATCCTAGCCTCTCTCCTTCTCTCTTTCTCTCCCTCTTCTCACACTCTCCTCTCCTCC
ATCTCTTCTTCTTCTCCTCCTCCTGGTCTCCACACTCTCTCCCTCCCTTGCTGTTTCCTT
GG
>uce-307_Coregonus_laurettae55_57 |uce-307
TGCTGAACATGAAACTCTGCAAATTTGACTTATAACAAGCAAAATTACACCCTGCTGTCA
TTTAAATTATGGCTGCCCTCTATAAAGGTGTCTTTTAGGTGTGTTAATTGAATCCGGCAC
TATTTTCCAATAATAATCTGTAAAGTTCAGCCATCCATCCCTCACAGGATCCCTGCCGTG
TGCCAGAGG
>uce-468_Coregonus_laurettae55_57 |uce-468
TGCTGCTCTTTGTGCCACTATCCTGCTCCTGCCTGCCTGCCTGCTGACTTTAGAGTGGAG
ATTGCAGGTACAATGTGGATTGTTCTCAGTGTGTTTTTAAAGATCAGAATAACAATGACA
TTTGCTCAGCTCCCTCAGTCACTCTTATTGATCACTTGCCCTCTCTCTTCTCTCTCCCT
>uce-810_Coregonus_laurettae55_57 |uce-810
CCCATGAAACCTATTCCTTGCGTCTCTTATTTCAATACCCCTCTCTCCATGTTCCCTTCC
ACACATCATTAAACATATTATTATAACATGACTGTCAGCTCACGTCTCTCTTCACTCCAT
TCTTGCTCTGCCAGGTAATCAATTTGTCGTCACTCTCTGTAACCCCAGTAAAGTCATCAA
GCGAAATGAGTTACAGCTGCAAAGAGCTTTCAAGAATACAGAGAAAAAAAGCAAGCGAGA
GAAATGACAACACAGCCCAGGAATATTCAGCCGCCTGATAGCACATCCCAGGTCTT
>uce-280_Coregonus_laurettae55_57 |uce-280
CTTTAAAATGCTGCATTAGGTATTTTCCTGCAGTCAGTTTTCATAGTTCAAAGCTGGCAG
TTCAATAAATAGCAGGAACTGGCACATCTCTGTTCTTGCAAAAAAGAAATCAATGTTAAT
CCTATTACCGGCAGTTATCACCTAGCCCAGAAACGGTGGCAAGTAAGAAAAAAAAAACAG
AGATGTCAAAGCGGGAAGGAGAGCGAGGGAGAGTGGGAGAGAGAGAGCGAGTCACCCTTC
>uce-410_Coregonus_laurettae55_57 |uce-410
GGAACGAAAGGTACTATTTTTTCTTCAATAGGGGGATGGAGCTCAATTAGCATTTCACAA
GTCCCCTTTTCCTCCTCTATTGCAACCTTCCCCGCGGAGCCTGCTTTCTCCCGGGATTGT
CCTGTTTTGGGCGCTTGTTGCCGTTGGCAGGGTGACAGTATTCGAGTGTGCAAACTTGTG
CTATTGTCCGCCGGCCAGAAGGAGCTATGGAGACCCACTAATATGACACAGGAAAATGTT
TGCTGATGGCAATTCTATGGGCTTTGTCTAACTCTTTCTCCTTCATGACGACTCGATTTA
AGTCTCTAAATGTTTGACTACAAATGCAGGAGTGCTATCCAGCTCCTTTCCCTTTGTCCC
GCGAGGTTTGAATGAGTAATTCAGCTTTTGTGTCGTTCGATTGAGGGGGAAAATAGAAAG
ACAAGATTCTTGAGCGCTCAAGTCCCCTTTCCATGGATATGTGCTCTTTAGATCCCCCCC
CCCAACCAAATCCTACATCTGACATCACTCTGGGAGGGGGGAGTCTAGAT
>uce-598_Coregonus_laurettae55_57 |uce-598
ATTAAGATCTTCAAGGCGTCATCTCCAAAAACATTTAACAAGGGGTTTGTTTGTTTTTCC
ACAATGTAGCATTTACTTTATGTCCACTTCACATTACTGGCCCTGTGCAGAAGAAATACA
TAGAACATACAGGCCATGTTAACAGCAGAACAAATAGATGCTGCTTCTCT
>uce-660_Coregonus_laurettae55_57 |uce-660
TACCTACCGATCTTGAACCTCGGGTTTTGATAGAGATCCTGTTCAATTAAGTGCTAGGGC
ATTATCCTGCGCATTCTCCCAGTCACTTCTTTAATTTAGTTGTTATAATTAGGCATTAAC
TGGTGTCAGTTCTGCGGCCACTAACAGCCCACTCAGTTCTGCTTGTCTGCATTATCACAG
TTTGGGGGAGAAAGTAAATTATAATGAAGGACTATATAGTCCAATTACAGATAAAAGCAG
CCAAGTGCAGTGCTGTAATTAGGTGCCACTACCTCTCCTTCCTTCAGAATGGCATGTCCA
TGGGAATACCTAATAGCCATTTTTATTACTTTTAACCCGTTACTCATG
>uce-274_Coregonus_laurettae55_57 |uce-274
GACAAAGTGCATCGCCATCGCACACCGTATCTCCCTCTGTAAGTGTGTTTTTCCCCAAAC
CTACTTTATATAGCTGGACTTTGGGATGCTGGGTGTTCTTTTATTTGCAGTTAATTCTTG
CCTCCTTCACCAGGCCCTCTTCAGCATGAATCTTCATTTCGCTCCTGACACCCTTGAATG
CGAATTCCTCATTTCCTGCCCTTTTATTTATATCTGTTGCCCTGGTGATTTGATCATGCT
GACAATACTAGATTAGCAATTGCCTCGTCCTTGAATCCGCCTCAAGGACATCTGTTCCTG
AAATGTTATGTTTGCTGGGTTCTTAACCCTCTGGTGTCCTGGCTCTTTCAAAATGTTATG
TTCAACACCCTGTATTCTTTTTCTGAGGTAATGTTATTCTCCAAACAAAGATTACATTGA
ATGGGGTTTGTCCTTCACAGGAGGATTATAAAAAATAAAAAATAAAAAAGGGAAACTCCT
CC
>uce-901_Coregonus_laurettae55_57 |uce-901
CTAAAGCTGCCTTGGCTGAGCCTAAGGGCTGATAAAGAGAGATAAAATAGAAAGCGTAGG
GAGGCTACAGACAGAAGCCCGAGCGAGCCCTGTACTCACCAGCACTGGCAGAACACAGCA
GAGACACCAAGAGCACAATCACCAGCGTCAGGATCTTCACATTCATTTCTGCGCTCCCCT
CTGGCTCTCCGGTAGTCGCTAGCTGATATACTGTAGTGGTGTGTGTGTGTGGATGGGAGG
GAGGGAGGGAGAGAGAGAGGCAGAGAGAGCGACTGAGCGAGCAAGGGAGAGAGAGAGAGG
GAGAGAGGAAGACTGTTTACT
>uce-733_Coregonus_laurettae55_57 |uce-733
TGAATTGCACGCAGGTAACTGTGGCTTCGAGTGCGGAACGAGCCAGGCAGGTCCAATGCC
TCCATGGCCTGGGATTCTACTTCGCTAAAAACGGACTCGCAAACTGACTCAAACTGGCCA
TTGACCTCAGTCTCACTCACCTGAGAGACAAAAACAGGAATAGCACTCCTTAATTTTTCC
TCTTCCTTTCTCTTTCTCACTTTGACTCTTCCCCTTAGTACAGTAAATATGAAGGAGTGT
TAGCAGG
>uce-1204_Coregonus_laurettae55_57 |uce-1204
CCACCAAAAATGTATGCCTGAGCAATTGTAATTGTGTGGAAAATGCATGCAGTCCCCACC
CAGCACCACCACCCCTGCTGCACTCCCCTGTGGATAACAAATGGGCCTTTTCTCTGTGAA
TTGAGGCTAAACGATGGTTTCACTTAGAGAGCAAAGTGACTGTCCATCTTCATAACTACT
CTCCATCAAAGAGCAATGAATCCCATCCCATCCCACTGGCTCTGATTAAACACAGGCAAT
GGATATCCCCTCTGTGTAGGCCCGCAAAGCC
>uce-776_Coregonus_laurettae55_57 |uce-776
CTGGGAAGAAAGAGATGTCTTAAGTGGAGCAATGGCCCAAACGATTAAGAGAGAGGTACA
TGAAAAGAAAAATTGAAAGGTCTCTTTTTTTTCCTCCCTCACTTTGCATTGTCGATTTGA
AATCCCTCGCTTTCTCCTCTTGGAGGGCTGCCTGTAATGGAGCTAATCTGCCGTCGTTTG
TCCGAGCCACAGGAGTTTTGTCAATAACAATCAGCGTTTGGAAAGTGTAATTAAGGCCGA
GGCTTTTCATTAGGAGGAAGGGAGGGGGCTGTCTC
>uce-154_Coregonus_laurettae55_57 |uce-154
AACAAAGTTTCTCTGCAGCGATGATCAAATAGAGTCACATCACTTATGGAGCTGGGTGAC
GGGGGCAGTGAATACAGATTAGCTTTAACTGTAGCAGGCCTTACTGCCACTGTCTGTCAA
TCAGAGCCTTTGAATTGGGGAACATTTGCTCTGTTCATTCTGTTAAATGATGTATCCAAT
TAAACGTGTTAGAATTCATGATCTTCAGTCAAGGTTAAATGAAAGCAGTTACTCCTGTCA
GTAAGGTGATTAAATGCTGCCTACATCAGGCACATTTTGTTCAAAATTCAAATGTTGGTC
TAAAGCATGA
>uce-864_Coregonus_laurettae55_57 |uce-864
TTCCAATGAATGCTTCGCCCCTTTTCTCTCTATTTTTGAATGAAGAGAGAGAAAGAGCCT
AGCTACTCCAGTGAGTGGCAACGTGATAACCTGTAATCTACGGCGCTAGCAAACACCTTC
TCCTTTGATGTCCCCCACTAACATCCCAGGCAACAAAGCAGACCAATTACAAATGAGCTA
ATTAACTAAATTGTTGATGAAGCATGAAGAGTTCATT
>uce-503_Coregonus_laurettae55_57 |uce-503
AGTAGGAAAACTTGCAAAATCGGCAGTGTATCAAATACTTGTTCTCCCCACTGTATGTAT
ACAAACTACATAAGGTTCTATTCATGGATAGTAACCTAAATATGGAACTCATATTATTCC
CTTGAGATGCTCATATCGTGAGACCATTTGGACTTGAGGATACAGTGAAGTCCAGTTTTT
AGAAAAAAATAATTAAGAAAAGCAAAATTGTAAACACGAAGTTAAGGCTTACCCAAGTCT
GGCTTTAGCTCAGTAGGCAAGCTTAATTTCCGTGACATCTTTGCTGGAAAAAAGAGAACA
CCCCTCTTTACAAACACACACCTAAGCTAACACGACAGGCCATGCAAAGCTAGCTAGGAG
CTAGGAGTTAGGAGCTAGGACTGGGATGTGCTTGTGCTTATAGCATTACTA
>uce-369_Coregonus_laurettae55_57 |uce-369
GCAGCAATGAAGCATTTATTCTGCCTCACATTTCCTTGCACTTAGAATTATTTCCTTCAT
GCCTGATAACCAAATTACAATATGGCAGGTCTCCCCGGAGCCACGGGATTGTTAGTGCCA
GCTCACAACATACTTTCAACTGATGTGGCATTTCATGTACAGCTGCCAATCAAAGACGCA
GGAGAAGGGAAAGATGTAAATGAGGGCGGGCCCGACGATGTTCAATTACTGCTCTGAGCC
CTGCATAATCCTCCCATCCCTG
>uce-84_Coregonus_laurettae55_57 |uce-84
ACAGAGGATAGCTAGCTCCAGGGTGTGATTCAATTCCTCTCCATGGTCGTTGTGGATAAT
AAAGGTTAATTACAGTGGTACACCATGTCATATTTGACACGACCAGTCATCGCTGTAATT
ACAATCATTACACTCCAAAGGATGTGTAGTTATCCCCTTTTAAACACACAGCCACACAAA
GACAATCTAT
>uce-833_Coregonus_laurettae55_57 |uce-833
ACTTTAAGCTTGTAGTTTTAACTTATTGTTAACTTAAAAACTATTTATTATTATTATTGC
CTCGTATAAAGTATGTTTTGTGTATATTTATGGTTTATTTCATTATATTTGCAAGTTTAA
AAGATTTTAAGTTTGCCAAAATTGTGGTTACATTTTCTTTCTTAAAAAGGGAACAAATAG
ATTAAAAAACAGCTTTAGAAGTACAATTTGGAAATGTTCTCCATAGTCAAAGAATGCACT
GCTATATTTAACTAATTGAAGTGTATAAACATACATGCTGTGTGCTAGATGTTATGCCTT
TACTGCCTGTGTTCTGTTTGTCTTGTTAAATGAAAACCTTTTGATTATTTAATCTAATCA
CAGTCTTGTTTTTCCAGCCACTGAGAACCCTGGGGAGTGTCAGTCAGGACATGGGCTGGG
CCTGGGGTGTGGCCTATTGTAGGCTCCAGGGCGGAGCCTGGACCTTAGGCAGTGCCTGAC
GCTCCATGTGCACTCAACATGCTTTCCC
>uce-1260_Coregonus_laurettae55_57 |uce-1260
CCTGTCAGTGAATGCTCTATGGTTTTAAATACTCATATGGAGAAGGGTTACGATAGAGTA
GTGGCAGTGAGTACATCTCTCTTGCAGGACGTCCCCACTCCGACAGATCAGGTGCCCTTC
CTCGTCGTCCCTCACACTCAGTGCCCGCGTCCGGCTGTCGCTCCGCTGTTTTCAGCCCCC
ACGGCATCAGCAGGTCACGACACAACCGACAGGGAACAGGGGAGTTTCAGGGGCAGCCGT
AGCCACGGCGATGGAAGGCGGCACAGGTAGAGGAGGAGGGAGGAGGAGGGTGATGTTGTA
GT
>uce-813_Coregonus_laurettae55_57 |uce-813
TGCGGTCTGTGGAAATTGACTGTGGAAATTGAGATATAAACGCTACCCTGCATTACAGTC
TAATATCCAGCCTTTAATTAACTGAAAGCCACACTGACATTTATTGGATTGCAAGTTACT
TGTTAATAGCAATAAATTGCGA
>uce-180_Coregonus_laurettae55_57 |uce-180
GCGATATTAGGAACAACCTGCAAGGAGAGGTTGATATGGGAGAGAAGGATGTTGGCGATA
AATGAAAAAGAGAGAGATTGAAAGGAGAGGGAGAGAGAGTAGCTTTAAAAAGGATTTTGT
CGGTTATTGACTGGTTGCACTCTTCTGCTAATAGGCATTTAAAGATCATGGGCCTGCTGG
TGGAAATCAAGGCCTCCATTGTTCCCCTTATTGCATTCTGGCAGATGGGGGCTGACA
>uce-731_Coregonus_laurettae55_57 |uce-731
ACACACCACGCTCGCTCGCTGCATTACAGCCTTTCCTTCTTTTACACTTATCTGTACTCG
TGTCAGCAACGAGCGAACCTGAGTAACCAAACCCGCAAATTGCCCCGCTGTCACGCAGGT
CCCCTTTAAGTGTGCCTTTTAGCCTCCTAAAGGACAAATAAAGTCCATTTAATAACTGCA
CTAAACACTAATAGTCTACGTGTGGTTGACATTTGTGTTTGGACTAAAAGCCCCCCTCAG
GCCACTGCTGGTACAGAGGCAGTGGCAGGCGGCACCCCTCCGTAGCACTAACAGGTCTGC
CACAGCTGAAAGCACAGGACAACAGCTCTTAAGACACTCTCTCACACACTGAGCTATTGA
TCTGTCTAATAGAACACACGGCGGCCACCGCTCGCCTCTCTGCTTTCAAAACACATTTCT
CTCAAAAAACGGACTCGGGCTGCGTCACAGGGAGGGAGGACGGCCATCGCTTTGTATGTG
GGTGCCTATAAAACGGCAAAAGCCCGATGGTTTAAAGACATGG
>uce-971_Coregonus_laurettae55_57 |uce-971
AAACTAGGGGAGGATGTGTCTGTGCCTGTCCATTTATTACCATCAAATCAGCTGACTGAA
GTTTCTCAGTATCTGTGGAGGCAATTATCTGTTTTGAGAGAATGCGTAATATGGGACTTT
GTAATGGTATCATTTGGAGTCAAGGCACAGATGCGCCGTGCGGAGCCATACTGTAATTAG
AGAGAAACGTTGTACAGGTTTTCCACTAATTAGCAAATTATGCTGAAAATAGCATCAAGC
TAATTAACAGTTATTATGGCATTTTTGAAAGTATGACTTTAATTAGCAAAGTCCTGACGC
TGGCAATTTCAAACTCGTCTCCAAGAAGATGAGGGATAAAAGAAGAGGAAAAAAGAAAAA
TACGGGGCATGATCAAGAAGATACC
>uce-836_Coregonus_laurettae55_57 |uce-836
AATTAAAAGGTCCAGATGTTTTGGAGGCTTCAGTAGACAAAGGCAGTTATGAGAAATGCT
TTATCTGTAATAATCACTACAACATCAGCTCCAGGCTGCATTTACATACTCATGTTTTAT
TCCAGCCCTCTTTCCAATGTACCACTTAATTATACTGAGGGCATCACAATGCCAGACCCC
CATAGCCCGAAATGTATTATTTTACTGTTGTGTTGAGAGGCTACAATCAAGTCTGCTGCT
GAATCCACATGAAAACATAACACTCACCTACCACATATACAG
>uce-383_Coregonus_laurettae55_57 |uce-383
GGAGCAACCCCTCCCAGATCATTTCCCATGTTCCCCAGCTTTGTTTTGTTCATCTGCACA
GCATGAAAATAAAGGAATATGGCAACATTATGGCATTTGAAGTCAATATGTATTATAAAA
TCAATCTAGATGAAGATCTGCCCATCGCTCTAATTAGACGAGGTGACTGGAGATTGATTT
TTAATTGCAAAAGTAATTACATGGAGCAGATAGCCAGTGACATTTGATTATCTAGGTGAT
TGAT
>uce-494_Coregonus_laurettae55_57 |uce-494
AACTGCAAACCCTGCTGATCTTGCACTCCAGGCAGGCTAAAGAAAACACTAAGTATTTGA
AAGTACTATTTGAACCCAGGTCTGGTCTGCCCCCTCTTTCTAAACCCCATTTGTCTTGTT
AATGTATCACTCTGATTACCTGATTGCGTTGGATGACTGTGGAGAAAATCTGATTGCCAA
AATTATATAGAGTAAAACTTTTGATTGGAGAGGGATCTAGGTTGGATGATCATTGCGTCT
GCCTCCTTTGACTGGGCTGATGTGAAATTTGGCCTCATTGATTTCAAAACAGCAAAGTAA
ATAATGTAATTGTAATCAGACCTCAAGAAGACTGTTCTGAGAATGT
>uce-855_Coregonus_laurettae55_57 |uce-855
GCAAACTAGACTACTGACCCTCTTTATGAATGTATATTATATTGTTATTATTCTGTTATG
TTTGATGTATTCATTCATTATTGAAATACATTTGATTGGGATTTTACTTTGTGCTCATTT
GGTTGACAGAATATGTAGCTTTATATGATATGATGATACTGTCTACAGTTACTACCAGAA
GGATCTCAAGGGACTCTTGACACAACAAAATCTTGTATATTTTTTGTGTGCCAATTTGTA
ACATATTTTGTAAGTGTATATTTTTCTTAGAAAGTGCTGTGAAGTATTTGTGTGAGTAAC
CTTTCATCCTCCCTGTAGTGGAAAGGATGTACAATGAAACGCTTCTGGGTTTAAAAACCA
AAACATGAAAGAAATGACCGAAACATTAGAAATGACCGAAACATTAGAAATGACCGAAAC
ATTAG
>uce-1209_Coregonus_laurettae55_57 |uce-1209
AGGGTGCCATTTTGGACTAGGGACTAGGGTGCCACAGATATACAGCACTCTGTCAGTCTG
AGGCATGGTTGGATTAGAGACATTCATTTCCTCCTGAACTCAATTATATTCTACAAAGGA
TGACATCTCCAGTTAATTGCAGTCTTTCCACATGACGGAATGATTTGCACTTCTCAATTC
CCCAGCCATGTGTACTCTGTTCCGCATGTACAGACTTCATCTAATGTGTGGAAATATTGC
AAATTA
>uce-363_Coregonus_laurettae55_57 |uce-363
CGCAACCAGTGATATGACGACTTCGCTGGTTCTGCATCCATGCTGGGCGGACACGTTGAT
GTACGTATATGAAAAAAGCCCGAATGAAAATAATCAGAATAAAAACCAATCCATGGAGGG
ACTAAGCGGAAATTGTCCTGCTACTCACTGCAGGGAACTGATCTCGCACTCGGCGTTGGG
ACGA
>uce-192_Coregonus_laurettae55_57 |uce-192
TGGGTTGCATGAGGGAGCGTGGTGGCAGAGCACTCCTCTGATGGACCAGATCCAGTGTTC
ACTGAAGCCTTTCGCATATATATAGAACTTCTGAATATCTAAACCATTATTTAGCATCCA
AATCAGTTCTGCTTGTCTGACTGATGGACAATTTCAGCGTGACCCCAGTCTCTTTGCATG
TGACCTATACTGTCTAGATTCTTGCATATTGTTTGGATGTTCACATTGACTTCTCTCCCT
T
>uce-1087_Coregonus_laurettae55_57 |uce-1087
GAGACAAAAAGAAAGTTTTTAAAATGCAGTCTACAATCCATTACATATATTCCCCCAGCA
TATCCATTCAGTAATTATTCATTAGAAAACATTTAACGTCACAGTCAATTTCACACTGGC
CAGTTGAAACACAATAGAGGAGATTTGCCCTATTTTGGAGTGAGAAGGGGAGGGGGG
>uce-643_Coregonus_laurettae55_57 |uce-643
AGGCACATGATGTCAGGAGGACAAAAAAAAAATCACCGCGAGACCAAGGAGACAGATGAC
ACCCAGCAGGAAGGGAGAGACAAATCTGTAAGCATCCACAATCCAGCTGGCTAGCCCTAG
GGTACCTGTCTCTCTGAAGTGGAATCTGCATCATCCCATGA
>uce-420_Coregonus_laurettae55_57 |uce-420
GAACTTTTAATTGATGTGGTTTTGTAAGTCCTTTTGTCATGCAACAGAAACAAGCCACTC
TGCTGATGGACCTGTTTTCCCGGCCGGGCTCAGATTGGTTTACAGCAAGCTCTAAGTACC
ATGTAGTTAGTTTCATGTGTCATATAAAATCTGCCCAGGCACAGCGACGCCTGCAACTAA
AACCTTAAGTGCATCCACAGGCATCATTCACAGCCTTTTCACTTCCGTCTTAAGGAAGGA
GGAGAAATTCAATCACTGCCGGCA
>uce-920_Coregonus_laurettae55_57 |uce-920
TCTTTCTTTCTTTTTTCTTCCTTTTCTTTTTTTGTTGATATTGCATACGTGTCACTGATT
GAAATGGAAGGTAGGTAACGCTCTGCCTTGGCACGTGGTCTTTCTTTATGCAGATATGAG
AATGTCAGAAGCCTCTAGCTTGATGTCAATGTTTCC
>uce-1279_Coregonus_laurettae55_57 |uce-1279
CTCTTTAACCGCCAATAAATTCCCATCATTACAGAATCTGGCAGTTTTCCTGGGCGTCTG
TAGCACCGGGTTTTATCTCACTCTCCCTCCAGTCTGGGAGCATGTAGATCTGGCCCAGTT
AGATTGTCATACTTAACAAACATTCATGATTAATTTCCTCCACTGAGTCAAATGGGGCTA
AAGGGATGTCTCGATTCATCTTATCGCGCCACAAATTAGCATTTCTCATATTCCTCAGCA
TCAACTGTGCATTAAAATTCCACATTTACCATTCCAGGCACTGGGCTGGCAGCTGTGGCA
AAAAAAATAACAGAGAACGGAGGAGATGTTCTGTTGGTGAGGATCCTGATTATTTCTGAA
TG
>uce-474_Coregonus_laurettae55_57 |uce-474
CTGAGAGAAAGAGAGAGAGCGAGAGAGAGTAGAGGGGGATGACGCTTCTGCCTGGAAAGA
CGATTAGTATTCATGCAGCGTAGCGCTCCAGAGAGGATTAATGGACTCTGATGCCTAATA
TCCTGGAGAACAATTAATTTGCCCACAGTTTTGTCATGGTAAAAAGTCAAATGCTGGAAG
>uce-957_Coregonus_laurettae55_57 |uce-957
TCCTGCATTCCCTTTTCCATATCTATCTGCTTTCACAGTAATCTCTCTCTCCAATTCACC
AACAAATCCAGTCAAAGTAGAAAAAGTCACTACAGTTTGTCACAATAAAATTGGCCTCTA
ACTTCCTCCCCATTTCTCTCTCTCTCTCTTTTTCCTTTTTGTCATTTGGAGCAAGTGCCC
CAGTTAAGAAATTGCTTACATCCCACTCAGTGTGGGACTGGGTGGGTTGCTTCCCACAGG
GTATGTACCAATGTGCAGAGAGCGCACTTCGACAGATGCCATCAGAGAACAAGCATATGA
ATTACCAGGCAGCCTGCCATCTAGCGAGTTCACACAGAATGGCATTAATACCTGATGAAG
AGTCAGACAACAACACAACAACAACATGAAAGCCGTGGCAACTGGGACCCAGGTAAAGGT
TCCATCACTGATATATTAATGGTTTTATTAACAAAGACTTCCAACTAGCAGCTAGCGAAA
CCCCTCAAAAGTTACAATGATGGAGGTGTCGAAGCTTGATGCCAGG
>uce-837_Coregonus_laurettae55_57 |uce-837
TGTTAACCCCTTCATCACTTTACCCCAGTGTGTCCTTTCTGGAAGCCATATTGATTTTGT
TTTTGGGAGCGTCCTCCCATTGCCCATGGCCTTTACCACTGGGACTCATCTAATTGTTTA
TCTCTGGACACTTTCCTGCCTTCACTCCCTTCTGTCTCATTATGTGCCAAGATTTGACAA
GTCAAGTCTCCCCAAACTCTCAAATCTCGCTTTACAACATGTCGCCCGGCAGAACACTAC
AGATGGCTTACTTCTCAGCAGGCCCTCCCACATGGAACGCTACAAACATGACAACAGAAC
ACCCTTGCTAAAATACA
>uce-459_Coregonus_laurettae55_57 |uce-459
AGGGAAGCGTTGTGTTGTGAACTTCATTGAGACGGCATCATGGAGCCGTATTAAAGTGGG
CATCTGTGTTCTGGCAGCATTAATCTCTTCAAGCACATTCCAGCTGCTGTGATGTGATAA
CTCCTAAACAGACTCAAGCTAAGCAAACCAGACAACTCTATTATTGGCTTTATAATTGCT
TAATTAAA
>uce-674_Coregonus_laurettae55_57 |uce-674
CTGTATGTGTGTGTGTGTGTGTGTGTGCAGGTTATTCTCCATCTTTTTTTCAGCAGCGTG
AATTTTGATCTAAATGCAAAGCAGGTGATAGGTGCTCCAGTTTCCTACAGAAGTAACTCC
CTTGTCTGGGGCTCTCCCACTGATA
>uce-391_Coregonus_laurettae55_57 |uce-391
TTTTTTTTCTTCTGTGTGTGTGTGTGTAGGGCCTGTTCATCTTCCTGATATATGGGGTGT
GCAACACAGAGGTAAGTCTGCATTGTGTCTCAAGGCTGTCGCAGTGAATGAGAGAAATGA
CACGTTTCTGATGGGCTCGCTCTGCTTAAAAGGGGGGCGACGGATTGAAGGAAGGGGACT
AGGGAGCGGGGGGAGGCTTTCCACATGAGCGTCCCACTGCCCTTCATGCTTGAGCTAACT
TATATGCATCCAGCCATCGCCATTAAACACTGACACGGCCGGTACTCAGCGTAGTCATTC
CCCACCCACATTGGCTAATATTTCACTGCCTCTTTAAGTTTTTA
>uce-765_Coregonus_laurettae55_57 |uce-765
GTCACAAGTGACGTCAATCACGGGGCTCTGACCAATTAGAAGGCGGGATGATTGTTTAGC
TCCACGGGCTGCAGCGCCTACCATGAATCTCTATTCACTATCAAAGCCTCCTGCTGCTGC
CGACCAACCGAATGGGATTCCATGCAGCCACTGACATAGAATCACAACTTTATAACTTTT
TTTTA
>uce-245_Coregonus_laurettae55_57 |uce-245
TCTCTCTCTCTCTCTCTCTCTCTCCCTCCTGACGCGTGAGCCGGAGTTGAGCAGCAGGTG
CCATATTACTGTGTACAGAAAAGCAATTAGGAAGGATATTGGATGAATGAGTAGTGCATT
AATATTAGCAAGTGCATTTGTCAGTTGGTTTGATGCAAGTCCTTTTCTTTTCTTTATGCA
ACATTAAGATTGTGGTG
>uce-1133_Coregonus_laurettae55_57 |uce-1133
TGTGTGTGTGTGTGTTGGGGAATGTGTATGTGCGCCTCCCAGCCGAACAGGTTACCAGGC
ACCTGCTCCACTGAAGGTGAAAGAAGTGCTAACTTGAGCTCATTGAAAAGTAGATGTGAC
AGTACATTTTTCAGCCTCCCGAGATGGGAGATCTTGTTATAGCAGTCAGGATGGGGGTCA
GGGCAGTGGCTGTTGATGATTGAGGAAAAGAGAAGTAAATTCATTCTGCTTCATGCACTT
TGTCAAGTGCCAATAGCTTACCGTTGAGAGCCACTCACCCATCTCCGTGTTACGGTCCCA
GAGGTCACCCTGCCGTCGTAAATCAGTCGCCTCTCCTCGGCTGTTTAACCTATTGGCTCC
TCTC
>uce-600_Coregonus_laurettae55_57 |uce-600
TGTTTTGTCTCGACCATTTCTCAGAGATTCACTTAAACAAGTGGAAACTTAGTGTCCTGC
ACCATTTTATACACGATGAGCCGTCAGTAATGGGATTATTAAACAAAAACGGTTTCAGGC
GCTGGCGTTAACCTTTTTTAATGCCTAATTAGGTTTTACAAATAAATAATTAGATTCAGC
ATTGCACTGCCTATATTTTCTAATGGTATCTACCACAATCTCATC
>uce-13_Coregonus_laurettae55_57 |uce-13
TTCCACATGCTACATGACAAATGCAAGGGACATTTCATATAAAAAGCACACAGGTTTTAT
TGCATATCAATTTCATGTATAAATTCTTCATAGCATTGGAAAGATTACATTTGGTATACA
TTTCTATTCTACAGAATTAACATCAGAATCATATCAATTCCATGAAATTTCTCTGAAGTA
CATCTTCAATAATCA
>uce-585_Coregonus_laurettae55_57 |uce-585
CATACATGGTGTCAAATGTCTCCATCTCTCTCTCTCTCTTCCAGTCTCAGGGCTCACCAT
ACTCAATGAGCGGACAGCGCAATGTCAGAGCGCTCTGGGCAAACTGCAAAGGGGAAGGAT
GGCAAATCGAAGTATGCATCTCTCAACCTGTTTGATACCTACAAAGGAAAGAGCCTTGAA
GCACAAAAGCCTGTTGGTGAGTTTCTCGTTTCCATTGTCCAAGTATTGTGTGTGTGGATA
GTGCAAAGCCTCCCATTTTAAAAGTATAGCAATGTCAGGTGTTGACGTGAGGTGATCGGA
TCATCGTGTTCTG
>uce-1046_Coregonus_laurettae55_57 |uce-1046
ATGCTTGACTTAATCCAATGCTCGGTGAGTCTTCCAAGGAGGGTGAGGCGGGCTCTTTGT
GCCTTATATCCCATGTGAAGCAAACCAAAGTGGCAGGGTTAGGGTCATAGCTATTCGGCA
GGGTACCAGGTCCTCCCCATCCGCGCATCTGCATGTGAAATCGCCATTTCACCCCTCCAC
ACTCCCTAATTGTTGCAAAAATTATTTGTGAAATTGCCTTCCACCAGGAGTGTTTTCCAC
GGCAATTGTCACACAATTTTCTATGCACGGCAGGCCCACAGAGTTGACACACGCAACTCT
TTCTTAAGAATGTAATAGTTTTAACCTATTCCCTTTATTACAATTGGCTTTAAGCTATTG
CTATTCGAAAGATCCCTCTTGTAAATGTTATTTATGTCTACCTGTTGTTATAC
>uce-504_Coregonus_laurettae55_57 |uce-504
ACACGTTGACCATCATCCTGCTGCTGGTCCTCTCCTGTCGTCTCATCGTAAACTCTTGTG
CACCCTCTGGTGCTTGCTAGTCTCCAAAACTTCTTTGTGTTGCCTGCTTTGCAGATTGTC
TTCCTTGTCTCTGTGGTTGCTCATTATTCAGAGACAGGCGGATCTCAGGTCATCTGCAGC
TGCAGCAACGGAGAAGCAGGAAAGATGGCGATC
>uce-757_Coregonus_laurettae55_57 |uce-757
CCTGCAGAAAATGATGTTCCCTAGCCTAGAAATGTATTTAATTAATAGCACATTTTACAT
AATGATTACACTGTAATTGCACCAACTAGCAGAGTGTCATTAAATATATCCTTTCTCCTT
TACAACACCCTCTGGCAAAAAATAATGAGTTACATGGGAAATTACTATGCAACAGGTCCA
TAAATAACATTTAAGCCCATACAAGGAATGTACTTATAAATAATAAATATTTGCCTTTT
>uce-498_Coregonus_laurettae55_57 |uce-498
GGACCACATGAGAAACAACAATACTGAGCTCTCGGTATTGCAGATCAAAGTGCTTGCCGT
GTGGACCAGATCTCAGGGGCGTACGGCTGGTGGGGGGAGCGTACCCGTTTCCTCACCTCA
ATCCTTTCCTGTCGCACTGAGAACTATGTCCCGGGACTGCACCTGCTCACCTTCCAGCAC
CCCCGCAACGACTCCCAGCCTGACAAGGTACAGAGGCCCCGCGAAGTAGGGTTGTCACGA
TACCAACATTGCGATACTACGATAACTGATTTTCCATAGCAGAAAGTTTAACA
>uce-289_Coregonus_laurettae55_57 |uce-289
GCAATGGAGAAATGTAAATTACAGTTCAATCAGAAGAGATATAGAAAGAGGGAAAGAGAG
AGAGAGGGGGAAGAGAGTAGTGATTTCCCGTCTCCACGCTCAGTTGATATTTCACTGGGT
AAGGATTGAGCGCTATGGGTGCATTTCACACCCTGAATGAGAGAGGCAATCTCGCTCAGC
CGACTAGAACAATAATTAGAATGGAGATTAAATAAAAATAATTAGAAAAAGTTCATCTAG
TTTTGATGTATTAATTATTCCGCCCCTGCTTTATTCCAAGTCTAATTATCTGCTTCAGTG
AAAATGCCAAGATTTTCTGTGAGTCATAAAAAAAATGACATTCATGTAATTATGTCAGCA
ATTTGGGGGGAA
>uce-412_Coregonus_laurettae55_57 |uce-412
TACACACACACACACACAGATTGCTGGGGCTCCTGGCATGTCATGTCTGTATAAGCAGGC
ATTGATTTTTCTGTCCGGGCCTGCCACCTCCACCATTTATTCTCTGCTTTGCGCCAGGGC
CCAGAGGACTGGAGAAATTCTGTTACAGTCCAAACACACACACACACACACGCATGCACA
CAGCGCATGCACACACACAC
>uce-987_Coregonus_laurettae55_57 |uce-987
CCACCCCATTACAGATTCATTTTCCTAATTTTTCATGTCTGCGCCGCGCCCCATCTGCAC
AGGGCTGATAATTGTGGGGACCAGCCCTGGTGATTAACATCAGCAGAATTAATTACGCCC
GCCATTAAGGCTCCAGGTTGCACACAATGATCAAGAGAAATTTACTTTCTCCCCAGCCCC
>uce-881_Coregonus_laurettae55_57 |uce-881
AAAAAAGTTTGCAGAGCCGATATCGAACACTGTTGTCGAGGTTACTATTTATCTCATTCC
AGCCAAGTTGGCACGCACATCTGGTGCCGGGTACTTAGTGCAATTATTTATGATTTCCTC
CAAGATTTAAAAGCTCTTCGCCCTGCCTTGTAATGCAGTAACTGATTGCGCTGCTAATGT
AATTAAGGAGAGATTATGATGTCCACGTGGCACACCAGATGGTGGCATTCACAGCGATGG
GGGAAG
>uce-143_Coregonus_laurettae55_57 |uce-143
CGAGAGAGATTTGTCCATACGCAGTGACAGGTCACCTTCAAACGCCAGTGGCAGACTGTT
CATCACCATGAACACGAGCAACTCATCGTTGCAAGTAAATATTAAAGGAAAATAATCAAA
TTGATTGTGGATGGGGCCAAGAGGCGTCACCGTCATATATTTCACTCAGGGAGCTAATGT
CATGACCGGCGCACCCACACACACAAACACACATGC
>uce-701_Coregonus_laurettae55_57 |uce-701
GTGCATATTTAGTTATTTTGGCCTCACTAATCCGCATGCCTCTCGCTGGTTCCTGTCCTA
ACAGGGGGTGTCATTTGATCAAGTCAATAATCTGCTGATTGAGCCTGCTCGAATTGAGGA
GGAAGAGGTCTGTACTTACTCTCTCTCACTCCATCCACTCCCCCTCTC
>uce-1017_Coregonus_laurettae55_57 |uce-1017
CTCAAAACTTTCAGTGTACTATACTCAAAACACTCTGCACTGTACTGTACTCAAAACACT
CTCTGTTTTCCAACTGAAGGTTATGACAAGCCTTGGAGCGCCCTAAACAGCATGTCTGGC
ATGAGCGTGAGCGGCCTGGGCGGCCATGACACCTCTGGAGTGTCATCCTCCTGC
>uce-461_Coregonus_laurettae55_57 |uce-461
TATTTTTATTTTGAGTGTTTAATGTATTAAAAGGGCCGAGGTAATGAATTATAATCTTTA
ATGCAGCGACCGATCGATACCACAAGAGAATAAATCAGCTTTTACTGAGAGCGTCAAACC
CTTTAATACACTAGGAGAGAGAGCGGGAGTAGAGGGAAGGAGGGAGAGGGAGGGGAGAGA
GAGCGAGGGAGGGAGGGCA
>uce-67_Coregonus_laurettae55_57 |uce-67
CTTTCATCTCTTTCCCAGTCAAGGCAAGAGAGGGGGTTATCCCTTCTGTTTCCTCACTAC
TTCCTCTCTCAAATTCCCAGTCTATTACACTGCTCTCACATACCAGAAACAAGATGCCTT
TTTATACTGTCAACCTTTTCATCTGAAATGTAAATTAATTCGTACTCAGTGTGCCTTGAC
GAAGATCAAAGTGGGCATATTAACCTTTGCGGGCCTCCCCCACTCCTTTGAGCCTCTCAC
TGGAGGACAAGGGACGGTGCCAAGAGG
>uce-545_Coregonus_laurettae55_57 |uce-545
CCACAATGAAAGAAAAGGAAACTCAAGCTGACTATTGCACTTACCCTTGATTTGCCTTCT
CCGTCCATTAAGTGTTCCACGTACGTTACCTCACCCACTACATATCAGATTCCAGACGAC
ACACACCAAGGGAGAGAAGCCGAGAGAACAATGGGGGTTTAGAGCAGACACACAAGCGGT
TGGTGACCGTGAGCTCGGCCTGCTACTCCAGAGCCTCCCCCCAAGCACCTCAGTAGCCAA
TTCTGGTACAGGTCTACAAAAAGCTCTTTCTGGATC
>uce-321_Coregonus_laurettae55_57 |uce-321
TTGGAACATTATTTGTATTGATGCAAATCGTGTGTGAGGAGTGGATTATACACATTTACC
CATCAATACTGGCCAGTCTTGCCCACCCTCACCAACAAGATGTGGTTAACAAGCAGAAAA
TAAGATTGAAATGGTGTGTAAAGAGTTGAAAATTAATTTCAATGCTGCATTTGTCCGCAA
TTACCCCCTTGTTCACACATGTTTTATTAGGATTTTTTTATTCTTCAAATATTTCTCAAA
GCAGATTGGAAATATTCTTGGTATTACCCCTCTTTCTTTGGAGAAGAAAGAATTAAGGAT
TTTGGTGACAAAACAGAGATTTTCTCTCCTGCTGGAGTGTCG
>uce-718_Coregonus_laurettae55_57 |uce-718
TGAGGATTAGGAGCTGCAGCTTTAATCTCATGCTTCTAATAATGCTGCATGGACTGATTG
ATTAGTTTTTCAGGAAGCTTATGTCAGAAAAACTAATCCGTCTTTGGATTGTGCCAGCCT
TGTACGGTTTTCTGCTCCGCCACTTTATCGTTGCAGTGAATTCCAGAGCTGCTGGGCTGT
GATAAGGCTGGTTTCTTGCTCAGTCCCTTCCCCACAGACAATCAAAACACTGTTTATATT
ATTGTGAAGTGGCTGTA
>uce-327_Coregonus_laurettae55_57 |uce-327
CTCAAACGCTCCGAATAGCCAGCTCCTCCAAAGGCCTCTCTGAGAGTTTGGCTAGCAATT
TGCATTCCTTTGTGCAACAACTTGTAATCCCCTCCTCAGCATGCCAAGAAACACACAACA
GATTTATTGTCCCAGTCAACAAATCGTTTAGGTCACCCAAACCTATTACTGGCTAATGCA
TCGGCAGCCTCTGCACTCCCCTCTGGTCTCATCACACGAA
>uce-27_Coregonus_laurettae55_57 |uce-27
CGTTAGAAGAAAATAGTGGACTGCATTTCACCCCCCCTCCAAAAAAAATTATCTACCGCT
TTCACATTTTACTGATAGCCTAGATGAATGTGAGGGAAATGGACACACAATTATGCTCAC
TTGTCGTATATTAATACCGATTCTTGACATCTTCCATAGACCCCGAGCTGTCATTTCTTT
GTCTGTTTTAATTGAAAATTAATGGTTAGAGCGTTGCCTTGGCAACCCAGGCACTGGTCG
CCGATAGCGACCACCATTCAA
>uce-556_Coregonus_laurettae55_57 |uce-556
TTACTGTACTCTGGGCTCTCCCGATGGCGGAGTAGCAAATTAAGTTAAAGCTTGGCCTGG
TGGGGAAAAAAATCCCTTAAATGTTGCCATATGCAGGATTGCATGGGAACTTCCTGACAC
ACACATGTTGTTCAGAACCTCTGGTGAGGTGTTGAGTTTGGGGAGAGAGGGGAGAAGATT
AGAGGAGAGGGGCAGCACAGGGAGAGAGGACAGGAGAG
>uce-982_Coregonus_laurettae55_57 |uce-982
TGACTGAGCGCCATGATGATATCACTTGCCGGGTCTGAGGATAAAATGTCGCTTAGTATA
ATGTGATTGCCCTTAAGGTACGAGAAGGTGAATTATATTCTGTGATTTATATTCTGGAAA
TTAATGACTCACTCATTTTCTAATTTAATTCCATCTTCAATGGAACAATGTTCACTCTGA
GCCAAATTGGCGAATAATGTTACTAATTCAAATGCAGATGTAATTTCAATTCGGGTTGCG
GTCGCTTATGATGGACGAGTCCCTGATGGATCGTTGCCACTCCTATCTCCCTATCTCGAC
AATTCTACTGCAGTTGTGATAATAACCTAGGCAATAAAGGAAGGAGAGAGAGTGCTACAT
GTTCCACTCCTCGCGGCCTTACTCATCT
>uce-399_Coregonus_laurettae55_57 |uce-399
TAATAAGATCACATACATTTTAAAGCGCTGCCATTATCGCCATGGGTTACCCCGGCCCCC
GTCAGAATCCCCCCAAACCATTTTCATTCCAAACTCATTAATATGCAAACTTATTCAAAT
GAGATTGTAATTAAGGATCTACTGAGTGGGAACCCTTTTCATGATAATTTATGATAAACT
CACAGCACCTTTGATTGAGATAGATTTTTGGTGCAGGGAAACCGTCATGAATACAAAGGC
GCACCTGAAATACCTGAAAAAAACAAACATTTTTAAACACCTAATTTATTTCATGGATGA
TTGTGCCACAGTCATCTG
>uce-737_Coregonus_laurettae55_57 |uce-737
CATTGCTCACTCTAACTCGAATACCGATAGAAGACCAAAAATTATGCGAAGGCTAGGAGG
AGAAAGTGGCTCACTTCTGTTTGCTAAATTAATCGCTTCCTAAATGGCTCCGGGCCAGGC
AAAGTTAACATTTGCAGTTTCAAAGGTTTTCAGTGCTTGCAATGAGCCATGAAATTACTG
CATGCCGTCGAAAATGGCAGCTGATGAAAA
>uce-271_Coregonus_laurettae55_57 |uce-271
CAGCGAGCCCAGTCGAGCCTCCCTCCCTCTCCCACACACACTCTGAACGCGAGGCGCAGT
GGAAAGAACTTCAAACACCTTTCCTGTACATTCAGTGTAATAAACAATGCCTTAATTGAG
ATTGCCTAATTACCCAATTTAAAGATAATTAATATGATCTAATTAACAATG
>uce-34_Coregonus_laurettae55_57 |uce-34
TTATGCATCCTAATACCCAGAGAGTAAAATACCTTTTTTCGCATTATGGAATTTGTCATG
TTCAGTTGGAGCTGTCATATCTAGGAGTGTGTGCGTTAATGTGTGTAATCTGCTTTGCAA
CACATCAATTATGATGGATATTCCTCCAGCGACAGGGTTTTGATAGCAGCCTTTATGGTA
ATCAGTCTTCTCTTGTTAGGCAAGCAACCTGTTTAGTAAATAATGATCCACTTTGGCGGA
GGCTGGCTGCTGTTCTATTATGATGCTGGCTGGTGAGAGAGAGCGTGTGTG
>uce-577_Coregonus_laurettae55_57 |uce-577
GGTTAGACAGAATTCAGCATTGTCACCGAGGGAGCGCAGGCAGGCAGCTTATTCTGTTGA
TCTGAACTGATCCAAAGAAACAAAAATGCATTGTTCCTCGCAGATGGAAGCCAGTGTCGT
CAAGGTAACCACATTAATCTCCTCTTTCTGTGCTTCCTCTCTTGTCGAGCGGTAATCGGT
GCGCTCCTTTCACTGCAAAGCCGGCCTCAAAGCCAGGCCTCTAACTAGCCCCCTAATTAG
CTGCAATTACAATGAAGACAACATGATGAGATAATAGAAATTTGCAAAATAATGACATAC
CACGGCAAAATATTCCTCCTCCTAAGCACCGTTTTTTCCTCTCCGGAGCTCCACAATGAG
CTTGGGCCCTTCTAAAGCTGGGGCTGGAAAATGGTGCTGTATTATGTTCCACAGAACCCC
ATTGTCTACCTCCTGTTTCCCTCAATCAAC
>uce-795_Coregonus_laurettae55_57 |uce-795
TGGTACAGATGGTTCTTTTTAATACAATAACACTGCTCTTTGTGAATTCTACCCACTATA
AAAATCTAAAGCGTTCTCCTGAATAACCATTTTGTTCTCTCTTGTATAGGGCCAACAAAA
GCTTCCGTGAGGTAATGGGCTTGGTTTATTATTGAAAGGCATAGAATGGGGATTTGATAA
AGATTTGTTTCCTTTGCAGAAAG
>uce-73_Coregonus_laurettae55_57 |uce-73
GAAAGCTTTCAATGTCAAGAGAGACTACCAGTAATTCAAATTAATTGGAAGACTGCATAA
CAAAAATAAATGTGGGCTTGACACACTGTTTGAAAAGAATAGCAATCAGAGGATTTAATG
CATTTCTGATGTATATTTAAGGCTGTGACACTGGGCCACAGATGTACATGTGTTGACTTC
CTATTGTGCAAAGATATGTCTGGTG
>uce-525_Coregonus_laurettae55_57 |uce-525
GGCATGTACATGAGATTGATGAAAATTACTTCCAAAGCATTTGTTTATCCTAATACCACT
GAAAGAAGAGTGTGCACTCAGGAGATATTTGATCTGAATTAGGGAAACTGATGAAGCAAT
TGATTAATTGGAATTTAAGCCATCAGTCACCAGAGCCATCAGCAGCATCATTTACATTCC
AAACAATCAGTCTGTTGGTCCAATAGGACACTGAGTATTAATAAGCAGGAGTCAATATAA
TACCGCCAAGCTACCACCATCCCTTATTGACAAGCACAATGACGCTTTTAATCCCCGCTT
GATCAAATTGCATATATTTTGGGATTTCCACCCT
>uce-620_Coregonus_laurettae55_57 |uce-620
GAGAGAGAGAGAGAGAGGGAAATATGAAGCGCTCTGCCACTCAGCATCCCCATCCCCAAA
CAACAACCTCTCTCTCCCTGTCACTACAAATACATTAGAAATCAATTATTTATGACAGAC
TCAGGGACCCTTTAATCTTTTCCTTTTATCCAATTAAATTGTCTAACCATTCTG
>uce-1251_Coregonus_laurettae55_57 |uce-1251
AGGGGACAAGGGAGGGAGAGAGACATGGGGGCCTGTTTATTAGACAGCAAATAGACAGCA
AGTGGCTTTACGGTGTGGAAGGTCATTGTTGGTTAATAAGTGGCCACATTGAGTGCAGGC
AGGTGCTGTGTTAACACCTCTTAACTCGGCTTTCCAGCAGAGGCCATTCATCAAGCCAGT
GTTAATGAAGGCCATATAATTAATAGGTGGGTGGCAGAGAAAGACACC
>uce-1318_Coregonus_laurettae55_57 |uce-1318
GGAGTCGGACGGTAGGAGGCCAATGAAGCTAGACCTTGCAGTGCGATACTGTATATAATG
TTGGTGTTGACTGTATTTAATAATGTTTATGACTGTTATCTTCTTACTTATGGGAAAAAA
ATATATATAATATTCTATACTATGGGTAACTGTTTCGTGGCTTCACTAGCCTGATGGG
>uce-1020_Coregonus_laurettae55_57 |uce-1020
AACTCTCTGGCAAGGTTCATATTCACGCATCTGCAAGCTTGTTTAATTTCATTATTTACA
CTCACCGATGTGAATGTAGCCATTCTTGTAGAGTCTGTTGATGATGAGGGTTAAGATGAG
GCCGATGTTGCGGGAGTTGTAGTAGGTCAGGTAGATGATCCATCCACAGGACAGAATGGT
GGCTGGAAGAGAAAACAGAGCGTAGTAGGCTA
>uce-70_Coregonus_laurettae55_57 |uce-70
CAAAGTGAGGGGGAAAAGACAAAAGTCCCAGGTAGTGTATAGAAATAGTCAGCCAGTCGA
TGCCAGTTGGCCAAAGTTAGCAGGAAGCTGTCGCAGTAAATGGCAGCAGCTGCTCAGAGT
TCGAAAGAGCATGTCCCAGTCAGAGGAGAAAAGCGATGGCATCTACATTAATACTACCTT
AATGGCCCATCTGGCGCTCCGTAGGGTCTCTGGCTGCTCTATGGACTCATAGGCATTTGA
CAGGCAGTCTCCAGCG
>uce-924_Coregonus_laurettae55_57 |uce-924
CATAAAACCCTATGTAATTCATATTGATTAGAATATGCACATTGAATGTAACCTCTTAAG
ACAAGTTTCCTTTATTAAGTAGACACAAAGCTCAGGTCATTATTCGTACAAAGAAGGATC
GCTTTAGATTTTATCATTCACATAAAAAGGTTTGATTGGATTTTTTTTCTGAA
>uce-777_Coregonus_laurettae55_57 |uce-777
TCTTGGCATTAATCATTGTTTTTTTTGTTTCCACGTTTTCTGTGTGTTGGGTGTTTGTTT
GTTGTGTCTCTTGTTTGTCGTCCTCTCTCTCTCCTGTGTGTCGATGCTGTGCTGTTATCT
AGCTTTGAGCTGCGTGTTATTATTTGGAACACTGATGACGTAGTTCTAGAGGACGATGCT
TTCATGACAGGAGAGAAGATGTCTGACATTTATGTCAGGGGGTAAAACACATATGATTCC
ATCGCATGGCTCG
>uce-372_Coregonus_laurettae55_57 |uce-372
TTATTCTGGGCAACAGTTCAGATACTGCCAGGGTACCAAGCTAAGTCATCTCTGACCAGC
ATCCAACCTCCTAAATAGAGCAGTGAATAAATATAAATGTTTGTACATAATACTGTACAC
AACGGCAGTGCTGGGGGTTTGGCAGGATTGGACAGGGTGTGTGGGGTTGGGGAATAACAG
CAGAGCTCGCTGAGGAGGACTAGCAATCACTCCATTCAGTGTCTGCTGCCACACAGCTCA
TATTGTCACTTCCCAGTTTAAAGAAACCTTGAGCGGCTTCAAAGATCTTTTCAAAGCCTT
AATCCTAATAGGTCGCGGTTTGTTCTGTCACATCAAAAGGGAGAGAGGGAGGTGGAGGGA
ATAATGCGTCAGGGACTGGCAGAGATTCTTAAGGGGAGAAGATTGGCAGAGGATTTGCGG
TGCGGGAGGACTGAAATCTGAAATATCGGCCT
>uce-282_Coregonus_laurettae55_57 |uce-282
CTCTCTCTCTCTCTCTCTCTCTCTCTCTCTCTCTCTCTTTCTTCCATTTTCTTCCCTCTT
TTCTCATCCTCCCATCACACTTGAACCCTACACCTACATGGGTACAGATGGTTTCATTTT
ATACGAGATAAAACCACATTTGGTGGAGCTGATTAAACAGCAGAACAACATCCCCATCTG
CCATGTATTCCAATCCTAAATTGCTTGGGCAGATGCTGACATCTTTGGAGATGATTGATT
CACCTCTGACTGGCCAGCCAGGGGGATCCTCCCTCC
>uce-495_Coregonus_laurettae55_57 |uce-495
CTAGCTAGCCTGTTTAAATGATATCTGCTCATAGGGGCCAAGCATTAGCATTTACATTTT
ATTGGAAGCATTGAGATTTAGAGCGAGGGATATATCAGCTCTGAGCAGACAGAATTAGTT
AACAATGCATTACCTGCCTTTTATGGCAGCTATAACTCTCTGCCCTGGTCAG
>uce-640_Coregonus_laurettae55_57 |uce-640
CCAGTGATGCCGCCGCATACTCAATGGAAATTTCCCTCCGCCTGCCCCCCATTTGTGTCT
CTCTAAAACCAATATTTACAATCCCATAGCCATTATGTCCTACCAGGCCCTGTGCACCCG
CTGTCACGACCTCCATATTAGCTGGAAATTGGGCTTTGCGAACTTAGCAGGGGAGGAGAG
CCTCTTCTCTCAGATGAGAGGGGGCAGCACCAGGGAACCCAGCATGGTGCTGG
>uce-968_Coregonus_laurettae55_57 |uce-968
GCTCCCATTGTTCTGGCTTTATTTAGGGCTTGTGTTTAGCTTGTTCCCTGCTCCAGAATG
CACTCTCCCCACCTCACACCCTCCACCACCAATTCCCTGAGAGAGGGAAAATACATTTGC
TTGTCTCTCCACTGACTGTAGAAATTAATTGCTGAAATCTTGTCCCATCCAAGTATTACA
TTCACACGCAGGACATTAACATAACTAATTTGAAAGAGCCCAAATGACTGCATAATGGAG
CTCCGTCAGCACGCATGACAGTCGCTGGTCATACCAAATTAGCTCGGTTTTATAATTGAA
ATTTTTCCCCTGTTCCAATTTTTATACCATTTTCCCCCTCCTCTTTTTTCCCTGTCTCCT
CCATGCTATCTTTCCTCTTCTTCTTGTTCTCG
>uce-526_Coregonus_laurettae55_57 |uce-526
TGGTGTTGCATATAACACTCAGAGACATTCCATTTGCATGCTGGCCCCATCAAGCTGGAT
GCACTCAGACTCGTAATAAAAGGCATTGACCCCCTTAACCTTTATGAATTACAATTTGTG
CCTGCAGCACGTCCTGTCAGAGGTCTCAGAAATGTGGGCACCTCAGCCGAGGGGTGTGTG
CGTGTTGTTTTGCAGTTGTTAAGGAGAGGGGAAAACAACACGCA
>uce-344_Coregonus_laurettae55_57 |uce-344
AGAGAGAGAGAGAGAGAGAGAGAGAGAGAGAGAGAGAAAGGGGGAAAGTCATTACCTCCA
GTTGCTCTATTAATAGGTTGGCCCGTTTGTTCAGCTCATTCATCATAATCATCTTTGCCA
TTTTAATCTGGTTCTCAGCCTTCCTCTGCGTGATCTTTACACCGTGCAGCCTGAGAGGAG
CACAGAGAAAATGACATTCTGATTACTGACAGAGAAACCAAAACAGTTGAGGGATTGTGG
TGTATAAGTGCTTTATTGCACTTGGATGCTTTACAAATGTTAGAT
>uce-768_Coregonus_laurettae55_57 |uce-768
TTTCTCTCTCTCCCTTGCTCCCTTTCTCTCGCCCCATGGTGCTGTTCTCACTAGGAGAGG
GGAAGTTCATTACCTCAGCTAAATCAGAATTAGTCCCTTCATTTTGACGGGGCGAACTTC
ATTAGAAAGGCCCTCCCTTAATCCAGCCGGGAGGACTGATGAATCTACATGGGGCCCATA
ATTTGTTTCACACAGCA
>uce-699_Coregonus_laurettae55_57 |uce-699
ATCGAAAACAAAAAACAAGAGTAATGTGCTCCCATTTTGTTAATCTCCATTGATGGATTC
AGGCCATGATTTTCATTTAGTCCAAAAGAGATAACCAAACGGTCAGCTATGTTGCAGTTC
CCCATTTTAATCTTCGCCTGCAGTCAATAATCAGCCTGCAACCCAAAAAAAACCTTTGTC
AATTGGTCATCTTGTATTG
>uce-944_Coregonus_laurettae55_57 |uce-944
AGTCCTTTCCTCATTAACTTATAGGTAGAGATGCTCCGTAGCATGAAATTACCCGCGAGC
CTCCCTCTCCAAATAACCCGGTTGGCAAACAAATGATCCGAGCAGCCGCAGTAAAAGGCA
GATGATTAAAATAATAGGAGGGATTTAAATCTGCACCCACAGAACTATTCAGCAAAGGAC
TGCACAATTACTCCTTCTATTTCTCCTC
>uce-447_Coregonus_laurettae55_57 |uce-447
TCAGGGCTGACTATTTCTTGTCCCCCCTGCCCAGCTAGTGAGAAATGGGTTGTTATCATA
GATCACAAATACTGCTCAAACCTCTTATGAAAGATGAATTAATTTCACTAATGGTTTAAT
GCAGCGCTCTCATGAGGAAGTCAGGCGCGCGATAACCCCTGCCTCATCTCCACTTCTTCC
ATGGTGATTTATGCTGTCTTTTA
>uce-191_Coregonus_laurettae55_57 |uce-191
CTAAAGGGGCTGCCTCGTGCATGGTGTCTCTCTGTATGTGGTGAGAGAGATCCCAGCCTA
CCTCTTCAGCTGCATCTCAGTCTCCAGCAGGGCTAGCTGATTTGGTTTATGAAGTATGTT
AATAATCAAATGATCAACAAATAACAGATGTATTAGTTCATGCAGCTTGAAATGTCAAGG
AGGCTAAAAGCGGAAATCTAATCGCGAAAGCCCTGTTGTATTATATTATATTTCATGACA
AACCCTCCGGTCCAAATTATATAGGCCTCCTACAGTGAGTAATCTTTTACGCTAAAACGG
CGCCAATATTTT
>uce-170_Coregonus_laurettae55_57 |uce-170
ATTCTGGCCTCGCGTTTGCACAAGAGTTCAGCACTGGAGTCTCCTTTCTTCAGAACAATA
AAGTGAATTAGCTTGGGTTAATCTAGTTCTCCCGTAATGACATTAAGACATTTTTCAATT
AACCTCTTCGACTGGCTGTTGTAAAGGACTTCACAAATGACTTCCCATCCAGCGAGAGCT
GGGTGCTTGTGCCTCGGGGACATGGATGCATGGAATGTAGTCTTATCCATGTCTG
>uce-692_Coregonus_laurettae55_57 |uce-692
CATTTCCCCGTCCCCCCTCTCCTTTTCTCCCGAAGACTTTGTCCGTTAAAAAGTTAGGCG
ACACAAACATAGAGTTGCAGATTGCGATGCCCATTATGACAATATAATGTGTTGTTGATC
CTGTCTGCACATATAGGGGGACGAGGAACTTAATTAGGGCCTTGACAAGCCTACTCTAGT
AAAGTGATGAGATTAATCATAATTGGTGTCACTGTGGATTAGCGCTCGCTCCGATTGGCC
GCCCCACTGGCAGGTCTCGCTAGTGG
>uce-921_Coregonus_laurettae55_57 |uce-921
TCATTTCCACCCAGCCTCATCGCCCTCTGTCTATCTGATATTAATGTGCAAATCAATATT
TCAGGGATTACATTTCCCTCCTTCATTTTTTATGGTTTCTACCTCAATAAGTCTCTCTTC
TAATAGAGGGAGGTTGGAGGATTTAAAATCCCATGCTGCAGAGAGAGAGAGA
>uce-392_Coregonus_laurettae55_57 |uce-392
CTCTCTTTCCTTCTCTCTCTCTCTCCTCCCTCTCTCAGTGCGATCCCGCTCCTTCCCCTC
TGGGACCTGAAGATTAATATTCCCGGGCCCAACAAGATAATTACTGATACTAATTAGACA
TGATTATGTGAATTTGATACACTTATTACTCCCGCTAATGAGAAGGACGTCTTATCCTAA
CAAGAGCGCCGCGGCGCTTAGTTTACTTTACACACGG
>uce-575_Coregonus_laurettae55_57 |uce-575
CTCCCCCTCTCCTCTCCTCTCCTCTCCTCCACGTCCTCCTCCCTTCCCCTCCCCGCCGCT
CTCATGTCCTAAACCCCCATGTAATTCTGTAATCATTTTCATTATCATATAATGACCTTA
CAAAGCCTACAGCAGTTTGCACGGTCAGTACAAAACTCACAGCTGTTCCCTTCAGTGTTT
GCTCGCCGGCTGTGACAGTGCAGCCTTTTTATTGGTCCAGAGGTGTGACCTTTGGCTCTG
ATAGGTCGGCACGGGGTCACCTCATTCAGGAGGGTCTGAAGTGGCCGCAGGCACAGCA
>uce-932_Coregonus_laurettae55_57 |uce-932
ATCTATTTAGCATTAAAATTCATTTTCCAGTGTTTCATCTTTTTGTCACACTTTTATTAT
GTGAGTGCTGTGGGAGTGTTGGCTGAGAAAGCGTGCACCTGTGTGCTGTCTGTCTAAAGG
AGACAGGGTGGCTGTGGAGTGCCAGGGAACACACTCCAGAGAATCCATCCATCTCAATCT
GACGCTGCAGCTGACACCTTACAAAGAGGTACAATTAATAAGGACATTATCCGCCAGTAG
GTAACAATG
>uce-108_Coregonus_laurettae55_57 |uce-108
GGTGACAGCGTCGCTTCAGCGAGCTCGAAACCACAGTAACACAGGCGAACAATCCAAACA
CACCCCACCAATTTTTAATTTCTTCCATTAGAATTCATTATGAGGCCCAGGGCAGTTTGT
GTACCCTGTGTTTAAGACTGCCTGCTGGATTAATTAAAAACTGGATGCTGGAAAATTAAT
GTGTGAATTGTTATCCCTGGCTCTAATGAGTCTTCCCTATAAC
>uce-1154_Coregonus_laurettae55_57 |uce-1154
GGTCAGGTGACGGATAAAAACCTTTCATGACATTAGGATCTGTGAGGTTCCGCCAGCAGA
TCATTGAGATCATAGCCTGGAGTCTATCCTCCTCTTCTTCATCATCATCCAGCGAGGGAG
CACGGCTGCCCGTGGTGTGGTGGTAGTTTATAGTCACTGCTATATACCAGGTGATAATAC
ACACAGATAACACAGT
>uce-1238_Coregonus_laurettae55_57 |uce-1238
GTGTGTTTAGGGGTGGTGGGTTGGTGGAGCAGAGGGAGGAGGTAATGGGAGGGGGGAAAA
AAGTTGTAAGAAGATCATCCCGGTCTCGCACAACTTCAAAAGCTCCCCTTCCCCAGGATA
TTAAGCGACTGTGATGAAAAATTTAGCGAGCGTTAAATAAGGCGCTTTGAAGTGATCTGT
TTTGGCTCAGCAGTCTCTGAATTTCCGTAGCCCCTCTGCTATCACCATCATGCTAGCTAG
CTAGAGAGAGAAAAAATAGAAACTCATAAAGCCAAGGAGTTGGGGGTTTGGC
>uce-311_Coregonus_laurettae55_57 |uce-311
CAGAAAAAGTGAGAGAGAGAGAGAAATAGGGTTCCACTGATAGCGGCTGTTTGTACAGCC
ACTGCCGCTTCCTTTGATCACTTCGCTGGGGAGAGCGGGGGGTCGTGTGTCGCTGCCAAA
GGTCAGCAATATATTACACTCCTAAAAGTGATTACTGAAATTCTTAAGTGAAACCAGTCT
GCTGCCAGGGTGTGCTGTAATCCCCCGCGGCGTTGTCTGGGACGCATGGGGGCCTCCAAG
GATCCCTGCGCCCGGGCCGACCGGCTGCAGTCTCTCTCTGGTGGTTTTTATCAGCACAGA
GAGAGAGAGA
>uce-247_Coregonus_laurettae55_57 |uce-247
ATTTCTAAAAGCATTGATCATCGGGGCATAGCCAATATGGAGTATAATCCATTCCAGTCT
ATTCTATGGGCTGCTTATGGAAGCATATTTGCTTAGGGCACTCATGCAAATGATTACTTA
CTGCCCTGTAAGCTGATAACTCAAATTAGATACCCATTAAAGTCGAACTAGGTATATAGA
TTTTTTTTTTTA
>uce-215_Coregonus_laurettae55_57 |uce-215
ATTCTGATTGGTTCTTTATTTTTGGAGACAGGTTTTTCTCTTCGTGCTGACTTTGTGCCA
ATGTGCTGCTTTGAGGTGTTCCATATCCTGGGTTTGTCTCATTATTAAACCCTCCTCTAT
ATTTTAATCAAACGCTTCCTCCATCTATGACGCCCTGCGTGTCATTCAGTCTGTCACCAA
TGGGAGGGGAGCTGT
>uce-879_Coregonus_laurettae55_57 |uce-879
AGTATCAAAGATGTGCGTAGCACTCCTGTGTTTCCAGAACTAATCGTGAGACGCTTTGAT
CACACACTCCTGTGTTCTGACTTCTGAAGTTGTTAAGAGTCCCGGAAAACAAAATGCAAA
CAAACTTCAAGTGCTCCTGGTATTGATTAAAGTTTTCTTTGACAAGTGGGGATGTGTGCT
GTCTGTCTGTGTCTGCCCAGGTGACTGGAGAAGCTGTAGCTTGTCTACATGCTAATAGAC
AGGTGTAGGGCC
>uce-376_Coregonus_laurettae55_57 |uce-376
TAACCAAGCCTTAAAGAGATCAAAATTCAATCCCATTCTAAGAAAAGTATAAATTATGAC
GTTATTTGAATATGTGCCCAAAATCCTTAATGAATAACTTAGGATGAGGAGAAGGCAAAT
GCTGCCCCAGCTGTTTCCTGTTGAAAATGTCTCTGTAATGTAGATACATGTGAGGGATTT
TCTCTCTAAATCCGTCTCCTGTTCCCTAAATCTCACTTCTCCAAAAGGAGCCTGCGCAAT
GGAACAAAGTCGGAATATTGTGATGTGACATTGCCTGCATCTTATCCTCTTTCTCACTGT
TTTTAATGA
>uce-63_Coregonus_laurettae55_57 |uce-63
TTCACTTTCTCTCTTTGATTCCCAACTGACAGTCATCCCTCAGCCCCCCTTTAAAGTCCT
ACTTTCAAGCCCTAATGGCTGTCATGTCGCGGCGCTCTCCGGACTCTTACTCAAAGTGTC
ATTGGCATAATGGTCGGCAGCCGTTGGTCTCTTTTGATCATGCCATGTGCAAGAGAGAGG
GGTACCCGGAGCTGAGACAGCGAGGTGT
>uce-116_Coregonus_laurettae55_57 |uce-116
GAAAAAAACAGGCTAATTAATTAAGAACAGTATTAGAAGTAATGGGATATTATAATATAA
ATGGCTACATTCTGGAACCAATTTAATCCAATTACTGAAACCCCTCATGAATATAATACC
TCAAAAATCACCCGGTAAAGGTCTAAAGGGAGAGATGTCAGACTATTACACAAAAA
>uce-612_Coregonus_laurettae55_57 |uce-612
GTGTGGGGGGCGGAGGGGGTGAGCGAGTGCGAGCGAAGCCGTCTGAGCACTGTGCTTCAT
TAGGAAACAAAATATAAGCTTTCCACCCCATTAGGAATGACTTTAGGAGAGAAAGCACAT
AAGACGCCGACTCACCTCATCAACGATGCATTGCAGTAACTGGAGAGGCTTGAATGGGGA
GACAGAGAGAGGAGAGAAGTATTAGCCTA
>uce-359_Coregonus_laurettae55_57 |uce-359
TCCAATTTAACCGGAGCAGTCGGAGTGGTCTGAGCACTAGTTTACCAATCTTTGCTTTCG
AAGACTCTGTGTGCTGAAGTCTTGAGGGGTTCAATCAATGGTGCTTTGATCTTGACTGGA
ACTATAATTATTTAACATTGTTACAAGGATTTCTCTAATCCATCCTAGCATTAAATCCCT
TTTACACCCTCATCTTCTGCAGCCCTAATCTGCATCTGTGCACTCCGTTTGTCTCTTTCT
CTCATTCCAGCACC
>uce-669_Coregonus_laurettae55_57 |uce-669
GTGGAAAATAATGAAATTAGATCCCTGGTGCTGTGACAGTCACAGGGCAGGAGACATCAG
CTCCATGTTAATAAAATTGCCATGAATGACTGAATGCAATTAAGAAATTGTCAGTGGTGG
CTATGAACTTTTGTAACTGGTAGAT
>uce-966_Coregonus_laurettae55_57 |uce-966
CTGCTGTTTATTAGAGGGGCTTTTCTCGGCTAAGGTTACCATAACCTCAATATTAGCAGA
GAAAAGCCCCTCTAATAAACAGCAGAAAGGATGGCCCGGGTGGTGGGATTTCATCTTCCT
TTCACTTTTAATAAGGTACTCAGAGGAATAAAGAT
>uce-26_Coregonus_laurettae55_57 |uce-26
TTTGTTTTACAGACACTGGGGGAAAAGGGACAGTGCATATTAGGGCACCAAGCACAGTTT
ATCAAACAAAATCTAATATCATCCATAAGAGAAGGGGGAGAATCTGGAAATCAATACTTC
AATACTAAATTGTTAGTGGGGGATGAAGAGTAATTGTGAGAGTTCAGAGATGTGTCTCGG
AGGCCGGGCCACGGAAAGTTCATTGTCACCCAGGAAGTGATACGTAAAGGCA
>uce-51_Coregonus_laurettae55_57 |uce-51
GCGTAAACTCCCCTGGCAGGACCCAGAGTCTAAAGGCTACCTGATCTGTTGCATGGTCAA
CATCTGGAATGTCAAGTACAACAGCATCCACTGTGTGGCCAACCTACTGGCCGGCCTTGT
GGCCTACCAGGAGGACGTGGGCATCCACGTTGTGGACGGGGTCCTGGAGGACATCCGCCT
GGGAATGGAGGTGAGC
>uce-367_Coregonus_laurettae55_57 |uce-367
GGACGAGTGCGCTGGGTAAGCCTCACCACAAATCCAGGGCGACAGAAGCAGGTGTAGCCG
TAGCCAGGCTGGTTCTGGATGCACATCCCCTGGTTGCAGGGCTGGGGAAGGCACTCATTA
ATGTCCAACTCACAGTGAAGGCCTGTCCAACCTGCCAGGGAACAAAGCCCACAGAATGAG
CACCGCAGTGTGGAGGGAGGTGTGTGTGCGGT
>uce-607_Coregonus_laurettae55_57 |uce-607
AGAGGCTGAAGAAGAAGCATAAGACATATTAATTGACAGACAGGAACTGCTGTCTCGGAG
GTTGATACAAGTAATTTATTACTTCAGAAACTAATGCCACCTCCAGAATGTGCTTCATTA
ATTTCAAATTTAGTTTTAATTTCAAGCTGTTGCCCCTTGAGAAGAATAAGGTGGCAAGTT
GTGTTTGAAGAGACATTTCCTCTCCCTC
>uce-1115_Coregonus_laurettae55_57 |uce-1115
TTTCACATCACAACATCCACATTGTTCATCTTGTGACAACTTCTACTGATCTCAAAACAT
ATTCACTGTATAATACTAATAGGCACTTCCAGTAATTCTGCCAATATAGTAGCTACAGTA
TAGTGTCTAAATTACAAAATGGTAAAAATAAATAAATAATGTATGTCTAAAAGAGTATTT
GTTTGTTTTAATATTTATTTACTG
>uce-792_Coregonus_laurettae55_57 |uce-792
GGGGGGCTGGTGATCTCTCCTGAAGGGGATAATGGGAGAGGAGCGCATTGCAATGGCTGC
TGTGTGTAGTACCCTCCCTGCACAATTAGCCAATCAGGAGCGAGCTCTGCCAGCCAGAAG
GACGCATAAAAGAAGAACATTGCAGCAGAGGCACAGAAGGAGACTGCAAGAGGAGCTGGG
AATA
>uce-376_Coregonus_pidschian36_73 |uce-376
GTCTTGTTCTATCTTGAACTACTCACCAAGCCTCAAAGAGATCAAAATTCAATCCCATTC
TAAGAAAAGTATAAATTATGACGTTATTTGAATATGTGCCCAAAATCCTTAATGAATAAC
TTAGGATGAGGAGAAGGCAAATGCTGCCCCAGCTGTTTCCTGTTGAAAATGTCTCTGTAA
TGTAGATACATGTGAGGGATTTTCTCTCTAAATCCGTCTCCTGTTCGCTAAATCTCACTT
CTCCAAAAGGAGCCTGCGCAATGGAACAAAGTCGGAATATTGTGATGTGACATTGCTTGC
ATCTTATCCTCTTTCTCACTGTTTTTAATGACTTCAAACAAGTTCATTTTTGCTGGGCTT
TGTCGTGCGGAGACCCGTGGGGATGTCTAGCGGTCATTTCTTTCAGTGGCATTTATGTGA
TGTCTTCAAGGTAACTTTAACTACTTTCCTTTGTCACCAGATTGTCACCTTACTTACAAT
TTTTTGTGGTTT
>uce-748_Coregonus_pidschian36_73 |uce-748
GAGGGGAGCGGCGGATGAGCGGGCGGGGAGAGATGACATCATGCGGCATGCAGCAGGCAG
CGTTTGAAGTGCCAGTCCTGAAGGAACCACTTATAGCAATTAGGATATCCTTGAACAAGC
GTTTGCGAAACATTGGCTGGTTTTTGGCATTTGCCTCCCGTTCCTGCCTACTAACTAGCA
AGGTTTGATCTCTCATAATTATCTATCCACCGGCTTCCCGGTCCTGACAGCTTTCTCCCT
GGAGAGGCCTGGATACTGGGGCTACTCACTGATTGCATCAAAGTGTCAGAAATTGCAACA
TCAAAAATAATAACTGATATTCCGGCAGCAGGCTCCGCACTTTGAATATTTCCTTTAAAA
CGCTCTTTAATTTGTGTCTCGCGCGGTGCCAATGTGTGTGTGACTGCGAGGGCTTCAAGC
AAATAAAAGCAGAGGGGAAGTGCATTCATTATTGAACTGCTATTTACATATGGCAGACTA
TTCTGTCTGAACTGGTATGAAATAGACGTGTTGTTTTATTCTGAGGCTTCTTTAACGTTC
GTC
>uce-1062_Coregonus_pidschian36_73 |uce-1062
GCTGAACGTGCTTTGATGTCAGCTAAAGGGTATCTGATCCAAATAAGAGATGAAATTGCT
GTATCTATCTCTAAAGTAAGGAAACACTATAGAACGTGTTTGCTTCTCTTGCTAGACATT
TTTTTTTTTTTATCAAGTTGGGCGGCAGTCGGTTACATTGTGTATGTAATACTCTACCTG
GTTTGTAACCGACTAGAACTGTGATGTACAGACAATGTATTATTGAAATCTGAAGCAAGA
AATGCAATGATATTAGGATACAGTTTTTGTATTTTTATTCTTGTATAAGGTTATTTGATG
GCTATTGTTTAGCCTCTAGTTCATTCTGTGTTATTTAAATTCTAATATATGAATCATATT
TGGATTGAAGTCATGTTCAGGGGCCATGTTGTGTATGTATTGAGATGTAAAGCCTTTGAA
TGTGAATAATTATTGTAAACTATAATATTTTACAGCTTTTTTCTTACTATATCATATACA
TTTTCTATGTGCTCAGTAATTTAATCATTTCTGATAATTTAATGAATCTGTTCATTCTCT
CTCTGATTATTTGTGCGCTAGGTCAGTAGTTGTTGAATGATGAATTTTCCACGTAATGCT
TGGTAGTCCAGTAATTAAAGCATGTAGGGATTTAGGCATACAATAAAACC
>uce-1338_Coregonus_pidschian36_73 |uce-1338
GTAATGCATTTTGTTTGAGGAAAAATGGAGAGGGTTGGAGCACTTTATGAAAGAGCCGGG
CACAGCTTGCCTTCATTTGAAATCACAGTATAAATTCAGAGAGGAGGGAGGCGGATGCCA
CAATGATCTAAGCTCAGGCACTAATGGTTATTTAATATGGCCATCAGCGGTCCCAAGTCC
CCAGCATACGGCGCTCGCACAATAGCCTCCAAACCCTCTTTAACACTTATTTGAGATGAC
AGGAAAAATGAAACCGTTTGTGCTTTCAATGGAAAAGCAATCATTGGTACATTATACTCC
GCTTGCCCTATCATGCTAATGCTCGGTAAAAATGTCACCAAATGTATTTAAAGGGCTGAT
GGAGTGTTGCCGTTTGATTCCTGCTGCCCGCCTGATTAATAAAAACCTTCAATTTGTATG
TAAATGCAACCTGGGGCTCATATCATCCGCACACCTGCACCTGGAGAAAAATAATAAACT
AAAGTTTAATGCGGCAATTATGAGAGTTTATAGGGATTGTGAAGGAGCAGAGAAGAGTAT
GCGAGCGGCGGGCAGAGCGGGCGAGTGGCAGAGAGAGTCACAGGCTGGCCTGATGATGGG
GGCTCACAGAGTGGAGCGGGGCGACCCGGATGAATCCGCTACAGGA
>uce-597_Coregonus_pidschian36_73 |uce-597
CTTCAATATGCCAACCATTAAGCCTATGCTCAAAACATAAACACTATTACCCTGCATATT
TGTCCGCCCTCTCCTTCCCCCGTGTCCATTTTTGTGAGATCAACGCGCATCCATCCATGC
ATCTGAATCATTGGGGCCTGAGCACTAGCTGGCCACGTGGAGGCAGATTGATGTCATTGT
CTCGGCACACTGACCTTTGCTGTAATACCCACGGCAGACATCGCAAACTCTCACATCAAT
TTAGCCCAATTGGATGTGGCATGTCTTGGCTAACTCGATTTGTGGAGAAATGCACCTGTC
TCTGCCTTCTCTCCCTATAGATTTCGCTGAAGTGGGGGGGAGGAGTAGAGGAGGGGAGGG
GGCTTGGAGT
>uce-575_Coregonus_pidschian36_73 |uce-575
AGAGGCAGAATGAACAGAACAGAATGAAAGAAAAGAAGAGAAAAGCCACAGAGAAGGGCC
AGATGGGTACCTTCACAGTCCATTTATCAAACCCAATGTGCCTCCCCCTCTCCTCTCCTC
TCCTCTCCTCCACGTCCTCCTCCCTTCCCCTCCCCGCCGCTCTCATGTCCTAAACCCCCA
TGTAATTCTGTAATCATTTTCATTATCATATAATGACCTTACAAAGCCTACAGCAGTTTG
CACGGTCAGTACAAAACTCACAGCTGTTCCCTTCAGTGTTTGCTCGCCGGCTGTGACAGT
GCAGCCTTTTTATTGGTCCAGAGGTGTGACCTTTGGCTCTGATAGGTCGGCACGGGGTCA
CCTCATTCAGGAGGGTCTGAAGTGGCCGCAGGCACAGCACAGGTCACAACACCTCTCAGT
CAGTTAGGACACACTAAGGCAAGAAATATAAAGTCATGATTCATGTCCACACGACAACTA
ACAACAACCTTCCAGGTCTCTGGCTCGAGGCTCTCTATATCTAGTCAATCTCA
>uce-120_Coregonus_pidschian36_73 |uce-120
TCTCTCTCTCTTTCTTTCTTTCCCTCTCTCCTTCTTAGCATGTTCTTGCAGCTTCTCCTG
CTGTCTGTCTCCCCTCGTCACATTTCAGAATATGTTACCCCTGTGATACCGGGGCCAGAC
TTGAAAGGAAGTCTTAAGGACCTGAGCTTATACACTGTGCCAGATTTTGTTAAATAACCA
GGAGATGTTGATGCCAATTCATGGGTAATTGTCCCTTGTGGCACAGTGCTGTTGAAAGTC
CTGGAGCAGCCTAAGCTCAAGATCACTGCAAGTGTTAATCTTCTTATGCTTAAGGTTTCA
GGTTTTCTTTTGATGTTGCTAAACATGTTGACTCCTATCTCAGCACAGAAGGCAATCCAG
ACGTAGCTATGAGCAATAAAGCTTTTGTCTGTTTTTT
>uce-957_Coregonus_pidschian36_73 |uce-957
TCTAACTTCCTCCCCATTTCTCTCTCTCTCTCTTTTTCCTTTTTGTCATTTGGAGCAAGT
GCCCCAGTTAAGAAATTGCTTACATCCCACTCAGTGTGGGACTGGGTGGGTTGCTTCCCA
CAGGGTATGTACCAATGTGCAGAGAGCGCACTTCGACAGATGCCATCAGAGAACAAGCAT
ATGAATTACCAGGCAGCCTGCCATCTAGCGAGTTCACACAGAATGGCATTAATACCTGAT
GAAGAGTCAGACAACAACACAACAACAACATGAAAGCCGTGGCAACTGGGACCCAGGTAA
AGGTTCCATCACTGATATATTAATGGTTTTATTAACAAAGACTTCCAACTAGCAGCTAGC
GAAACCCCTCAAAAGTTACAATGATGGAGGTGTCGAAGCTTGATGCCAGGCTGCAGCAAC
CAGGGGACCCGTCAGCGAATCACGTCCCGATGAATAAAAGATAACACCACTGTTGACCAA
TGACTAATTCAGAAGCCATGAGATATTTATGGATACAATTAAAGAAAACACAATCCT
>uce-532_Coregonus_pidschian36_73 |uce-532
GTATGAAGATCATTCATTCCACCTCTAAACTAAATGTACAGTATGCTTCTAGACATTCCT
CTAAAATGACAGAATGGGAAGCAGAGTTCTTCTGATAGGTCTGTCTAAAGGCTGTCTGGC
ATGCAAGCTGAGGAATGAAAAGGGAGAAGTTGTCAGGTGAGAGGCCCCTTCGAAGGAAAG
AGAAAGACGAACAAGGACAGCCACTACCTTAATAAGCCGCCGCTTTATGAGCTGCTGGTC
AGCGGAAAGAAAGCCATGATTGATCTTAGGGAAGACCATCTGAGCGAGCAGGTGTGTGAG
GTCAAGAGGTCGAAGGTCAGAGGTGAGAGAGGTTGGAGGAGGATGAGGTCCCAGAAGAAG
AGGAGGAAGGAGGCAAAGGGGAAAAAATTGATTTAATTAGAAGTTGCGTCACGATACCCA
ACTAAGCACCTCCACGGATTGGGAGAAATCCACACTTTTCCACCACAGTGGCTTTGGAAA
TGTGGACTTCATTTTGGAGCCAGAGCCCATAATTACCACCTCAGGGGTGCTGGGATGCCA
CACTAGGCTCGCAGAC
>uce-1279_Coregonus_pidschian36_73 |uce-1279
CGCCAATAAATTCCCATCATTACAGAATCTGGCAGTTTTCCTGGGCGTCTGTAGCACCAG
GTTTTATCTCACTCTCCCTCCAGTCTGGGAGCATGTAGATCTGGCCCAGTTAGATTGTCA
TACTTAACAAACATTCATGATTAATTTCCTCCACTGAGTCAAATGGGGCTAAAGGGATGT
CTCGATTCATCTTATCGCGCCACAAATTAGCATTTCTCATATTCCTCAGCATCAACTGTG
CATTAAAATTCCACATTTACCATTCCAGGCACTGGGCTGGCAGCTGTGGCAAAAAAAAAA
CTGAGAACGGAGGAGATGTTCTGTTG
>uce-1007_Coregonus_pidschian36_73 |uce-1007
CCCGTCCTGCGTCTCGATAAAGGTGACAGACTGTTATTTAAAGCCCAAATACTCCACCAT
CAAACAGTGAGTAAACAAGCTGAAGGTGAATGAGCCATCTCAACCCATAACAAAGTGAGC
AGGAATACATTTACATGGGAGAACAGAGGAGCACATTATTCTAACAACTACCTTTTGCCA
GACCAATCTATCTACtTAGTTTATCGTGTAATACCCTTCCAGAAGCTCTTCTGGCAGAAA
CAAGATATTATTCTCCTGGAATGGCCCATAGAAGGAGGGAGAAGCCAGTCAGATTCATAT
TTCATTTCTGCCACAGAAACCTCATCAGTGTAATAACCCTCCATCTCATGGGTGTTATTC
AACCATCTGCCGCTATATTACTTATCTTTATTTTGCAACTAATTAACAGCATAATCTTCT
AAATTCAGCAAGTTAATTATCATTATTGTGGTCTTTGCAGCATCATCAGTCCTTGTAAAG
CGCTGTCTCCGTGCCCCCGGAGAGCAGGGTGGGTGGGGGGCTGGCTGGGCGGGGGGCTGT
TTTCTTGACGTGGGCTC
>uce-1133_Coregonus_pidschian36_73 |uce-1133
AGGCACTGTCATCAAGTTGATGAAGGCAAACACCGATATGTCTGGCAAATACAGTGAATG
AAAAAAAAAAGGTTGGGGGGAGGGGGATTGTGTTTGTGCGTGCCTGCCAGCCGACCAGGT
TACCAGGCACCTGCTCCACTGAAGGTGAAAGAAGTGCTCACTTGAGCTCATTGAAAAGTA
GATGTGACAGTAAATTTTTCAGCCTCCCGAGATGGGAGATCTTGTTATAGCAGTCAGGAT
GGGGGTCAGGGCAGTGGCTGTTGATGATTGAGGAAAAGAGAAGTAAATTCATTCTGCTTC
AGGCACTTTGTCAAGTGCCAGTAGCTTACCGTTGAGAGCCACTCACCCATCACTGTGTTA
CTGCCCCAGAGGTCACCCTCCCGTCGTAAATCAGAGTCACCTCGCCTCGGCTGCTAAACC
TATTGCCTGCTCTCCTATTGCTGCTCCCCCTGCTCCTGGAGAAATGAAAAAGGAAGATCA
GCCAAACCAAGT
>uce-879_Coregonus_pidschian36_73 |uce-879
CGTCTCTGGGAGTACGGGTGCATGTCAAGCGATTGTTGAATTGAAATATTGATGTGGAGT
ATCAAAGCCGTGCGTAGCACTCCTGTGTTTCCAGAACTAACCGCAAGGCGCTTTGATCAC
ACCCTCCTGTGATCTGACTTCTGAAGTTGTTAAGAGTGCCGGAAAACAAAATGCAAACAA
ACTTCAAGTGCACCTGGTATTGATAAAAGTTTTCTTTGACAAGTGGAGATGT
>uce-394_Coregonus_pidschian36_73 |uce-394
CCGATCTTTGGGAGGGTTAGCCAGGGCCAGGATTTCACACAGTCAGTATTGAGTGGGATT
GAGGAGGCAAGCTCTTAAGCTGTCTTTTCAGGCGCAGCAAAAGCCCTCCATCTGTCCACC
CCTAAAACTGGGGGCGAGTTTACTCAGCTCCCTGTTGGCTGATTGGGCCTCCTGAAGCAG
AAGTAACAGCATCAATAGTGTAAACCCTTGCTACTTGAGAGTATTACATTTCTTTTCATG
CTTGACTTAATCAAAAGTGGGGAAGTGAAATTTACACCTTTTTGATGTTCTTTTTTACCC
GCTGACTAAGAGAGGGCGATCTTAACCCATTTGATCTTCACAAGCAT
>uce-160_Coregonus_pidschian36_73 |uce-160
CAGTAGTATACATTATGTATATATTTATACACTTAAATCATTTTTACTTTTCAGTAAAAT
AGCTCCACAAAATATGACAATATGCCATACTTAATGAAGTAAGTCACAGACTTATTTTAG
AACGGAGGAACACTTCCACTCCCATCTGAAAAACACAAGAGAGAAAGAGAAAGGGGCATT
AGTCTGGTATGTTCAGGGTTAACACATATTCATCCATTTATCAAACAGAGAAAGACAGTA
GAACAAGTTAACTGAATGATTCTCACCTTTGTGGAAGCACTGTGGCGGCTGGTGACACTG
GAGTTGATACAACTCAGGTTGCTGCCCCAAGCCAGGGGCGATCGAGGCACCTGCCCCAAA
CATGGGT
>uce-1032_Coregonus_pidschian36_73 |uce-1032
GATGTGCATGATCATCACAAGCATTATCACTGAATGTGTAACTGGGACATACAGGTAGGA
TAGGAGCATGGTCATCAACAGTCATACATGAGCATGATGTTAAATAGTAAGGAAACTTAA
AATGAACCAAAAGACTGTCAACTCTAAAAACAGGGTAGTCTTTCTCTCGTTACCAAATCA
TAGCACTAATACATACGATCTGATTTTGCCAACCTCTTCATTCAATATTCAACATTCAGG
GATGGGACAGATGAAGCCAAAAGCGTGCATTGGGGGAATTTATATGAAGACCTCGTTCCT
ACCCCCTAAATTTTTACACTTTCGATCCCATATACGTTGTAACCTTCCTTATAAGTTGCA
AAATTCTGTGAATTCTGCGAGGAAGTTGGGTTAATATTCTGTGCATTCTTTGCCACCTTC
ATTCGTTTCGCCTCGGCTCGGGACTTGTAACAGAACTCAATCAAGGCCACCAACATGGCC
AAACCAAGTCCGCCGACCAGGATGTAGAAGACCCCAGCAACGTTGCTCAGACTGAGTGCG
CTCGTCTTCTCCTGCAAACGCACACAAGACAGGGGTCAATGGGAGGGCAAGGGTAAAAGG
TCAAAGGGCGTAAAAAATTTACAATAATCGCCCATCCACTAAAAAAACACAGCAACACAC
AAAAATGCTAGCGTTTCTACAAGGT
>uce-167_Coregonus_pidschian36_73 |uce-167
CTGTCAATGTGTTTGCATGAGGGAAACAGTGCTGCACTGGGCTATTGTAAGCAGCTGGGA
GAATACCCTACTTCTTTTCCTCGATTTTCTCTACTCTCTTTTTGCCTCCTGAAGGACTGA
AGAAAATTCGTAATCCGGATCGAATGTACAGATCAGCTGTGTGTTATGCCGGCCATGCTC
CTCCTAAGAGTATCAGTGATGACACAGAGATGAACAGTAAGAGTGTGTTATTAATACTGC
ATCTCCCCGTGGCACTGTGCTCTGCTCCAAGAGCCCACTATAGCTGGCACATCTATTATT
CATTCATCCATTCATTTATTTACCTCTTGATTTCCATCCGTCCCCCTTACCCCCCCC
>uce-13_Coregonus_pidschian36_73 |uce-13
ATTTACATAATCTAAATAGCTCACTATCTGTCAATTGCTTTCTATGCCATAAAAAAATTA
GGCGAGAGAGAGAGAGTTATCTGTAGGCTACATGACAAATACAAGGGACATTTCATATAA
AAAGCACACAGGTTTTTATTGCATATCAATTTCATGTATAAATTCTTCATAGCATTGGAA
AGATTACATTTGGTATACATTTCTATTCTACAGAATTAACATCAGAATCATATCAATTCC
ATGAAATTTCTCTGAAGTACATCTTCAATAATCACAAGCATCAAAAAAACTTCAATTTCA
GAATTGTTCAATATTATTCTACAATCCTTTCATTTTTTTCATTACATCTTTCTCCCACAA
GCTTTTT
>uce-267_Coregonus_pidschian36_73 |uce-267
TGCAAGCCTAATTGTTTACCAAAGGGTTGCGGCTCATTTGCTCTTGGAGATTGGGCCTAA
TTAACACTAAGTTGTCTGAACACGGAGGAGCGCTCTCCACTCCACTTTAATCTAATCTGT
AGTCTTTCAAAAAAATAATGAGATCATTTACACCTCATTAACGAGGGAATGTAATGTCTG
GGCATTCATCATAATGATTGCTTATCATTTCACTTTGCAATATTATCTCCTCTAATGAAA
CTGTTCACACAACTGCCAAGAGGGTCTTAATTGGTCATGTGAAATCACAGAGCACCCGGC
AGCTTGCCGCTACGTGTGTGAAGTTCTAATTTGCATGGGGGGAGGGGTTCAGGG
>uce-1167_Coregonus_pidschian36_73 |uce-1167
TTATTTTGTATGTGTACTGATGTGTGTGTGTGTGTGTGCAGGATTATCCATGAGGATGGT
TTTTCTGGGGATGATGTGAAGCAGTATAAGCCTGTGGTCTACAGCAACACCATCCAGAGC
TTGGCTGCCGTCCTCCGAGCTATGGACTCTCTGGGCATCGAGTATGCTGACAAGGACAGA
AAGGTGGGTACATGCTCCCTGTACAGGGTAGGGTTCATCCATAGTGTACAACCAATGGCA
ATTTCAAAACCTTACTTCAAAGTGTACTGTAAAGCAGACCTCAATGAGGATTCCAGTGAA
GTATGGTGGTACACATCCAGGAATTCAGCTATAC
>uce-660_Coregonus_pidschian36_73 |uce-660
CATAAACAGCAACACAACCTCTAAATACGCCTGTACGCAAGGTGTTTTTTCCTACCTACC
TATCTTGAACCTCGGGTTTTGATAGAGATCCTGTTCAATTAAGTGCTAGGGCATTATCCT
GCGCATTCTCCCAGTCACTTCTTTAATTTAGTTGTTATAATTAGGCATTAACTGGTGTCA
GTTCTGCGGCCACTAACAGCCCACTCAGTTCTGCTTGTCTGCATTATCACAGTTTGGGGG
AGAAAGTAAATTATAATGAAGGACTATATAGTCCAATTACAGATAAAAGCAGCCAAGTGC
AGTGCTGTAATTAGGTGCCACTACCTCTCCTTCCTTCAGAATGGCATGTCCATGGGAATA
CCTAATAGCCATTTTTATTACTTTTAACCCGTTACTCATGTTTTTAACCCAAGGACTTTC
AATCATAGAGACGGGCCAAT
>uce-690_Coregonus_pidschian36_73 |uce-690
GCTGTTTGCATGCTGCATTATAGAAAAATGAATGTGAAGGCACACCAAACAGGCCCTTTA
AAAATGCATGAGTGCTCCCCAAACCTCCCTCTCCCTCCTTCGAATAGAGCTATCACTGGG
GCCTGTTATCTCCCGAACCCCCAGGTAGAAAATGGTAATGATACCACTTAACATCGCTGC
ACATATGGAGGGAAAATGGAAATGCCAACAGCACCTCAACTATAAAGCAAATCAAATTGA
AATATTAATCCGCTGATTAATATAACATTATGAGAGCCCATTCTCTTTGTTGTTTAACAA
CAAAGGGTTGCAAAATAAGCAACTGCCTAAGAGGTAAGGGGTTTAAAAGAGTCCCACAGA
GGTGCTAAAGCCCCTTTCAAACATCATTACTGTGCATAATGTATTCACTTCCACAGTGCT
GAGATATGATATTGATGTTTACTCATTTATTTTTTAATTAATGTTAGTTGTTAATGAATT
CTTTGATGAGAGGCATTTTGTAAATCATTATCCATGGAAGAGAAAAAAGGGGTGCTGTGT
TTCTCGGCCCGTTGAACTGGGTATAAAAATGCTAGGTGTAAGGAGAAAAAGTTGATGAAA
AGTGGGGTCATTGTCAAAAGTTATTTTCCCGGTGGTATATTTTTTGTTGTGTGTTTGTGA
TCGCGACTTCTA
>uce-36_Coregonus_pidschian36_73 |uce-36
GCTCCGTGGCTGGGAAAGGGTGCTCCTCTCTGGGCAAGCAGATATGCCTGTCTACCGCTG
GAGGTGGAGCCCTCTGTACCAGGACCAGAGGTGCAGGAGTGAAAGTACTCCCTGTGCTCT
CAGTTCTTCCTCTCTCTCGCAACGCTGCTGCAGTGCTTGCAGATGTGCACAAACAAGGGA
GGATTAAAGCAAAACGAATCTAAACAGACAAATGGAATTAGAGTGATGGGTGTCGGTGGG
CTGGTTTCGGAGTGATAAACATAATGATGCTGTGTGCGTGTGTTCCAGTGTCTAGGGGAT
TAT
>uce-364_Coregonus_pidschian36_73 |uce-364
AAAGCCCAGTCGGAGCCAGTCAAAGGGAGCGTGGCGCAGGCCTGACCCTGGCGCTACACT
CATTGTGTAGTGCAGCGGTGTAATGAGGCCCTGTGTGGATATTGATATGACAGAACAAAA
GGCCAAGGTGCAGTAAGGACAGCAATCCACACGTTTCACACCATTTGTTTTTCACACCGT
ATCCATCACATTAATGGGTCACCTTTCTGTGACAGCTCATGATTACCTGCTTACCCATGG
AGAGAAAAGGGGAGAGAGAGAGAGAGAGCGGGAGAGGGACAGAGAGAGGGAGAGAGAGAA
GGGAAAGATGGGGAAAGGGAGAGATAGACAGAGGAAAAAGAGAGGGAGAGAGGGAGCTCT
AGTTATGAGGGTAAAGGGTGAGCTGGGGTTAGGGAGTGGGGGATGGGGCTTAGGGAGTGG
GGGAAGGTAGGAGGGAGCCAGTGCCATATTTTGTGTATTTTTTTATGAAGATTGGCTCTG
GCCCTGTCATCATAC
>uce-68_Coregonus_pidschian36_73 |uce-68
ATTCTTTCTCTCTCTCTCTTGCTCATCCCTACCTTTCTCAATCTCTCCATCACTTCCCCT
TCGTTCCATCTACCCAAATTAAGAAATTAATGAGGGATAGGTTCTTTACCAACTGCCATC
GCAATGTTTACCACTGATGATATTATAATGTAGGCCCTGCTGTATTATTTATAAGCCAAT
TAGGGGAAGTGTTACTTGATTTGATGGGGAGACGACACACAGAGTACATTTGACTAATAG
AGAGCAAGAGAGTAGAGGAGAGAAGGGAGAGAGCGAGAGGAGAGCTGAGGCTGACGATTC
CGTACGATGCTCTAGGATTACGTGGCTAATTGCCCTGCTTTATCTGTCTGTCACGGATAG
CCATGCATTTTTCAGCGTTCCCAAACACTTTGATTGTTTGCACTCGTGTTGGGGCTGTAA
CAAGTAGAGCAGAGGCCAGAGTGGAGT
>uce-865_Coregonus_pidschian36_73 |uce-865
GCCCCCCCCTTCCCACGCCCCAGTGCGCTGTGGGATAGTGGCACTATAAAGTATATCCTC
TCTTGGAGAAAGATAAGAAACCCGAGACAGGAGGGGATGAAGATGGCGGACGCCAAGCAA
AAAAGGAACGAACAGTTGAAACGGTGGTTAGGGTCGGAGACAGACATCGAGCCTCCTATT
CTGAAAAAGAAGAAGACGAAGGTGAAGTTCGACGATGGCGCCGTGTTTTTGGCTGCCTGC
TCAAGCGGCGATACCGAGGAGGTGCTCCGAATGATTGACCGGGGTGCTGACATCAACTAC
GCCAATGTAGACGGTCTGACTGCCCTCCACCAGGTTTGTCATTTACAGCTATAAGCCTAG
ACACTGCCCATACAATAGTACGACAA
>uce-600_Coregonus_pidschian36_73 |uce-600
CACATGCTATAGCCTACTTACTGTGACGATGTCCTGCTTTCCAATCTCAGATCTTGTCAA
ATGTGGTGTTTTGTCTCGACCATTTCTCAGAGATTCACTTAAACAAGTGGAAACTTAGTG
TCCTGCACCATTTTATACACGATGAGCCGTCAGTAATGGGATTATTAAACAAAAACGGTT
TCAGGCGCTGGCGTTAACCTTTTTTAATGCCTAATTAGGTTTTACAAATAAATAATTAGA
TTCAGCATTGCACTGCCTATATTTTCTAATGGTATCTACCACAATCTCATCATTAGGCTA
TATGACCCTCTTGTCAATCATCTTCAAACATATATTTCGTGTCAGTACAGTAGATTATTT
AAAAACAT
>uce-289_Coregonus_pidschian36_73 |uce-289
CAATAATTAGAATGGAGATTAAATAAAAATAATTAGAAAAAGTTCATCTAGTTTTGATGT
ATTAATTATTCCACCCCTGCTTTATTCCAAGTCTAATTATCTGCTTCAGTGAAAATGCCA
AGATTTTGTGTGAGTCATAAAAAAAATGACATTCATGTAATTATGTCAGCAATTTGGGGG
GAACTCAGCTAAGCAGAGCGTCAGCTTTCTTCTCCCCCCTCAGTTTAAAGTAAGTCACTT
CTAACTACTTATAACTTATAAGTTAATACAGTCCCTT
>uce-64_Coregonus_pidschian36_73 |uce-64
GTTTCTTAAGTAGCCCACATAGTCCACCCATCATCCAGCTATATAGCTAGCCTATATTAA
TTCCCGGATTAAATCGCAAGCATTGCTATTTCTTGGATACCATTCCTGTTTCGATTGTGT
TTCCATGTTACTTACCATTTTCCTCTACGCTGTCCTGGAGATAGAAGTGTCTTAATATCC
ACTCACTCCAACAGATGCTGGTAGGTAATGTGTCTTGTTTGAAGTCATCATATGAGAACT
TCTGCCGTGCTCAGTAGATCGCCCACCACTTCGGTGACTTATCAATCTAATAACCCTTTG
CAATCTCCGCGTGCTTAAACTCTGTAACACCTTGGTGGCTCTACAGTCAGGACAAACAAC
AACCAGCCGCGATTTTCACAAAAGCCTGTATAGATAGAAAGACAGATATACGCAATACCC
TCTCCCGGACAACGCCATTAGAGGTCTTACGTGATTGAAATAAGCGAAGGCAGTCAAGTT
TATGAGGGACCCCAACTGACCACTCAATGAATACAATCT
>uce-1053_Coregonus_pidschian36_73 |uce-1053
CCACCTAAGCTGAGCCGAATGCCTCATAAGCGGAGCTTTTGCTTTTTATTGATCTCTTTG
TTTCCCATAGCTGGAAGGGCACAATATTTTCTCCAACCTGACTTCCAGTGAGTACGAGCA
GGTGCTAGAGGTCATCCACAAGGCCATCATCGCTACAGACCTGGCGCTCTACTTCGGCAA
CCGCAAACAGCTAGCTGAGCTACTGACCACGGGAGCACTGGACCTCAACAACCACCAA
>uce-547_Coregonus_pidschian36_73 |uce-547
TACAGCTCACTGTTTCTTTGACACTCTCTCTCTCTCTTACAGGATGGGTGTCTTTCACCC
AGCTCACATCACAGCCATGCAAACAGCAATTAAAAGGGATGTGCTACCCTAACTCTGTGT
GGAGAGAGAGAGCAGTGAGACTGTAAAACACCTCCTCTCCTCTCCCTTTCAAAATGATGA
CTGATATCGTGTCTATTGATCTTTATTACAATAGCAGCAAGCTGTAAAATGTTTGATGGT
TTTGTACAGATCTTAGTGCCCCTCATTCATAATTACCACTACACATGTAGAACCAAGGGT
AACTTCAGAAGGGGCTGCAGAGGGAAAAGCTGCTAGGGGGAGAAGTCTCGCTGGGCCTTG
GCTTCACAGGGAGGGAGCTCACAGCCCTAAGGCTATCATTCCTCTTGCCATATACCTGCT
CCCAACTGCCTCAACTTAGTTTTACAAAGATCAGATTATATTATGAGTGTTGAGTTTAAA
TAAGAAATGACTGACTTCTCTTCCTTCCAGCAGTACTAACTCCACTTTATTTTTGAATCA
TGGATTTTGATTTTGACAAGAACAAGT
>uce-496_Coregonus_pidschian36_73 |uce-496
AAGGACTTTCATTAAAAAATAAAATAAAAAATAAAAAGAGAGAGAGAGAGTAAAGGGGGG
ATACAAGCACAAGCGCCATGGCAACACATAGAAAGAGGAAGAAAAGAGTTACCCATAAGT
AGCCGCCGTTTCACCCGCTTGTCCACATCAGCTACTGACGTGGCATTGAACTCAGAGCTC
TCAATTGCAGCCTCATCTCTCTCTAAAACACAAGTGACAAGGGGACAAACAGTGAGCAGT
AAGGTTAATTAGAAGCCCAATGTCCACCGCCTGCTGCCGCCCGAGACGTCAAGTCAAGTC
AGCCCCTCTTGGCGTTTGAGCAAAACCAAAGCCAAGAAGCAAGAAGCCATGAAAAAGCGC
CAAATCCCTGTTAGAGTGTTAATCCCAAAAACAAATCCAAAAGTCCCAGATAGCAAACA
>uce-309_Coregonus_pidschian36_73 |uce-309
AAAGGATGCCGTAGAAGAGAGGCTGCTTACAAGCCGGGAATCTGCTTCAAAGCACAACAA
ATGGATCTATCACCTCCCCCTGCCGCCTCTAGATAATGATACTTGGCTGAAGCTACTACA
TCTTTATGATCCCTCCTCCATCTATGGCGAACTATAGCCATGCAGGGGACCACAACATCT
TGCAGAATGTCTCTCCTCTCGCCACTTTTCTCAAACTGACATCCCTGGGTTTTATCATCG
GAGTCGGCGTCGTTGGCAACCTCCTGATCTCCATCCTACTGGTCAAAGACAAAAGCCTGC
ACCGTGCGCCATACTACTTCTTGCTGGACCTGTGCGCCTCGGACATCCTGCGCTCTGCCA
TCTGCTTCCCTTTCGTCTTCACCTCCGTCAAGAATGGTTCTACCTGGACGTATGGCACGC
TTACCTGCAAAGTGATAGCCTTCCTAGGGGTTCTGTCCTGCTTTCACACAGCGTTCATGC
TCTTCTGTGTGAGTGTGACACGCTACCTGGCCATAGCACACCACCGCTTCTACACCAAGA
GGCTCACCTTCTGGACGTGTCTGGCAGT
>uce-577_Coregonus_pidschian36_73 |uce-577
AGTGTCGTCAAGGTAACCACATTAATCTCCTCTTTCTGTGCTTCCTCTCTTGTCGAGCGG
TAATCGGTGCGCTCCTTTCACTGCAAAGCCGGCCTCAAAGCCAGGCCTCTAACTAGCCCC
CTAATTAGCTGCAATTACAATGAAGACAACATGATGAGATAATAGAAATTTGCAAAATAA
TGACATACCACGGCAAAATATTCCTCCTCCTAAGCACAGTTTTTTCCTCTCC
>uce-924_Coregonus_pidschian36_73 |uce-924
TATAGAAAATGGCATTTTACCTTTCTGTGACTTTGGAAAATAATTGAGTTAAAACACTCA
ATAAAACATTAATTAGTTTAGCCGTCTGGTGCAGATAACATAAAACCCTATGTAATTCAT
ATTGATTAGAATATGCACATTGAATGTAACCTCTTAAGACAAGTTTCCTTTATTAAGTAG
ACACAAAGCTCAGGTCATTATTCGTACAAAGAAGGATCGCTTTAGATTTTATCATTCACA
TAAAAAGGTTTGATTGGATTTTTTT
>uce-864_Coregonus_pidschian36_73 |uce-864
CCCCTTTCTCTCTATTTTCGAATGAAGAGAGAGAAAGAGCCTAGCTACTCCAGTGAGTGG
CAACGTGATAACCTGTAATCTACGGCGCTAGCAAACACCTTCTCCTTTGATGTCCCCCAC
TAACATCCCAGGCAACAAAGCAGACCAATTACAAATGAGCTAATTAACTAAATTGTTGAT
GAAGCATGAAGAGTTCATTCAGTCCGTCGCAGGCGCCATGACAACACTGAATGCAGCCAT
TGTGGGGCCCCCGCGCATCTATACAAGTTGCCATTCGTTTTTGATGCTCTTCACACAAGC
CTATCAGGCCCTTTCACTGCAACTCGGTGAGCTGAAGAGGAG
>uce-636_Coregonus_pidschian36_73 |uce-636
CCCAATACTGTTCTTCATCTTGTGTTGTCACAACACCCTGCTACCTTGATTCACTCTTGG
TCGTTGGCTAGGTTTTGGATTTATTACTTTCGAGGCCGAACAATCAGTGGACCAGGCTGT
CAACATGCATTTTCACGACATCATGGGCAAAAAAGTGTGTAGTTGTAGTTTTATTTTACC
CTCAAGAT
>uce-175_Coregonus_pidschian36_73 |uce-175
AAGCCCTCACTGACTCGACCAGCCAATCTCCCAAAGCCTACTCCTTGATTAAATGCATAA
CCCACTACTCCCCATCCACAATGATTTAGTGTGCCTTTAAATCAGTTTGCGCACACATAA
AAACCTCAAATAAAAATCACCAAGAAAAACCATTGCACTCTAACTGTTCTATTAAAATGA
TACCCAGCCCAGCCTTTCTTCTCGGCAATACCGTTTATTCCACATGAATGCATATCTTCA
TTTTTTTC
>uce-1175_Coregonus_pidschian36_73 |uce-1175
AGAGAGAGAGAGAGAGAGAGAGAGAGAGAGAGAGAGAGAGAGAATGGCCCTGGCACCTGA
TCCATAACAGTCATTGCCGGTTACATACATTTCAGGATTCATTCAGGCTATGAAGATAAT
CGAGGAAGTCGACAGTTCCCCCTGCAGCCCAATGGATTTATGATAGCACTGTCAAGAAAA
TGAGGCGAAATGACACAGTAGCTGACTTTAGCTGCAAATAATGTGATAGTCTGTACAGTG
GTGCTGCAGCAGCTGCTGTCGTTGCAGGTAATAGGCTATAAAATAGCCTGATAGCAATAC
CTGTCATTTCTTAATGGCTGACTTCACTGAAGAGCTTTT
>uce-233_Coregonus_pidschian36_73 |uce-233
CATTTTTCTCCATATAGTCCTACCGGGAGTGATCTTCAGAAATCACCCACTTAACAGCAG
TTTCTGAAGTGGGTTGAAGTTACATGTCTTTAGTGTAATTGCAGTTTCACTGGGAGGTTC
AGACCATTAGTTCTCCAGGTGGGGGGGTCCCCCTCCCCTTCCCCGTCCTGCCTGTGGTTT
GGGAAAGCTGCCTGCTCCCCCTGGCCGTGTGACAGAACCCCCCTTGGTCAAACTGTACCT
TGTCTTCTTATTCCACCCGCCAATAGAAACGCTATCAGTCAACGATCCCCCGGATGTTCT
GGACAGGCAGAAATGCCTTACTGCCTTGGCGTCTCTTCGCCACGCCAAGTGGTTCCAGGT
TTGCATCTTGTCTTTATTTGTCTTAAAGTAGTTGAGTTTTTTCATTTGACGCAGTTTCTT
TCTTTGGTCGTTTTCTGTGTTTTTATTTTATTTTTAAATGTCCTTTCGAAGTGTATCTAT
CACCTGTAGTAGACTTCTTACTTTGTGGTTTTTATAGCGTTTCCAAGGAAACCTTTGTCA
TTACCTTGTAGAGCTGCTCTGCTGACTTAACAGGTTTGATTGCAGTG
>uce-1224_Coregonus_pidschian36_73 |uce-1224
GAAGCAGGGAATGGAAATTACAATGTTGTCTTTGACTTGTGTGGCATAAACCAGAGATGT
ATCCATCCGAGCCCGTGTGTCCTTCACAACCCTTTATTATTTATAACGCTCGTTCTTTGA
GCAATGACCAGTACTAATGCATAACCTTCTGTCCTTCTGGCTGATTCGTTTCCTTTGAAA
CCAAAGATTGAAGGAAGAGATAAGGGGTTGCAAGGGAAGGGGTGCAGGGGAGGAGGTG
>uce-756_Coregonus_pidschian36_73 |uce-756
GTCGGTGGTGGCGTCCTTGCTGAGGGATCCTTTGGGACTCTGGAGGGCTTCCTTCCGGTT
GGCCAGCTCGACGCGGGCCGCTGCCTGCTGCAGGGCTTCCTCCGCCCCCCTGGGGGAGTG
CTCACTGTCGCTCTCCCTGTGAAGTTTGCTGCCACCGCCGTGGCCATGGTGGCTGTGTAA
GTCCTGATGCTGCAAGAGTTCCCTGTGGTTCTGGAAGCTGATATGGCAGTGATTGCATCT
GAAGGCTGCCTGTGACAGGTGAGAGAGGATGTGATGTTGGAATGTAATAAGAGAATCCGC
CGTGTAGTTACAGATTGTGCATTTCAAGCTGGTGCCAGGGGGGAGCGTCTCTTCCATTTT
GACACCTGTTAGGGAGATTAAAGGACACTGTTGAGATTCCTCTTCGCCTTCCCACTCTGC
CTTAATGTTAACTACGGCTACGATCAAAAACTGATGCATTATGCCAAGCTTACTCCAAAT
CCTCCTGATTTTTGGGTGGACTGAAAGCTA
>uce-280_Coregonus_pidschian36_73 |uce-280
GCCCATAAATAAAGGCATTACCAGGGCTTAGAACACAGTCCCTTTTATCCAGCAACAACA
ATAAGTGAGGGAGACAGAGAAGACAGAAATAACAAAAAAAGAGAAAGAATTGCACAGAGG
CTTTTCTTTCCTTTAAAATGCTGCATTAGGTATTTTCCTGCAGTCAGTTTTCATAGTTCA
AAGCTGGCAGTTCAATAAATAGCAGGAACTGGCACATCTCTGTTCTTGCAAAAAAGAAAT
CAATGTTAATCCTATTACCGGCAGTTATCACCTAGCCCAGAAACGGTGGCAAGTAAGAAA
AAAAAAACAGAGATGTCAAAGCGGGAAGGAGAGCGAGGGAGAGCGGGAGAGAGAGAGCGA
GTCACCCTTCATTCACTTTCAAACACAGTTTTGATAATT
>uce-545_Coregonus_pidschian36_73 |uce-545
ACAGCAAAAAGGGACTTTCCCAGCTACTGCAATCACATGGGATTGGCTACAGAAACCCAA
ATTCCCAATCAGACACCAAGATGACCTCATTCAGTGCCACAGACTGCACCATGTTTTCTG
TTCAGTGTCACCCACTTGACATGTTCATCAAAACTCATCCAGGTTTGAACATCCCCACAA
TGAAAGAAAAGGAAACTCAAGCTGACAAACACAGGTTCGTCTATTGCACTTACCCTCGAT
TTGCCTTCTCCATCCATTAAGTGTTCCACGTACGTTACCTCACCCACTACAAATCAGATT
CCAGACGACACACACCAAGGGAGAGAAGCCGAGAAAACAATGGGGGTTTAGAGCAGACAA
GCGGTTGGTGAACGTGAGCTCGGCCTGCTACTCCAGAGCCTCCCCCCAGCACCTCAATTC
TGGTACAGGTCTACAAAAGGCAAGCTCTTACTGGATCTTAAAATGACTTCTTAGCCTGTC
CTTGTAGAGTCGCCAAACACCAAGAGCAATAGATTGAAGAGAACAATCGTCAAATAGC
>uce-737_Coregonus_pidschian36_73 |uce-737
CGAGGAAGCAGACGAGGTTCAGTCAGGAGAGATGGAGTTAGATAGGGCAGTCGAGGTAGG
AAGCGTTTTCACACCACCACAATTACAGAAATCATCATTACATTGCTCACTCTAACTCGA
ATACCGATAGAAGACCAAAAATTATGCGAAGGCTAGGAGGAGAAAGTGGCTCACTTCTGT
TTGCTAAATTAATCGCTTCCTAAATGGCTCCGGGCCAGGCAAAGTTAACATTTGCAGTTT
CAAAGGTTTTCAGAGCTTGCAATGAGCCATGAAATTACTGCATGCCGTCGAAAATGGCAG
CTGATGAAAAGCCCAAGGACTGCAGC
>uce-1260_Coregonus_pidschian36_73 |uce-1260
TGTGCTATCCACCCTGCTTTTTGAGCTAGAGCCAACAGCATTCTACCATGGCATCATCAT
CAGGCATTCCCCTGTCAGTGAATGCTCTATGGTTTTAAATACTCATATGGAGAAGGGTTA
CGATAGAGTAGTGGCAGTGAGTACATCTCTCTTGCAGGACGTCCCCACTCCGACAGATCA
GGTGCCCTTCCTCGTCGTCCCTCACACTCAGTGCCCGCGTCCGGCTGTCGCTCCGCTGTT
TTCAGCCCCCACG
>uce-185_Coregonus_pidschian36_73 |uce-185
CATCCTTTCTAGCCCAAAATGTAATTCATCAAAAAGTGGTTGCTGCTCGTCGTTAAGGTG
CGCGTGACGCTGCTCGAATGATCATTTATTGTAACAGGTTTATAAGCAAATAAATACGAG
AGGGCTGTCAGTTGATGATGGAGGCGGCCTGCGGTCAGACGAATATATATCCAAGTGGAG
AGGAAGAGGAGAAGTGAGGAGTGGAGCGCGTGTCCCTGGGTTGATCTGCGTCTGCTTAAG
ATTGCTCTTGGGTTTGGCCTCTGGGGTGAAATTGACAGTCTGATTAATAAAATGAGCGCG
GCAACATTTCCCTCTTCATTTAGGAATATCATTATGCTTTGATTCTCTATTGTTTCTCCC
TTCTGTTCTCTTTGTCCCTCAGTC
>uce-1119_Coregonus_pidschian36_73 |uce-1119
AGTCGGTTAGCACGTCTCTGTTTGTTGAGTGAGAGAGGCAAAGCGGTGATGCGAGGTCCC
CACTCTTTCCTTCTTGTACAAAATTTCCTCTTCCTTCCCGTTCGTGGTTGTATGTCGGCT
CTTTAATAACACAAGTAACCACTACATCTTTACACTCCGATAAAAACGAAATGGTGTCCA
GCACTGCACGCGTAAAAAGGGGCGCGCAAAACTCGCGATTTTAATTGTTTCGTTTAATCA
AGTTTTATGCTG
>uce-494_Coregonus_pidschian36_73 |uce-494
TCTGCTGTGCTTAATTGCCTGGCACAATGAACCAATAGAATAACCGCAAAACTACAAATC
CAGGCAGGCTAAAGCAAACGCTCAAAGTATTTGAAAGATTTCAAGTACTATTTGAAGCCA
GGTCTGGTCTGCACCTTCTTTCTAACCCCATTTGTCTTGTTAATATACCCTTCTGATTAC
CTGATTGCGCTGGATGACTGTGGAGAAAATTCTGATTGCCAAAATTATATAGAGCAAAAC
TTTTG
>uce-1046_Coregonus_pidschian36_73 |uce-1046
TGAAATCGCCATTTCACCCCTCCACACTCCCTAATTGTTGCAAAAATTATTTGTGAAATT
GCCTTCCACCAGGAGTGTTTTCCACGGCAATTGTCACACAATTTTCTATGCACGGCAGGC
CCACAGAGTTGACACACGCAACTCTTTCTTAAGAATGTAATAGTTTTAACCTATTCCCTT
TATTACAATTGGCTTTAAGCTATTGCTATTCGAAAGATCCCTCTTGTAAATGTTAT
>uce-781_Coregonus_pidschian36_73 |uce-781
ACATGTATTGATGGTTAGGGTAATAGCAGTAAAACTTGGTTTTAGGCCTCGGACCAGGGC
CTATGGTAACAATAACAATGGCCACAGTGTTGTTGAGGGAGTTGCGTCCAGGACTTTCGG
ACATTCTTCCCATGTCAGTATAATCACTACTGGGAGGTAGCTCCATTAAGGATTACCATC
TCATTAATAGTATCCATGACTTTTGTTCAAAGGCTACTTGTTGTAATGTTGCCTTGTGGA
TGACGCCTAATCCTCTGAGCCTGCAGCTGTAGGCAAGGAGAGGGGTAGATCCCATCACTC
TCTCTCTCTCTCTCTTTCTCTCTCTCTCTCTCTCTCTCATTCTCTCTCTCTCTCTCT
>uce-474_Coregonus_pidschian36_73 |uce-474
GAAAGAGAGAGAGGCTGAGAGAAAGAGAGAGAGCTGGAAAGAGAGAGAGGCTGAGAGAAA
GAGAGAGAGCGAGAGAGAGTAGAGGGGGATGACGCTTCTGCCTGGAAAGACGATTAGTAT
TCATGCAGCGTAGCGCTCCAGAGAGGATTAATGGACTCTGATGCCTAATATCCTGGAGAA
CAATTAATTTGCCCACAGTTTTGTCATGGTTGAAAGTCAAATGCTGGAACAGATCGATGC
ACACAGCCGCCAATGGAATCGCAGCAGCCCCTTCTGCCGGGCACAGAATTTTAATTTCAT
CATCATCATAATTTTTCCCGGCTGCCACCCCCGA
>uce-915_Coregonus_pidschian36_73 |uce-915
GCAGTTCATTTAGTTAACAAGTGAAATAATGGGGAAGCGTGCAGTGTGAATGCCAAGAGA
AAAGGCACAAAACCCTATTGAGAGCTCTTAGACGCTCACGGCGTAACCGTCACATGGCCG
AACCTGGACTACAACTATTTAAAGAGCGTCAGTGTCCTTTCAGCACCACTCCGCTGTCCA
CCCGCGAAGCAAGCAGTTCATAACGAGACGAGGCGCTGACTGAAAA
>uce-567_Coregonus_pidschian36_73 |uce-567
GGAGGGAGCTTGAGTTCAGTTCAGGGGCCTTTTCCAAGTGCCCTAATCAGACAGAGGGAA
TGAAAAGGCTGATTTTCAGGGAATTAGCATGATAAGCGAGAACACAAAATCAATCCCCAT
CCTTGTGAGGCCTCCTCTGATTGCTTTGAACTGTCAAAAAATGGCAGAATCAAATCGAAA
GTGCTTGAGGTTACGGGAGTGATTTGTTCAAGAAGAGATCGCTAGAGCAATTGACACAGC
TCTTGAGACAATAATTAGGTTATCAAAGAGAAAACAGTTCAAGTACCACAGGGGTGAAAG
CCTATTTGCATTGGATTTTCATACAGACAGAGACACACCTCTGTTTTAAAGTCTCCATTT
TTGATATACTCGAGGATTAAGTCAAGTCTGGGATTGCCTCATTATCATCTGAAAGTTTGT
TGCCTCTGTTTGCAACACTTCATTATTAAACTAGG
>uce-331_Coregonus_pidschian36_73 |uce-331
AGAGAGAGCGAGCTATGATGACGTATGATAGGGAGAAGATTGTGCTGATTCCAGCTTTCT
GCCTTGGTCCCATGCACCATTCCTCACAGCCGACACTTTCTTAAGCTAAACTAAATGGCC
TAATTAATCTTGGCTTATGGTGGGTGACAGCAAATATGCTAGCACAATTATGCCCCTATT
AAAGATTCATATTCCACCCCATAATTGAGTGAGGGGCGGGTGTG
>uce-1273_Coregonus_pidschian36_73 |uce-1273
CTAACCGTGCTACGTTGGCCTATGTAGGGCTATCGAATTCCCCTTTATAGTATCTCTTTC
TTTTACTACTTTAAAGTTTGGAAGGTTATTTATGCCAATTGCCTCGAGCGGGGCCTGTGA
ATGGTGCACAGGGAGCACGTGGTGCCATTAAAGTGGGTTTTATGGCCTGGAAGAGCTGAC
AAACCCTCGATATATACACATCATATATAATCTTAACTGTCCGGAATCGCAGCTGCTGGC
TCCTCTTATCCGAGGAAGAAAGGGCTGTGTGGCAGTTAGTGTGGATTACCTTGGCCCGGA
CTAGTCTCTCTGTAGTGGTGGTGCTGGGCT
>uce-187_Coregonus_pidschian36_73 |uce-187
AGCCGTCAAGGGGGGGTTGGCAGCTCTCTCTCTCAGTGGCAGGAGAGAACAAACATAAAT
CTTCTTCAACAATCTATTTTCCATCATACTTATTCACAGGGGACATCTCAAAGTGGTCTT
TACCCTTTCTGTCAATGGCTGCCCTCATCCATCAATTTCATAGAGAATTATACCCCAGAT
CGATGTAGTTCACGACCGGTAAGCATTTGTCGAGCCCTGGTGTATGCCGCCTCACTGCCT
TGCTCTCAGTGTTCTCAGGCTGAACTTGCTGACCATCCACCCATCCCCGAATATTTCACA
CCATATAGTGCAAACAATTTAGACATAATCTTAGTGTTTATTAAAAAGGCATATTC
>uce-833_Coregonus_pidschian36_73 |uce-833
ATATTTGCAAGTTTAAAAGATTTTAAGTTTGCCAAAATTGTGGTTACATTTTCTTTCTTA
AAAAGGGAACAAATAGATTAAAAAACAGCTTTAGAAGTACAATTTGGAAATGTTCTCCAT
AGTCAAAGAATGCACTGCTATATTTAACTAATTGAAGTGTATAAACATACATGCTGTGTG
CTAGATGTTATGCCTTTACTGCCTGTGTTCTGTTTGTCTTGTTAAATGAAAACCTTTTGA
TTATTTAATCTAATCACAGTCTTGTTTTTCCAGCCACTGAGAACCCTGGGGAGTGTCAGT
CAGGACATGGGCTGGGCCTGGGGTGTGGCCTATTGTAGGCTCCAGGGC
>uce-1040_Coregonus_pidschian36_73 |uce-1040
TCTGTTAGCCGAGGTAACGGGCTTAGCTGTTGGTGGATAGATGTTTTTTTCTCCTTCGCC
ACAGTTAATTTTCAAATCTCCAACATCCTATGCCTGTCTGTTTTTCCTCTTCTACTTTTC
TACTGTTCTTTGCTTTCATTCTTTTATTTTAAGAGGAAACTGGAGCTGGGCGGTGATAGT
GATAGATGGCTCAGCGCTCTAACACTTTATCCAATCCGGCGCAGATTTCATCCAATAAAG
AATCACTTGTGCACTCTCAAACTAAATAGAAGTCAGGCAGCGGAGAGAAAGGGGCTGCCG
TGTGTTTCTGAGCTGCCAAAATCACATTTTCTTAAAGCTGCCTCGGCGGTGGCTGGCGGA
AGAGGCAGCAACAGCCATGACTGGCTGGGGCCACAGCCGTCTGCACACACAATTTAATCC
ATCACAGAGCGCCTGACACCATATCAATCAACCTTTCATCAGCATGCCTCGCCAAAATAA
CTATATTTCCATTCAATCGCCTCCGACTGGACCAGGCCTGCAACCCA
>uce-143_Coregonus_pidschian36_73 |uce-143
AGAGAGAGAGAGAGAGAGAGAGAGAGAGAGAGAGATGAGGTTCTCTGTCTGCCTGCCTAG
CCCCTAATGATTTATTTTCTACATTTCTGCGAGAGAGATTTGTCCATACGCAGTGACAGG
TCACCTTCAAACGCCAGTGGCAGACTGTTCATCACCATGAACACGAGCAACTCATCGCTG
CAAGTAAATATTAAAGGAAAATAATCCAATTGATTGTGGATGGGGCCAAGAGGCGTCACC
GTCATATATTTCACTCAGGGAGCTAATGTCGTGACCGGCGCACCCACACTCACAAACACA
CATGCACACACACACAAAAGAGAAATAAACACAGACATGCATACAG
>uce-180_Coregonus_pidschian36_73 |uce-180
CGTCACAAATGACCAAAGTAACTCTCGCGATTTTAGGAACAACCTGCAAGGAGAGGTTGA
TATGGGAGAGAAGGATGTTGGCGATAAATGAAAAAGAGAGAGATTGAAAGGAGAGGGAGA
GAGAGTAGCTTTAAAAAGGATTTTGTCGGTTATTGACTGGTTGCACTCTTCTGCTAATAG
GCATTTAAAGATTATGGGCCTGCTGGTGGAAATCAAGGCCTCCATTGTTCCCCTTATTGC
ATTCTGGCAGATG
>uce-99_Coregonus_pidschian36_73 |uce-99
TTCAGATCGGAACCTTGATTAGACATTTATTACACAATTAAATGAAACATACTCAAGAAT
CACAAAAGGCTTCCGTAATTATTTCAGGCCATTAATAAAAATGGGCATTAAATTATATTG
GACACAATGGAGAAGTGAAATAGATTTCCATTAGAGGACTATAAGGCAGAGAGGGTAATA
GATCCAGACTGAATTCACTCTGAAATTAATTGTT
>uce-414_Coregonus_pidschian36_73 |uce-414
GCTCCTGCTCAGCTCCACTCAGCTCCACTCCGCGTCTCAACGAGGCTTGTTTGTTTAAAG
TCAGCCAAAGCTCTATAATTAGCAGTGTTTAATTATGGAAATGGCTGCTGAGGAGAATTT
CAAACACACTCCTTCCCCAGATCATTAGTTACACAGGGAGGGCGAAAGGAAAGAAAAAAT
ATGAAATGCTTTCAGCAATGAAGGGTTCATATTTCAAGCTTATAGCTACTAAAAGGGTGT
ACTCAGAAAATCAATTTTATGAAAGTCCGTTCAGCACTAAAGGGAGTTCCATGCAACTAA
GCAATTTTGAAATAATGTCGGCTGGTCCTGATTCATGGTTGGTAACAGGACTTTGCTCTC
CTTGCCTGAGACATTATCCTCTAAGCCCAGTTCAAAGGTCAACCCCTGGTTTAAATCAAC
CTCTGTTTAGCATAACTCGATTCTTAACGGGCTGCCGGCAATCCAGCGCTGAATAGATAA
GTAGTGTTTCAAGAGGGATCGGTGTGTGTAGTGTGTGTGAGTGTCTTTGTGTGCGTCTGT
GTGTGTGTGTTTCTTGTGTGTGTTTGCGCACTGTGTGTATAT
>uce-983_Coregonus_pidschian36_73 |uce-983
ATAGCGGTGATGCGGCTGGCGGACCTGGAGAGGAACATTGAGAGAAGGTACCTGAGGAGC
CCCTTAGGTACCACCATTCAGATCAGGCTGGATAATGTGGGGGCTATCGGTACGGTCACT
GTCCCTGCTCCCTCCAATACTGCTGACAGGGAAGGGTAGGTCATCCACTCAGCATTCAAC
CAAACACTTCTGTGTGCTTTTTTGTTTTGTTTTTCAAAAAGAAATCAAC
>uce-776_Coregonus_pidschian36_73 |uce-776
TAAGTGGAGCAATGGCCCAAACGATTAAGAGAGAGGTACATGAAAAGAAAAATTGAAAGG
TCTCTTTTTTTTCCTCCCTCACTTTGCATTGTCGATTTGAAATCCCTCGCTTTCTCCTCT
TGGAGGGCTGCCTGTAATGGAGCTAATCTGCCGTCGTTTGTCCGAGCCACAGGAGTTTTG
TCAATAACAATCAGCGTTTGGAAAGTGTAATTAAGGCCGAGGCTTTTCATTAGGAGGAAG
GGAGGGGGCTGTCTCAAGGGACTGCAGGGCCAATTAGAAACTCAGGCACGCGTCGCACGC
CGGGTAATTTCAGGGAAAGGAGGGAGAAAAAACCCTAGGATTTCTTTAGATTGGAGAGGG
ACCCGAGCGCACTTTCAGAGGAGGAGAGGAAAGGCTTAATGGCATAATAATCAGACAGGG
GTACCAGTCCAGGCAGAAGAGGACAGGGAGGAGGACCATGGGACTTTTTAGGAGGGGGAT
GAAGAGGGGGTGAAAGCC
>uce-1113_Coregonus_pidschian36_73 |uce-1113
AGATCTGGTGGCCCGTCTTACGGTTCCGACAACTGCTGCACACGCCGCAGTTGATTAGCC
GCCTGCAGGGCGCGCACACCCCACACCGTTTCCTTTTCTTCTTCGCAGGGTTCCCGCCGG
ATGCCGAGGAATTATTCTGTGGGCAGTCTGCCAGATTGGCAATTTGAAACGCACTGTCTG
TAACGGCTGCCGAGGCTGCGGGGGAGTGAAGGGCTGTCATGACGATGACCCCGGGAGGTA
ATGAGATGCCCCCTAAAGCTGGAATGGCGGAAAAAGTTCCGACACGTTCCTGGAGATTCA
TTATCTCTGCATCGCCGGCGCCGCATTTCAGCTTGTTCATGCATTCTCCTGCTAAAGGTC
TGCAGTGTTCAGGGGATAAGCTAGAGAGGAAATTATTATTTGCCATTTGCTGTAGCGTTT
CTGGCGGCGCGCCATGCTTCCCCGGCCTCTGGGAGTCATTCCTGTGCATGCTGGTCCTAT
TAGGGTTTATTGTGGCCGATTTCCGCCCCCAGAGCATGGCGTTATCGCAGTTCCACGGG
>uce-89_Coregonus_pidschian36_73 |uce-89
TACCTGCTCCCTCCCTCCCTGGCTCTGCCTGGGCTCTGCTCTGGGTTCACATGTGGAACA
GTTTACTGTAATGGAACTTTAACTTAGTGGTGGTTTGAAGCTGCCTGCAGCAGTAGAGTG
TAATTAACTGGCTCTGAAAGAGGGAGATCAGTGGAAAGGGGGATGTGTGTGTTTTTGCAC
ATGTGTGTAGTGTGTGGACTTCAAGAGTGCCTATGTGTTTTTTTTTATATGTGTGTAACT
TTTATGCGAGTATGGAAAAATGTATATTTCCTGGGCAGGCAGCCACTACTTACTGCCCCC
C
>uce-901_Coregonus_pidschian36_73 |uce-901
ATCTAGGCAGAAGCCCGAGCGAGCCCCGTACTCACCAGCACTGGCAGAACACAGCAGAGA
CACCAAGAGCACAATCACCAGCGTCAGGATCTTCACATTCATTTCTGCGCTCCCCTCTGG
CTCTCCGGTAGTCGCTAGCTGATATACTGTAGTGGTGTGTGTGTGTGGATGGGAGGGAGG
GAGGGAGAGAGAGAGGCAGAGAGAGCGACTGAGCGAGCAAGGGAGAGAGA
>uce-383_Coregonus_pidschian36_73 |uce-383
AGATGAGGTGAACCTTTCCAGGGCCTGAGACCTTTTCCTTCCTGGGAATCAAAGCTCGGA
GCATCGGAGCAACCCCTCCCAGATCATTTCCCATGTTCCCCAGCTTTGTTTTGTTCATCT
GCACAGCATGAAAATAAAGGAATATGGCAACATTATGGCATTTGAAGTCAATATGTATTA
TAAAATCAATCTAGATGAAGATCTGCCCATCGCTCTAATTAGACGAGGTGACTGGAGATT
GATTTTTAATTGCAAAAGTAATTACATGGAGCAGATAGCCAGTGACATTTGATTATCTAG
GTGATTGATTAAAAGGCCTGGCTGCTGGGGCACACTGTCAGGCAGCTGAATCCCAGACAA
AAGAGAAAATTAAAAAAGTTGTCCCGTTTGTAATCACGAATTTCAAGGGTGAAATTACAA
AGCCAAACATCCCCTCAGAGAGCTCAGCGTCCTTCCACTTTGCCTGTCTGCCCCCCTCAT
CTCTCTGTAGTACAACACACAAACAAACACACGCACACAC
>uce-348_Coregonus_pidschian36_73 |uce-348
GGAACAAAAAGCAACCTGAACTAGAAAGTCTGGTTGGCTCAGTTAAAAGCACCATCAAGT
GGGAGCAGTGTTTGCGCTCATGACCAATTTATTGCGGATGAACATATGGCCAATATTTTG
TTTCACGTCATAGCAGGGGGAAAACAAACATCATGCAATGTTAGCGAGTCAGCAAGAGCA
GAGCCACTTGGCCAGCTATGCAAACGCACTTGGACCATATCAGAAGAGGACCACTTGCTT
TCTGGGTATATAAACCGCATCAAGCTTATCTCTGCACGCACTCCTGACTCCCATTTGGAG
ATATTTCATTAACCGCGCGCTGTCTTAACGCAGGCTACACAACTCGTCCCA
>uce-607_Coregonus_pidschian36_73 |uce-607
TAATGAGTGAAAATGCATGCTTAATTTAAATGGTGAGTGTGTCTGTTAAGAAATGCATTA
GAGGCTGAAGAAGAAGCATAAGACATATTAATTGACAGACAGGAACTGCTGTCTCGGAGG
TTGATACAAGTAATTTATTACTTCAGAAACGAATGCCACCTCCAGAATGTGCTTCATTAA
TTTCAAATTTAGTTTTAATTTCAAGCTGTTGCCCCCTGAGAAGAATAAG
>uce-444_Coregonus_pidschian36_73 |uce-444
ACAGGGACGTCGTTTCATAAGGTAAAAAGGAGTGCCTCCCGAATGCATTTCCCCCCCAAG
ATAAAGTTGGAGGTTTACAGCTATTTCCAGAGCGGCGACTGATAATGTATTATTCCGTTA
AAGCAATGATCAGGTAGTGTTGGATGAATGGGAGATGTTCAGCACCATTACAGACTGGCA
CATCAGTGAGGCATTATTACATTATCGCTGCTCTTTAGTAGGAGATTGGGTGTGTGACCG
GGTCCTGAATACACTCATCCCGCTCTCGGCGGCGTAAATTGCAGATTGGCTCATTGACTT
CAATGATAAAATGTAAAAATTGCCAGTAAAGGGAACATAGACTCAGGTTCACTCCTTAGC
TGTT
>uce-416_Coregonus_pidschian36_73 |uce-416
TGTGTGGGGTGAATAAATAATATAAAGCTCATAAAATTACGTGAAATCCCAACTAATGCA
AATAAAAAGGCAATGCAATCAACAGTCAAAGTGAAGTATCTTAGAGACTAAACTAACCTC
TGTCTGCGGTCACAATCCTTTGGTAAGGACGGACCCGCGAGTCATGCCGTCTCACTTTAG
TAGCCATTGCACCTAGATTGCAACAGGTCCACAAGGTTAGAAACCATTCACTTTAGGAGG
GGAAAACAAGTCTTACAGTAATACACATTTACACACATACT
>uce-338_Coregonus_pidschian36_73 |uce-338
GAAATGTATTGTCTTTATTTGTGACACCACCATGTACATTTCAAGATAAGGTCCAGTAAT
AAGGTTTCTACCTGTCCTTGTACTGTGGGAACGGGAGACCAAAAGTATGATGAGTTGAAA
TGGGAATCTTCCATTATTTCTGTAATTGAAAAGCAACATAACTTATAAACACGTGCTCGT
TCGTCATCGTCAGTTGAAATGAGACCATGCCCATCTCAACTCATGTCTGGCCAAAGTTAT
TGGTCTCTTGCA
>uce-166_Coregonus_pidschian36_73 |uce-166
GGGGGGTTGATGGGAGACAGACGGGTATAATATTCTCATCACTCTTCACTCAGCTCGGCA
GCTCAGCTCGGCAGGCTGCGTCAATCGTCTACCCTGGCCCAGGGCGGTGCTCAGCCCAGC
CAGCCGCCACGCATCACACCCAGCAAATATTCCTGAACCACAATTTTTCATATTTCCCTG
TATGCATAAGGAGATGAAAAATCATCCCATCATTTGTATTGTCTGACTGAGGTTATACAC
AAATATTAGTTTATCTACTCCACCTAAGATTGCCTCCCTAAGCAAGACGGATTGGTCTTT
GGGAGGGGGCAATATTCCCAGGAACATATTCAGTCCATCTTTTATGTGCTGCAATTCAAC
GGATCAGCTCCAGGTATGAGCTGCTGCTGTTTCAAGAAGACAGGCTCGATAAAACTAAAC
ACCCAATAGAGACTGCGCTTCGGTTATTATCTGCAATACGCTTTAATTGCAAGACAATTT
GCGGCGTGGCAAATGTATAGTTCTGAATGTGAAACGATCCCTCATGCATAGCAAAAAGAG
CCCAGGCACCTAATCTTCATATTCATTCACTGTGCATTTATTGAACAATTATGGAAAATG
GATATTCAAGCAAAACAAGTATAGGAATCAATGAGGAGAGAAACAAAAATAACTTTCCAA
ATAAAGGGCTGCATCGATT
>uce-149_Coregonus_pidschian36_73 |uce-149
GACTCTTGCTCTGTTTGTTTGTTTGTGGAGGGGAGTCAGGAGGTGTTCACTCCGGAGCCT
CAGAAGGGCATTAAAAGCTGATCTGGCTCCTTCAGATGAGGTGGGGGGAGCTGCCGCCTG
CATCCGACTTCCTGTTGTTGACTCATGTTCGCATGCCGGAAAATAATTCTGCTGCAACCG
AGGAAAAATCCTACAGCACTTTTTACACTACGCCGAAAGAAAAGAGTTAATTAGAAATAC
AAATTCTACCCAGATTGTTATTAATGGGAACTGTGGAGTAAGCAACACATATTTTGTGCC
CACAAGTAATTCTCAGGTATCTTTGATCTGCGGCCCACAGCGGATGCTGCTGCATACCGC
TGTCTGAGCTTCTGGGACCCTGCCAGCGCCAGACATCTGGCTACTTTGTTATCATTGGCT
GATCTGCTCCCGGGAGGCCACTCTTGTGACACCAAGCACAGAGTGTCCTGGCAAGGAAAA
TTATCAGCACATTTTGAGTGGATTAGAGTTCCAAAGTGGTCCTCAAATCTCTACAGGGGG
GCTGGTGTACCGCGATCCATCGGGGGTTCCTCAGGGCTCGGTGCTGGGGCCGCTGCAGAT
CTAAAACAG
>uce-196_Coregonus_pidschian36_73 |uce-196
ATATGCAAAGCTCATGAAAAGCAAAAGGTATTTTATACAATTTTCTCTCGAAGCATTTTA
CTAAACAGCAACTTAGAGAGAAAATCCTGTGTTTATCCCTCCTGGCTTCTTCCACACTCC
TCTCCCGGTTGATCTGATTATTTTTCCCTTCACGTTTTGTCCCAATAGCAAATTACCAAT
TCTATGAATTGCAAAGCAGCCTCGGAGACGCTGAGGGGTAGAGAGGGGGGAGATGCGAAG
ATTGAAAGGGATCTTTGCAAACACAATCACGTTCTTAAATGGAAATGCGGGGCTTTA
>uce-904_Coregonus_pidschian36_73 |uce-904
CTGTACCCCCCAAGCAAAATCCCAAACCCCTCAAACCCCACCGCATCCCCCTCCAGCCAG
CTGACCTCGTCGGGTCATTAGGACTTAAGTAAGAGTGAAAGTCACTTTGAATGGAGAGAG
GCTCTGAGGGGCCCAGTCCGGCCTTGGCTGAGCAGCAGCAGCTGCTGCAGAGGTCTGGGA
CGATTACTTTTCCAGGGGCTGACTTTGATGTTTTAACAATCCATACATATTGATTCAGAC
TGATAATAAACAATTTGATTAGCCTCTTTCTATAGGCTGTCATTTCAATCACTGTGAGGG
CTGAGGGAGGGATGGTGAGAGAGAGAGAGGGAGGGTGAGAGAGATGGAGAGAGGGATGGA
GACTGAAAGAGATGGAGGGAGAAAGGAG
>uce-750_Coregonus_pidschian36_73 |uce-750
GTGGCCACTGATTTCATTGCTGGAACACTTGGGGTCATGCATCCAGGGTGCAATGAACAG
GCAGGGAATAGTGTTCCCCAGGACCAGGGTCGCCCACCCTTGGTATGATGTGACTCAGGT
GAGGGTTGACTTGTGAGGGGATGTCTATGCTGGCTCTGTAGTGTATTAACTGTTTTGTTG
TTCTCATTGCCACTGCAGCCGCCTATCTGTGATGGCTATTGGCCAGAGCTGGCTTGCAGA
TGATGATGGTTATGATACATCTACACCCTACTACCACAGCTCAGTATATGGTTGGTATGA
TGGGTTTGTATGATGGGTAAGCTTTCTTTCCACCCT
>uce-948_Coregonus_pidschian36_73 |uce-948
GGGGGGGGGAGAATAAAAAGGACAGGCTCAGAATCTCATTTTAACAGACCGCACACAATC
TGGGCTCCCACAGAACTATCTCTGCCTGACCGCTTTCTATTTATCCCTTATCAGTGTTTA
CCAACCGCTAGTTTTCTTTCATTCACACTGTGAGGCAGTTCTCTTACTATCAGTCAACAG
CTGACACCGTGGAACAGCCTCAAAGGCAAGAGGAAGGGATCAAAACTAAACCAAAGCTGT
TTAAACAATACAACAGAGGAAATAAATTCATAAATCCTAATTCTTCCCAACCCACAAGGG
TACAAGCAGATCCTTTATAGTTAGGCCAACAAACAAAACCGCAGCCAATGAGGTAACAT
>uce-718_Coregonus_pidschian36_73 |uce-718
CTTCCCTGGGCACAATTAGCTCTGCTTTCATTTTTTATTTATTGTATATTTAAAGGCAAC
TAACAGTGGCAGTGTAATAACTGAACTGTGGAGGATTAGGAGCTGCAGCTTTAATCTCAT
GCTTCTAATAATGCTGCATGGACTGATTGATTAGTTTTTCAGGAAGCTTATGTCAGAAAA
ACTAATCCGTCTTTGGATTGTGCCAGCCTTGTACGGTTTTCTGCTCCGCCACTTTATCGT
T
>uce-1188_Coregonus_pidschian36_73 |uce-1188
CGTAACCGTTGTAGGCCATCACCTGGTCCTGGTAGGTCTTCAGATCCATCTTCTGCTCGT
TGGACATGAGGTTGGTGATGGAGAAGGGGTGGTTGAAGTTGTAGTGGGGATCCATGGCCT
TGAGAGGGTCGCTCTGCAGGTCCAGATTATGCATGGCGCTGGGGTGGAGGTGAGGGCTGC
CTCCCATGACCTGGGAGTGGAGGAGAGGGGCGGAGGAGGAGATGGAGGAGGGCACGGAGG
AGGGGATTGCCACCGGGGTGCTCTGGATGTGGGACTGGGGCT
>uce-808_Coregonus_pidschian36_73 |uce-808
CCCTCTAAATCTATGTCTTTTATCACAATCTTGACCCGAAGAAAGGAATTCTCACAAGAT
ATCAAAACAAAAATCTATATTTAATATGGGGGCAATTACAAAGCGAAGTTAGCTGCACAG
GGCCATCGTCACCGGAGCCTGTTTTTCATCACATAGGTCATTAGACGATGATGGATGTAA
ACCTATAAAGTATCTAAACTGGACCTTTTAACAAACCATGAGCAATACTATCATTTCTCT
AATAGAACCTGCTGACCGTGTCATTCCCTGCTGCCATTTGTCATTTTCCTTGTGAAATAA
TCAATATCCAGGCGCTTTGAAATAAATTATAAAAAAGCCAGAGTAGCCTACGGGAGGAGC
AACAAAA
>uce-368_Coregonus_pidschian36_73 |uce-368
GCCCTCCTCCCGGCTGAGGCTGAGATAAGAGGCTATCCGTCATCCACTGGGCCACATTAA
AATTTAACTCTGGTTACCGAGTGTGGTCATTCAAACTTTTATCTCAAACCTTCTCTATCT
TCTTTTCATTAAGTTCTCAAGCGCTAATAGCTTCTGAGCTCCCCGGGTAAGGATGATGTT
CTGAATAATGAAAGCTCATTATTTCTCCACAGAATGCTTGTTAATTCAAATGATGATATT
AAAACTA
>uce-305_Coregonus_pidschian36_73 |uce-305
CATCTAAAATAACAAGATTTAAATAAATCATTTCATATGAATGAACACAAACTACAAACC
ACTTTGTTTCATAATAAAGTTTATTCTATATTACAAATAGTATTTTGTTCTTGACTGCAA
AATAGGAATGCATTATATTTACATACACAGGTATACAATTAATTATAGCAAAGTTAGAGA
AGCTGGCCTTTCCCCCCCAGGTTTAGCTTTTATCTCTTTATAGGATACTCTTTATCTCTC
AGCAAATATGGTAATAGTAAAAGTATGTTCTACTGTTTCTGTAACACCTGCTATAACACT
GAGCTCTAGAAGGACCTATCTTTAGTTCCTACAAAACGTTGAAGGTGGAAGCTTTATCGA
GTACCTCGGCAACAAAGGGGTCAGTAGTCTCAGACGAGCTTTGTCGCTGGGGAGCATGGG
GAAAAATGGAAACACCGTATGTTACAACACCGGGGGGCAGATTCACTACGAGATTCTAGG
ACATTCATT
>uce-211_Coregonus_pidschian36_73 |uce-211
TCACCCTCTCCCTCATCCACACCGCTCTTTTCCTTCTTTCTCAAATTCTTGGCAACGTAA
ACAAACCACAATGTCTTGAGGAATGTGATATAGTAATTTAAACTGGGCGCAAATTACTGA
TCAGATCTTTTTTTAATTGTTTACAAGGTCATGAATATGTTCAATAAATAGACTGTAGTA
TCACTTTTACTGTATAAACGTCATCTTTTTTTACATGCAGTCCATAAAATCTTCATTTGA
CGGAATAATTTACCCTGTTATGTATATATACAAATAGATATTTTCTCTTTACTCTCTTTT
TTAAACTCTCAATAAAATCTATACATTATATACACTATCTTCCTCTTTTAATGGTCAATG
TGCATACACATGATGTGTCTATCCGTATAAACCGCCAGCCAATCTTCTTTTTGCTATCCA
TGGTGAGCGCTCGCACGTAGGACTGGGTTGTCCTGCATTGGGAGTTATAATGCCTCTTGT
CTATTCCACGGCAGCCCTCCTTTGTGTACCCCATAGGGTTACATTTGGTCTCATAAAAGT
ATTGCTTCAGTTGGCCATTGGGGACAGGGACCTTTTCCAGGACGGTAACTGTCTGCCCAG
ACATGTCTATTGCTGTCTTTTTGTCCACAGCTGTCACCCACTGGCTAATACTATCACACA
CACTCAGCTCTCCACGCCGCGATGGGTCAGAATGCCGCCGCACCCTCATGGACATGTTAG
CGGCGTCCAGGTAGTTTTTGTATTCCTCCAGGAGAAAAAGCAGCGGTGGCTCTAAAGGCA
CTTGGTTGCTGATCATCACCCGCGATGCATACAGGTCGACATCCTTGGTCTCCGTGGTGA
CCACAGAGGAAGGACCCCCTCCTCCCTGGCCCTTGTCAGCCCCAGCCCCCTGCTGAGCTG
CTTCTCCTTCCACCTCCAAGAGCTCCTCAATCACCTGCTCAAACGTGTCTGTGAGCGAGG
GCAGTCCCCCATGCTGGCCCGGCCCACCCCCGCTCTGTGGAGTCCCATGGCCCCGGCCGG
C
>uce-1276_Coregonus_pidschian36_73 |uce-1276
TTTCCATTTTAACTTTTATAGAAGTGCAATGAAATTGAGGTGTTTTTATGTTCGATTTCT
CTTTCATCCACCTCTTTGAAAAGCAATGTCTATTCTTTTTCTGAGGTCTTTTAAGTCATT
ATCATTTTTTTAATTCTCTTTTTTGGCTCAGTCTTCTTGAATAAAATAAGTGCAGATTTG
CTGAAAATCAGTGGCTTTTGTGTGCGGCTGCAGGAGCATGGTGAAATGTTTGGACACTAA
TACCCATTCATTTCGGTAGCTCCATAAATAAAAGCGGCCAGCTATGCGGCTGCCATGAAG
TGGTATTCTTTGGTGCCCAGCAGGATGTCCTGTTCACATTAGCACAGCGGGGGAAACTGG
CCGGAACAGCCAGACAACTAAATCAAGAAATGTTCAACTTCTGACAAAATTGCTATAGGG
GGGAGAG
>uce-585_Coregonus_pidschian36_73 |uce-585
GCAATGTACTAGCTCTGCTCACACACACAGGTCTCTGTAATGCAATTGCCCTGTCCTGAG
CACTGTCCTCCCCCTCTGTCTGCACTACAAACTTTGTCACGCACACACTGCAAACAAAAT
ACTGGATATCTGGACTGGTTTTGTTTAGATACCCGTGTGAACTCAACACCACATTTACCT
TCACGTACAGTGCTGCATACATGGTGTCAAATGTCTCCATCTCTTTCTCTCTCTCTCTTC
CAGTCTCAGGGCTCACCATACTCAATGAGCGGACAGCGCAATGTCAGAGCGCTCTGGGCA
AACTGCAAAGGGGAAGGATGGCAAATCGAAGTATGCATCTCTCAACCTGTTTGATACCTA
CAAAGGAAAGAGCCTTGAAGCACAAAAGCCTGTTGGTGAGTTTCTCGTTTCCATTGTCCA
AGTATTGTGTGTGTGGATAGTGCAAAGCCTCCCTTTTTAAAAGTATAGCAATGTCAGGTG
TTGACGTGAGGTGATCGGATCATCGTGTTCTGATCATAGTTGATTGGATTTGTTGATACA
ATTATAATAAACAAGTCATATTATGCAATAATTTTGTCAACATAAGATCTA
>uce-249_Coregonus_pidschian36_73 |uce-249
TGTCACATCATAAAGGATGCAGTCAGAGGGAGCAGACATGATTTCATGGCTAATGATTCC
CGCTGCACTAATATCAGTGTGGTCTGCAGTGGGGATAACCAAGTTGAGCTGTCTTAGCTC
AAATGATTCAATTAGGGCAGCTGTCCCTATTTGTCATGGCTCAACTGGCTGCTAGATTAC
CTTTCCACTGCACATACGTACCTCTGCATTGAACTTACCAGCTCAACAGTTTAAAAAAGA
AAGGAGGGAGGGAGTGACAGAGAAAGAGAGAGAGCGTGAATG
>uce-1321_Coregonus_pidschian36_73 |uce-1321
TAATAGGTTTATATTGTGTATTGCACTTCCATCGCACAGAGAGCAGGGAGCAACAATTTC
CCCATGGATTGGAAGGGTTTTCATGAGGCAGGCAGATGGAGAAAATACTGTTGACATTAA
ACTGTTCCTCTTTTAAGGAATTGTTGTGACAAGGTGGAGCTCCCATCACTCGAAATAGCA
GCTGGATAGCTACTGTTTACAGAGAGGCCCAAAGCAATGTTTGTTTCCATCGAAACGGTG
GCAAGTTTTTTTTCTCTTTCTCTTTGTAATGAAGATGCTTCTGGCATTTTATGTTGTCAT
TAGAATACTATTTCATTCTCACTAAATACAACAATATACTGTACCA
>uce-140_Coregonus_pidschian36_73 |uce-140
GCTACCCGCATCCAACAAACAAGAGGATGGAAAAAACAGGAAATATCTTTTGCATATTAT
TTTAAGTAACTGTTCAAATTTCATTTCAGAATGGTAATCCACAAAACAAATATGTAGTGG
CATATTTTAAAAAGGGAGGCTCCGCTTCAATTTCCTATTGTGGCGCGCGGCGTGTGTTTG
CTCTTTGTGTCGGTTTGAATTGATTTGCACAGCTCGGCAGACAGAGGCTGAATGCTCAGA
CCAAGAATCCATAATTTCATATGATCTGATAGTTCTGCAGTATTAGATTGATTTTTTTTT
TGCTCCCCCTCCAATGCCGATGTTAACAAACAAGCTGAGGTACCTGTACC
>uce-1238_Coregonus_pidschian36_73 |uce-1238
AGTGTGTGTGTGTACAGTAGGCCTATGTGCGCATGTGTGTTTAGGGGTGGTGGGTTGGAG
GAGCAGAGGGAGGAGGTAATGGGAGGGGGAAAAAAAAGTTGTAAGAAGATCATCCCGGTC
TCGCACAACTTCAAAAGCTCCCCTTCCCCAGGATATTAAGCGACTGTGATGAAAAATTTA
GCGAGCGTTAAATAAGGCGCTTTGAAGTGATCTGTTTTGGCTCAG
>uce-67_Coregonus_pidschian36_73 |uce-67
TTGGTCTCCATGTTTCAGAAGAACAGTGCATATTGAGATCCTTTTTTCCTTTCATCTCTT
TCCCAGTAAAGGCAAGAGAGGGGCTTATCCCTTCTGTTTCCTCACAACTTCCTCTCTCAA
ATTCCCAGTCTATTACACTGCTCTCACATACTAGAAACAAGATGCCTTTTATACTGTCAA
CCTTTTCATCTGAAATGTAAATTAATTCTTACTCAGTGTGCCTTGACGAAGATCAAAGTG
AGCACATTAACCTTTGTGGGCCTCTCCCACTCCTTTGAGCCTCTCACTGGAGGACAAGGG
AGGGTGCCAAGGGGGGAGGGGAGAGGAGGGAAGAG
>uce-408_Coregonus_pidschian36_73 |uce-408
TCACTGGCTCTGTACTTTTACAAATGCCTCTAGGCTATAAATACTAATGGAATCTCTTTG
CTTAATTTGATTTTGCTGATACACTTGCAGTTATGGCTGAACTTTCCCACGAGAGCGGCT
GATTGAACGGCTCTCCAGTCCGTATGGAAGCGCGAAAACATTTCGCAGAGCCGGGGAGAT
CATTTCCATAATTACCCCCGTCTATCCGCAGCCTTAACGACCTTCTGCAACAATAAAAAG
ATCTCTTGTTAATTCCATCTCTGTCGCTGACATTCAAGAGATTTCTATCTTTTATATGTT
TGAGGGGTTCACGAGATAACAAGTGTACT
>uce-446_Coregonus_pidschian36_73 |uce-446
TATTTCCCTTGCCATGGATTTTTTTTGAGTCAAAGATAATACAATTCATTTTTTTCTTAT
TTCCTTACAATATATCATTCAGTTCTGCCTTTTGCCTGCATGAAATTCATTTTCTAATGG
AAATATTTGTTTTGTAAATCAAATATGTATTATGCACAGAATGCAAAGCACAAATTAAAT
TATGTTAATGAAATGAAAGAGATATGAAATGCATATTTCATGGACAAAACATAACCCCAG
CGAACAGCCATTTCTTGATAAAATCTTTCAACACAATCTCATTCGGAGAAAGACATATTG
CTAAGGCAGATAGCACCTCATTAAACTGGTCTCCTTTAATATCAGTGCTTAGTATATATA
GGATTGTAAATAACCACTGGGGGACGAGGAACCAATAATGAAATACTGTCTTTAATAGCT
TGCCATTGATGTCAGCATAAAAAGTGTAGTAGAGGAATATTGGAAATTGGGTACGCACAC
ACATATAGTCAAAAGCTGTAAATGATTGCATATTTAAATAGAGCTGACTAAGGCAAAGAT
GATATAGATATTAGTAATAGGCAGAAAATTATGCTGACCTTACATCATTTTACAAAAGAA
CCACACTGTTTTAAATTTTATATTGGTTACACTTGATGA
>uce-459_Coregonus_pidschian36_73 |uce-459
AGTGGGCATCTGTGTTCTGGCAGCATTAATCTCTTCAAGCACATTCCAGCTGCTGTGATG
TGATAACTCCTAGACAGGCTCAAGCTAAGCAAACCAGACAACTCTATTATTGGCTTTATA
ATTGCTTAATTAAACTTTTGTCACTAATCATTATGAGGGCAATAGAGCTGTTATACAGGC
TTCTCTTGAGCAAAAATCAATAAACTGTTGGAGCTAATTTCTCCTCAGTTTTTGTCCTGC
AAATTAAATTCATTGCTGGCGGTAAGTGATCTGTGGGCCTGCGGAGCGGCTGATATGAGC
TGCCATCACCATGTGAATTGAGGGTATTCAGTAGCACATGAATATGAACAAATGGCAAAC
ATAAATCTCCTGCATGAAGTACACCTTCTCTCCTTTTATTGTGGAACAATTGACCAGAAG
GAATTCTAATGCAAGGGAAGCATTTAGATTTAAATGACAACGCGCTCTCCTGGACCTGAA
AGATGATGGTAT
>uce-881_Coregonus_pidschian36_73 |uce-881
GGCAGTGTGAATGGACACTAAACACTCCTTGGGTTTTATCACATGGAAGCAGGCTCGCCA
ACACCCCATGACTAAATAGAGATGAGCAGAGCAAAGGGTAAAAAGATGACACTGTCCAAA
AAACGTTTGCAGAGACGATATTGAACACTGTTGTCGAGGTTACTATTTATCTCATGCCAG
CCAAGTTGGCACGCACATCTGGTGCCGGGTACTTAGTGCAATTATTTATGATTTCCTCCA
AGATTTAAAAGCTCTTCGCCCTGCCTTGTAATGCAGTAACTGATTGCGCTGCTAATGTAA
TTAAGGAGAGATTATGATGTCCACGTGGCACACCAGATGGTGGCATTCACAGCGATGGGG
GAAGGCACAACTGGCACACCACTGCACAAGGGCAGTGAGGCACAGTCAGTCGGAGCAGGC
CAGACTCCCCACCAGAAGGGAGTAAGAGTCTGAGTGTGTGTATGTGTGTGTGTGCACGCA
CATCTGGTGCCGGGTACTTAGTGCAATTATTTATGATTTCCTCCAAGATTTAAAAGCTCT
TCGCCCGGCCTTGTAATGCAGTAACTGATTGCTCTGCTAACGTAATTAAGGAGAGATTAT
GATGTCCACGTGGCACACCAGATGGTGGCATTCACAGCGATGGGGGAAGACACAACTGGC
ACACCACTGCACGAGGGCAGTGAGGCGCAGTCAGTCGGAGCAGGCCAGACTCTCCACCAG
ACGGGAGTAAGAGTCTGAGTGTGTGTATGTGTGTGCATGTTTTTGTGTGTGTATGGTGTA
GGGTGATGAAGTATAAGGTGATGGTGAATCATAAGTGAGGCACCCAGAATGTTCCCTAAG
GGTTGTGTTGAGTTTGACAACTCTGCATT
>uce-855_Coregonus_pidschian36_73 |uce-855
ATTTAGACTTTGGTTTTGATTACTTCCAGAGACGACAGAAAATAAATGCAAACTAGACTA
CTGACCCTCTTTATGAATGTATATTATATTGTTATTATTCTGTTATGTTTGATGTATTCA
TTCATTATTTAAATACATTTGATTGGGATTTTACTTTGTGCTCATTTGGTTGACAGAATA
TGTAGCTTTATATGATATGATGATACTGTCTACAGTTACTACCAGAAGGATCTCAAGGGA
CTCTTGACACAACAAAATCTTGTATATTTTTTGTGTGCCAATTTGTAACATATTTTGTAA
GTGTATATTTTTCTTAGAAAGTGCTGTGAAGTATTTGTGTGAGTAACCTTTCATCCTCCC
TGTAGTGGAAAGGATGTACAATGAAAAGCTTCTGGGTTTAAAAACCAAAACATGAAAGAA
ATGACCGAAACATTAGAAATATCTACATTGTGATGGGAGTTTAATAATAACACATTGcAG
TTACTACCAGAAGGATCTCAAGGGACTCTTGACACAACAAAATCTCGTATATTTTTTGTG
TGCCAATTTGTAACATATTTTGTAAGTGTATATTTTTCTTAGAAAGTGCTGTGAAGTAAC
CTTTTATCCTCCCTGCAGTGGAAAGGATGTACAATGAAAAGCTTCTGGGTTTAAAAACCA
AAACATGAAAGAAATGACCGAAAATGTTGAAATATCTACATTTTTATGAGAGTTTAGTAA
TGAGATATTGATCTTGTTGTGAGAGTGTTGTGTTATTGTGCAAAACACAAATAAGCAAAG
AAAAAAAAACATCTGGAAAAAA
>uce-136_Coregonus_pidschian36_73 |uce-136
AGTAACAGTCCCTCGCTCCTATGGCCCCCACCTCACCCCTCCACCGGCCTTCCTCTCCCA
TTCAGGGCCACTCATCCAGAGGAAAGAGGGAGAGAGGGATAGAGATAGAGAGGCACCATG
CTGGTTCCCTCTCTTTCAGCTCGAGAGAAGGGGATAATGCCTTTTTTGTGCCACGCATCC
AGAGGAATTATGTGTGCTAATTTGATTAGGGGGAGATTTGATTAACTGGAAAATGAGGGC
TTTGCTTAGACTTTCACACGCTTAATTTATCCCTTGCAAAGCAGACGCAACATTGTGTCA
TGAAACTCTGAAGGCATATGGGAAGCACTTTCAGTGGCTAGATGGCCCTTTCAGACCCAA
CAATATCAAGGATT
>uce-717_Coregonus_pidschian36_73 |uce-717
GAATCAGTGGAATGCATTGTTCCCAAATCATTGTAATATCTATTTAGAGTGGCAACCGCA
CTGGCAGGGGATGCTGGGTATTCATGGAGCATAAACCAGCCTTAAGACTTAGAAAAGCTG
AAAAGGTTTATCCCTATATTCTTAAACTGCCTTCTTTTATGTTGGTCTTAGGCATTAAGG
ATAGGATTGTGAATAGCAATTGTTCGACGGCTGCAGTGAGTGAGTGAGTGTACGTGGGTG
TTTATTTATTTTTATTCCCCCAAAACAAAATCCTTTCCTTATTTTCTCCAGTTTTTCCCT
TC
>uce-910_Coregonus_pidschian36_73 |uce-910
CTGATAGGAAAATACGAGACGTGCCAAGCCAGAGAGACTCTTTTATTTTGCCTGCTGGCA
CGCTGCCGGTGACCAGGGCTTACATAATGGGAAACATAGCAGGAACCAGGAGAAAGCAGC
CCCCCTCTCTTTTTCTCTTACCAATCTATCCTCCCCTATTTCTGCTCTCCATCTCCCTTC
TTCTCCCCATCTCTTTACGGCTCTCCTCTCTCACCCACTCTTCATCTCTCTTCCTTCTAC
CCCCTCCTCTCCTCTTTCTTTTCCTGCCCCCTCT
>uce-251_Coregonus_pidschian36_73 |uce-251
TTTTTTTTTTGTCTCTAGAAGATTCCTACTGTTAAAGTCTAGCTTTCATTGAACCTCTAT
TCTGTCCCTAGAATATGGAATGATCGGTGAGCATACTGTAAAAAGTCAGCGGCCAAGATC
AGTCTTTGACACAAAGGCCCTGCAGGAGCAAGCTGAATCTGCTAAATTTATGGCACAAAC
TGGTAATACAATAGTTTCTTTCACCTTTGATTTTGTTACATAAAATCGTAATTTCATCTA
AGCCACTTGCATGCTCTCT
>uce-696_Coregonus_pidschian36_73 |uce-696
AATAACTCTTATTGGAGTTTGTTCAAGTGCAAATTATGTTGTCGCAACTTTCAATTGTGC
TGCTGTGTAATACTCGGATAATTTTTGTATTTAATCAAATCAAGAGCAAAATCTCCCTCT
GTCTTTTCACTCACTAAGCTCTCTCTCTCTCGCTCTCTCTCTCTCTCTCTTTCGCATCTC
TTGTCTGGGCTGGGAGGGGGAGTCCTGCCTCTTTGCCTTCCTCAGATCAATGCCCTGGCC
ACTCACTTTCTGATGTTGCACGACGGGAAATGCTTTGAATACTTGCGACATGGCCGCTCG
CATTGATTGCCAAGATTGACAGCTCTGCATCGTCTTCTCTTGTCTCAGAGAGAGAGGGAG
ATAAAGAGGATAGATAACAACAACAGCTCCTTGCAGCTTTGACAATTAAACTTCATAGAA
AGAA
>uce-666_Coregonus_pidschian36_73 |uce-666
AGTAGTGCACTACATAGCGAATAGAGTGCTATTTGGTACTCAGCCTCTGTCTAAAGACAC
GACAGACAGAGTTGGGTCTGGCTCATGAATTATGCATGAAGTCTAATTGCAAACCCAGAA
ACTAATGCCTTTAGACTGGTTAACAGCAGGGGGACCATACATCTCTGCAAACTGAATGAA
AATCATTTAGGAAAAAAAAGATGGCACTAATTGATGAATAATTAAGGCTGTGCGTGGAAG
GGCGGCTCATAGCTCAGAGCTACAGGGCA
>uce-47_Coregonus_pidschian36_73 |uce-47
CCTTGCTGCTGCATCCCCTCATCCTGTCCAGTGAAGTGAGAGAAAGAGCTAAATAGAGAG
AGAGAGAGCGAGGGATGGATAGAGGGAGAGAGAAAAGAGAGAATGAGAATGTATATGCTG
TGGCCAGTGTTGTGAGACTGAGCAGGTTGCTGTCAGTTTAAAGATGACTGTAATAAAAGT
GACCAAGAAGATGGATCAGGTGATTTTGGCTTTCTAATCAGTCATCTGTGAAGAACACAC
ACACACACTCACACACACACACACACACTCACACTCACACCACTGTAGCCGGGATTCAGC
AGTGCGCTGACACCTTCTTATTGATGGGATAAAAAAGGGCTATTAACTGTCCTCCTATTA
AACTGGGGGGAATGGTAAAATGGTCCCTCTATAGGCAGTGTTCAGGTGAGCTGCTGTA
>uce-413_Coregonus_pidschian36_73 |uce-413
ACGCGGAATAACGGACACGAGGTCTGATAGTAGCCCTCAAAGAAGCTGTCATATTAAATA
ACAATGAAGCATTTATTAATATGCAAAGGAAGCGGCAGCCTCAACTGGCTTAATGCTGTC
ATGCCTCTGCATATTGTCAGGATCTTCATCATTAATTAACATGCGAAGCTGCCCATACCT
GTGCCCAATGTCAGAACATTTCTCTCTTATGACAAACACCAACCCTGATGCAACAGCCCT
CCGCAACACCAAC
>uce-321_Coregonus_pidschian36_73 |uce-321
AGCATTTAAAACACTCGTCTATGGAAGGGGTTGAGCCTTAAGTAGCACAGATTGGAACAT
TATTTGTATTGATGCAAATCGTGTGTGAGGAGTGAATTATACACATTTACCCATCAATAC
TGGCCAGTCTTGCCCACCCTCACCAACAAGATGTGGTTAACAAGCAGAAAATAAGATTGA
AATGGTGTGTAAAGAGTTGAAAATTAATTTCAATGCTGCATTTGTCCGCAATTACCCCCT
TGTTCACACATGTTTTATTAGGATTTTTTTATTCTTCAAATATTTCTCAAAGCAGATTGG
AAATATTCTTGGTATTACCCCTCTTTCTTTG
>uce-245_Coregonus_pidschian36_73 |uce-245
GCGAGAGAGAAAGAAAGAGAGAGAGAGAGAGAGAGAGAGAGAGAGAGAGCTGCTGAGCTG
TAGATCTGTAGCCTCTCTCCCTCCATCCTCCCTCTCTCTATCCTCTCCTGACGCGTGAAC
CGCAGGTGAGCAGCAGGTGCCATATTACTGTGTACAGAAAAGCAATTAGGAAGCATATTG
GATGAATGAGGAGTGCATTAATATTAGCAAGTGCATTTGTCTGTTGGTTTGATGCAAGTC
CTTTTCTTTTCTTTCTGCAACATTAAGATTGTGGCGCTCATAAATTCTCTGCTTAAACCA
CCATCTGCTCCCCTGTCAGGTCACACTGACACACTGGGGGGAGGAGAGAGGAGAGAAAAT
GCATTTGTTCTCTCCCTTTCTTTCTTTTTCACACGCAATGAC
>uce-982_Coregonus_pidschian36_73 |uce-982
CGGGAGAGAAATAAGTATTTTCTGCTCCCCAGAAAATGTGATTTGTGTGACTGAGCGCCA
TGATGATATCACTTGCCGGGTCTGAGGATAAAATGTCGCTTAGGATAATGTGATTGCCCT
TAAGGTACGAGGAGGTGAATTATATTCCGTGATTTATAATCTGGAATTTAAAGACTCACT
CAGTCTCTAATTTAATTCCATCTTCAATGGAACAATGTTCACTCTGAGCCAAATTGGCGA
ATAATGTTACTAATTCA
>uce-460_Coregonus_pidschian36_73 |uce-460
AGGGGGGTTGGAGAGATCGGGGCCTGCGTACTCCACCACACATACAGGCCAAATGGCCAC
TGTGGCTTTAAGTGTGCTCCTTGTGTGGCCAGAGCAGCCATCCCACTGATACAAAGTGAC
AGGGACAGATGTGACATATCGGTTCCGACACACTTCCATACCACCAGTCACAGGCTGGGG
GTGACTCACATCCTCTCCCTTGTTCCTGTCCCCCCGCTGCAGGACAACACAACAATGCTC
GAATGAACCTCGCCATC
>uce-1184_Coregonus_pidschian36_73 |uce-1184
AACAAAGTCCTCCTGAAAGAAGTGAAAAAGGCAGCAATATGATAACCCAGAGTGTCCTAA
TTATGGTATTCATGAAAATATGAAATTGAGTGCAGTGTAAATCCGTAGCTCCAGGCTAAA
TCAACAGCTCGACATTACACTGTGACCCCCACATGTCTGGAGGATACGGCAGGCATACTG
AAACGTTGTTTTTTCTAACCGGCAAGAGTGAGGGAATGAAGTGCATCGATTGCTTGTGAT
TATTAACTAGACTGAGATAAGCCCTCTCCTTATTATGCAGATTACTGAGGCTCCCCGCTC
CAGCATATTGTACAGATGCAGGGGAGCAGCTGCTCTTACAGATGGTGGGTACACGGATCT
ATCATTATGCCTCCATTGTCTACACTTCAATTGTTTGGGGGACAAGAGAACTGCATCAAA
GAGGAACCCGACTGCAATGAATTAAGAAAGAGAAACGAAAACCATCAAGTAAATGTATAC
ACCGGAGGCCTCGGAATGGAGGAGAGCA
>uce-498_Coregonus_pidschian36_73 |uce-498
AAATGCATGGGAGATAGAAGACATGAGGGACCACATGAGAAACAAAAATACTGAGCTCTC
CCTCCCTCTCGGTATTGCAGATCAAAGTGCTTGCCGTGTGGACCAGATCTCAGGGGCGTA
CGGCTGGTGGGGGGAGCGTACCCGTTTCCTCACCTCAATCCTTTCCTGTCGCACTGAGAA
CTATGTCCCGGGACTGCACCTGCTCACCTTCCAGCACCCCCGCAACGACTCCCAGCCTGA
CAAGGTACAGAGGCCCCGCGAAGTAGGGTTGTCACGATACCAACATCAGGAAACTACGAT
AACTGATTTTCCATAGCAAAAAGTTAAACACAAAGCAGACTCTTTGGTCCTTTAAAAACG
TACTGTACGTAAATGATTGTGTGCTATAGCATGGAAAAGAAACAGGATTCTGGGAGACAA
CATCAAGCTGCTTGTTTTCAACATTAGGACTTGTTTCCTCAGAAC
>uce-1228_Coregonus_pidschian36_73 |uce-1228
TTCCTAACTTTTTCGAAACGAAATGCGCCCATAAAATAAATGTTTGTTCTGTAGCCGCCC
TTTGAAGTGGATTTGTTTTTTCTCTTTAATGATTCCGTTCGTCTGATGGTGATGGAAGCC
ATGCTGACACCTTCTTTTGGTTCATCAAGTTCCCCGGCACAATTACATGAATTTACTTTC
AATAAATTACCATCTTTGCATACATCAGTCAAATCACTGAGCTGAGGCATTCACAAACAA
TATGCATTATTAATTGCATTGTCACAGTTTATTTGGTTAACTTATAACCGACATGGACAG
CCCCTGCCTTGATGGTGTATTTAAAAGCATCAGCATCAGTTTTTAAAAGGAGATCACTGG
GGTGAAATGCACAGCTATACACCACTACGCTATACACCACTGTGGTTTTCATATAGGGAT
AAAGTGAA
>uce-683_Coregonus_pidschian36_73 |uce-683
CTCTGTGGAGTCCCATGGCCCCGGCCGGCCGTCACTGCAGCACCCAAGTAGCCTTCTGTT
CGGTGGCCCCGCATACCCAGGGCGTCTCTCATGGGAGCAGCTCTCATGCAACTGAAGTAT
GAAATAACCATAGTAAGGAACAGGATGGTCATCACTCTTCTAACCTGGTGGAACTAGAGA
GAGAGAGAAAGAGAGAGCAAGAGAGAGAGAGAGAGATGAGAGGAGAGAGAGGATGAAATG
TTAGTGCAACTCTTATGTATATACTGTTATGTAGCTATATTATGTATTATATAATATATC
AACAGTTTTCTTCCATACATTAAGTTATCAGAGTTCTGTGCTTATACAATGTACTGTACA
TAATACACTCATTAT
>uce-199_Coregonus_pidschian36_73 |uce-199
TAACACAAAATGATATAAATTACCCCCGTTATGGTCTATGCGGTTCAAATGAATGTGCTT
GTAATGATAAATTATTGTGGTTGTGAATCCAGCGTGGACTTGAGTGCAGTCGGAGGGAGC
AGCAGGACTCTTAGAACAATTGCAGGATTACGTCCCAAATGACACCCTATTCCTGACATA
GGACCCTAATCAAAAGTAGTGTTCTATGTAGGGAATAGGGTGGTATTGGGGCCGCTACCA
GCTGTCTCCAGAGGCTGTGGCCATTAGTCAATACATTACAGACTAATTAGTTTCTGCTTC
TGTGGCTCTATTTGAAGCGCTTCACACAGGTGTAATGAAAATGTATTGCAGCTGTTGATC
CAGAGAAGAAAAGAAAGTAGAAGATTTAGTAGATTGAGAGTAGAATGCAGGGTTTCCATC
TGGCGCTCGCAGGGACAGGTAAAGTTAGCTATGATGACCAGTAGAAGGATTGTGCTGTGT
GTGTGTGTGTGCGTGAGGGAACATGCGTGCGTGCGTTTCATACTGTAACAAGCATTATTA
AAGTGCCAACTGGCTGCTAG
>uce-1304_Coregonus_pidschian36_73 |uce-1304
CATGTGTCAAGAGTGGTATGGCTGTGGCTTTCTGGCTGATGAAAGGGAGTGGGGCCTGAC
AAAAACACAAATCCATACTGGCCACAGGCTCCTCTCCAAACTATTTTCTGCTCAGCTGGT
TTTAAATGAAGTTATTATGATTCATTAAAATGCCCGCGAGCTTGTGGAAGTCAGCCAATT
ACGATTTAAATTTAGTCTCTCTCACAACCAAGCGCACTCCCCC
>uce-992_Coregonus_pidschian36_73 |uce-992
GCTATGGGAGAGCACAGATCCAAGCAGCTCTTTCCCCATCCCTGCCAAAATGCCAGCGCA
GTTTGTCGGCCCCAGCAAGCAAAGGGTGAAGCTTTTAGGCAATGAGCAGCAGGTGATCTC
AGCTTTTCTGCAAGTCCTAATGCTCCTAAAAGCCACTCTCCCTGGTTCTGTAATTGGGCA
TCAGTAGTTAATGTAGTATTGACTGCATTACATGCTCCTG
>uce-943_Coregonus_pidschian36_73 |uce-943
GTCATGGCATAGCAGCGAGGCCTCCCCAATGTCTTTGGTGAGACATGCGGAGCCCCTAAC
CCCTTCCTCCACCCCTTCCTCCCCCCTCTGAGTCCTTTGTCATTTCATGTTTGCTTTGTT
TTATTTACACCTCCGCATGTGTTTTCTTCTTTCTTTCTGTTTTTTATCCCACACCTGTAG
GGGACAGTCAAAGGGGAAAAAGAAAAACTATTGAGCAGGCATTTTTGTCCGACTCAACAC
ACAACACCTTATCTGAGAGGCAAAAGAAAATGGTGCGCTTTGGGGGCCACTCATTGGAAG
AGGACGCAGAATGGTGCGAACCCCAGGTTAAAGACTCTGGCGTTGATACGTGCAGTAGCA
CTACCCTAAACGAGGAGAATCAGCATAGCTATAGTGAGAAGGTACTGGAGACTATGTAGC
CAAACTATCTGCATTTTCTTCTTTATTTTTAATTTTATTTTCTTTACCTACCTCCTCCGG
TCTTTGTT
>uce-1160_Coregonus_pidschian36_73 |uce-1160
TCTCTCTCTCTCTCTCTCTCTCTATGGGAGGCCTTCACCAACGAATGGCCGGCTCTGTAA
TTTCCCTCCTCGTCCATCCCTCCATCCATCCCTCCCTCCCTCTCTCCAACATGACCAGGT
GATCAGAGTTTCTTCCAGGAGATTAACCAGTGCTCTTCGTCCAGGTCTGAGAGCTCGCAT
GAAAGATTCACCCCGTCTGTCTTCTGGTGTGTAAATATTGTGCTAGCGGAATATGAAAGT
AGTGCAACTATAAGGTACAAAAACATAGGGAGAAAAAAGATCAAGAGTGGGTCTTACATC
AAGAGGGACCCCGAGGATGTCTTTGTTGTCAACTTCAGAAGAGGAAGAGGCAGACAGAAA
GGGAAAGATGCCAGAGTCAAGCTCAAAGGATTGGGTCTGGGCAAGGTGATCGGTATTCCT
CGGCAGTCTGCCTTCTGGCTCAGATCAGTGGGAATAAGCTGGCAGCCAAGCCAGAGGGCA
TAACAGCACAAACACACCTTCAGCACCGCACCGCTAGAGGCTCACTTCGGCCTCGCAATC
TGGTGGGGC
>uce-769_Coregonus_pidschian36_73 |uce-769
AAACTGAAGGGGAAACTGTAAATATACTATTACTGATGTTAACACCCATCCAGTTCCTCT
GCTACCCCCATCCTCCTCTCTACCCCCCTCCTCCCCCATTGCCCCGGTCTATCAGTGCAG
AGCAGTGGTCTGTGAAGAAATTCCCAATATCTAAATTTACACACTGTATCAATCTTGTTT
AATAGACTGGAAAGCTTATTGCTCCGGTGCGGAGCCGGGAGAGAGGGCAGCGGTGATAAA
TTGCGGCGTCCCTGCGACAGCCGCCCGTGATGTATAATGAA
>uce-672_Coregonus_pidschian36_73 |uce-672
CCCCCTTACCCTTCTCACATCCCCAACGAAATCAAATTGTTTTTCAGATTGGGCTATAGC
AATACCCTACAAGAAAGCCTGGGCACACCACCACCTCTCCGTCCCCACCCTCTCCCCCCC
AAAGAAAGGAGAGATTGGAGTGCTTTTATTAGATGGCACATTTCACAGCTCTGTGACTTA
CAGAAACCCAATCCTGTGATTAGTCAGTGCATTGACGTTATCTTAAGTTCCTTGTCAGAA
TTAA
>uce-836_Coregonus_pidschian36_73 |uce-836
GTCTCATGTGACTGGAACACCAAATAATGAAGTAATGCAATTTTATCAATTACATTTTGT
CTTAATTGTTGACTTCACTTAGCAGAAGTACCAGCACAGCAGAGCACCATGCCATTTTTC
AATTAAAAGGTCCAGATGTTTTTGGAGGCTTCAGTAGACACAGGCAGTTATGAGAAATGC
GTTATCTGCATTGTAATAATCACTACAACATCAGCTCCAGGCTGCATTTACATACTCATG
TTTTATTCCAGCCCTCTTTCTAATGTACCGCTTAATTATACTGAGCGCAACAAAATGCCA
GACCCCCATAGCCCAAAATGTATTATTTTACTGTTGTGTGGAGAGGCTACCATCAAGTCT
GCTACTGAATCTACATGACAACATACAGTAACAGTCCAATACCACATACTTC
>uce-692_Coregonus_pidschian36_73 |uce-692
CTGGATGTTGGGACGATTGGGATACGACGGAAGCGCACAATTGGAATCAAGACGTCAGTG
TTTGTGTCCCCCCCTCTGTTCTGATAATATTCTCTGTTTATTTCATTTCCCCGTCCCCCC
TCTCCTTTTCTCCCGAAGACTTTGTCCGTTAAAAAGTTAGGCGACACAAACATAGAGTTG
CAGATTGCGATGCCCATTATGACAATATAATGTGTTGTTGATCCTGTCTGCACATATAGG
GGGACGAGGAACTTAATTAGGGCCTTGACAAGCCTACTCTAGTAAAGTGATGAGATTAAT
CATAATTGGTGTCACTGTGGATTAGCGCTCGCTCCGATTGGCCGCCCCACTGGCAGGTCA
GGCCTCGCTAGTGGAGACCCGTGGACGCTTCTGACTGAAAAGCTTCAGCCCTGGCCTCTC
TCTCTCCCTCTCCCCCTCTATCTCTCCCTTGGTAAGAGAGGGTTAGATCTCAGCCAACAG
CCTAATGGCCCCTTTTGAAGTCCCACTAAATCCCCCTGACCCTGGCCC
>uce-826_Coregonus_pidschian36_73 |uce-826
CTCTCTCTCTCTCTCTCTCTCTCTCCATCTCTCTCCGCCTCACCGTGTGAAATCAAATTT
CCATGTGGCTCCCGTATCTGTTGCACAGCGAGGTGATTTATCAGGGATGCAAAGAGCATG
CAGAAACAATCTTTATTACATCCATTTCCTGCTTGTCAGCCGGGATCATGTTGGCTGTTC
ATTAAAGGCGCGGTGCAGGTGAGGAGAATGCCTCCCGATGCCTTGATAGATTGTCTGCTC
CCCCGCCG
>uce-761_Coregonus_pidschian36_73 |uce-761
AGAGCCAATCATGTGGGTGGGATTCTCCTATAGGTCATCTGCTGGATTTCCACATTGCTG
CTATGTCCTCAGTATCCTCATTGACATCAAGTGCAACATATGTGTTGAAGTGTATGTAAA
TAATGTCAGATGTGGGATCTACAAATTCCATCACAACAAAATGTACATATAAAGCTCACA
AGACAAAGTCCATCTTGGCCAGGGGACAAATGATAGTGTTTTTATAAATATAAATATATA
TTAGGTTTGACAACCTTCGGACTGTTACATGCACTTTCTTGGAAAGTTGGAAGATCTTTA
TGGGTCCAGTTTCTCTACACTTTAATACCTACTAACAACTAAGATAATGTCATTCTTTAC
TCTAATAATCAAATACATCCGTTTTCCAAAAGAAAATTATGAGTGTTTGTGTCTCTTCAT
TCTCTTTTATTTCTTTCAGTTTTGTATGCTTTATGATTTGCCGATAATGGGGGTTTGGAA
TAATTGGAGG
>uce-1064_Coregonus_pidschian36_73 |uce-1064
TCGTATGCAGATTCCTTGTAAGTCTTTGTGTTTGATTTCAGTTGAGTGCAGTTTGACAAA
CATTTTAACCTACTTAGTGTAATTAGTGCTTCATTAGAGAGGCTAACTAACTATTGCTTC
TCCCCATAATGATTTGCAAGAGTGTAGCCATAAAAGTGCATAATCAATGCTTTCCAATTA
CTCCTCAAGTGCAACCACTATTTCAAATAAACTGGATAATAATATAGAGTCATTACAAAG
TC
>uce-310_Coregonus_pidschian36_73 |uce-310
CCACTGTATATATATATTTTTTTTTTTTAAAGTGAAGCTTAGAGAAAACTAATAATTTTT
CAAAGTGCCACTTTATTACAAAAGTATAAACTTGACTGACATTTTCATGAATAGTAATCT
TGATATAAAACATTACAATCTTTTGCATTTTTAGCACTTAATTACACGCTTTGAGTACAA
GACCCTGTAGTCTGATTAGCAAACACACAACATTAGCTGCCACATAAAACTTAGCTGGGC
TTTTCAAAGAACACACCATAACTTCAATGGCTTGGAAAAATTAAACAAAAACACATCAAA
TTTCACATTG
>uce-476_Coregonus_pidschian36_73 |uce-476
TGTAAAGCTTATTAAGGCAGAGTCATTGCTATGCAAAGCAGCACCCAGCGCTTTTCTCTT
GCTTTTCAGCTGAGTGTAGTGTTTGGCCAATAGGACTGGCCCCCCCGCCTCTCATTCTGC
ATTCATAACATGCAACATTTGCACAATGTATCTCTCAAAGGCTCCTGAATAGAGGGCCAT
AATACTCATGTAAACAACTGCAAACCAATTACTTAATGAATCGGGCCCACACATAATGAG
GAGCCACACAA
>uce-493_Coregonus_pidschian36_73 |uce-493
AAGCATTAACTATTGTACTAGACTAATTGCCTCTCGCGTTCACAGAGATGATGGTTAAGT
TTAATTAAGTTGGTTAACGTCAAGCGCTTGACAGATTCCTTCGTTGGTGCAAGGTCAGGT
GTGCTGTGCTCTCTAGAAAGCAGTGGTTGGTTGGTACCTACAGGAGGGGAACCCGCTTCA
AGTATTCATAAGGATTTTAGCCCTTTTAAATCTGTGTCCTAAACCGATTAGTTGACACCA
ATTTTTCTTTGATGTATTAGCTGTGGGCTTTTGCCACTTGGAAGCCAATTGAAATTCAAA
ACAGTTTCGCTCCCAATGCTTTGGGGAGATCTGCTGCAAATAATGGATGTTATTTATTTT
TGACCTTGCAATTTTTTTAATTAAATGATTAAACATACGTGCACTGCGTCCCTCGACTGA
ACAACTGCACTGAGTTTGCGGATACTATTGCTGACAACAGCAAGTCATTGTGGCTATATA
GCCTACTAACTAGTTGTAAAAGCATTAGTGATTGAATCACCACTACTAATATTTATCTTG
TATCATAAGAAGTTTTTGGGATATTTCATGTAATATTATTCTAAATGTGCATGATTTTGT
TTTTACCA
>uce-70_Coregonus_pidschian36_73 |uce-70
AGCAGGAAGCTGTCGCAGTAAATGGCAGCAGCTGCTCAGAGTTCGAAAGAGCATGTCCCA
GTCAGAGGAGAAAAGCGATGGCATCTACATTAATACTACCTTAATGGCCCATCTGGCGCT
CCGTAGGGTCTCTGGCTGCTCTATGGACTCATAGGCATTTGACAGGCAGTCTCCAGCGCA
CCAGACGCACATGGCATGCCAAATGGCAGGGAGACGCCTCCGCGGCGCACAGATCTGTCA
AACTCTCCCAGTCGCTAGTCAGAGGCAGAAGAGTTAAGGCAAGTTTTCACACGTGACTGG
TTCTTGACATGAACGAGGACGACGTCGGAGAGCTCATCT
>uce-227_Coregonus_pidschian36_73 |uce-227
TGTGTCTCCCACTCCCAGTGTCTTAGTTGTAATGCATCCCTCCACTAACAGGGATCAAGG
TATTAGGGATTCGGGTTATTTGGATTGATTTTATGTGCTGTCATGCTGGGCTGCCGACAG
CCTCATATTTGTGGAAATTGCAAATTCCTCCTCTGAAATGTCAGCAGCATTTAATCTTTC
CCTGAGTGGTCAATACAGGAATCTCTCCCCGATCCCTGAACCGACCACCTTTATTAAACC
GAGACCCTGCAGTGTTCCATCAGTTACCTAGTTACCATGACATCAGGCAGCACAAAGAAG
GATTGGACCAGGCCGGATCGTAACATGGGGACTGAGGGAGTAAAAATTAAACATTAATAA
CTTT
>uce-288_Coregonus_pidschian36_73 |uce-288
TATTTTCTCTTTTCCCTCTCCCGGCATTGGCTTAAACACCCCAACCTTTGTGAGTTCCCG
GCAAATTCCATCCGGAACAATGTCATTGATCGGAGATTGGATGTTACAAGTGGACAACGA
TGATTGGGAATGTTATCAGCTTATCAACGATTCAGGATAGTGTTGGGATGAAAAACTGTG
ACCCTCTCTACTCGCTCCTCTCCTAGTGTCATGCTCCTCCTGCTCCTTTGCTTGAGGATT
ACAATCTCTTCATCCATTATTAATGAAGTTAAACTACTAGTGGCATGCTGAATGTGCTGC
ATGGGAGATTTGTAGCTAATCCAGCGCAAAACAGCCACAGTCACATAATGAAGGGGAAAA
AAGCACAAATGTCAACAGTTTCACACAGGGACTGGATTATAGGCGCCACTTTCGCTCACT
CACTCTCTCACACACACACACACACACGTTTCCCTGACAGTCCCTCACCAA
>uce-124_Coregonus_pidschian36_73 |uce-124
AGACGATGCTAAAAAGACGCTAATGACAAGCCATTCAACGCAATCCAATTATGCAAAAGG
GGGTCTAAACAATTCCATCATCCCCTAAATTAGATTGTCCTAACGAGATAAAGGCACCAA
TTAATCCTGGATTAATATCTACAGCTCATTTTCCCACAGAAAACACTCTAATATGCAAAT
GCAAACGAGAGAGAGAGACAGACAAGTGCCCTTCTGCAGTTTTGGATAGGTTGTTGTGTT
TTGGGTTTAATTGAGCTTTGCACAGAGGTCTGTCAAAAAGGAAGAAAGATAACAGGGAAT
GGG
>uce-176_Coregonus_pidschian36_73 |uce-176
GTTGAGGGGCAGTGGAGGCATTCAGCTGGTGGTGAATGTGCCTTTGTCTGGAAGCGGCGT
GCCAGGCTAGCTCTAATTAGGCAGCTCTTTGTGACAGGCCACTCAACATCAAGTGGGCTG
GTGGACTCATTAACCTGACTACCACAAATAAAGCAGGCAGGCACAAGAGACGCCTATGAT
AGCACACTTAAGAGTCGCTGCTGAATCCCCCCGCTTCCTCCTCTCTCGTTCCCTCGTTAT
CTC
>uce-504_Coregonus_pidschian36_73 |uce-504
CAGGCTGCCTGAGACTGGGGTTTAATTGGACTCGGTGAAGGATGAGTTGCTCAGAAAATA
TGCAAGTTGTGATGAGTTGCTCAGACGACACACACATTGTGATGAGTTGCTCAGAGGATA
CACACGTTGTGATGAGTTGCTCAGAGGATACACACGTTGTGATGAGTTGCTCAGAGGATA
CACACGTTGACCATCATCCTGCTGCTGGTCCTCTCCTGTCGTCTCATCGTAAACTCTTGT
GCACCCTCTGGTGCTTGCTAGTCTCCAAAACTTCTTTGTGTTGCCTGCTTTGCAGATTGT
CTTCCTTGTCTCTGTGGTTGCTCATTATTCAGAGACAGGCGGATCTCAGGTCATCTGCAG
CTGCAGCAA
>uce-609_Coregonus_pidschian36_73 |uce-609
CTACTGAGATGAACACAGCTTCCTTTTTTTCAATATCCCGTCCTCATAAAATTTCATTTT
GGATTGTAAATGTACAGTAATTTACTATCATAAATGTGTAATGGGCCCCTGAATCCAATG
ACATTGTAGTGGCTAATCAACTCATTTGAAAATGAATATAGATCTATTAAGTGGGGAGCT
CAGCATTTCTGCGTAGTTAGAGAGAGTGGCGTGCCGTCAAACATGGGCACCACTTTTTAC
TCTAATCTTCAGCCCCAATTCCATTCCTACAGATTCTTTTATACAGATGATGAACG
>uce-701_Coregonus_pidschian36_73 |uce-701
TACTGTTCTTTGATGTGTTTGTATGCGTGTGTGTGCGGTGTTCTGTTTTTGATTTGTTTT
GGTTGGAATATGCTTGTGTGCATATTTAGTTATTTTGGCCTCACTAATCCGCATGCCTCT
CGCTGGTTCCTGTCCTAACAGGGGGTGTCATTTGATCAAGTCAATAATCTGCTGATTGAG
CCTGCTCGAATTGAGGAGGAAGAGGTCTGTACTTACTCTCTCTCACTCCATCCACTCCCC
CCCCCTCTCTCTCGT
>uce-546_Coregonus_pidschian36_73 |uce-546
CTGTCTAAACTATCCATAAGCAGACTATTAGGTGGGGTTTAGGGTGTAGAGATGTGGGTG
GGTCACAGGGTTATAGGGGTGCAGCCTGCAGTAGTGTGGGTGTGGGTGGTGGTGGTCTGT
TGGTCTGGACTGGTTGACATCTCTGTCTCCTCTCTCCCGGCAGTTCATGGCATCAAGTGG
ACTTGCAGCAACGGGAACAGCAGCTCTGGCTTCTCAGTGGAGCAGCTGGTGCAGCAGATT
CTGGACAGCCACCAAACC
>uce-921_Coregonus_pidschian36_73 |uce-921
GATTGGCTCCAGCCTCTCTTAGGGGTCGACAATGTGTCATTTCCACCCAGCCTCATCGCC
CTCTGTCTATCTGATATTAATGTGCAAATCAATATTTCAGGGATTACATTTCCCTCCTTC
ATTTTTTATGGTTTCTACCTCAATAAGTCTCTCTTCTAATAGAGGGAGGTTGGAGGATTT
AAAATCCCATGCTGCAGAGAGAGAGAGAGAGGGATAG
>uce-194_Coregonus_pidschian36_73 |uce-194
TACGGTGTGGAGGAGAGGAGAGAGGAGAGGCGGCAGTTATTAAAAGCGATTGCATTTCCT
CCCGGATGTCTCCAGAGAGCAGAATCAGTGGAGATGTTAAACCTTGCTTGACACCCCAGT
TGGATAATTGTGGGTGTGGGAGCTAATCAGCGGAAGATGTCTCCTCAATTTAAATCTTGT
CAGTTAGTCGAGATTAGGCCCTCCTGTATCGGGCGCCATTAGCTTTGTTGCATGTCAATG
TGCGAGTAAAGATGTACGCAAGGTCCGGCTGCAAGGGTAAAAAGGGGTGCTTGACGGTGG
ATATATAACAGGCAGATTTATTCAAGCTAAAACCCAGTGTGGCATTTTCTGAGGAAACCA
TAAAAAACCCAGGGAATTTATGCAG
>uce-63_Coregonus_pidschian36_73 |uce-63
AGCCCCCCTTTAAAGTCCTACTTTCAAGCCCTAATGGCTGTCATGTCGCGGCGCTCTCCG
GACTCTTACTCAAAGTGTCATTGGCATAATGGTCGGCAGCCGTTGGTCTCTTTTGATCAT
GCCATGTGCAAGTGAGAAGGGTACCCGGAGCTGAGACAGCGAGGTGTGTGTGCCTCTAGG
CCCCGACATGGCTGCCACTCCCAGGCAAAGCGCCACGACCGGAAATCTAAAATTCACTTT
CAAATAGTTTTGTCTGCATTTTCGGTGCCTAATAGCCGCACAGTGGAAATGTGTGTGTCT
ATGCCTGTGTGTACACTCATTAAA
>uce-537_Coregonus_pidschian36_73 |uce-537
CTGTTGTGATTGATTTGTGGATTTACACCCTCTTTTTTTTCTATCCATTTAAGCGAAATA
ATGTATGGAAGCAATCTAGCGACAGACATTTTGGAAAATCTATTTGAAATCATTTCAGCT
CAAGTCATGGCAGTTTGTCTTCTAAGGGGAGAGGAGCAAAGGATAATTGTCTGCAGTCTA
GTAAAACACAGTATAACTGCCATCACACTTGAGTGAGCTTATAGCCAGCTAGTCCCAGGG
CCTCTAGAAGATAGAGCAGTTAATGTCCCCTTTTATTTTAGAGGATATGTCACTTGTATC
ACAGATTTATACCATGATACAGCAATTTTGTCCAAACAGATGGATAATGGTGTCAACGGG
AAAAAGCCCTGTTTTTATTGAGTTTAGCGTATATTGTTTAGATAGGGGCTTGTGTTGAAT
GGCTCTGCCAGCACTTTTTCTCTTAATCTCCCTAATCTTGCTGGTATTAGATTTGATCAT
TTTTGTTTGAAGGAGGAAAATGTGGCAGTAATGGCTTCCTAATAGCCAACACAGGGG
>uce-1042_Coregonus_pidschian36_73 |uce-1042
CCGAGACGCCTGCTTGACAGCAGAATGGTGTCATAGGACCGAATGGAGGAATTTCTCTTT
CTCTGTCATCATTAAGGGGCTTCCCCCTATGGTGAGGGGGATGAAAAGTACGATTTAATG
TTCTCAGAAGACTGGCAGCAGAAGAAAGGCTCAAAGCCTCGCATGCTGGTTTCTGAGTGG
GTCACTCCAGCCCTCGCAGCGAATGGGATGTCCCTGTGGAATTTGCCATAGATCGGTCTG
AAAGGAGAAGGATTAAGACCCTTTTAAGGATGGAAATGTAACAAAAGGAGCACTTTTATG
ATGTAGCAGCATAAAATGAGGGCCTCCATTGTGTAACTGATTGCGAAATATCTTTGAAAT
GTGTGACTTGCGATGTGTGCTCTCCCTGGTTCCAGTATA
>uce-84_Coregonus_pidschian36_73 |uce-84
TGGTACACCATGTCATATTTGACACGACCAGTCATCGCTGTAATTACAATCATTACACTC
CAAAGGATGTGTAGTTATCCCCTTTTAAACACACAGCCACACAAAGACAATCTATTATTC
AATCAGACCAGAGCCATTCAGATCAGACCTGCCTGAGTTCACTTCATCTTGGGCCTGCAT
GAATCTGACTGTAGCTAATACGTCCTCTGAGCCCTGGAGAAAGAGAAGAATATAA
>uce-1211_Coregonus_pidschian36_73 |uce-1211
CCTCTCCTCTAGTCCCACATATCCAGGTATGATCGGTTGGGCGTAGTGGCCACAATACTG
ATTGATGCAATTCTTCCTGACAGGGAGACATCCATGAGGACTTCTGCACTGTGTGCAGGC
GCAGTGGTCAGTTGCTCATGTGTGACACATGTGCACGTGTTTACCATCTGGACTGCCTCG
CTCCACCCTTGAAAACCATTCCCAGGGGCATGTGGATC
>uce-580_Coregonus_pidschian36_73 |uce-580
CCGGCAGCCCAGCGCTTTAGCAACTAGAAGAGCACAAGACTAAAATGTCTTCCTCTCTGC
CTCAGCCTGCCTTAGTGCAAGGGGAGCTAGGAATGCACTGGCTATAGACTTTTGTCCAAG
CTGTAGGTCTTTTTTTAGTGAGGCAAGATTAGTTCATACAAAACTCAACAATACAGCACT
GAAACTCATTGTTGATATTCAACATTTTTCACATAGCGGAACAGAATAG
>uce-1027_Coregonus_pidschian36_73 |uce-1027
TCACTTTTTATTTACTCTAGTGGTTATTGCCAGAATATTGCTTTTAATTGCTGTCCTGGA
TTTCCCGCTACCGTAAAGGGGAGTCAGAGACGATTAATCAAAGTAACGGAGCATAATGAT
GTCTGGGAATGGCCCCGAAGCCCAGGTCAGGGGTTGGACAATGTGAACATTCAGCTACTT
AGCTTCCTTTGCTACTTTGTGACAAAATCTGTTTGCCCAACACCAATTAAGATGCCTCTC
CGTGCACCCTGGTCAATGGGTTTGACGAAGGGGGTCGTCCAACGACTTGACATGTCCCTG
AGCACGAACAAGCTGGCCTGTGTCTTCGCCCTGATAATTGGTGTCCCTTGCAACGTGCCG
CTTCCCAGGGCTGTCCTTTGTGTCCCCGTGGAAGTCCTAAATGAGGGGAATCAGGGCTTT
AATGGGACTCCTGTGAGTTTTAAACAAACAGAGAGCGACCCCCTAC
>uce-174_Coregonus_pidschian36_73 |uce-174
TGTAGCGAAGCCAAGGGAAGGGAAGGGAAGCCCTCGAGCTCATGTGTTGTGAGTAGCAGG
TAATGATCTTTGATCTAATGCGCTGACTGGGAAAGTGCGGCTCCCATTGAAATCCGATGG
ATGCTTGGCCGACCTGGAGCCAATGTCACTTCTCGTTAGGGCCCTGGGCTCCGTGACCTC
CCCATCGCCCGCCCGGCCCCCCCTCTCAGCATGAGCGCCCCGCGTAATGATATCAATAGC
AGCAGGGGTGCTATAAATACAAATCTAAATGCAGAATGTTTGGACAAGA
>uce-116_Coregonus_pidschian36_73 |uce-116
GCCAACTTACACACATCAGGAGAAAAAATGGCTAATTAATTAAGAACAGTATTAGAAGTA
ATGGGATATTATAATATAAATTGCTACATTCTGGAACCAATTTAATCCAATTACTGAAAC
CCCTCATGAATATAATACCTCAAAAATCACTCCGTAATGGTCTAAAGGGAGAGGTGTAAG
ACTACTACAAAAAAATAATTATTTTTTCAACTGTGAGACCA
>uce-695_Coregonus_pidschian36_73 |uce-695
CGCTGATTTGTGTGTTTAATGAGAGCGTTTGAACCTGCTCCTGCCGCCGCCATTAGGATG
CATGAGCCGCGGCTGTTGTTTTAAACGCTCTCATTAAACACACAAATCAGCGCTGTTGAC
AGAGTGCTTTTGAATTAAGCGTCTCGCCCTCCTCGCTAGCGCCGCGCGACGACAACGCTA
GCAGGGCCCAGGACAAGGAGCAATTTATAACACCATTAGCCACACTCGCCGAGGTTACAG
GCATCAAAATTGTTCCCGTCTAATTATTCCTAATGGATACAGGGAGGGGAGCGGCGCTCA
GGACAGCTTTTTCATTAGCCCTCAATCAAGAGGGTCGGGGGAGAGAGGGGTGGGCCAAAT
GTACTGTGCGGCAGTGTGTGGAGTGAGCAGGCGAACGGAAAATAAAAAATAATCTTGTTT
GCTTTTTTCACAATGCAACATACAGTGGATGCATTGGTGAGTGAGATTAGGGAAGAGGAG
ACAGAGAG
>uce-307_Coregonus_pidschian36_73 |uce-307
AAACTCTGCAAATTTGACTTATAACAAGCAAAATTACACCCTGCTGTCATTTAAATTATG
GCTGCCCTCTATAAAGGTGTCTTTTAGGTGTGTTAATTGAATCCGGCACTATTTTCCAAT
AATAATCTGTAAAGTTCAGCCATCCATCCCTCACAGGATCCCTGCCGTGTGCCAGAGGAG
GACGTATCTATTTCAGTGGCTTAATTTATTTTCATGATTCGCTGATAATGACTGCCATGC
AGGCTGTACATCAGAATTAACCTTCATTTCACTGAGGTATATTACGATGACAGTCTCAGA
CACATTTCACCTACACAAAGGGCATTCTCCCCTTCCCTCTCCCCGCACTTCATAATCATC
CTCGGCAAGATGA
>uce-891_Coregonus_pidschian36_73 |uce-891
ATATAGTACAGTACTTTTGTCGTAAGTAGTGTGGTATTTAGAGAATAGTGTGGGACTTGG
GACACAGTCTGTGTGTTGAAATGGGTGAGCGCTCCGGGTCGAGCAGGGGGCTTGCTGACA
ATACTTTCTCAAAGCCATCTGCCATTTTCCGCTCAATTAATTTGTTATAGGAAGTGGGAT
CAATTAAGAGAAGCCGGTAATGGCTTTACATCCTAGTTTCCTTTTTATGGCCTAATAT
>uce-283_Coregonus_pidschian36_73 |uce-283
AACATCAGCTTTTTCACTCTGATTTTACACAAATATCCCTGTGATACAGGCCAATATGGA
ATAGAGAGAGAAAAATTGAATTTCAAGGGGCCTCTCAGTTAATGTATCATCATCTGTGTG
GGTTTGGATTGGAGTTATTATAGTATTTCACTTCATTGCATGACCTCCTGTTCCTTGGTA
GATCATGAATCCTATTCATTATCCAGTCCTTCTGGAGCGCTCGCCTTTATAATATTACTC
AATTTATATTCTGAAGCGGGCTCCTGAGAGGGCGATCAGCGCTCCGAAACAGCGACCCCC
CTATAACCCAATCACAATATTTAAAGGCCAGCAAAGAGCTTTTTAATGTGCGTCGTAGAT
AACCATTTAAAGTGGATTGCTTTGGTTTAATACGACCTTAACAGGCTGGCAGTCACATGT
GAAGAAT
>uce-391_Coregonus_pidschian36_73 |uce-391
CACAGAAGTGCCCCAGTTTAAAGAAGTTCTCCACTCTCTTAAGTCCTCCAAACCCACTCT
GTAGGGCTCGCTAGAAACAAAACAGCCTTTTGCTCAGTCCACTTTTCCCTCTCCATAGAG
CGAAATATGTGTAAATACGTTGAAATACTGTAGGTATAGAAATACATTATGTTATTCATG
ACGCAAGATAATAAAAGAGAAAATGAGAAAAAAGATTGTAACAACTTTTTTTTTCTTCTG
TGTGTGTGTGTGTGTGTGTAGGGCCTGTTCATCTTCCTGATATATGGGGTGTGCAACACA
GAGGTAAGTCTGCATTGTGTCTCAAGGCTGTCGCAGTGAATGAGAGAAATGACACGTTTC
TGATGGGCTCGCTCTGCTTAAAAGGGGGGCGACGGATTGAAGGAAGGGGACTAGGGAGCG
GGGGGAGGCTTTCCACATGAGCGTCCCACTGCCCTTCATGCTTGAGCTAACTTATATGCA
TCCAGCCATCGCCATTAAACACTGACACGGCCG
>uce-540_Coregonus_pidschian36_73 |uce-540
AAACAGGTGGGGGGGGCGGATTAATTCTAAGCCTGCCTTCTTTTCATAGAGCACAGGAGC
TGCTGTCCCCAGATCAGGCACCAGATGGCGCTGTGCCGGTGGGTGCCAGGAGATAATCGG
GACAGATCGGGCCGCATTACTCCCCATTATCTTCTCATTATTCTTGTGTGGAGCGCTGAT
CCTGGCGTTTGTGTAAGAGGATGGCACAGAGAGCCTGCCTGTCGCCCCCGGCAGCATGGA
TTCCTCCCA
>uce-1334_Coregonus_pidschian36_73 |uce-1334
TCTGTGTGTTTGCCTCTTCCTCTGCGTAAAAGAGGGGGAAAAGGGCCATGTCATTCTTCC
ACAACTTAATCAGGAGCTACACACAGGAGAGAGCTGCTGCAGCATGGACCTCCCTGATCA
TGATAATGAGGTCCCCTGGCTATGCAGTCATTGAAGTATAATTGACTTGTTCGTCTCTTA
TTTTCCTAATAGACACTCTGACCCAGAGCACGTTTATTTCGCTATGAGAAATGTCAAGAA
GGATTGGAAGTTTCCTCAGCGTGCCCATTAAAACTGAAGTAATGCCACCCTGTCTCCGGC
CAGCCAGGGTTGCAATTGGCTCCCCAGTTCATTATGCAGATGCCAAATGTAAATAAATGA
TTTGCAGATTTGCTGCCCGCCATCTTTCCTAGGATTTGGAAGGAAGATGTAAGAAGATAA
ACTACAAAAGGGGACT
>uce-1256_Coregonus_pidschian36_73 |uce-1256
CTTTAATTCATGAGCCAGTAATAGATAATTTATAGGACATGTGTAAATAGTTAATAAACA
TACTCTGAATTAACACCAAGTGCATCCTAGTTGTGTGTCAGATCAGCTATAAGCTGTGTG
CCATTTAAAAATTATCATTCAGGGAAAGAGGTGGCTTGTAGTGTAAAATCAATAGCTACT
TAAAATTCATAGCCAGGCAATCCATTTGCCCTTTATGTTGCTAACCTTTCACTTAAAATA
TGCACCATATTAAGATTTCTTTATATACAATGAATGTCACAACAGTTTGCCCACTATTTT
TCATGTTTGCATGGGTTAACTGCAAATCAGTGCGCTTGTAATATCTGAAAAATGACTCCC
ATTAGCGTTCTTGAAGAGGTGAAAAAAAAGCGGGTGGAAAAGATTAAGAA
>uce-367_Coregonus_pidschian36_73 |uce-367
AGAGGGAAGGATAAAAATAAGGGAAGAGTGCGCTGGGTAAGCCTCACCACAAATCCAGGG
CGACAGAAGCAGGTGTAGCCGTAGCCAGGCTGGTTCTGGATGCACATCCCCTGGTTGCAG
GGCTGGGGAAGGCACTCATTAATGTCCAACTCACAGTGAAGGCCTGTCCAACCTGCCAGG
GAACAAAGCCCACAGAATGAGCACTGCAGTGTGGAGGGAGGTGTGTGTGCGGTGCGTGTG
TGCGGTGCGTGTGTGCATAGTGTGGTGAGACCTAGCTTCAC
>uce-987_Coregonus_pidschian36_73 |uce-987
TCTGCACAGGGCTGATAATTGTGGGGACCAGCCCTGGTGATTAACATCAGCAGAATTAAT
TACGCCCGCCATTAAGGCTCCAGGTTGCACACAATGATCAAGAGAAATTTACTTTCTCCC
CAGCCCCTAAATCATCTCACCTTCAAGTGGAGTGATGGCACAGAGAAAGCCAGAGCCCTG
GCCCCCGCTTGCCACCTTCTTAACCAAACAAGAGGCACGCATCCCAT
>uce-427_Coregonus_pidschian36_73 |uce-427
CCGATCTTGAATGGATCTCATTTCCAGTGCATCTAATCTGTGATCAAATGCCAGTCTCAT
CCCGAGCTATTAATGGTCTGATTCCTTAATTGGTGAGCTTGCTCTGTTAATGCAATAGCC
TTCTAAATTTGTCCATCCCAGTAATTTAATAATGGCCATTTCATGCTACTCTGACTTTTC
AAACAGCTTGCTTGGGGCAGCCGCAGGGACTGGCTATTGATTGAAACTCATAGGCAGGG
>uce-691_Coregonus_pidschian36_73 |uce-691
TTTCAAATCAGGCCAGTGTTTGTCTTTTCTCTGTGTACTGTAAACTTCCTCCCTCTCCTC
CTTCTTCTCCTTCTCCTCCTCCCTGTGAGTGTATAATGCAGACACAAGAATGCTCCAGTG
CTGCTCCTACTTCAGGAGGGAAAAAGTCACCTCAGGTCGATGGCACTCAGTCTGTAAACA
GGGCTTCCCGTAAAATCAATGATCTTCAGTTGGAGCTATCAGTCTGTGGAACAGAAATAG
CCGTGGCTGTGTCAAGACCGAGGCTGAGGCTGGGGAGGAGAGTGGGGAGTATAGCGGTGG
CGGAGGAGGCGGGGTGGGG
>uce-993_Coregonus_pidschian36_73 |uce-993
TTGACTTTGGCACCTGATTTTTGTCTTACAGGAAAAACGATGGTAATGGAAGAAGACTGT
AAATAAGTGGAGGCTTCTTGACAAATGAATCCATTAACATTTCACTGTGTCGCCTGGTGA
GCAGATTTGCCGTTTTATGGGGCAGGAAAAAAGAGCCTGTAAATCTGTGAGGCCGAGTGA
GGAGCTGAGAGCAGGCCAGGGAGGACACATCGTCCATGATGCAGCACTTTATCTCCCTGC
GAAATGGCATCTTTATCTGCCTAAATTAAGTTTTGATTCCTTGCCACATACGGTGCTG
>uce-574_Coregonus_pidschian36_73 |uce-574
ACACGCTATATTACACACACACACTTTGATGGCTCCTATGGTTTGCTGGTGTAATGCACT
TTGTTGTATGTAGGTATCAATCAGAGGGGAGCAGATTATTAGAGTGTCTGAAAGAGATCA
AACAATGTTGCCGTCTGCACCCACACATGGCTGATTTACAGGCAGGCTGATAAAGTACTG
AAGCTCTCTGTCAGGGGCTACATGGCGGCTCGCAGTGATCTTAGGATAAATTATTGCAGA
GGCCATGTCTCTCCACCTAGCAACCGTCGGTCGGCCCCAGTAAGGAGGCAGGGGAAGGAA
AATGGCCTTCTCCTTGCCTGCCTTAATGGTGCGCTGTCCGGTGTCAGCG
>uce-151_Coregonus_pidschian36_73 |uce-151
ATCAGACACTCTGTCTTTCCCCTGCTTTTTGCTCTTTCGCTACTGTTTGCTGAACATATT
TAAATTTTCTTGTAACAAATTAATTCCAACATTTTCTCTTGATAGAATTAGGGCAAGTGC
TGGTGCTGTCACAAGTGTTTGGCTGCTCCGGGGAGACAAATTGCCGGCCTGGACACGGGT
AACAAGCTGCAGTGTTGAGTCCCTGATAATCTTCCCACTAATTCTCCATTACAGCAAAAT
GAAGTCATAAATCTTCCTGACAGCTGATCGATGTAAACATTGTTTCCCCCATGATTGCCA
GCTCTCCCAGCGGAGCTACTGTCCGCTTGCAAGCCGCTGAAATTACTCCCGCACGAGCCC
TCCCTGGAAGCCAGTGTGCGCCTCGGAACCAAAGTCACTGCTGTCGAAAAAGTAGGCTAA
CCATCTCATTTTAGCTAAAGTCCCCACTT
>uce-60_Coregonus_pidschian36_73 |uce-60
TATTAAGTTGAGTATATATCATATATAGGGAATAACTGTAATTTCTCTTCTTATAAATAG
CCTAACATAGACAGTATTAACACCAGCCCCTTCCCTCACTTTTCCTATTTCTTACCTGCT
GTCCTAAGCTTTTTCTCCAGTGGCGACAGCGATTCACAGCTTCCCCGGTTTTTCCCCGGC
AAGGCTTCGAATTGTTTAATATTTTCCCTTACTTTGTTTCATTTCTCACTTCCATCTTCT
TTCATCtAAGGACTTCAACGAGTTCAAGTGTGCCCTCCCATTTTTTAACTATACGTTGAA
TATTTTGGACAGTCACGCCTTTTCACTTACGATTGGAACAGAGAGCCCTCTCTTGAGCGA
TGTAGGTTGGAATATAAATCGGTCAGCGTGGTTTTTCCCCAATCATTGAGCCGTACACCC
TCTCTACAGAGCGCAGTGGGCCGGTGAAAC
>uce-1020_Coregonus_pidschian36_73 |uce-1020
AAGTCTCTGGCAAGGTTCATATTCACGCATCTGCAAGCTTGTTTAATTTCATTATTTACA
CTCACCGATGTGAATGTAGCCATTCTTGTAGAGTCTGTTGATGATGAGGGTTAAGATGAG
GCCGATGTTGCGGGAGTTGTAGTAGGTCAGGTAGATGATCCATCCACAGGACAGAATGGT
GGCTGGAAGAGAAAACAGAGCGTAGTCAGCTAGTGTCACTGATATCACACCATCCTTAGT
TAAAGAGGAAATGTTTGGTACTGTCGTAACGACTTCA
>uce-1054_Coregonus_pidschian36_73 |uce-1054
GTGGCCTATCTTCGATATCTCTAGCTAGCTGTTCTTATCTATGACCTTCAGCTTGTTGCT
CTGTCGCCTCTTCCACCTCCTACTCAATGCGACCTTCACAGGGGTGTCATTACTCCCTGA
CCCCATTTGACAATCCCCTCATGTGGAATGTGCATATGCACGAATCACAGCGAATCCCTG
TGAATCGCGGCGAATTGGCGCAGCATGGGGTGAGGTGAAGTACTTACAGAAATATGACTT
GACATGCTTTATCAAATCGGAAAGATGAAGACGAAACAGCTGCCGGTGCTGTCGTAAGCA
ATCTGGCCGTGATTGAATAAAAGTGTCAGGAAAAGGTCTGCTTGATGGTCTTTTGTTCTC
CCCCATCCACCTTGATGTTAGTTTGAGCTGTCAGATGGGAATCACAGCTGGGTGATTTAT
CAATACTTGG
>uce-716_Coregonus_pidschian36_73 |uce-716
TGTTCAGGCTCTTTTGAACGGGAGATGTACAGTCCCTCTCACTCCAACCTGCATTTCTGG
GTCACTGGAGACATTTAAACTGCACTTATAATTAACAGCTATTTTTAAACAGTGAGGGAG
AAATGGAGCAGTGGTGAGGTACAAAAGCATTAACATTGCCCCAGATTCTGCTATTGAATA
GGACACATTACGGCAATATGCTGCCAGATCAAAGTAAGAGAGGAAAAAGGAGACAGGCCG
ATCAGTGGGGAGAAATTGTTCCCTTTACAATGGCACTAGAATAGGTCTCTTTTGCAGCTG
AAACTATTTAATAACTGCATTAATTACGTCTCTGTGTCTGT
>uce-1229_Coregonus_pidschian36_73 |uce-1229
GTTGAGAAAACACCGAACGAAAGTAAGGAGGGAAGAAGAAGACAGACAGAGAAAGTAAAG
AAAGAGAAAGAGGAGAGGAGAAACACAACCAGGACATCTCAGGGAGGTTTTCACCGGGGT
GGCTAATGGAAAGTGATCAGCGGAAGATTTTAATATTTAAATAGCCAGAGAAATGCAAAC
GCACCAGAAGTTTCTAATGAAATTATAACTCATGCTTGAAAAGCAAAAGTGCATGTGTTG
TGGGAGTTGTGAATAATTCAGCGGCCTGCCTGCCGTCCTGGCCTATATCTCGTCTCTCTG
TTAACCTACAGACACATGGCACTTGCGAGCTTTTAGAAGGAGGCAGGCG
>uce-990_Coregonus_pidschian36_73 |uce-990
TCAATCTATTGTAGTGATTCTAATGTGCAACACAAGTAATCTTTCTCTTCCTCCTCTTCT
CAACAGGCATTAAGCCCTTCCAGTGTGATCGCTGTGGGAAAAAGTTCACACGGGCCTACT
CCCTAAAGATGCACCGGCTGAAGCACGAAGGTAAACGCTGTTTCCGGTGCCAGATTTGTA
GTGCCACATTCACGTCCTTCGGCGAATATAAGCACCACATGAGGGTCTCCC
>uce-561_Coregonus_pidschian36_73 |uce-561
AGGACCAGGTGTCAGAGTTGTCTATCAGAAAGCTGAAAGGAGAAAAGGGACGTGTTACTG
GGCTCTATTGTGCCACAGTTGTCATTGACTGATCGGGCCCATTTAGCTGCCTTTCACAGT
GAATGAAACCACCTGAATAGATGAAAGCGAGACAGCCTTCCCCGACAAACAAGGAGCCCA
GGAATATTCATGGAGGATCTGCACAGGAAAGATTAATGTATTAGAAATTAAAATGGGGCC
CGGACGTATGATCTTGCTCTAACACTTGGCCAGACCTGTGTCACCCCCTGCTAGCTGCCT
GAAGTCGGCATACACCTCTGCCAAGGTGGAGAGGAATCACTAAGCATCCTGCCATTGTGT
GAGCGGAATAATCAAACTTCACCCTCCTATTCTTTCCA
>uce-192_Coregonus_pidschian36_73 |uce-192
TGTGTGTGTGTGTGTGTGTGTGTGTGTGTTTCTGTGTGTGTGTGTATACGGCCTGGGCTC
AGAGGCATAGCGTTGGGTTGCATGAGGGAGCGTGGTGGCAGAGCACTCCTCTGATGGACC
AGATCCAGTGTTCACTGAAGCCTTTCGCATATATATAGAACTTCTGAATATCTAAACCAT
TATTTAGCATCCAAATCAGTTCTGCTTGTCTGACTGATGGACAATTTCAGCGTGACCCCA
GTCTCTTTGCATGTGACCTATACTGTCTAGATTCTTGCATATTGTTTGGATGTTCACATT
GACTTCTCTCCCTTTTCTGTCTTTGATCCTTTTAACATGCTCTTTGTGTTGGAATTCATG
AAATATTCATGTTTGGACTA
>uce-30_Coregonus_pidschian36_73 |uce-30
GGGAAACTTATATTTCTAAACAATGACGAATAGTAATTCCTTTCTTTTGTGCCATGGAGC
TCTGCTGTGTTTCACAGAGGTTGTGCTGTTTGCGCTGATATCAATTAAATGTGGATTAAC
GGGTACATAATGACCTTTAGCAGTAAATTGTGTGTAATGTTGCAAGGCAGGATACAGTAT
ATTCCCCAGATGTCACACATGCCCCTGACGTATGATTGAGCAGATGTCTTAGCGAGTCCA
AATGGTCCACAAAGAACACACACTTCCAGACACACACACACACACACACACAAACACAC
>uce-1191_Coregonus_pidschian36_73 |uce-1191
CTCTGCATTTTGGTGCGGTGCGGTTCCCCTGGGACCCGTGTGTGTCTCAGTAATGGCCTG
CTCCTGATTGCTCTGATACAGGTTAGGAATATTGGCTTTAATGATGTGTAAAATGAGCAA
GCAGTGCCTGTGACATTTACAGATGGCACCGCCTTGGCCTGTTCTTCCCAACTGCTCGTT
AATTCACAGGAACAGAAAGCACTTCTTTAAGTGACCGCCTGATGCGTACAACACACACAT
AGCACAGCACAAGACCACATACA
>uce-525_Coregonus_pidschian36_73 |uce-525
AAGTCATCTTGCTTATCCACACTCAAACACACACCAACTCTTACACAAGCTCCCTTTCTG
TCTGCCCCACACGCACGCACGCACACACACACGTACACGTACACACACACACACATACTC
ACAAACACTTAAGACATTACGACCTCAACCTGGACTGGGCCCGTAAGGTGTATTGGCATG
TACATGAGATTGATGAAAATTACTTCCAAAGCATTTGTTTATCCTAATACCACTGAAAGA
AGAGTGTGCACTCAGGAGATATTTGATCTGAATTAGGGAAACTGATGAAGCAATTGATTA
ATTGGAATTTAAGCCATCAGTCACCAGAGCCATCAGCAGCATAATTTACATTCCAAACAA
TCAGTCTGATGGTCCAATAGGACACTGAGTATTAATAAGCAGGAGTCAATATAAT
>uce-1287_Coregonus_pidschian36_73 |uce-1287
ACTTAGCTTCCCATCGTAATGCCAGTGTTAGAACATTTATACCCTTGAAGTGAATGATCC
CTTCTTTAATTGACAGTCAAGGAAAAGTGGTTGCAGCAGCATCCTGTAGCCGCTGATAAG
AAAGCTTTCCCCCTCTCCCAAAAAAAACAGTTTAAAGAACCTTGGCATTAATCCCTATTG
TCACCCCAGTGCAGTGGAAGGACTTACAAATAGCGATAACTCGACAGAGGCTGTCTGTTC
CTGAGGAGTTAGGGACAGGCTAGTCGTCGCATGCTGGAGAATCAGTCACTTAGATTAATA
CAATCCATATGTGGCGTCAGTCAGGCATGACACTAGTCTGTCA
>uce-894_Coregonus_pidschian36_73 |uce-894
CTCTCTCTCTCTCAAAATTATGAGACAGGTTTATTTTAATCTCAGGCGATAGAAGTCATT
AACCATTCTCACAGGAATTAAAATATAGCTTGGCCTTTTCTTCTCTCACTTATCATTAGC
ATCACTTTAATATCCCTGCGTTTCACACTGCTATTTTAATCATTACTTACTGCCTTTTGA
CAACTGGAGAACACGGCAAAGCCTCGCTCAGGCAATATCTCGATTTTAGCTGACAAAATG
ATGGACATCATGTAAAAATATCAACATTTCAACTTTCTTTCTTTCTTTATATTATTTTAA
CTTCCATCACTTCTGCTTGCCA
>uce-648_Coregonus_pidschian36_73 |uce-648
TGTCTTTTTTTACCAATAGAGTAGAGTTCTCTCTCTTTCTATCTCTCTCTCTCTTTCTCC
TTCCTCTTTCCTCTAGTACTCATTATTTACGTACTCTGATAAGTCTAATTTGATTCTTCT
TCCAAAGCCCCAAGACTCTATCTTCTCGTACTAATGCTTCTTCTTTCTAATCTTATTTGC
ATTCATATTATCCACCCAGGTGGTACACCAATAAGAGGTAAGAGTGCTGAACTGACGTTC
ACAGAATGAACAAAGCAACTTCATTCTTGCTGTCGTCCCATCCATCCGCCCGTCCGCCTC
CATTTTTGTCCTGTTTCCCGACTCCGAATCCCATTTCATTCCCATGATCGACTTTCCTTT
TTATTTGTCCTGTTCTGTTGACTTCATCCAATCTCCAT
>uce-1316_Coregonus_pidschian36_73 |uce-1316
GGTGTGTCCTCGGTTGCCAAATTAATTCCTGTCTTGACATCTTAATTCTCAGTTCTTGTA
TGTGGTCAAATCAGCCTACTATAGAAAAGTAATCAAGCAATTATTCCAAAATTATATTTG
TCCAACACACACTGATTGGTTATTCTTTTCTTATTGGGTAAGCTCATTAATTCTGAGCAG
CTTGCTTGTTATGCCTCTACCATTACTCCTTTCCCCTCTCATCCTCCCTCCCTCTCTTCC
TCTCTTCTTCATGCACACTCACTCCCAGCTCCCCCCTCT
>uce-1326_Coregonus_pidschian36_73 |uce-1326
GAGAGAGAGAGAGACTGTGTTCCAGTGTGGGATGGCCAGAGCAGTGCGTCTCACCTCTCC
CAACTCAAAGGCTTTGCTCTGGGACGGATAATGCATGTGCTGCTGAGGCACTGAAAAAGC
AATCTGCCGCATACCCCAGGGTCATGTCTGTGGCCGGATGATTTGTGTGAAATGTCATAC
ATTAAATATAAGTTTAACATTCAGTCCCGCACTGTAAAACTGTG
>uce-663_Coregonus_pidschian36_73 |uce-663
TCTATCTGTCTCCAGTCCAGGTTAGGGTTAGTTCTACTGTTTGTCTATCTGTCTCCCGTC
CAGGTTGCAGCCATGGGGAACCTCATTAAGGTCCTTGGCAAGGATTTAGAAAACTGTCCA
CATTTTTTCCTGGACTTCGAAAGTAAGTGAGCGCTGGTAATGTGTATGTGTGTGTGTTTT
GACGTGTGTATCAGTGTGTGATGCAGGGTGGAGGTCAGAGGTGGAGGATGGGGTTAGGGT
GGAG
>uce-369_Coregonus_pidschian36_73 |uce-369
AGAATTCCCCACCACCTCTACAGTACCTACCCCTTCCCTTCCTTTCCCTTCTCTTCCCCA
AATCCTGCAGGCAACAGGACGCTCTTGTACATTAAATAAGAACTGTCACCCTGGGCAACT
TGCAGCAATGAAGCATTTATTCTGCCTCACATTTCCTTGCACTTAGAATTATTTCCTTCA
TGCCTGATAACCAAATTACAATATGGCAGGTCTCCCCGGAGCCACGGGATTGTTAGTGCC
AGCTCACAACATACTTTCAACTGATGTGGCATTTCATGTACAGCTGCCAATCAA
>uce-932_Coregonus_pidschian36_73 |uce-932
TCTGTCTAAAGGAGACAGGGTGGCTGTGGAGTGCCAGGGAGCACACTCCAGAGAATCCAT
CCATCTCAATCTGACGCTGCAGCTGACACCTTACAAAGAGGTACAATTAATAAGGACATT
ATCTGCCAGTAGGTAACAATGGAGTCCTAACGCAGAGACCGCAACCCCGGGAGGCCTAGG
GAGAGGGGAGAAGAGGGGGGACTGCAGAGCAAGCCTCATTAGGA
>uce-154_Coregonus_pidschian36_73 |uce-154
ACCCTTGAGGGTCCCCCCCCAACCTTCCCCTTTCATTCAGCGTCTAGCCCTTTCAAAACA
AGGTGAAGTTCAGCAAAGTTTCTCTGCAGCGATGATCAAACAGTCACATCACTTATGGAG
CTGGGTGACGGGGGCAGTGAATACAGATCAGCTTTAATTGTAGCAGGCCTTACTGCCACT
GTCTGTCAATCAGAGCCTTTGAATTGGGGGAAATTTGCTCTGTTCATTCTGTTAAATGAT
GTATCCAATTAAACGTGTTAGAAATCATGATCTTCAGTCAAGGTTAAATGAAAGCAGTTA
CTCCTGTCAGTAAGGTGATTAAATGCTGCCTACATCAGGCACATTTTGTTCAAAATTCAA
ATGTTGGTCTAAAGCATGAATCTTTATTAATTATCTTGCAGTCCTGCTATATAAATGCCC
GGCACATTTGCTCTTAATCACCATGTT
>uce-358_Coregonus_pidschian36_73 |uce-358
ACACACTTCATCCAGAAACCACAGATGAACAAATGCAACTGTTTGGTGCAAGACGGTGTA
AATACTTTATTCATATGATGCTAATTACACCCCGTCATTTTGATCGCATCATTCTCTCTG
GAAAATTGCAATTAAGTTGGGAGAGATAAAACATGCCAACTGCTCTGCATTTCAAGGCTT
GATTGGACTATCAGCTAGTCAGTGTGCCGCTGTGGTTTTCATCACTGTTAATTGATCCTT
TCTTTAATTAATCTGGAAAGGAAAGCCCATATCTCTATCCTGTCTGATGGTCTCCTCTGT
CTGTCATAACATAATAAAGGCCCTATCCTACTGTTAGTAACTCTGCCTTAGCCCCTCACT
CTGGCACTCTGTCAAATGTCCTATTTATGGA
>uce-685_Coregonus_pidschian36_73 |uce-685
TTGTGTGTCTGCACATGCCTCTCCAGCGATTCTCTCTGCTCCACTCACCCAGCTGCTGGC
TGGAGAAGTGATTCATGGGCCTGACAGATGCCTGGTGCAGCTGGATCTGTCCTTGATCAT
CCCAAAAGCCTGGACAGCACTGTCATTCACCATTGCCCAAATTATCTCTGTATTGACTGC
AGAACCCTCTGTGACAGCGCCGTAATGGCTAATTACCCAGGATGCTTTGGGTACTTTTAA
ACCCCAGAGTGTTCTCCCTCTTGCCATGCTGCTGCTGCCGAGGCTTGCTGTGAGGGGCAC
CTTTTCCCCTGTCCCCACATGAGCACCGTTTCCTAAGGAGGCAGGGACAAAACAGCCAAA
CAAAA
>uce-46_Coregonus_pidschian36_73 |uce-46
TTCATCTTAATGACCTTGGGATCCAGGATGATCTCGGAGCTCTCCTCGTTGACGATCCCC
GTGCGGAAGTTCATGACCAGATCCACGAGGAAGATGGTGTCTGATGCTACGTTGAATATT
AGCCAGGTGGTGGTGGTCTGCTCCGAGAAGAAGGTTATTCCTACAGGAATGATGATCAGG
TTCCCCATCATCATGACCAGCATTACCAAGTCCCAGTAGAACCTAGAACAGACAGAAACT
GGTCATCAAATAATATGGCTTTAT
>uce-757_Coregonus_pidschian36_73 |uce-757
GAGTAGAGAAGAGCCCTGCAGAAAAGAATGTTCCCTAGAAATTGCTTTAATTAATAGCAC
ATTTTACATAATGATTACACTGTAATTGCACCGACTGGCAGAGTGTCATTAAATATATCC
TTGCTCTTTTACAACACCCTCTGGCTAAAAATAATGAGTTACATTGGAAATCACTATGCA
ACAGGTCCATAAATAACATTTAAACCCATACAAGGAAAGTACTTATAAATAATAAATATT
TGCCTTTTGTAATTGAACAAAAAATGACTGGCTCTTTT
>uce-1204_Coregonus_pidschian36_73 |uce-1204
TAAACGATGGTTTCACTTAGAGAGCAAAGTGACTGTCCATCTTCATAACTACTCTCCATC
AAAGAGCAATGAATCCCATCCCATCCCACTGGCTCTGATTAAACACAGGCAATGGATATC
CCCTCTGTGTAGGCCCGCAAAGCCGGCCCCTGTGTCAGCCTCGCACCTGCAACTATCAGC
TTCTTCTTGTCTTTTAATTTAAAAAAAACACATATCTGGTCAGGTGAGCACCTCGTTCCT
CTGGCTGAGCTA
>uce-835_Coregonus_pidschian36_73 |uce-835
GGAGATACTAGAAGAGAGTGAGCACAAGGTGAGGCGTTTAGAGTGGCGACTTACATGGCT
GTTGAGCAGCGAGCTTCTCTGACTGGATAAACCTTCAGTCTTTTGGAGCGTCTCAATCGC
CATTTCAATCTGATAAACCAAGGAGCAAAAACAACAAAGGAAAAAGTTGCAGTAGAATAA
TGACAGTACTGACACCAGGGGCACAATTTTCACTGGGGACGGGGGTGACATGTCCCCCCC
ACATTCTGAACTTGCATTTTTGTCCCCCTCGGTTTTATCATTAGATTATGATACAAAACG
AGGCAACAGT
>uce-1087_Coregonus_pidschian36_73 |uce-1087
CTCCCATTCCATAGCCCTCATTACTTCTGAGAAAGGCCAAGTGTTTTTGTCCTGTAAATT
CCACGGAGCAGAGACAAAAAGAAAGTTTTTAAAATGCAGTCTACAATCCATTACATATAT
TCCCCCAGCATATCCATTCAGTAATTATTCATTAGAAAACATTTAATGTCACAATCAATT
TCATACTGGCCAGTCAAAACACAATAGAGAAGATTTGCCCTATTTTGGGGTGAGGAGGGG
AGGAGGGGGTTGGGGGCG
>uce-510_Coregonus_pidschian36_73 |uce-510
CCTCCTTTCCTCTCCTCCTCCCTTTCTTTTTGAATACTTTCTCTGTGGCGTCAGGCTGCA
GTCGTAGGACAGGCAGTCACGCGGTAGCTGGCTTCATGATTAATGGTGTTTATTCTTGAC
AGAAAGCTCCTTTATTTATCTGCATTGCCGTTTCACCGATACTATCAGTCACCTGAATGA
AAAATATTCAGTCATACCAATTTTGCAGTATAATTGAGTAGAGTCACTTCCTTTTCAGTT
TTTCCCCCTCCTCCCCTCTCTCACCCTCCCCTC
>uce-219_Coregonus_pidschian36_73 |uce-219
TACAATACCTACCCTGGTTGTTTTGATCAATACCACTCCACTACACTGTTTTACAGCTGC
ACGTCAGGGTTCAAGAACCAACGTTGTGATGAGCTGGCCAACCCATGTGATTACTTCTGT
CAGAATGAGGGGATGTGCACTATCACTGCCCTTAACAAACCACGCTGCAAGTAGGTCCCT
ACCTCACTTCCTGTGGCTGTTCCAGGTCTCACCCTCCCCCCTCTGCCCTCTCGTCATTCA
GCT
>uce-552_Coregonus_pidschian36_73 |uce-552
AATGAGAAGATATGACAAAATTGATCACATCTAGAATTCCACTCAATCTTTAATCAAGAC
GGGATTACAAATTATTTTTCCCAAAAAATCTGCAGTTTCAAAGGGCAAAAAAGGGTCAAA
CTAGCTCAACCTACTGAGGTCTTTAAAAACCTGTTCAAGTGCGACTGAAAATGTCCTGAA
CATGTAAAGGCTGGGTTGTTTACAAAAACATGAGAGAGGGAGAGATGGTCAGAGAGAGAG
AAAGAGCAAGAGAAAGAGAGAGAGAGTAAAAAGACAAAATAAGAAACTGCTGGC
>uce-319_Coregonus_pidschian36_73 |uce-319
CATCCTTGTGATCTCTCCGTTCCTTCCCTCTCGTGCGTTCTATCCCTGCTCTATCCCTCT
CTTCCTCTTCCCCCTCACTTCTCCTTGGATCCCTTCATCCCACCATCCCTCTCTCCTCCG
CCCAAGGCAATGCCGTCCTGCAGGCTTTGATCAGAGGGCCAGGGAGGAGAGAGGAACTGG
GTCAAAAAGTTGTGCTGGAGACTGCAGGAGAACAAGGCTGGAATATCGAGTAGGTGAGAC
CGAGAGAAAGGGAGAGATAGAGAGATAGAAGGGAGGAAGGTAGAGCGAGGGGGGAGAGTA
AGATGGGGTAATCTAGAGAGAGTAGAGAGAGCGAGAGACAGGGAGAGGATGAGTGGGAGA
TGGGGAGATATATATAGAGAGAGAGGGAGGGAGGGAGAGAAGAGGATGCCTGAACCGAGG
GAGTATAGAGAAGAT
>uce-402_Coregonus_pidschian36_73 |uce-402
TGTGTGGCCGTACGTGTGTATGTTTCAGAGCGGGTGTTGTGTTGTTCCATGCAGCCCTAG
GGGAGGGGCTCTGACATTGAAGACGGGTTAAATCCTGTTTTACATTCAAGTGGCAGGCCC
CAGTTCATTAGAGTGAGGATCAGTCCTCCTCAAGACCAAAGGAAGCGCATACTAAACAAG
AGCAGTTGTTGGGGAGAAATGTGAGTGTACGTGTGTGTGTGCCTGCC
>uce-1097_Coregonus_pidschian36_73 |uce-1097
AATAGCAAGCAGGCCGATTTCTGATATGAATAATACAAGTGGATCCACTTTGATTAGGGC
TTCAGTGGAGAGCTGTGCATATTCAGCATTACAATTAAATCTTCTGATGTGAAATAGGAA
TGACACGCTAATGAAGCGAGCCAGCGAGCCTGAACCGAGACTGTCCAACATCGTTATGGG
ATATCTTAGATGAAGAGTAATTATACGAGGAACACTGAAATGTCATTAAAAATCTTCAGT
AAG
>uce-643_Coregonus_pidschian36_73 |uce-643
GGACAGGCATGCCCTGCCAGGCACAAACTGCTCAGGCACATGATGTCAGAAGGACAAAAA
ATTATCCACCGCGAGACCAAGGAGACAGATGACACCCAGCAGGAAGCGAGAGCCAAATCT
GTAAGCATCCACAATCCAGCTGGCTAGCCCTAGGGTACCTGTCTCTCTGAAGTGGAATTC
GCATCACCCCATGAGCTGTCAAATTAGCTCACAGGACTGGAAATGCTGAAAAGATTTGGC
CCCTATAAAATGTTATTAATTCATTTTTGCTTCCTG
>uce-768_Coregonus_pidschian36_73 |uce-768
ATTCTCTATCCTGTCCTCTTTCTCTCTCTCCCTGGCTCCCTTTCTCTCGCCCCATGGTGC
TGTTCTCACTAGGAGAGGGGAAGTTCATTACCTCAGCTAAATCAGAATTAGTCCCTTCAT
TTTGACGGGGCGAACTTCATTAGAAAGGCCCTCCCTTAATCCAGCCGGGAGGACTGATGA
ATCTACATGGGGCCCATAATTTGCTTCACACAGCATATTCAGCTACTTCCTCCTCCTTT
>uce-699_Coregonus_pidschian36_73 |uce-699
TCACCCTGTTGCCTGCATTGGAGGTCAATCAACTGATTTCTCTGCCAATCGAAAAAGCAA
GAGGACATCGATAATGTGCTCACATTTTGTTAATCTCCGTTGATGGATTCAGGCCATGAT
TTTACATTTAGTCCAAAAGAGATAACCAAACTGTCAGCTATGTTGCAGTTCCCCCTTTTT
TAATCTCTACCTGCAGTCAATAATCAGCCTGCAACCCAAAA
>uce-830_Coregonus_pidschian36_73 |uce-830
TGTTTTTGCAATGTTGCTATTAGTGACAGGTGTATGTTTGCTGCTACAGTGTAACTGTAA
TGCAACGTTATAGGAACCATCCTGTGTGGTACCTTTGCTGCTCTTTTGGTCCTTATTCTA
ATCTTCAGTTTCTGCCCGACGTGGAATTCAATGCAGGCCCCCAGATTGGAGAGTTTCCAA
ACAATCCCGAGCTCACCCAAGCTTGGAATTGGTTTTCCGTGGAACATCTCCCTCCTCCCT
TTGGGCACTTTACCAATTTGACCAAATTTGTTCCATCGCTGGTTCTAAGTACCAGAAGTG
TTTTCTGCCCACACTTGGACTCGTTTCTGCTATTTGCACATTCTTTGCAGAACATTAACA
GCTTTGTCAGAGGCTCAGCCATCGGCAGGCGGACAGTGCTGTGGTGTGGGGGGCCCTCTC
TGTCTGTGTGGGAAGGCTTGATACTGTACATGGTCGGGACTAGTTCCCAGCCCCTCCAAC
GTCCACAAAAC
>uce-1281_Coregonus_pidschian36_73 |uce-1281
GAGCGAGAGAGAGAGAGAGTGTCTGCTTGTCTGTGTCTGCCTGTGTGCTCATGTGTGTGT
GTGTCTAGGATACTAACTGTAGGCCTGTTAAAGGAGAACTCCAGACCAAGGTGTTCTATA
GCTCGGGGCCTAACGGTGATAAATGAGTCCTTTAATATCTGCAAACACTTTATCTCTGCT
TCATCTGTTTTCATTAGGCCGGCCCCAACCTCTGGCTGGGTGAGAACGTGCTGCTGCTGT
CTACTGCCTCCATTAAAGCACTGTGGACATGCCCCAAATGGCACACTATTCCCTATGTAG
TGCACTACTTTTGACCAGGGC
>uce-549_Coregonus_pidschian36_73 |uce-549
CCAGACAGGTTCTACAGTGTTTTAGAGGGGATGGATTTAATTGCTCTGTGGGGATTGGTT
GGCTGTGCCGGGCTCTGCTGTTTAATTAGTGTACCCTGCCGGGATTGGTTTAATGCTTCA
TGATCTTGAAATTGTCTGATTGTTCAGCCCTCTGGGGACTCTCTCTGCCTACGTAGGCCA
GCAGGTTTAGCTAAACGTTGCTCTAGGCTTCTACAGGATTGGGCTGGAGGAAGAAAACCC
TGAAGAGAAGAGCAGGAATAGGGAGGCAAAGATGGTGGATAAATGAAGATAGTTCACTCA
GGCTGTTTACCATTGAAAAAAATGGTCAGTTCCTGTCTACTTAAGGGGGTGGCTCTCCCA
TAAACA
>uce-934_Coregonus_pidschian36_73 |uce-934
AATCTAATTTTTACAATTCCATCAGCAGGCCATGTTGGAAATCCTCTGTGAGCTCATCAG
AGAGAAGAGAGAGGGGGTTTATAGCTAAGTGTTCTCTATTGCATTAGCACACAATAAAGC
GGCCGGGGAAGGCTACAGACGTTTATGGCAGATTCAGTTAACACTCTGCCAGTTCCCTTT
TTTATTGGGACACAATCAATTTTGATTCATTTTAAAGCCAGAATGCTTTCTTTCA
>uce-752_Coregonus_pidschian36_73 |uce-752
GTCACACACACATTGTAAGGTGAAAGCCAAGGCCAAACGGGACAGGCAGTCATCTTAGCC
TCAATGGACTCAGCCCGCAGCTGGACTCTTTCAAATTGAAACATCAAGGACTTTGTTAAT
GTTTAAATCAAAACGCAAAATACAATTCACATGTAATGGTATTTAACGGTACAGCTGGGC
TATATGGTGACAAAGTCGTGATTTCTTATTAAGTAAATACAGTTGTTTATTGGGGTTTAC
AATTCCACCA
>uce-1282_Coregonus_pidschian36_73 |uce-1282
ATCATTAAGTGAATTTACAGCGATTTCCTTATGTGTTTTCTCCAAGGGATTGGGTTATGA
GATGCACATTAAATATCCATTAATACCTCATTATCCCACTGATAAGATTACCATGATAAT
GAGGCAGACATTCTAATTGTTTCACTTCTTGTTGTGCCACTCATTTAATCATCCACCTGA
AAGACAAGTGCTCTGCGCCCCTACCTTGGAAGACTGTAAACATGGACAACAGGGTAGAGC
TCTCCT
>uce-709_Coregonus_pidschian36_73 |uce-709
TCTCTCTCTCATACACACACGCACGCACACGCACACGCCACTCATACCATATGGCCCCGC
CCCCAGACCGAGCACATGGTTTCAGGCACAAACTTGCAATGTGTTACTTGGATGAGACTG
AGTGTAGTGGGAGGTGAAGAATAAGACAACAGAAGACAGGTGATGCTAAAATGAACATTT
ATAATGACTGTTGTTGCTGTCGGAAAAGAATAATCCTTAAAAAAAGATGTAATATATATT
AGCACTAAATTGCTGACTTCACTGGTAATCCACAACTCAATAAACACAACTCACTACTTT
TTTTTCCTTTT
>uce-697_Coregonus_pidschian36_73 |uce-697
GCATGGGTTTTGCATAATTAATTATTTATACCAAACCAGACTCAGTAATTACCATCCAGA
TGAATATGATATTCTAATCAGGCACGCTTTAATTTTAATTGCCCTCCAGCATCTAACTGT
CAGTGCTGGCCTGGCTTGATGAATTGGAGACTCTCGAAACACCATTAGACATCTGCTCCA
AGAGCATTGCCTCCGCTACCCCTCCAAGATCGGAAGAGC
>uce-447_Coregonus_pidschian36_73 |uce-447
TCCCTGATTTATTCCTCTTTCCCGGCTGGGTTATGAATCTCGGATGATGCTTCCGAGAGC
AGCACTCCAGATAATGTTAGCCCATTTAAAAAGAGCAGATTTGTGTAGTCTATCAGGGCT
GACTATTTCTTGTCCCCCCTGCCCAGCTAGTGAGAAATTGGTTGTTATCATAGATCACAA
ATACTGCTCAAACCTCTTATGAAAGATGAATTAATTTCACTAATGGTTTAATGCAGCGCT
CTCATGAGGAAGTCAGGCGCGCGATAACCCCTGCCTCATCTCCACTTCTTCCATGGTGAT
TT
>uce-1018_Coregonus_pidschian36_73 |uce-1018
AAAAAAAAAAAAAAATCTAGTGCCATTTTTCTTTTTCATGTAATATTTTTTAAAGAAGTG
TATCTATTTGTACTTATCCATCGGAGACATGCATTCGCATGTGGTCATTGAAGTGCTCAA
TTTGGTCGAACTTGGCAGGGCAGACGGAGCACACGTAGGTGGTCCTTTCTTGGCAGCTTG
CCTCCGCAGCCACACCCACTCCCGGTCCGACCCCACCCCCTACTCCTGCGCCTCCACCGA
CGTGCATGGCGAGGGCCACCACTCCAGCGCCAGGT
>uce-802_Coregonus_pidschian36_73 |uce-802
AAACTTCTTCCTCCTCACTGCATAAATGGGCCTTAATTGAGGTGAAAGGCTCCCTAGCAG
GGCTTCCCCAGTCAGCTCCGATTAAAACATAATTTTACTGCCAAAAAGAAACACGTTCCT
CGTTCCCAATCACTGCCCTTGAATTATTGTTCTGTAGCTCGGGGCTTGTATTTAAAGTCA
CTCAATAATTGCAATCAGATTATTCTAATCAAGTGCAGGAACAGTAATTACAGGTTGCAG
TCATTTAAGCTGCCCTGGAAGTCCCATATACTGCCGGTGCGCATATTAAAAGTTTATGTC
GGGAGAGATCAAATTAATGAAGAGGATTGTAATCTTGTGACTGTTAGGTAGGTGTCACAT
TACATGTGTCAGGAGTGGGGGATCCGGTGGCATGATGAGGATGTTGGGTGTTT
>uce-852_Coregonus_pidschian36_73 |uce-852
TAAGCTTTTTCCGACAAAGCTCCGAAGGAAAAGTATCTCCCTTTTATCCCTTCTGCAAAT
CAATTCTGGGCCTTACAGCGAAATCCCATAAAATAACTTCAAACACCACTACTTACTCCG
AAAATTTGTATTATGGCTATATCTCTTTGAACCTTTACTGCTGAAGTTTTGGAGGAAAAA
CGATTTAAGCGTTATCTGCTAAGACGTTGGCATGTCA
>uce-215_Coregonus_pidschian36_73 |uce-215
TTCTTACATCTTAATAAATGTGCCTTTTGATTTGATTAATCAATAACCTGATTTCTAAGT
AACTCTGTATTTAAGTACTATTTATCTTTTTTTTGGGGGTCAATTAATTTATTTCTGCCT
ATGTGCATTTTAATATGTATTTATTTGTTTCGAAAGTAATTACTGAAATATGACCTGTTT
ATTTATTTAAATGAGATATTTATTCTGATTGGTTCTTTATTTTTGGAGACAGGTTTTTCT
CTTCGTGCTGACTTTGTGCCAATGTGCTGCTTTGAGGTGTTCCATATCCTGGGTTTGTCT
CATTATTAAACCCTCCTCTATATTTTAATCAAATGCTTCCTCCATCTATGACGCCCTGCG
TGTCATTCAGTCTGTCACCAATGAGAATAGGAGGGAAGGAGGGGAGCTGTCAGAGCTTCA
ACCAATGGGAGTCGAGATGAAACCAGAAATCACATGATGAGAAGAAAGAGGCGTGACTCT
T
>uce-191_Coregonus_pidschian36_73 |uce-191
AGGGGCTGCCTCGTGCATGGTGTCTCTCTGTATGTGGTGAGAGAGATCCCAGCCTACCTC
TTCAGCTGCATCTCAGTCTCCAGCAGGGCTAGCTGATTTGGTTTATGAAGTATGTTAATA
ATCAAATGATCAACAAATAACAGATGTATTAGTTCATGCAGCTTGAAATGTCAAGGAGGC
TAAAAGCGGAAATCTAATCGCGAAAGCCCTGTTGTATTATATTATATTTCATGACAAACC
CTCCGGTCCAAATTATATAGGCCTCCTACAGTGAGTAATCTTTTACGCTAAAAC
>uce-604_Coregonus_pidschian36_73 |uce-604
TTCCTTGTGGAAAACCAGAAACTCCAGTCTTGGTTGCGCGCAAACGTACAAGAGGGCTGG
CTTTCTGAAATGCTCCCCTGAAGGTTGAGACGCACACACGAGGGTTCCCGGCTTGGGTGG
TCGCTCTACTTTAGTGAGCTGTTGCTAAGCAGCTAATAATAGTAGTGTTTGCTGAGTAAT
TTTTGCCCTTCTGGAACCAATCAGATGCGAGAAAATCCGTCCATCTGACAGCCCTAGAGG
CGG
>uce-566_Coregonus_pidschian36_73 |uce-566
CAGAACTCTATAGTGCCCAGCCCTAGAGCCTTCCCAGTACTTCAATAAATAAAGCAAATA
GCATTAACAATAACTTAAACTATTTGATTGGGGCTATAATAGGATGAAATTAGCTTCAGT
GTTTTAAGGTTTGGCCATTTAGGTGAAATCCTAAGCCAGAAAGGGAGTAATTTGGACGTA
GGGAAATTGATTTTGACCATCAGCACTTTCTCATTTTCAAACAGTGCCTGCGGCTAACCA
GGTTAATTTCTGTTAAGCACATTACACAGGTAGCTTCTCCTTTCCTCCACAATGATTATG
TGTCTTGGTTGAGGAA
>uce-665_Coregonus_pidschian36_73 |uce-665
AATATGATGGTAATTTTTCAGGCTCTTTACCAAATACAGTACAGAGACACTGGGCCATTT
TGACTGATGTGTCTCTCTTCCCTCTCTCCTCAGGACTCATCTCTCCTGGAGTGTCTGTCC
CTGTCCAGGTCCCAGGCGGCGAGCCTGACATGTCTCAGTACTGGTCAAGACTACAATAGA
GAGAAAAGCTACTTCACCCTGTAACTGCCCACCTTACCGTACCAACCACGCCCTCCGCAG
GGGTCTCACACACACA
>uce-23_Coregonus_pidschian36_73 |uce-23
GAGAGAGAAGGGAGAAAGAAAGCGAGAGAGGAAGAAAGAAAGAGAGATCTGTGAATTTCC
CCCCTCTATCCCCTGAGACCTCCCTTGATGCCAAGCATTCATCATCCAGCCTCTAATATC
AGTTATTCTGTTGCTCCTCTACTTACAGCAGAATTAATTTAGGCTTTAATTACTCTCATC
GGCGGAATGCTGATGAAGGAGAGGGACCAGGCATTCTGGGACCCGGGCCTCATTCCGACG
CTTTAATTTGAATGAATTCCACCCGGAGATGCTGGCAAACAACTGGCAGCCGAGCCTGGG
GAGCCACTCTGGGACCGCACCGCTCTACACCGCACCACACCGTGAGAGGAAGGA
>uce-282_Coregonus_pidschian36_73 |uce-282
TCCCCTTTCCTCCCATCGCATTTGAACCTTACACCTACATGGGTACAGATGGTTTCATTT
TATACAAGATAAAACCACATTTGGTGAAGCTGATTAAATAGCGGAACAACATCCCCATCT
GCCATTTATTCCAATCCCAAATTACTTGGGCAGATGCTGACATCTTTGGAGATGATTGAT
TCACATCTGACTGGCCAGCCTCCCTCCCCGGGCTCCAGCTGCCCCTCTGTCACCTGGC
>uce-469_Coregonus_pidschian36_73 |uce-469
AACAGTTACTCGCTATGCATAACCTAGTTGATAGTTAAATTTGCTATTGCTTTTTTCTTG
TCTTGTTAAAATCTTTTTCAATACAGTTTAGTCTTAATAGAATGTTATAACAGTTGTTCT
GGTTCAATATAACCTGTGATAAGTTTGTGTCGTTTTAAAGCCACTCCGCACCCTCCCTCC
ACACTACCGCTTTGTGATGAAACTTTATGCAAAAATGTGGGTCTGAAGCATAGTTTTCAG
TTTTCAAACATTTTATAACATCCAATTTTGGAGGCTCGGGCACATGAATTTGATGAGCAA
ATATATGTCCATTG
>uce-524_Coregonus_pidschian36_73 |uce-524
AATTTGCAATAAGTGTCCGCGTCACATCTTCAGGGACCTGGAGGAAATCATTACTGGCTG
AGGCCCTGCTCTGCTCCTAATTGGATGCGTTGGGCCTTATCAACCGAGGATTTTCCAAGA
CCTTTGACAGATACCAATACGAAAATCATTGTTCAGTTGTCAATTTAAGAGACCGTTAAA
AGAGCTTATTTTAATTTTAATTGGAACGTCCTCCTCCCTTCACAGTGAGCCGCCAGGATG
AAAATAGG
>uce-535_Coregonus_pidschian36_73 |uce-535
GTCCTGTGTGCTGTCTTTCCCGACGGTTGTGTTGTCACTTTTAATTTAACAGTTCAGCGG
TTTTTCAATTTAGCCTTTAAAAGCTGCGCTGTCACTTGTGACGGATGTTCCTTTTCTTCT
CAGTCCCCGACACACTTCAGTTTCTAAACTACGTAACCCCTCATGCCACCTTTCCAATAT
TTACCGCTTTCTTTGCTCTACCTCTAAACCTTACTGATCTAT
>uce-271_Coregonus_pidschian36_73 |uce-271
GTTCTTTCCGCTGGGCCTCCCACACACTCAGAGCGGGAGGCCCAGCGGAAAGAACTTCAA
ACACCTTTCCTGTGCATTTACTGTAATGAACAATGCCTTAATTGAGATTGCCTAATTACC
CAATTGAAAGATAATTAATATGATCCTAATTAGCATATGTATATGGCCCTGTTGCATAGT
TGAGAATCCCTGTTTTGAATTAGATGGCTTTAAAAGGAACCGTTCCTAC
>uce-598_Coregonus_pidschian36_73 |uce-598
AAAAACATTTAACAAGGGGTTTGTTTGTTTTTCCACAATGTAGCATTTACTTTATGTCCA
CTTCACATTACTGGCCCTGTGCAGAAGAAATACATAGAACATACAGGCCATGTTAACAGC
AGAACACATGGACGCAACTTCTTCACACATCATATTAAAACCTGTTTAAATAGAGGGAAG
AGGAGCATTAGTTTCTGCTCTCTGCCACACCGACTCCTCCGCTCCCCTATAACACCCAGT
GGAAGGAACAGGGTTAGCCACACAGATGCGATAAG
>uce-711_Coregonus_pidschian36_73 |uce-711
GACGTGGTGGTGGGAGGAGAAGGGAAAAGTTCGGCATCACAGTGGTAGGCTACCTGTCAG
TCATCAAGACCCGGAGTGAGAGGGGGGACCTTGTCGGTTGCCCTGCCTTTGATGTGACGA
AGGATGGAGCCGCTCAATTAAAAGCCTATCAATGTGTAAGTAAATCAACGCCTATCAGTC
TTGTCACATCAAACAAACGGTTATTGCACTGGTCCGCCCACACCATTAATCTC
>uce-1307_Coregonus_pidschian36_73 |uce-1307
TTCTTTTGACCTATCTGCTTGCTACAGACTTATGATGAATAGCTAGAGTGGCTGAAGTCC
TTTATCACGAAAGTTACCCCTTGATATAATATTGATTCTTTATAACTAACTCGCCACACA
AAAATCAAACTGTCCACTTGGCCATCATCATCATCAATATCATCACAAAGGCAGAGGAAT
GAAGATCCCCTGTGCCTTCTAAAGGGAGCTCTCACAATCTGCTCTCTAATCTTTACTTCG
CTGATGATGAAAGGAAAAGAAAAGAAACAAAATGCTATTTAATCCTGTACACACACACCT
TGTGTGAAAGGAAGACACAATTCGATCAGTAGTATTGTCGACTGGAGAGGCTTATGTTG
>uce-509_Coregonus_sardinella41_71 |uce-509
GCAGGGACTACATCCTCAGGAGAGAACTCTCAGCCTCGGCTATGCATGCACTTGGCGACC
AGCATAGTTCAGCCTCCTCCCCTCATCACCATGGCATGTTCATCTCCCCAACAGGTGCTT
ATGGGCACGCCGAGACTTGTGCCCTTCCACTTTTCTCTGGACTCCACGACCAGGCGGCAC
CAGGTGCCCACCATCACCATCACCATGCCCTCAACGGGCAGATGCGTTTGGGTCTACCGG
GGGACATCTACGGCAGGCCAGAGCACTTCGTCCACAGGCCCGAGCACTATGGACCTTCTT
CCCTCCACAGCTACAACTCCATGAACCTCAATGTGAACATCGCTTCTGCTCCTCACGGAG
CCGCGGGGGCGTTTTTGAGATACATGAGGCAGCCCATCAAGCAAG
>uce-219_Coregonus_sardinella41_71 |uce-219
AATACCTACCCTGCTCGTTTTTATCAATACCACTCCACCACACTGTTTTACAGCTGCACG
TCAGGGTTCAAGAACCAACGTTGTGATGAGCTGGCCAACCCATGTGATTACTTCTGTCAG
AATGAGGGGATGTGCACTATCACTGCCCTTAACAAACCACGCTGCAAGTAGGTCCCTACC
TCACTTCCTGTGGCTGTTCCAGGTCTCACCCTCCCCCCTCTGCCCTCTCGTCATTCAGCT
>uce-711_Coregonus_sardinella41_71 |uce-711
TGAAAGAGAAAATAAAAGAGAAATTGTGTGTCAGAGTGCTGAGAAAATAAGTTTAAAATG
TCTTGAACAATTCACTGCTGAGATGGCTAATCAGTATTGAGGCTCGGGGGCAATCGGGTA
GCCTTTCAATGCGGGGCCTCCTTTCATCTCAATCAGAATGGAGGCGCTCAATTAAAAGCC
TATCAGTTTGTAAGTAAATCAACGCCTATCAAAGTTGTCACTTCAAACAAAACGATTATT
ATTGCAACCCGCCTCTACCATTAATCTCTCTCTGCGGTAATCCGCTTGACAGGTCATTGG
AG
>uce-1062_Coregonus_sardinella41_71 |uce-1062
TTTAGCCTCTAGTTCATTCTGTGTTATTTAAATTCTAATATATGAATCATATTTGGATTG
AAGTCATGTTCAGGGGCCATGTTGTGTATGTATTGAGATGTAAAGCCTTTGAATGTGAAT
AATTATTGTAAACTATAATATTTTACAGCTTTTTTCTTACTATATCATATACATTTTCTA
TTTGCTCAGTGATTTAATCATATTTCTGATAATTTAATGATTCTGTTCATTCTCTCTCTG
ATTGTTTGTGCGCTAGGTCAGTTGTTGAATGATGAATTTTCCACGTAA
>uce-547_Coregonus_sardinella41_71 |uce-547
GATGTGCTAACCTAACTCTGTGTGGAGAGAGAGAGCAGTGAGACTGTAAAACACCTCCTC
TCCTCTCCCTTTCAAAATGATGACTGATATCGTGTCTATTGATCTTTATTACAATAGCAG
CAAGCTGTAAAATGTTTGATGGTTTTGTACAGATCTTAGTGCCCCTCATTCATAATTACC
ACTACACATGTAGAACCAAGGGTAACTTCAGAAGGGGCTGCAGAGGGAAAAGCTGCTAGG
GGGAGAAGTCTCACTGGGCCTTGGCTTCACAGGGAGGGAGCTCACAGCCCTAAGGCTATC
ATTCCTCTTGCCATATACCTGCTCCCAACTGCCTCAACTTAGTTTTACAAAGATCAGATT
ATATTATGTGTTGAGTTTAAATTAGAAAT
>uce-932_Coregonus_sardinella41_71 |uce-932
CCATGCACCTGTGTGCTGTCTAAAGATAGGGTGGCTGTGGAGTGCCAGGGAGCAGACTCC
AGAGAATCCATCCATCTCAATCTGAGGCTGCAGCTGACACCTTACAAAGAGGTACAATTA
ATAAGGACATTATCTGCCAGTAGGCAACAATGGAGTCTTAACGCAGAGACAGCAACCCTG
GGAGACCCACGGAGGACAGGGAGAGGGGAGGAGAGGGGGGCCTGCAGAGCAACCCTCATT
AGGACCAATTTCTTCTGAAAATGAAATACTATCCCATAATAGAGG
>uce-565_Coregonus_sardinella41_71 |uce-565
CGGGGATGATGCAGGAGGTAGCGTTTTCTAGTTCTTTCTATGGCTCAAGCGAGCCTGCGC
CGGGTGGGCCGTGCCTGGTGGCCGACGGTGGGGGTGGTGGTCACCATGATGGCGCGGCCG
CTGGCAGCTACAACCCTTCATACACATCTTCATTTGTGTTCAGCTACCCAGAGGGAGCCT
GCGGGGTCAGCGCTAACCAGAGAAACAGCAGCAGCGAGCAGTCCTCTGATTCCCTGAACT
CACCCTCGCTGCTCGCACTCTGACTGACCGACAGACACACACACCACACACACACGC
>uce-166_Coregonus_sardinella41_71 |uce-166
GGGTTGATGGGAGACAGACGGGTATAATATTCTCATCACTCTTCACTCAGCTCGGCAGCT
CAGCTCGGCAGGCTGCGTCAATCGTCTACCCTGGCCCAGGGCGGTGCTCAGCCCAGCCAG
CCGCCACGCATCACACCCAGCAAATATTCCTGAACCACAATTTTTCATATTTCCCTGTAT
GCATAAGGAGATGAAAAATCATCCCATCATTTGTATTGTCTGACTGAGGTTATACACAAA
TATTAGTTTATCTACTCCACCTAAGATTGCCTCCCTAAGCAAGACGGATTGGTCTTTGGG
AGGGGGCAATATTCCCAGGAACATATTCAGTCCATCTTTTATGTGCTGCAATTCAACAGA
TCAGCTCCAGGTATGAGCTGCTGCTGTTTCAAGAAGACAGGCTCGATAAAACTAAACACC
CAATAGAGACTGCGCTTCGGTTATTATCTGCAATACGCTTTAATTGCAAGAAAATTTGCG
GCGTGGCAAATTTATAGTTCTGAATGTGAAAC
>uce-309_Coregonus_sardinella41_71 |uce-309
CAAATGATGCCGTAGAAGAGAGGCTGCTTACAAGCCGGGAATCTGCTTCAAAGCACAACA
AATGGATCTATCACCTCCCCCTGCCGCCTCTAGATAATGATACTTGGCTGAAGCTACTAC
ATCTTTATGATCCCTCCTCCATCTATGGCGAACTATAGCCATGCAGGGGACCACAACATC
TTGCAGAATGTCTCTCCTCTCGCCACTTTTCTCAAACTGACATCCCTGGGTTTTATCATC
GGAGTCGGCGTCGTTGGCAACCTCCTGATCTCCATCCTACTAGTCAAAGACAAAAGCCTG
CACCGCGCGCCATACTACTTCCTGCTGGACCTGTGCGCCTCGGACATCCTGCGCTCCGCC
ATCTGCTTCCCCTTCGTCTTCACCTCCGTCAAGAATGGTTCCACCTGGACGTATGGCACA
CTTACCTGCAAAGT
>uce-690_Coregonus_sardinella41_71 |uce-690
TTATTTTAATCTAAGGTGTTCTTGTTTTTTCCCGTCCTGTGGCGAGCAGAAAGCATGTGA
CTCAGCTGTTTGCATGCTGCATTATAGAAAAATGAATGTGAAGGCACACCAAACAGGCCC
TTTAAAAATGCATGAGCGCTCCCCAAACCTCCCTCTCCCTCCTTCGAATAGAGCTATCAC
TGGGGCCTGTTATCTCCCAAACCCCCAGGTAGAAAATGGTAATGATACCACTTAACATCG
CTGCACATATGGAGGGAAAATGGAAATGCCAACAGCACCTCAACTATAAAGCAAATCAAA
TTGAAATATTAATCCGCTGATTAATATAACATTATGAGAGCCCATTCTCTTTGTTGTTTA
ACAACAAAGGGTTGCAAAATAAGCAACTGCCTAAGAGGTAAGGGGTTTAAAAGAGTCCCA
CAGAGGTGCTAAAGCCCCTTTCAAACATCATTACTGTGCATAATGTATTCACTTCCACAG
TGCTGAGATACGATATTGATGTTTACTCATTTATTTTTTAATTAATGTTCGTTGTTAATG
AATTCTTTGATGAGAGGCATTTTGTAAATCATTATCCATGGAAGAGAAAAAAGGGGTG
>uce-1260_Coregonus_sardinella41_71 |uce-1260
CCCTGCTTTTTGAGCTAGAGCCAACAGCATTCTACCATGGCATCATCATCAGGCATTCCC
CTGTCAGTGAATGCTCTATGGTTTTAAATACTCATATGGAGAAGGGTTACGATAGAGTAG
TGGCAGTGAGTACATCTCTCTTGCAGGACGTCCCCACTCCGACAGATCAGGTGCCCTTCC
TCGTCGTCCCTCACACTCAGTGCCCGCGTCCGGCTGTCACTCCGCTGTTTTCAGCCCCCA
CGGCATTAGCAGGTCACGACACGACCGACAGGGGACAGGGGGTTTTCAGGGGCAGCCGAA
AACAGCGGAGTG
>uce-369_Coregonus_sardinella41_71 |uce-369
ACCTATCCCTGTGGCAAAACTGAAATTCTTTAAAGAATTCCCCACCACCTCTACAGTACC
TACCCCTTCCCTTCCTTTCCCTTCTCTTCCCCAAATCCTGCAGGCAACAGGACGCTCTTG
TACATTAAATAAGAACTGTCACCCTGGGCAACTTGCAGCAATGAAGCATTTATTCTGCCT
CACATTTCCTTGCACTTAGAATTATTTCCTTCATGCCTGATAACCAAATTACAATATGGC
AGGTCTCCCCGGAGCCACGGGATTGTTAGTGCCAGCTCACAACATACTTTCAACTGATGT
GGCATTTCATGTACAGCTGCCAATCAAAGACGCAGGAGAAGGGAAAGATGTAAATGAGGG
CGGGCCCGACGATGTTCAATTACTGCTCTGAGCCCTGCATAATCCTCCCATCCCTGCTAC
TGACTGACTGACTGACAGACAGACAGCTGCACATTTCCTCTGATTCCTAGTTTTCCTCCC
CCAATTTCAATTCCAACATTTTTACTTAGACTATGATTAGAACAGCCATTT
>uce-642_Coregonus_sardinella41_71 |uce-642
GGGCAAACAGGTTGGAACCAGAGAAGAGATACTGGGGAAGATATTCACGTGCGCATCGTC
ACCATGGTGTTAGAGCCAGGCGAGAGCTGCAGTCCCAGTAGCATGGCTGCCTGGTAACTG
CTACAACAGCCAGAACTCCCTCTTGGAACCAATTCAAAAACACTGCAAAAGCAATTAATA
AACACAGACTGTGTTAATATCACAGAATTAGAGAAGTGTGACAAAAGACAAATGTAAATA
ATTAGTTATCTCTAAAATTATGCTCTCGTTAATTTGTTTTCTCTCTCTTGCCCTAGCCTG
AGTTGTGTGTTGAAAATACAACATACATTTCTCTTGGCTTTTATGCGTGTGATAGG
>uce-1113_Coregonus_sardinella41_71 |uce-1113
GGTTCTATTTTCTCACCTCCAGCGACGAGCCGGGTTTCTTTTTCAGCTCCTCACATTTCC
TGAACTTGCAGATCTGGTGGCCCGTCTTACGGTTCCGACAACTGCTGCACACGCCGCAGT
TGATTAGCCGCCTGCAGGGCGCGCACACCCCACACCGTTTCCTTTTCTTCTTCGCAGGGT
TCCCGCCGGATGCCGAGGAATTATTCTGTGGGCAGTCTGCCAGATTGGCAATTTGAAACG
CACTGTCTGTAACGGCTGCCGAGGCTGCGGGGGAGTGAAGGGCTGTCATGACGATGACCC
CGGGAGGTAATGAGATGCCCCCTAAAGCTGGAATGG
>uce-1056_Coregonus_sardinella41_71 |uce-1056
TTAAATGACTTGTAATTTCTTTAGCCGCTATGAAAACATTCATTTGATTCTGGCCCCCGT
CTGTCGTTATCAATAACAACAACATCTTGTCTTTTATTAAATACACGTACTCTTAATTTC
ATCCACCAGTGGTTTTTACAGAGAATAATGTGGCGTTACCTATATGGCTTTGACATTATA
AATCACCTCTCCCGGCCCGATCTTACGGCGCTATCGATTGATCCTTCCTGATATATCACT
GAAATTTACTGTCATTTCTGTTTTCAATTAAAGACACAGTCAGATAATGACTTAATTGGA
TTTTACAGGAGATTGAGTTTTATTGTCGGCTGCTTTACAACAGTTACCTCTCCCTCTACC
CCTCTACCTCTTCACCCTTCTCCCTCTACCCCTTCTCCCT
>uce-826_Coregonus_sardinella41_71 |uce-826
TCTCTCTCTCTCTCTCTCTCTCTCTCTCTCTCTCTCTATCTCTCTCCGCCTCACCGTGTG
AAATCAAATTTCCATGTGGCTCCCATATCTGTTGCACAGCGAGGTGATTTATCAGGGATG
CAAAGAGCATGCAGAAACAATCTATATTACATCCATTTCCTGCTTGTCAGCCGGGATCAT
GTTGGCTGTTCATTAAAGGCGCGGTGCAGGTGAGGAAAATGCCTCCCGATGCCTTGATAG
ATTGTCTGC
>uce-674_Coregonus_sardinella41_71 |uce-674
GGTTAGGGTTAGGCTAAGGGTAAGGGTACGAGTTAGGGTTAGGGTTAGGGGTTAGAGAAA
ATAGGATTTTGAATGGGACTGAATTGTGTGTCCCCACAAGGTTAGCTGTACAAGACTGTA
TGTGTGTGTGCAGGTTATTCTCCATCTTTTTTTCAGCAGCGTGAATTTTGATCTAAATGC
AAAGCAGGTGATAGGTGCTCCAGTTTCCTACAGAAGTAACTCCCTTGTCTGGGGCTCTCC
CACTGATAAGAGTCCTACTTCGCCCCAAATAAAAGAG
>uce-278_Coregonus_sardinella41_71 |uce-278
GACAGAGGACAGTGACTCACGCCCAGCGGGAGCAGCAGCGCTGGCAGGAGAGGTAGGAGA
AAGGGCATTGGACAAGGACACGTGACTGGGACTAGAAACATTGGTTACATCCTGGTTCTG
ACTGGTGGTGGAGGACTGTCTCCGCAGCTGGCCCTGATAGGAGCTGCCGCTCTTGAACGT
GTTCACCACATCGATCTGGAGGAGGAGGAGAACACAAGACAGGCCGCTCAGAC
>uce-367_Coregonus_sardinella41_71 |uce-367
GCAACAGGGATGAAGGAGAATAGAGGCAAGGATAAAAATAAGGGAAGAGTGCGCTGGGTA
AGCCTCACCACAAATCCAGGGCGACAGAAACAGGTGTAGCCGTAGCCAGGCTGGTTCTGT
ATGCACATCCCCTGGTTGCAGGGCTGGGGAAGGCACTCATTAATGTCCAACTCACAGTGA
AGGCCTGTCCAACCTGCCAGGGAACAAAGCCCACAGAATGAGCACTGCAGTGTGGAGGGA
GGTGTGTGTGCGTGTGTGCGGTGCGTGTGTGCGGTGCGTGTGTGCGTAGTTTGGTGAGAC
CTAGCTT
>uce-238_Coregonus_sardinella41_71 |uce-238
TTGTCTTTTATTTTTTTCAGTATCGAGTGGGTCAGGGCTTTCAATTCAGCCTCCGTTCCG
ACGCTAGTTTTTCCGGCAACCTTCGTCGATTTACCCATACAGCAACCCCCGGATCCATGC
GTTCGTGTATCCGCCTCCCCCTCGCCCTCGACGGGCGCACGGCTCCTCCAGAGTCGCCGG
ACGAGCCCCGTTCGTTTGGTCCTAAACATGCGGGACGAAAAGAGGGTTTCCCGGCTAAAA
AACGAGCATGATGTCCGCAAATCATGAAGATTCCGGGATCCGAGTCCAGGCAACGACAAG
CAGCCTGAGATATTATTATGTAGAAACTGGGAGGTGGAGAAGCAAAGAAAATCTGTAG
>uce-846_Coregonus_sardinella41_71 |uce-846
AGGAGGGGAAGGGGACGACAACATTTTAAACACCCATTTCCGGGTCACTCAACCAGTGAA
TTTCTTCATTGACAAGATCGTGTTTTTAGAAATTTTCTTTGTAAACCCATCAGCACCTTC
ATGGAACGAATAAGATAAGTTTCTGTAAGGTAGTGGGAGACGGAGAAGATGCAACGTAGT
AGTTGGCAAATGCTGGAGTCAAATCTTGTGTGGCAAAGCTGGCCATCCCCTAATACAACA
GATACAGTGAGTCACAGATCAACGATACACGCAAAGAAGAGATGTGCAGGACGATTTACT
GTTGTCAGGAAGTGATGAAATCGTTGATAGGGGAAGTGCGGGGAGTTCATTATTTTTGGG
GTGTCGGTGGGTCAAAGGTTAAGGGTTGGGTTACCTTTGTCCAGAAGTCCTCGTAGAGAG
CACAGGCGATGAGGCAGCGTTCGAACAGAACGACCA
>uce-590_Coregonus_sardinella41_71 |uce-590
TTGCGAGGAAGAGGAAAAAAAAACTTCAGGGCTTGTCATGGAGTTCGCGTGAAGGAAAAC
ACGGATTTTTTCCAACTTTCTTTACCAGTTAAACCAGTATCTCTGGATAGAACACACTCA
AGTACTTGATCAGGTAGAGTCTTTGAACGCAATCTCTTTCGTGTCCTCTTGAAAATAATC
TTTCTTTCCCCCTATTCGTTTACTTGACTTCAATTGAATTTCCAGACCTTTTGTTTGCTC
CTTATCACTGGAAAAAGGTGAACCCTCGTGTTATTTTTATTTCATCTTTGCTTTTAATTG
TAGTTTTTACCCTTGTGGTCCCTGATGGCTTCGCACAGTGATACTCTGGTGGTGTTCTTT
GGGGCAACAGCTGGTGCAAATGGGGGTAAACTGGGTTCGGATGAGAGGGAAATAATTCTC
TTGGTGTGGCAAATTGTGGATCTACATGAGAAAAAGGTACGGACTTTCTCAACCGTTGTA
AAGGTTTCTTC
>uce-549_Coregonus_sardinella41_71 |uce-549
TGGGGATTGGTTGGCTGTGCCGGGCTCTGCTGTTTAATTAGTGTACCCTGCCGGGATTGG
TTTAATGCTTCATGATCTTGAAATTGTCTGATTGTTCAGCCCTCTGGGGACTCTCTCTGC
CTACGTAGGCCAGCAGGTTTAGCTAAACGTTGCTCTAGGCTTCTACAGGATTGGGCTGGA
GGAAGAAAACCCTGAAGAGAAGAGCAGGAATAGGGAGGCAAAGATGGTGGATAAATGAAG
ATAGTTCACTCAGGCTGTTTACCATTGAAAAAAATTGTCAGTTCCTGT
>uce-948_Coregonus_sardinella41_71 |uce-948
CAGGCTCAGAATCTCATTTTAACAGACCGCACACAATCTGGGCTCCCACAGAACTATCTC
TGCCTGACCGCTTTCTATTTATCCCTTATCAGTGTTTACCAACCGCTAGTTTTCTTTCAT
TCACACTGTGAGGCAGTTCTCTTACTATCAGTCAACAGCTGACACCGTGGAACAGCCTCA
AAGGCAAGAGGAAGGGATCAAAACTAAACCAAAGCTGTTTAAACAATACAACAGAGGAAA
TAAATTCATAAATCCTAATTCTTC
>uce-813_Coregonus_sardinella41_71 |uce-813
CACTGCCATTATTTGTGGTTCCCTTCAAATAAAGTCCAGGCTGTAAATTGTGGTCTGTGG
AAATTGAGATATAAACGCCACCCTGCATTACAGTCTAATATTCTGCCATTTAATTAACTG
AAAGCTACACTGACATTTATTGGATTGCAAGTTACTTGTTAATGGCAATACATTGAGAAA
CAAAACAAATATCATTGCTTATTTTACATCAATAATTTGTGGGTCTTTAGCAA
>uce-251_Coregonus_sardinella41_71 |uce-251
TGAAAAACAGTTTGTAATACGTTTTTTTTTTGTCTCTAGAAGATTCCTACTGTTAAAGTC
TAGCTTTCATTGAACCTCTATTCTGTCCCTAGAATATGGAATGATCGGTGAGCATACTGT
AAAAAGTCAGCGGCCAAGATCAGTCTTTGACACAAAGGCCCTGCAGGAGCAAGCTGAATC
TGCTAAATTTATGGCACAAACTGGTAATACAATAGTTATGTTTCTTTCACCTTTGATTTT
GTTACATAAAATCGTAATTTCATCTAAGCCACTTGCATGCTCTCTCTTGTGCTGCACCTT
TTAGGTGACAATGTTTTTGTATTTTTTAACCTCCTACCACCTCCTTCTTCTTCTGTTGTT
ATTTACATTAAAACCCACTAGATGAATTTTCCATTTCCCTTT
>uce-408_Coregonus_sardinella41_71 |uce-408
GCCTTTGTCATTAACCAATAATTATCCTCTATTCAGTCCCACATAACTTCACTGGCTCTG
TACTTTAACAAATTCCTCTAGGCTATAAATACTAATGAAATCTCTTTGCTTAATTAGATT
TTGCTGGTACACTTGCAGTTAGGGCTGAACTTTCCCACGAGAGTGGCTGATTGAATGGCT
CTCCAGTCTGTATGGAAGCGGGAAAACATTCTGCAGAACCGGGGAGATCATTTCCATAAT
TACCCCTGTCTATCAGCCATAACGACCTTCTGCAACAATAAAAAAAGATATTGTTAATTC
CATCTCATACTGCTGACATGCAAGAGATTCCTATCTTTTACATGTTTGAGGGGTTCACAA
GA
>uce-196_Coregonus_sardinella41_71 |uce-196
TATATGCAAAGCTCATGAAAAGCAGAAGGTATTTTATACCATTTTCTCTCGAAGCATTTT
ACTAAACAGCAACTTAGAGAGAAAATCCTGTGTTTCTCCCTCCTGGCTTCTTCCACACTC
CTCTCCCGGTTGATCTGATTATTTTTCCCTTCACGTTTTGTCCCAATAGCAAATTACCAA
TTCTATGAATTGCAAAGCAGCCTCGGAGACGCTGAGGGGTAGAGAGGGGG
>uce-496_Coregonus_sardinella41_71 |uce-496
GACCATAAACTTTCCTTTATGTCCAAAGACTCTGTAGTACTTGAGCAGTGGTGCCCGACC
ATGTCAGTCTAATCTTTGGAGTGATGAGTAGCTGCCTACAAGAGTAACTGTTAGTTACTG
TGGGAACTCTAGAGAACATGGATCTTCTGCCGAGATGGGAGATGGGGAGAGGTGGGAGCA
GGGTTGGAGAAGTTTACCAACAGACTTGGACCTTGAGGGTGGACATAGAGGGCACCAAGG
ACTTTCATTAAAAAATAAAATTAAAATTAAAAATAAAGAGAGAGAGTAAAGGGGGGATAC
AAGCACAAGCGCCATGGCAACACATAGAAAGAGGAAGAAAAGAGTTACCCATAAGTAGCC
GCCGTTTCACCCGCTTGTCCACATCAGCTACTGACGTGGCATTGAACTCAGAGCTCTCAA
TTGCAGCCTCATCTCTCTCTAAAACACAAGTGACAAGGGGACAAACAGTGAGCAGTAAGG
TTAATTAGAAGCCCAATGTCCACCGCCTGCTGCCGCCCGAGACGTCAAGTCAAGTCAGCC
CCTCTTGGCGTTTGAGCAAAACCAAAGCCAAGAAGCAAGAAGCCATGAAAAAGCGCCAAA
TCCCTGTTAGAGTGTTAATCCCAAAAACAAATCCAAAAGTCCCAGATAGCAAACAAAACG
AAGTAAGTTTCAATCAGAATCAGTCTTTTAGCTTAAAAAAGAAGCAGGATGAGGGTAAGG
GTGGGGGTAGGGGACAATTGGAAAAAATAGAAGTTCAAATAAAAAGATAATTTAGGGATG
TGTGGGGGAGTTTGTTGACGTTGATGTTGTAGCCGTTGCT
>uce-459_Coregonus_sardinella41_71 |uce-459
TATTTCATACAGGGAGATTACTAAAACTCTATTGTGTGTTGTTCTGTTGTATGTCTTTAT
AATTACACCTTGAAGCCATAGAGGGATTTTTTTCTCCATATTCATGAAAAGCAGACTTGT
AATTTGATAAAGGGAAGCGTTGTGTTGTGAACTTCATTGAGACGGCGTCATGGAGCCGTA
TTAAAGTGGGCATCTGTGTTCTGGCAGCATTAATCTCTTCAAGCACATTCCAGCTGCTGT
GATGTGATAACTCCTAAACAGACTCAAGCTAAGCAAACCAGACAACTCTATTATTGGCTT
TATAATTGCTTAATTAAACTTTTGTCACTAATCATTATGAGGGCAATAGAGCTGTTATAC
AGGCTTCTCTTGAGCAAAAATCAATAAACTGTTGGAGCTAATTTCTCCTCAGTTTTTGTC
CTGCAAATGAAATTCATTGCTGGCGGTAAGTGATCTGTGGGCCTGCGGAGCAGCTGATAT
GAGCTGCCATCACCATGTGAATTGAGGGTATTCAGTAGCACATGAATATGAACAAATGGC
AAACATAAATCTCCTGCATGAAGTACACCTTCTCTCCTTTTATTGTGGAACAATTGACCA
GAAGGAATTCTAATG
>uce-525_Coregonus_sardinella41_71 |uce-525
CACCTACACGTACACACACACACTTAAGACATTACGACCTCAACCTGGACTGGGCCCCTA
AGGTGTATTGGCATGTACATGAGATTGATGAAAATTACTTCCAAAGCATTTGTTTATCCT
AATACCACTGAAAGAAGAGTGTGCACTCAGGAGATATTTGATCTGAATTAGGGAAACTGA
TGAAGCAATTGATTAATTGGAATTTAAGCCATCAGTCACCAGAGCCATCAGCAGCATCAT
TTACATTCCAAACAATCAGTCTGATGGTCCAATAG
>uce-561_Coregonus_sardinella41_71 |uce-561
GACTGATCGGGCCCATTTAGCTGCCTTTCACAGTGAATGAAACCACCTGAATAGATGAAA
GCGAGACAGCCTTCCCCGACAAACAAGGAGCCCAGGAATATTCATGGAGGATCTGCACAG
GAAAGATTAATGTATTAGAAATTAAAATGGGGCCCGGACGTATGATCTTGCTCTAACACT
TGGCCAGACCTGTGTCACCCCCCGCTAGCTGCCTGAAGTCGGCACACAGCGCTGCCAAGG
TGGAGAGGAATCATTAAGCACCCTGCCATTGTGTGAGCGGAATAATCAAACTTACCCCTC
CTATTCTTCCCAGCCACGCCGACAATGAATAATTCCGGAGCCATTTGCAATGTTAACGGC
ACCTATCTGGGCCATCCATGGCTTTATGATAAGAGCTCCAAATATGCATTTCAACAGTCT
GAACAG
>uce-901_Coregonus_sardinella41_71 |uce-901
TACAAAATACAGCCCCCAGCAACAATAACATGAAAACCACTGCACTGCAGTACTGTACAT
AGTCAGGTGCTGAACTGATATTCCTTCCATTTTAGTGGCACACAAGGCTAATCACATTGG
GTAACTGATCAACTACAGCTGCCTTGGCCGAGCCTTAGGGCCAATAAAGAGGGAGAAAAT
AGAAAGCGTAGGGAGGCTACAGGCAGAAGCCCGAGCGAGCCCCGTACTCACCAGCACTGG
CAGAACACAGCAGAGACACCAAGAGCACAATCACCAGCGTCAGGATCTTCACATTCATTT
CTGCGCTCCCCTCTGGCTCTCTGGTAGTCGCTAGCTGATATACTGTAGTGGTGTGTGTGT
GTGTGTGTGTGTGTGGATGGGAGGGAGGTAGGGTGAGAGAGAGAGGGGGAGGGAGAGAGA
GAGGGAGAGAGAGCGGCTGAGCGAGCAAGGGTGAGAGAGAGGGGGAGAGAAAGAGACTGT
TTGCTCCTCTGTGAGTGTGAGTGAGTGTGTGCCTGGCTGCCTGCCTGGTGTGTGTGTGTG
TGTGTGTATTTCTGTATGTGTGTGTCTAAATGCGTATTTGTATA
>uce-750_Coregonus_sardinella41_71 |uce-750
GATGTGACTCAGGTGAGGGTTGACTTGTGAGGGGATGTCTATGCTGGCTCTGTAGTGTAT
TAACTGTTTGTTGTTCTCATTGCCACTGCAGCCGCCTATCTGTGATGGCTATTGGCCAGA
GCTGGCTTGCAGATGATGATGGTTATGATACATCTACACCCTACTACCACAGCTCAGTAT
ATGGTTGGTATGATGGGTTTGTATGATGGGTAAGCTTTCTTTCCACCCTTCATCCTCCTA
TTTAGGGAAGAGGAGCTACGTTCAATGGGCAAAGCACTTTTTTTTTTTTGAAGCTGCTTA
AATGTTGCCTGAACAATA
>uce-344_Coregonus_sardinella41_71 |uce-344
AGAGAGAGAGAGAAAGGGGGAAAGTCATTACCTCCAGTTGCTCTATTAATAGGTTGGCCC
GTTTGTTCAGCTCATTCATCATAATCATCTTTGCCATTTTAATCTGGTTCTCAGCCTTCC
TCTGCGTGATCTTTACACCGTGCAGCCTGAGAGGAGCACAGAGAAAATGACATTCTGATT
ACTGACAGAGAAACCAAAACAATTGAGGGATTGTGGTGTATAAGTGCTTTATTGCACTTG
GATGCTTTACAAATGTTAGATA
>uce-1321_Coregonus_sardinella41_71 |uce-1321
GTCTATTGTAGCGGGCTAATGCTACGTCTTTGACTGGATCCTCAGTTGATGTAATAGGTT
TATATTGTGTATTGCATTTCCATCGCACAGAGAGCAGGGAGCAACAATTTCCCCATGGAT
TGGAAGGGTTTTCATGAGGCAGGCAGATGGAGAAAATACTGTTGACATTAAACTGTTCCT
CTTTTAAGGAATTGTTGTGACAAGGTGGAGCTCCCATCACTCGAAATAGCAGCTGGATAG
CTACTGTTTACAGAGAGGCCCAAAGCAATGTTTGTTTCCATCGAAACGGTGGCAAGTTTT
TTTTCTCTTTCTCTTTGTAATGAAGATGCTTCTGGC
>uce-731_Coregonus_sardinella41_71 |uce-731
GTGTGGTTGACATTTGTGTTTGGACTAAAAGCCCCCCTCAGGCCACTGCTGGTACAGAGG
CAGTGGCAGGCGGCACCCCTCCGTAGCACTAACAGGTCTGCCACAGCTGAAAGCACAGGA
CAACAGCTCTTAAGACACTCTCTCACACACTGAGCTATTGATCTGTCTAATAGAACACAC
GGCGGCCACCGCTCGCCTCTCTGCTTTCAAAACACATTTCTCTCAAAAAACGGACTCGGG
CTGCGTCACAGGGAGGGAGGACGGCCATCGCTTTGTATGTGGGTGCCTATAAAACGGCAA
AAGCCCGATGGTTTAAAGACATGGTATGCTGGGAGGCTTTCTTTGAATTTCATAGCTTTT
TCCCCCCTGTAGCATTTCTATAAA
>uce-283_Coregonus_sardinella41_71 |uce-283
TACAGGCCAATATGGAATAGAGAGAGAAAAATTGAATTTCAAGGGGCCTCTCAGTTAATG
TATCATCATCCGTGTGGGTTTGGATTGGAGTTATTATAGCATTTCACTTCATTGCATGAC
CTCCTGTTCCTTGGTAGATCATGAATCCTATTCATTATCCAGTCCTTCTGGAGCGCTCGC
CTTTATAATATTACTCAATTTATATTCTGAAGCGGGCTCCTGGGAGGGCGATCAGCGCTC
CGAAACAGCGACCCCCCTATAACCCAATCACAATATTTAAAGGCCAGCAAAGAGCTTTTT
AATGTGCGTCGTAGATAACCATTTAAAGTGGATTGCTTTGGTTTAATACGACCTTAACA
>uce-835_Coregonus_sardinella41_71 |uce-835
GACATCCCCATCACTACAGAGCGAAAGAGAGGGAGAGAGAGAGCTGGAGATACTAGAAGA
GAGTGAGCACAAGGTGAGGCGTTTAGAGTGGCCACTTACATGGCTGTTGAGCAGAGAGCT
TCTCTGACTGGATAAACCTTCAGTCTTTTGGAGCGTCTCAATCGCCATTTCAATCTGATA
AACCAAGGAGCAAAAACAACAAAGGAAAAAGTTGCAGTAGAATAATGACAGTACTGACAC
CAGGGGCACAATTTTCACTGG
>uce-655_Coregonus_sardinella41_71 |uce-655
GTAACTGTGTATGTCTTTGTGTGTGTGTGCATATGCGTGCATGTGCATGACTGTGTGTGT
GTGCGCGTGTGTGCATCTGCGTGTGTGTTGGCCGGTGGTGGCAGGGATAAATCATTGGAG
GCGAGGGTTATTGGAAATGCAGGGAGATGAAAGACTGAAGAAGCCAGTAATTGCCTTAAA
GATCAGACTACAAAGCATTACTTTGGATTTTACAAGGCCAGCCAGCAACAAAAGAGCGGG
TAATTTATGAGCTCAGCGTAAAAGAATAGCATAATTGCATTAAAAATGTATGATAATGAG
CCCTAAAATGGGAAAGGTGGTTATTATGAAAGTTTGTATTCATCTTCCCCGGCTTGAATG
ATGGCTAGTGGCTTGATTAATGG
>uce-640_Coregonus_sardinella41_71 |uce-640
CATACTCAATGGAAATTTCCCTCCGCCTGCCCCCCATTTGTGTCTCTCTAAAACCAATAT
TTACAATCCCATAGCCATTATGTCCTACCAGGCCCTGTGCACCCGCTGTCACGACCTCCA
TATTAGCTGGAAATTGGGCTTTGCGAACTAAGCAGGGGAGGAGAGCCTCTTCTCTCAGAT
GAGAGGGGGCAGCACCAGGGAACCCAGCATGGT
>uce-537_Coregonus_sardinella41_71 |uce-537
GAAGGAAAGCTTATTTTTTGTTTCCATCTGGTAAAGCGGCTGTTGTGATTGATTTGTGGA
TTTACACCCTCTTTTTTTTCTATCCATTTAAGCGAAATAATGTATGGAAGCAATCTAGCG
ACAGACATTTTGGAAAATCTATTTGAAATCATTTCAGCTCAAGTCATGGCAGTTTGTCTT
CTAAGGGGAGAGGAGCAAAGGATAATTGTCTGCAGTCTAGTAAAACACAGTATAACTGCC
ATCACACTTGAGTGAGCTTATAGCCAGCTAGTCCCAGGGCCTCTAGAAGATAGAGCAGTT
AATGTCCCCTTTTATTTTAGAGGATATGTCACTTGTATCACAGATTTATACCATGATACA
GCAATTTTGTCCAAACAGATGGATAATGGTGTCAACGGGAAAAAGCCCTGTTTTTATTGA
GTTTAGCGTATATTGTTTAGATAGGGGCTTGTGTTGAATGGCTCTGCCAGCACTTTTTCT
CTTAATCTCCCTAATCTTGCTGGTATTAGATTTGATCATTTTTGTTTGAAGGAGGAAAAT
GTGGCAGTAATGGCTTCCTAATAGCCAACACA
>uce-64_Coregonus_sardinella41_71 |uce-64
ACCATTAAACCCTGGTTGGCAATATACACAACCTTAAAGCCCTCAAAGACAATACAGCAC
ACTCGCACATTGCGCGCACAGATGATACAATATATCCCAATACATAATTTACCTGCGTTT
CTTGAGCTTAGAAATGTCTTCCAATCTTTTTACGCAAGCTTTGCCAGTATCATCCTTCTT
AACATACATATGGGTCTCTGTTGAGAGTTTCTTAAGTAGCCCACATAGTCCACCCATCAT
CCAGCTATATAGCTAGCCTATATTAATTCTCGGATTAAATCGCAAGCATTGCTATTTCTT
GGATACCATTCCTGTTTCGATTGTGTTTCCATGTTACTTACCATTTTCCTCTACGCTGTC
CTGGAGATAGAAGTGTCTTAATATCCACTCACTCCAACAGATGCTGGTAGGTAATGTGTC
TTGTTTGAAGTCATCATATGAGAACTTCTGCCGTGCTCAGTAGATCGCCCACCACTTCGG
TGACTTATCAATCTAATAACCCTTTGCAATCTCCGCGTGCTTAAACTCTGTAACACCTTG
GTGGCTCTACAGTCAGGACAAACAACAACCAGCCGCGATTTTCACAAAAGCCTGTATAGA
TAGAAAGACAGATATACGCAATACCCTCCCCCGGACAACGCCATTAGAGGTCTTACGTGA
TTGAAATAAGCGAAGGCAGTCAAGTTTATGAGGGACCCCAACTGACCACTCAATGAATAC
AATCTCAATTATTTCA
>uce-691_Coregonus_sardinella41_71 |uce-691
CACAATTAACTAAATATTTTACAGTGCTAATTAAATATGATTCCTTACACAGTACATCAA
AGTGTTTCAAATCAGGCCAGTGTTTGTCTTTTCTCTGTGTACTGTAAACTTCCTCCCTCT
CCTCCTTCTTCTCCTTCTCCTCCTCCCTGTGAGTGTATAATGCAGACACAAGAATGCTCC
AGTGCTGCTCCTACTTCAGGAGGGAAAAAGTCACCTCAGGTCGATGGCACTCAGTCTGTA
AACAGGGCTTCCCGTAAAATCAATGATCTTCAGTTGGAGCTATCAGTCTGTGGAACAGAA
ATAGCCGTGGCTGTGTCAAGACCGAGGCTGAGGCTGGGGAGGAGAGTGGGGAGTATAGCG
GTGGCGGAGGAGG
>uce-414_Coregonus_sardinella41_71 |uce-414
CTGTACTAAGTGTGAATGTGTGTAAATGTTGTCAGTAGTTTCATCGGTGAAAACACATTA
GCCAGGGGGCCGATTTGCATAGATTTCAAAAGGAAGGCGTCAGGCTCCTGCTCAGCTCCA
CTCAGCTCCACTCCGCATCTCAACGAGGCTTGTTTGTTTAAAGTCAGCCAAAGCTCTATA
ATTAGCAGTGTTTAATTATGGAAATGGCTGCTGAGGAGAATTTCAAACACACTCCTTCCC
CAGATCATTAGTTACACAGGGAGGGCGAAAGGAAAGAAAAAATATGAAATGCTTTCAGCA
ATGAAGGGTTCATATTTCAAGCTTATAGCTACTAAAAGGGTGTACTCAGAAAATCAATTT
TATGAAAGTCCGTTCAGCACTAAAGGGAGTTCCATGCAACTAAGCAATTTTGAAATAATG
TCGGCTGGTCCTGATTCATGGTTGGTAACAGGACTTTGCTCTCCTTGCCTGAGACATTAT
CCTCTAAGCCCAGTTCAAAGGTCAACCCCTGGTTTAAATCAACCTCTGTTTAGCATAACT
CGATTCTTAACGGGCTGCCGGCAATCCAGCGCTGAATAGATAAGTAGTGTTTCAAGAGGG
ATCGGTGTGTGTAGTGTGTGTGAGTGTCTTTGTGT
>uce-1318_Coregonus_sardinella41_71 |uce-1318
CACACTGACGACGGCATCTAGAAAAACACATCAGGCTTGTCATTGTATTGTGATCACATG
TTTCTGTTGTGATAATGTAGCAAGCTATCTGAGGTTTCGTGCTGGAGTCGGACGGTAGGA
GGCCAATGATGCCAGACCTTGCAGTGCGATACTGTATATAACATTGGTGTTGACTGTGTT
TAATAATGTTCATGACTGTTATCTTATTACTTATGGAAAAAAAATATATAATATTCTATA
CTATGGGTAACTGTTTCGTGGCTTCACTAGCCTGATGGGTGGGGCTGGCTGACGTTGGGC
TGACGTTGGATTGACGTTGGATTGACGTTGGATTGACGTCGGGGAAACATTCAGAAGGAC
TATGTGCACTGCGTCTATATGCACTTTGATTTATCAGGGAAAAATGTATTAATGTTTTGT
AAATGTTTCATATGACACTTAAACGTGCCATTCCAGTTTTTACGTCATTCATCATGGATA
ATTCTGTATTT
>uce-1307_Coregonus_sardinella41_71 |uce-1307
TACTGTATCGATCGGAGTGTCCTCCACTCCCCTGGTATAGAGAGATAAGAAGACAGACTC
TTTAGAGCAATATAATTTATTTTGACCTATCTGCTTGCTACAGACTTATGATGAATAGCT
AGAGTGGCTGAAGTCCTTTATCACGAAAGTTACCCCTTGATATAATATTGATTCTTTATA
ACTAACTCGCCACACAAAAATCAAACTGTCCACTTGGCCATCATCATCATCAATATCATC
ACAAAGGCAGAGGAATGAAGATCCCCTGTGCCTTCTAAAGGGAGCTCTCACAATCTGCTC
TCTAATCTTTACTTCGCTGATGATGAAAGGAAAAGAAAAGAAACAAAATGCTATTTAATC
CTGTACACACACACCTTGTGTGAAAGGAAGACACAATTCGATCAGTAGTATTGTCGACTG
GAGAGGCTTATGTTGAAATTGTTAATTCATTTTACGT
>uce-1192_Coregonus_sardinella41_71 |uce-1192
ATGATGACACAGATTCAACACTGCAGCAGGTTTGTAGAAGGCTGTCTTCCCGATAAAAAA
AGAAAAACCTCTCTACAGTTCAACGCTGATTTGACTGGTAGCATCATTTTGCTGGGAGAC
TATTTACAGATGCAGCAGAGTTATCAATCAAACAGACACACAATCCGGGTCCAATGTCAC
TTCTACTCATTATGATAATAGTTAATACATGCAAATGAAAACATTCCGGCAATTTGATTT
CTTTGAAGATAGTTTGCATATTGTCTTGGCCATAATGATGGAACACTTTCTCTCCCTCAG
CTTCAATTTATGCAAGGCTAGTTAGTTCATTTTTATCAGGTCCCAGTTCATTTCTAGGGC
TACTGGAATGAGTTCTCCCCCTCACTATTTAACTCATTAGGATTCAGGTACCATAAGCAG
ATTTTTCACGCTATTGGTGTTTTTCTTAATTAAGAAACAAATGAATTCTCTCCAGCAAAA
TAGATGGAACAACGGGATAGGGTGCCAGGGGCCAGATGCAGCGCGGCTTAATTAGAAGTC
ACTCTATTGTCTGAGGTTTTTTAATGAACCTCCAATCTAAATGGATATCAAAAAAGCTTC
TAGCAGAAAAAAAATACCATCCATTTAAAATAATACGAAAATAAAAGATAATGAAAGAGA
AGATATGTACTGGCAGCACCGGGCTCACACCTACAGTTCAGAGAACATGGTGCACTTGTC
ACCTCTGGATGAGGCC
>uce-1338_Coregonus_sardinella41_71 |uce-1338
GCATACGGCGCTCGCACAATAGCCTCCAAACCCTCTTTAACACTTATTTGAGATGACAGG
AAAAATGAAAACGTTTGTGCTTTCAATGGAAAAGCAATCATTGGTACATTATACTCCGCT
TGCCCTATCATGCTAATGCTCGGTAAAAATGTCACCAAATGTATTTAAAGGGCTGATGGA
GTGTTGCCGTTTGATTCCTGCTGCCCGCCTGATTAATAAAAACCTTCAATTTGTATGTAA
ATGCAACCTGGGGCTCATATCATCCGCACACCTGCACCTGGAGAAAAATAATAAACTAAA
GTTTAATGCGGCAATTATGAGAGTTTATAGGGATTGTGAAGGAGCGGAGAAGAGTATGCG
AGCGGCGGGCAGAGCGGGCGAGTGGCAGAGAGAGTCACAGGCTGGCCTGATGATGGGGGC
TCACAGAGTGGAGCGGGGCGACCCGGATGAACCCGCTACAGGAGTGACCCGATGCACAAA
CATAACCCCAGCTCAGCTTAGCGCTGAATGACTGGGAAAACAAGATGGCCGCCAATGCAG
CACAAAACAACACAAGCAGATACTGCACTATAATGGGCACTTCTATTGCACCATACTAAA
TGCTGCTGTTCTGTTATCTTGAGCCATGTTGCAATGCAGATGATTAAATATAGATGTAAA
TTATATTATAAAAGCATGGAATAAACATATCTTAGGGCACAGAGGTCTTTTTTACTTTTT
CAAGTAGCCAGTATTGTGTATTGACAGATGAAAATGTC
>uce-376_Coregonus_sardinella41_71 |uce-376
TTTCTACACGTAACAAGCTTTGAGAAGTGCGGGTGGCATGGGTCTTGTTCTATCTTGAAC
TACTGACCAAGCCTTAAAGAGATCAAAATTCAATCCCATTCTAAGAAAAGTATAAATTAT
GACGTTATTTGAATATGTGCCCAAAATCCTTAATGAATAACTTAGGATGAGGAGAAGGCA
AATGCTGCCCCAGCTGTTTCCTGTTGAAAATGTCTCTGTAATGTAGATACATGTGAGGGA
TTTTCTCTCTAAATCCGTCTCCTGTTCGCTAAATCTCACTTCTCCAAAAGGAGCCTGCGC
AATGGAACAAAGTCGGAATATTGTGATGTGACATTGCCTGCATCTTATCCTCTTTCTCAC
TGTTTTTAATGACTTCAAACAAGTTCATTTTTGCTGGGCTTTGTCATGCGGAGACCCGTG
GGGATGTCTAGCGGTCGTTTCTTTCAGTGGCATTTATGTGATGTCTTCAAGGTAACTTTA
ACTACTTTCCTTTGTCACCAGATTGTCACCTTACTTACAATTTTTTGTTGTTTTTGTTGT
TGTTGCAAGAACCAACCTGATTTATTTGCAGTATCAAAGCACAAATCAATAAAG
>uce-273_Coregonus_sardinella41_71 |uce-273
TGTATAATACATAACAAATCCTGGAAACTATACCCTGCATTCTTATTCTTTCATACTGCT
TGGATAGTAACTATAGCACCCACAAATTCCTTCCTTGCCATCACATCACACACACACACA
CACACATTTATTTATTCGTTATATTTCCTAATTCAGTTTGACGAATGAGTGACAGCTTGA
CACCTCATTCGGCAAGATTAATAGAACGACACAATATTTACGTGGCAGAGACAGCCAATT
ATCCCACCATCTATCATCCAGATTATCTTTCTGATTGAAAACTACTCGTCCATGTAATCG
GAATTATTTGGAATTAGAAGGGACTTTATGGCTTCTTGTGTCACTTTTCCTGGACGGTGG
CAAATTAGAA
>uce-149_Coregonus_sardinella41_71 |uce-149
TGTTCGCTCCGGAGCCTCAGAAGGGCATTAAAAGCTGATCTGGCTCCTTCAGATGAGGTG
GGGGAGCTGCCGCCTGCATCCGACTTCCTGTTGTTGACTCATGTTCGCATGCCGGAAAAT
AATTCTGCTGCAACCGAGGAAAAATCCTACAGCACTTTTTACACTACGCCGAAAGAAAAT
AGTTAATTAGAAATACAAATTCTACCCAGATTGTTATTAATGGGAACTGTGGAGTAAGCA
ACACATATTTTGTGCCCACAAGTAATTCTCAGGTATCTTTGATCTGCGGCCCACAGCGGA
TGCTGCTGCATACCGCTGTCTGAGCTTCTGGGACCCTGCCAGCGCCAGACATCTGGCTAC
TTTGTTATCATTGGCTGATCTGCTCCCGGGAGGCCACTCTTGTGACACCAAGCACAGAGT
GTCCTGGCAAGGAAAATTATCAGCACATTTTGAGTGGATTAGAGTTCCAAAGTGGTCCTC
AAATCTCTACAGGGGGGCTGGTGTACCGCGATCCATCGGGGGTTCCTCAGGGCTCGGTGC
TGGGGCCGCTGCAGATCTAAAACAGGGGGCTTTGCTTTTGGAGATCGGC
>uce-781_Coregonus_sardinella41_71 |uce-781
CATATACGCATGTGTGTGTGTGCATGCACACATGTATTGATGGTTAGGGTAATAGCAGTA
AAACTTGGTTTTAGGCCTCGGACCAGGGCCTATGGTAACAATAACAATGGCCACAGTGTT
GTTGAGGGAGTTGCGTCCAGGACTTTCGGACATTCTTCCCATGTCAGTATAATCACTACT
GGGAGGTAGCTCCATTAAGGATTACCATCTCATTAATAGTATCCATGACTTTTGTTCAAA
GGCTACTTGTTGTAATGTTGCCTTGTGGATGACGCCTAATCCTCTGAGCCTGCAGCTGTA
GGCAAGGAGAGGGGTAGATCCCATCACTCTCTCTCTCTCTCTCTTTCTCTC
>uce-233_Coregonus_sardinella41_71 |uce-233
ATTGCAGTTTCACTGGGAGGTTCAGACCATTAGTTCTCCAGGTGGGGGGGTCCCCCTCCC
CTTCCCCGTCCTGCCTGTGGTTTGGGAAAGCTGCCTGCTCCCCCTGGCCGTGTGACAGAA
CCCCCCTTGGTCAAACTGTACCTTGTCTTCTTATTCCACCCGCCAATAGAAACGCTATCA
GTCAACGATCCCCCGGATGTTCTGGACAGGCAGAAATGCCTTACTGCCTTGGCGTCTCTT
CGCCACGCCAAGTGGTTCCAGGTTTGCATCTTGTCTTTATTTGTCTTAAAGTAGTTGAGT
TTTTTTCATTTGACTTTCGAAGTGTATCTATCACCTGTAGTAGACTTCTTACTTTGTGGT
TTTTATAGCGTTTCCAAGGAAACCTTTGTCATTACCTTGTAGAGATGCTCTGCTGACTTA
ACAGGTTTGATTGCAGTGTCATTGAAAATGTTCAATGCTGCTTTTAGAAAGGACGTTCAA
CAATCCCCTCAAAGCAACCATTGTCTTAATTTTGATCAGAGATGTGGAACTAACTGGCTA
CAC
>uce-636_Coregonus_sardinella41_71 |uce-636
CCCAATACTGTTCTTCATCTTGTGTTGTCACAACACCCTGCTACCTTGATTCACTCTTGG
TCGTTGGCTAGGTTTTGGATTTATTACTTTCGAGGCCGAACAATCAGTGGACCAGGCTGT
CAACATGCATTTTCACGACATCATGGGCAAAAAAGTGTGTAGTTGTAGTTTTATTTTACC
CTCAAGAT
>uce-894_Coregonus_sardinella41_71 |uce-894
CTCTCTCTCTCTCTCTAAATTATGAGACAGGTTTATTTTAATCTCAGGCGATAGAAGTCA
TTAACCATTCTCAGAGGAATTAAAATATAGCTTGGCCTTTTCTTCTCTCACTTATCATTA
GCATCACTTTAATATCCCTGCGTTTCACACTGCTATTTTAATCATTACTTACTGCCTTTT
GACAACTGGAGAACACGGCAAAGCTTCGCTCAGGCAATATCTCGATTTTAGCTGACAAAA
TGATGTGCATCATGTAAAAATATCAACATTTCAACTTTCTTTCTTTCTTTATATTA
>uce-1167_Coregonus_sardinella41_71 |uce-1167
TGGCTGTGCCTGCGTGCTTTATGAGTGATACAGCATGTGTGCCTCTGTGTGCTGGTCGAC
AGTGTGTGCCATGGACATGATGTCCCTGTTTAGGTAAATGACTATTTGACCAATGAATCA
TGTTGATGTTTGCAGGATTATCCATGAGGATGGCTTCTCTGGAGATGATGTGAAGCAGTA
CAAGCCTGTGGTTTACAGCAACACAATCCAATCTTTGGCTGCCATCGTCCGTGCCATGGA
CACCCTGGGCCTGGAGTACGGCGACAAGGAGAGAAAAGTGAGTCTCTCTCCCACTCTATC
TGTAGAGTGTAGCACTGAAGGAATGGACTACAACT
>uce-1054_Coregonus_sardinella41_71 |uce-1054
GCTAGCTGTTCTTATCTATGACCTTCAGCTTGTTGCTCTGTCGCCTCTTCCACCTCCTAC
TCAATGCGACCTTCACAGGGGTGTCATTACTCCCTGACCCCATTTGACAATCCCCTCATG
TGGAATGTGCATATGCCCAAATCACAGCGAATCCCTGTGAATCGCGGCGAATTGGCGCAG
CATGGGGTGAGGTGAAGTACTTACAGAAATATGACTTGACATGCTTTATCAAATCGGAAA
GATGAAGACGAAACAGCTGCCGGTGCTGTCGTAAGCAATCTGGCCGTGATTGAATAAAAG
TGTCAGGAAAAGGTCTGCTTGATGGTCTTTTGTCCTCCCCCATTCACCTTGATGTTAGTT
TGAGCTGTCAGATGGGAATCACAGCTGGGTG
>uce-1324_Coregonus_sardinella41_71 |uce-1324
ACGTCCGTTTTGTTTGTTTGTTTGTTTGTTTGTTTGTTTGTTTGTTTGTTTAGCTGTTCA
TCAGCCTCCTCAGATAGGCTAGTAGTCCTGACGAGGGGTGTGAGTCAAACTGTGCCGTCG
CAAGTCACAGTTGCGCCGAAACACCTTTCCGCAGCGGTCGCAGCTGTAGGGCTTGATGTC
TGTATGGGTGAGAAGGTGAGTTTTCAGGTTACTTCTTTGATTAAAGGTTCTTCCGCATGT
GGGGCATTTGTGAGGAGATTCCTGTTTAGATTTAAAGCAAGCAAAGGATTATTCCCTTTA
GTTTATTTAGCTAAATATATGTATTGTATTATAATATGAATCTTCAGTCAGTTATTGACA
TTGTGTTGAAAGTAAGCCGTGCCCTAACACAACGAACGTCTGTAGGCCTAGCCTATATTT
CTTTAAACTGCTTATCATAATCATTCAGTT
>uce-99_Coregonus_sardinella41_71 |uce-99
TATAGTGTCTTGTTATCAGCAGCGATTTCTTTAGACCCCGACGCATTCACCAAGACATTT
GTGGCATAATTGTTAATTTTAATGCCATAATGGCTTCAGATCGGAAACTTGATTAGACAT
TTATTACACAATTAAATGAAACATACTCAAGAATCACAAAAGGCTTCCGTAATTATTTCA
GGCCATTAATAAAAATGGGCATTAAATTATATTGGACACAATGGAGAAGTGAAATAGATT
TCCATTAGAGGACTATACGGCAGAGAGGGTAATAGATCCAGACTGAATTCACTCTGAAAT
TAATTGTTGCTCGGC
>uce-194_Coregonus_sardinella41_71 |uce-194
ACTTGGTGGGTTCATTTTGTGCGAAATTATATTTTCACTGGAAAGGTTAATTTTGAAGGG
AGCTTGAATGGCTGGAAACGGTGCAGCTGAGAGAGCCAGGCAGGCAGCCTCGCTCGGTAC
GGTGTGGAGGAGAGGAGAGAGGAGAGGCGGCAGTTATTAAAAGCGATTGCATTTCCTCCC
GGATGTCTCCAGAGAGCAGAATCAGTGGAGATGTTAAACCTTGCTTGACACCCCAGTTGG
ATAATTGTGGGTGTGGGAGCTAATCAGCGGAAGATGTCTCCTCAATTTAAATCTTGTCAG
TTAGTCGAGATTAGGCCCTCCTGTATCGG
>uce-30_Coregonus_sardinella41_71 |uce-30
TATATTTTCTTTATTACCTATTTAAGAAAAAATTAGGGGAAACTTATATTTCTAAACAAT
GACGAATAGTAATTCCTTTCTTTTGTGCCATGGAGATCTGCTGTGTTTCACAGAGGTTGT
GCTGTTTGCGCTGATATCAATTAAATGTGGATTAACGGGTACATAATGACCTTTAGCAGT
AAATTGTGTGTAATGTTGCAAGGCAGGATACAGTATATTCCCCAGATGTCACACATGCCC
CTGACGTATGATTGAGCAGATGTCTTAGCGAGTCCAAATGGTCCACAAAGAACACACACT
TCCAGACAGACACA
>uce-1027_Coregonus_sardinella41_71 |uce-1027
CTCTCGCCACTATCATATCATTGTACACAGAGAAAAGGGCTCACTTTTTATTTACTCTAG
TGGTTATTGCCAGAATATTGCTTTTAATTGCTGTCCTGGATTTCCCGCTACCGTAAAGGG
GAGTCAGAGACGATTAATCAAAGTAACGGAGCATAATGATGTCTGGGAATGGCCCCGAAG
CCCAGGTCAGGGGTTGGACAATGTGAACATTCAGCTACTTAGCTTCCTTTGCTACTTTGT
GACAAAATCTGTTTGCCCAACACCAATTAAGATGCCTCTCCGTGCACCCTGGTCAATGGG
TTTGACGAAGGGGGTCGTCCAACGACTTGACATGTCCATGAGCACGAACAAGCTGGCCTG
TGTCTTCGCCCTGATAATTGGTGTCCCTTGCAACGTGCCGCTTCCCAGGACTGTCCTTTG
TGTCCCCGTGGAAGTCCTAAATGAGGGGAATCAGGTCAGCTACTTAGCTTCCTTTGCTAC
TTTGTGACAAAATCTGTTTGCCCAACACCAATTAAGATGCCTCTCTGTGCGCTGTGGTCA
ATGGGTTTGACGAAGGGGGTCGTCCAACGAGTTGACATGTCCCTGAGCACGAACAAGCTG
GCCTGTGTCCTCGCCCTGATAATTGGTGTCCCTTGCAATGTGCCGCTTCCCAGGGCTGTC
CTTTGTGTCCCCGTGGAAGTCCTAAATGAGGGGAATCAGGGCTTTAATGGGACTCCTGTG
TGTTTTAAACAAACAGAGAGCGACCCCCTACTGTTCAGCATGTTGCTTAGAACAGCAGGG
AGCTCACAGGCTTTTGCTAGGAGCCA
>uce-924_Coregonus_sardinella41_71 |uce-924
AGGTAAGTACACTTTGTTTTCCATTAAGGTTTATTTACTAAGGAACTAAACTCTCCTTGA
GACTGCATTGGAAATAGACTCCACTCCTGCTGATTTGCCTTCATATAGAAAATGGCATTT
TACCTTTCTGTGACTTTGGAAAATAATTGAGTTAAAACACTCAATAAAACATTAATTAGT
TTAGCCGTCTGGTGCAGATAACATAAAACCCTATGTAATTCATATTGATTAGAATATGCA
CATTGAATGTAACCTCTTAAGACAAGTTTCCTTTATTAAGTAGACACAAAGCTCAGGTCA
TTATTCGTACAAAGAAGGATCACTTTAGATTTTATCATTCACATAAAAAGGTTTGATTGG
ATTTTTTTTCTGAAGAGGCTTGAACAATCTATTTTAGTTTGATTGTATTACCTCTTAATT
AGTTTGTATATTGAGTTGAACAGGACTTATTGATTCTAGGTGTATTCATTTGCATTGCAA
AA
>uce-1160_Coregonus_sardinella41_71 |uce-1160
CAACATGACCAGGTGATCAGAGTTTCTTCCAGGAGATTAACCAGTGCTCTTCGTCCAGGT
CTGAGAGCTCGCATGAAAGATTCACCCCGTCTGTCTTCTGGTGTGTAAATATTGTGCTAG
CGGAATATGAAAGTAGTGCAACTATAAGGTACAAAAACATAGGGAGAAAAAAGATCAAGA
GTGGGTCTTACATCAAGAGGGACCCCGAGGATGTCTTTGTTGTCAACTTCAGAAGAGGAA
GAGGCAGACAGAAAGGGAAAGATGCCAGAGTCAAGCTCAAAGGATTGGGTCTGGGCAAGG
TGATCGGTATTCCTCGGCAGTCTGCCT
>uce-1040_Coregonus_sardinella41_71 |uce-1040
CTCTGTTAGCCGAGGTAACGGGCTTAGCTGTTGGTGGATAGATCTTTTTTTCTCCTTCGC
CACAGTTAATTTTCAAATCTCCAACATCCTATGCCTGTCTGTTTTTCCTCTTCTTCTTTT
CTACTGTTCTTTGCTTTCATTCTTTTATTTTAAGAGGAAACTGGAGCTGGGCGGTGATAG
TGATAGATGGCTCAGCGCTCTAACACTTTATCCAATCCGGCGCAGATTTCATCCAATAAA
GAATCACTTGTGCACTCTCAAACTAAATAGAAGTCAGGCAGCGGAGAGAAAGGGGCTGCC
GTGTGTTTCTGAGCTGCCAAAATCAAATTTTCTTAAAGCTGCCTCGGCGGTGGCTGGCGG
AAGAGGCAGCAACAGCCATGACTGGCTGTGGCCACAGCCGTCTG
>uce-474_Coregonus_sardinella41_71 |uce-474
TGAGAGAAAGAGAGAGAGCTGGAAAGAGAGAGAGGCTGAGAGAAAGAGAGAGAGCGAGAG
AGAGTAGAGGGGGATGATGCTTCTGCCTGGAAAGACGATTAGTATTCATGCAGCGTAGCG
CTCCAGAGAGGATTAATGGACTCTGATGCCTAATATCCTGGAGAACAATTAATTTGCCCA
CAGTTTTGTCATGGTTGAAAGTCAAATGCTGGAACAGATCGATGCACACAGCCGCCAATG
GAATCGCAGCAGCCCCTTCTGCCGGGCACAGAATTTTAATTTCATCATCATCATAATTTT
TCCCGGCTGCCACCCCCGACGAAGCTGTCCCTGACATGGCTGAGAGGGCTGCCGCATCCC
CACAGCCAGAGTGT
>uce-191_Coregonus_sardinella41_71 |uce-191
GGTGTCTCTCTGTACGTGGTGAGAGAGATCCCAGCCTACCTCTTCAGCTGCATCTCAGAC
TCCAGCAGGGCTAGCTGATTTGGTTTATGAAGTATGTTAATAATCAAATGATCAACAAAT
AACAGATGTATTAGTTCATGCAGCTTGAAATGTCAAGGAGGCTAAAAGCGGAAATCTAAT
CGCGAAAGCCCTGTTGTATTATATTATATTTCATGACAAACCCTCCGGTCCAAATTATAT
AGGCCTCCTACAGTGAGTAATCTTTTACGCTAAAACGGCGCCAATATTTTGTAATTAAAC
CGTATAAAACAATGGATGTCGCCATGGATGTTGTGGCAGGTGGGAATCAGGCTCTGAAAG
CAGAGGTGGGGGCAGGAGGGGGAACTGAAAGTAATGTATGAATACTTACCTTATTAAATT
ACTCACTCGCAAG
>uce-1032_Coregonus_sardinella41_71 |uce-1032
CGAGCATGGCCATCAACAGTCATACATGATCATGATGTTAAATAGTAAGGAAACTTAAAA
TGAACTATAATACAGTAAACTCTAAAAACAGGGTAGTCTCTCTCTCATTACCAAATCATA
ACACGATCTGATTTGGCCAACCTCCTCATTCAACATTCAACAAGGATGGGACAGATGAAG
CCAAAAGCGTGCATTGGGGGAATTTATATGTAGACCTCGTTCCTACCCCCTAAATTTTTA
CACTTTCGATCCCATATACGTTGTAACCTTCCTTATAAGTTGCAAAATTCTGTGAATTCT
GCGAGGAAGTTGGGTTAATATTCTGTGCATTCTTTGCCACCTTCATTCGTTTCGCCTCGG
CTCGGGACTTGTAACAGAACTCAATCAAGGCCACCAACATGGCCAAACCAAGTCCGCCGA
CCAGGATGTAGAAGACCCCAGCAACGTTGCTCAGACTGAGTGCGCTCGTCTTCTCCTGCA
AACGCACACAAGACAGGGGTCAATGGGAGGGCAAGGGTAAAAGGTCAAAGGGCGTAAAAA
AATTACAATAATCGCCCATCCACTAAAAAAACACAGCAACACACAAAAATGCTAGCATTT
CT
>uce-885_Coregonus_sardinella41_71 |uce-885
GCCACTAGTGAGCGGTGTCTGCCACTAGTGAGTGGCGTCTGCCACTAGTGTCATCAACAT
CCAGTGGTGCGAGGTGGGAGGAATGAAATTGCAAACTCAAGGTGCGTGATACAACCTGTT
ATTATTTTTGACACAAGCCATTTACAATAGCTATGAAGGTGGCAATGGAAAATGTAATAT
TGATTGTATGCCCTCAAGGCTTTGCTCTCCTGACTTTCCCAGTTTCATGCCTCTCACACA
TGTTGTTGTCGTGATGGTG
>uce-446_Coregonus_sardinella41_71 |uce-446
AATGTATTTCCCTTGCCATGGATTTTTTTTTAGTCAAAGATAATACAATTCATTTTTTTC
TTATTTCCTTACAATATATCATTCAGTTCTGCCTTTTGCCTGCATGAAATTCATTTTCTA
ATGGAAATATTTGTTTTGTAAATCAAATATGTATTATGCACAGAATGCAAAGCACAAATT
AAATTATGTTAATGAAATGAAAGAGATATGAAATGCATATTTCATGGACAAAACATAACC
CCAGCGAACAGCCATTTCTTGATAAAATCTTTCAACACAATCTCATTCGGAGAAAGACAT
ATTGCTAAGGCAGATAGCACCTCATTAAACTGGTCTCCTTTAATATCAGTGCTTAGTATA
TATAGGATTGTAAATAACCACTGGGGGACGAGGAACCAATAATGAAATACTGTCTTTAAT
AGCTTGCCATTGATGTCAGCATAAAAAGTGTAGTAGAGGAATATTGGAAATTGGGTACGC
ACACACATATAGTCAAAAGCTGTAAATGATTGCATATTTAAATAGAGCTGACTAAGGCAA
AGATGATATAGATATTAGTAATAAGCAGAAAATTATGCTGACCTTACATCATTTTACAAA
A
>uce-1229_Coregonus_sardinella41_71 |uce-1229
AGGAGAAACACAACCAGGACATCTCAGGGAGGTTTTCACCGGGGTGGCTAATGGAAAGTG
ATCAGCGGAAGATTTTAATATTTAAATAGCCAGAGAAATGCAAACGCACCAGAAGTTTCT
AATGAAATTATAACTCATGCTTGAAAAGCAAAAGTGCATGTGTTGTGGGAGTTGTGAATA
ATTCAGCGGCCTGCCTGCCGTCCTGGCCTATATCTCGTCTCTCTGTTAACCTACAGACAC
ATGGCACTTGCGAGCTTTTAGAAGGAGGCAGGCGGTGCTGTCGGAAAAATGAACAACAGC
AGACCCCCTAACAG
>uce-577_Coregonus_sardinella41_71 |uce-577
TCTTTCTGTGCTTCCTCTCTTGTCGAGCGGTAATCGGTGCGCTCCTTTCACTGCAAAGCC
GGCCTCAAAGCCAGGCCTCTAACTAGCCCCCTAATTAGCTGCAATTACAATGAAGACAAC
ATGATGAGATAATAGAAATTTGCAAAATAATGACATACCACGGCAAAATATTCCTCCTCC
TAAGCACCGTTTTTTCCTCTCCGGAGCTCCACAATGAGCTTGGGCCCTTCTAAAGCTGGG
GCTGGAAAATGGTGATGTATTATGTTCCACAGAACCCCATTGTCTACCTACTGTTTCCCT
CAATCAACAGCCTATTGTCTTGCTGTTTAAATAAAAATGACTCAAATACAGGC
>uce-696_Coregonus_sardinella41_71 |uce-696
TCTCGCTCTCTCTCTCTCTCTCTTTCGCATCTCTTGTCTGGGCTGGGAGGGGGAGTCCTG
CCTCTTTGCCTTCCTCAGATCAATGCCCTGGCCACTCACTTTCTGATGTTGCACGACGGG
AAATGCTTTGAATACTTGCGACATGGCCGCTCGCATTGATTGCCAAGATTGACAGCTCTG
CATCGTCTTCTCTTGTCTCAGAGAGAGAGGGAGATAAAG
>uce-797_Coregonus_sardinella41_71 |uce-797
TCCTCTCTCTCTCTTTCTGTGTCCTCCCTTCTTTTTCCCCCTCTTTTGGGAAACATGCCT
TTCCCAGCTGCACAGCCCCCACAGTGCGAGGCCAGGCCAGGAGCACAGCTGGCCAGACAT
TGTGGAGCCAGTCGACAGGCGCATGGAGCGCCGCCCGCCCAGGCCCTCTTCCTCCGCAAA
CATGCCCAGGTGTGGGGCCTCTGAGCTGGGCTTCTGATCTGCAC
>uce-609_Coregonus_sardinella41_71 |uce-609
GCCAAGAGAGAGGAAACAAGGACTATGAGGCATGGCTACTGAGATGAACACAGCTTCCTT
TTTTTCAATATCCCGTCCTCATAAAATTTCATTTTGGATTGTAAATGTACAGTAATTTAC
TATCATAAATGTGTAATGGGCCCCTGAATCCAATGACATTGTGCTGGCTAATCAACTCAT
TTGAAAATGAATATAGATCTATTAAGTTGGGAGCTCATCGTTTCTGCGTAGTTAGAGTGG
CGTTCCGTCAAACATGGGCTCCACTTTTTACTCTAATCTTCGGCCCC
>uce-327_Coregonus_sardinella41_71 |uce-327
GGAGGTCTATGGCTCGGCGTGGGTAATCCATTGATTTGAGATGAAAACAGTGGCTACTCT
CAGACCCTTCACAGTTATTAGGACTAATAGAAAAACATAAAATAAAGAATCTGCTCAAAC
GCTCCGAATAGCCAGCTCCTCCAAAGGCCTCTCTGAGAGTTTGGCTAGCAATTTGCATTC
CTTTGTGCAACAACTTGTAATCCCCTCCTCAGCATGCCAAGAAACACACAACAGATTTAT
TGTCCCAGTCAACAAATCGTTTAG
>uce-723_Coregonus_sardinella41_71 |uce-723
CCTCTCGGAAGCAGAACTTTTATGTCAGGTGAAGCCAGACATCTCATCCCCTTCAATAGC
TCCTCGTCAATTTCAGGCTTAACATTTTATGGGAAAGGGTACTGCTTGATGCAGTCTACC
AGTGGTCCATTACAGCAGTCATTTATTGTGCACTGAAAAGAGGGGGAAGAAATATTACAG
CGCGCAGGCAGTGGGAGGGAAGGAGGAAGCACACACACCCGTTAAACAGCGTCGGGTAAT
CTCGG
>uce-1106_Coregonus_sardinella41_71 |uce-1106
GGGGTACAACTTACAGAAACATCCCCCAGCAGCAAAGAAGGAAATTACTTCTGATGCAGG
ATGCCCTTCCTGTCCACTTGTGCTCCGGACCCTCCACCCTCCTCCGCCCGCTGCCCCCCT
GTAGCCTGCTGCGTTTGTGTAGGGAAGATTAAGCTGCTCTGACGACGCTGTGTTTACAAA
TATGCAGGCAGAGAAACAGGCCAAGCGGTGCTGAATAGGAATAGAATACAAATTGCTTTT
TTATCTCTCCCAGGGCCAGGGCAAGAGAAAATGTGTTTGCGATTGTTGCTCCTCCACCTG
TGAAGGATAAAGCCTCAGCACTGGGTTTGGACTCGCTGTTAGCATTCATCCTAGCCTCTC
TC
>uce-651_Coregonus_sardinella41_71 |uce-651
CCCCTTGACTGGCATGAAAAGGGAGAGAGGGGAGGGGATGAAAACAGAGGGAGGGATGGC
GGGAGGGAGGGAAGGGAATTCCCTCAGCAGTTGTTATTGATTCCGGTGTTTACGGGCGGA
TAGTTTAGTGCCGTTTACAAAACAGAACAGATGCAGCCAGTGAGCAAAAATGTAAACAAT
TGCTGTATGGCGGGCTGCCAAATCCCTGATGTATTAAACTCACACTGAAGTGCATCTCCC
CTTTGGGCTGCACTTCTTGCCACTTCATTTCCTCAGTGCTCACTCTCTCTTTCTCTCTCT
CGTTCCCTGAGTCGTCAGAGTGGGGTGCACCGGCTTGTTGTCTGGCCGTCTTCTGTCCTT
CTCTGACCCCAGAGGCCCGGCACTACCTAACAGACCCATTAGTGAGGGGAA
>uce-1256_Coregonus_sardinella41_71 |uce-1256
AGATCAGCTATAAGCTGTGTGCCATTTAAAAATTATCATTCAGGGAAAGAGGTGGCTTGT
AGTGTAAAATCAATAGCTACTTAAAATTCATAGCCAGGCAATCCATTTGCCCTTTATGTT
GCTAACCTTTCACTTAAAATATGCACCATATTAAGATTTCTTTATATACAATGAATGTCA
CAACAGTTTGCCCACAATTTTTCATGTTTGCATGGGTTAACTGCAAATCATTGCGCTTGT
AATATCTGAAAAATGACTCCCATTAGCGTTCTTGAAGAGGTGAAAAAAAAAGATGGTGGA
AAAGATTAAGAAATGAAATACATTTAAAAGCTTTAAAAGCACC
>uce-1188_Coregonus_sardinella41_71 |uce-1188
GGACATGAGGTTGGTGATGGAGAAGGGGTGGTTGAAGTTGTAGTGGGGATCCATGGCCTT
GAGAGGGTCGTGCTGCAGGTCCAGATTATGCATGGCGCTGGGAAGGAGGTGGGGGCTGCC
TCCCATGGCCTGGGAGTGGAGGAGAGGGGCGGAGGAGGAGATGGAGGAGGGCACGGAGGA
GGGGATTGCCACCGGGGTGCTCTGAATGTGGGACTGGGGCTGTGGGGGGCAGTCCAGCTG
GACCATGCTCCTCTGCTGCTGCTCCTCTGAGGAGGAACCAGGGTGGGAGTTGTCAGAGTG
GGTCGAGTCGGCCCCCTCCGAGCCCCCCGCTGGGCTGTGCTCCTCCAGCAGGCTGTCTCC
ATGGCCCCCCTTCCCCGAGCCTCCCTCCTGGGACTTCCCAGACTTCTTCGCAGCCTTCTC
TTGATCGATCTTGAAGCGCTTCTGGCGGCGCAGG
>uce-181_Coregonus_sardinella41_71 |uce-181
CTTCTTCCTGCCAGGTGAGGATGCGTCGCTGCCCATCACCAGCGGAGGAAGCTACCAGGT
GCTGGTCAACAACGTGTTCTACTTCACACAGCGTGTGGTGGACAAGCTGTGGCAGGGCAT
GTTCAACAAGGAGTCCAAGATGGTGGTGGAGTTTATAGTGCAGCTCATAGGACAGGTGAG
GACAACATACAGTCGTGGTCAAAAGTTTTGAG
>uce-671_Coregonus_sardinella41_71 |uce-671
GTGTCATCTCTATTTATTATATTCTGCACGCTCCTCAGGTCTTGGTAATCAATTTCACAA
GGATACAGGGCTGATATCAGCTGCCATGCACATTATGAGGCGAGCCCTCCTCTTATCAAG
TGCAGAATTGCCGGCTAGAGGTCAGGAACAGATAAACAGTGGTGTAACGCAACCCCCCTC
CCCGCGCCCCTGCCGCCCCTGATGAACACAGAGGTGGGAAGGTGATGTTGCGAGGGGGGT
ACAAAGAACAAAACAC
>uce-175_Coregonus_sardinella41_71 |uce-175
GACAGGAACAAAAAGGATAGGCCTAAATGCTATGGAGGCAAGCCCTCACTGACTCGACCA
GCCAATCTCCCAAAGCCTACTCCTTGATTAAATGCATAACCCACTACTCCCCATCCACAA
TGATTTAGTGTGCCTTTAAATCAGTTTGCGCACACATAAAAACCTCAAATAAAAATCACC
AAGAAAAACCATTGCACTCTAACTGTTCTATTAAAATGATACCCAGCCCAGCCTTTCTTC
TCGGCAATACCGTTTATTCCACATGAATGCATATCTTCATTTTTTTCATAGGTATGCATA
TAAAATATTTAAAGTTTTAAATGTCACCGTTGAAACATCAAATGCATGAGTCTCTCATTA
ATCAGGGAGGATGGAGGCTCTCTTTTAAGGTTATAACC
>uce-493_Coregonus_sardinella41_71 |uce-493
ATGACAGGTTCCAGCAAAATATTTACGCACACACACTCTGCTGGACATCTTTGACTGGAA
GCTATTCCAAGTGTCTTACACTTATTTTACTTTTGTATATATATGCAAAAGCAGTACAAT
TCAGACAGCTTCTGTAGGACTAGTCCACACTGGTCGAGAAAGCAGTAGCAGAAGAGAGAG
CCCAGCGGTGGAGCAAACCAAACATGCATATGAAGGATGAAGCATCACAGTGAAAATGCC
TGAGGGAGTAGGCGTAATCTAATTTGGATTTAGAGACTATTATTAGAAAGCATTAACTAT
TGTACTAGACTAATTGCCTCTCGCGTTCACAGAGATGATGGTTAAGTTTAATTAAGTTGG
TTAACGTCAAGCGCTTGACAGATTCCTTCGTTGGTGCAAGGTCAGGTGTGCTGTGCTCTC
TAGAAAGCAGTGGTTGGTTGAGCGCTTGACAGATTCCTTCGTTGGTGCAAGGTCAGGTGT
GCTGTGCTCTCTAGAAAGCAGTGGTTGGTTTGTACCTACAGGAGGGGAACCCGCTTCAAG
TATTCATAAGGATTTTAGCCCTTTTAAATCTGTGTCCTAAACCGATTAGTTGACACCAAT
TTTTCTTTGATGTATTAGCTGTGGGCTTTTGCCACTTGGAAGCCAATTGAAATTCAAAAC
AGTTTCGCTCCCAATGCTTTGGGGAGATCTGCTGCAAATAATGGATGTTATTTATTTTTG
ACCTTGCAATTTTTTTAATTAAATGATTAAACATACGTGCACTGCGTCCCTCGACTGAAC
AACTGCACTGAGTTTGCGGATACTATTGCTGACAACAGCAAGTCATTGTGGCTATATAGC
CTACTAACTAGTTGTAAAAGCATTAGTGATTGAATCACCACTACTAATATTTATCTTGTA
TCATAAGACGTTTTTGGGA
>uce-63_Coregonus_sardinella41_71 |uce-63
CTTTGATTCCCAACTGACAGTCATCCCTCAGCCCCCCTTTAAAGTCCTACTTTCAAGCCC
TAATGGCTGTCATGTCGCGGCGCTCTCCGGACTCTTACTCAAAGTGTCATTGGCATAATG
GTCGGCAGCCGTTGGTCTCTTTTGATCATGCCATGTGCAAGTGAGAGGGGTACCCGGAGC
TGAGACAGCGAGGTGTGTGTGCCTCTAGGCCCCGACATGGCTGCCACTCCCAGGCAAAGC
GCCACGACCGGAAATCTAAAATTCACTTTCAAATAGTTTTGTCTGCATTTTCGGAGCCTA
ATAGCCGCACAGTGGAAATGTGTGTGTCTATGCC
>uce-98_Coregonus_sardinella41_71 |uce-98
TAATATAGAGCTGGTTGATCAAGATTCTGAGCAAAGATGTCTCTTTCACTTTGGTGCAGG
GTAATGAGAGAAATTAGTGCAAATGCTCTAAGTAATAGTTGCTGATTTTTCCCCATCACA
AATTATTTTTCAACTCGTTTTTGTATCTATGCATAAATTAAAAAATCCGCTGAAATTTAT
TATTCGTCTGAGATGTGATTAATATGCAAAATTATGCAAATTAAGATGCAATTAGGCTCC
AATTCTCTAGTGGAATTTTCCATTATAATTTAATACAAAGTAACAGAGTAATTGGTGTCA
CGTGTAATTACGGTTACTCAAGTATACTTTCAGGCATGCAAATGATTTGCTATATGTTGG
TTATCCTATGCAAATGTACCATGTGGTGCTTAAACAAGTTGGGAAACATGAAGGGAACCA
AGAGGGATTAACAAAAAAGGGAACTCCACCAATGTGCATTTCTTTATTATGAATGGACAT
TCTAGGTGCTGGGAGTTTTAGGATGAATTT
>uce-160_Coregonus_sardinella41_71 |uce-160
CATTATGTATATATTGCACCATTTGTTGAAATAGAAATACAGGAAGTAATAAATGAACAA
AAATATGAAGTCAATCTTTGTTCTCAGTAGACATGTAGGAGTTCAAGTCCTTCAGTAGTA
TACATTATGTATATATTTATACACTTAAATCATTTTTACTTTTCAGTAAAATAGCTCCAC
AAAATATGACAATATGCCATACTTAATGAAGTAAGTCACAGACTTATTTTAGAACGGAGG
AACACTTCCAC
>uce-120_Coregonus_sardinella41_71 |uce-120
GTCTGTCTCCCCTCGTCACATTTCAGAATATGTTACCCCTGTGATACCGGGGCCAGACTT
GAAAGGAAGTATTAAGGACCTGAGCTTATACACTGTGCCAGATTTTGTTAAATAACCAGG
AGATGTTGATGTCAATTCATGGGTAATTGTCCCTTGTGGCACAGTGCTGTTGAAAGTCCT
GGAGCAGCCTAAGCTCAAGATCACTGCAAGTGTTAATCTTCTTATGCTTAAGGTTTCAGG
TTTTCTTTTGATGTTGCTAAACATGTTGACTCCTATCTCAGCACAGAAGGCAATCCAGAC
GTAGCTATGAGCAATAAAGCTTTTGTCTGTTTTTTTTTTTTTTGGTGTCTTCGAAGAATT
CC
>uce-647_Coregonus_sardinella41_71 |uce-647
GAAAAATAAAACAGCATATTTACTTTTAATTGAAAGGAAATTAAAGACGCATCCACATCC
GCAAGTGACAAAGGAAGATCACAAGCCTTTGGAGCGATGATAGCTTTTGTTTAAGATGGA
TTTCATAAAGAAAACCCCCTACTGATAATGATTTTAAAAAAATCTTGGACATTTCTCCAA
ATACAATTACCTCTGCATCACCTGATTCAATCAAATGCATTTGCATTCTGTTTGCATCCA
GTGTTCCGTGAACCAGTAAACAAGACAGGGGGAATAAATCTGATGTGTTTTCATGCTTGT
GGCTGCTCCTCTGTTTGCTACATTTTATTCAGAATATTTGAATTCTTATGAATTTGTAAA
TACTTCACAATGTACGAATGTGTGGATGAATGTGTTTTGAATAGGGGGCGTCTTCTTGAG
TCAAAACAGGAAATACTATCCCACGTTTTGAAACAGATGTTGCTTGGCTGGTGAGTACTT
GAG
>uce-737_Coregonus_sardinella41_71 |uce-737
CATTACAAATGTGAAATTTGATAATCACACAGCAGGGAGAGTCTGAACTCATAATAAACA
AACATGTTCCTTTAGATGCTTTAACAACTTGCTACAAGAAATAAGGTCAAGCCTGTTGTA
AGTGATTCCTCCTCTTCTCAATCTGCTCCAGTATGTGCTCTCACTGTACGAGGAAGCAGA
CGAGGTTCAGTCAGGAGAGATGGAGTTAGATAGGGCAGTCGAGGTAGGAAGCGTTTTCAC
ACCACCACAATTACAGAAATCATCATTACATTGCTCACTCTAACTCGAATACCGATAGAA
GACCAAAAATTATGCGAAGGCTAGGAGGAGAAAGTGGCTCACTTCTGTTTGCTAAATTAA
TCGCTTCCTAAATGGCTCCGGGCCAGGCAAAGTTAACATTTGCAGTTTCAAAGGTTTTCA
GTGCTTGCAATGAGCCATGAAATTACTGCATGCCGTCGAAAATGGCAGCTGATGAAAAGC
CCAAGGACTGCAGCGGATCCCACAGGCAGAGAGAGAGAGGCTTGGAAGGGAAATCTCAAA
CACAAAGTCTCAGTCATTTCTGATGTGCATCATGGATGGTGAAATTCACAACCAAAAACT
TTAGAA
>uce-567_Coregonus_sardinella41_71 |uce-567
GGGGCAGGGGACAGGGTGGGATTGGGGTTGTAGGGATGGCATGACAGAGGCAGAGAGGCT
GGAGGGAGCTTGAGTTCAGTTCAGGGGCCTTTTCCAAGTGCCCTAATCAGACAGAGGGAA
TGAAAAGGCTGATTTTCAGGGAATTAGCATGATAAGCGAGAACACAAAATCAATCCCCAT
CCTTGTGAGGCCTCCTCTGATTGCTTTGAACTGTCAAAAAATGGCAGAATCAAATCGAAA
GTGCTTGAGGTTACGGGAGTGATTTGTTCAAGAAGAGATCGCTAGAGCAATTGACACAGC
TCTTGAGACAATAATTAGGTTATCAAAGAGAAAACAGTTCAAGTACCACAGGGGTGAAAG
CCTATTTGCATTGGATTTTCATACAGACAGAGACACACCTCTGTTTTAAAGTCTCCATTT
TTGATATACTCGAGGATTAAGTTCAGTCTGGGATTGCCTCATTATCATCTGAAAGTTTGT
TGCCTCTGTTTGCAACACTTCATTATTAAACTAGGGGCGGGGAGATCGAGGGTCAATTTC
CTTCTCATTTACTGATTTAAAACTCAAAATGTGCTCTTAAA
>uce-140_Coregonus_sardinella41_71 |uce-140
GCCGTGTCACAGCTACCCGCATCCAACAAACAAGAGGATGGAAAAAAACAGGAAATATAT
TTTGCATATTATTTTAAGTAACTGTTCAAATTTCATTTCAGAATGGTAATCCACAAAACA
AATATGTAGCGGCATATTTTAAAAAGGGAGGCTCCGCTTCAATTTCCTATTGTGGCGCGC
GGCGTGTGTTTGCTCTTTGTGTCGGTTTGAATTGATTTGCACAGCTCGGCAGACAGAGGC
TGAATGCTCAGACCAAGAATCCATAATTTCATATGATCTGATAGTTCTGCAGTATTAGAT
TGATTTTTTTTTTGCTC
>uce-980_Coregonus_sardinella41_71 |uce-980
TCTCTCTCTCTCTCTCTCTCATCAGTAACTGAATGCACAAATTACTCTCCCCTCCACCTT
TAACTCCCACTAAATCTTTCCCCTTTTCCACTTTGCTGAGCCGGGATATTTTATTCCTCC
ATCAAATATGCAACCCATTAATTAAGTTAAATTACTCCTGACTGCCAAATATCCCCTGCC
CCAATGGGTGTCAACACAGAAATGCATGACTGTGAACCTGCAATGACACGGCCGCACACT
TAAACATGAGTTACAGCCTTCCTCAGCTTCCATCCGCGGGCATATTACCAGACACTTCAG
GAGTGCTGGAATTAAGCACGGTTCTCTCCTTCCCCTCCCGGCTTTTAATAAGTGCACAAT
GGATGACACACGCACTTTTGACAAAGAGAGGGACTGATATTTTAATTATACACTTTTTTC
TCTCCGTTCTCTCCCTCTCTCTCTCTCTCCCTCCTCTTCATCTTTTAATTG
>uce-852_Coregonus_sardinella41_71 |uce-852
AGCCTGCAGGCATATTGGCGGAACTACAAATGGATGCTAAGATTTTTCCGACAAAGCTCC
GACGATATAGTATCTCCCTTTTATCCCTTCTACAAATCAATTCTGGGCCTTACAGCGAAA
TCCCATAAAATAACTTCAAACACCACTACTTACTCCGAAAATTTGTATTATGGCTATATC
TCTTTGAACCTTTACCAGTGAAGTTTTGGAGGAAAAATGATTTAAGCGTTACCTGCTAAG
ATGTTGGCCTGTCAGCACTTCACCTCAGTTTTTCTTGACATATCAACCTGCTACCTTGAC
TCTGTCTCCCTCCTCACTCTCTCTCCTGTCTGTCTGTCTGTCTGC
>uce-808_Coregonus_sardinella41_71 |uce-808
CCCTCTAAATCTATGTCTTTTATCACAATCTTGACCCGAAGAAAGGAATTCTCACAAGAT
ATCAAAACAAAAATCTATATTTAATATGGGGGCAATTACAAAGCGAAGTTAGCTGCACAG
GGCCATCGTCACCGGAGCGCCTGTTTTTCATCACATAGGTCATTAGACGATGATGGATGT
AAACCTATAAAGTATCTAAACTGGACCTTTTAACAAACCATGAGCAATACTATCATTTCT
CTAATAGAACCTGCTGACCGTGTCATTCCCTGCTGCCATTTGTCATTTTCCTTGTGAAAT
AATCAATATCCAGGCGCTTTGAAATAAATTATAAAAAAGCCAGAGTAGCCTACGGGAGGA
GCAACAAAATAGATTTAAGGGATATTCAAAAGCCTATATTGCCTTACAGCTTATGCATAG
GCCTCCTGTACAT
>uce-597_Coregonus_sardinella41_71 |uce-597
AACGTGCTTCCATCCCTTGCATCTGGATCATGTGGGCCGGAGCACTAGTTGGCCACGTGG
AGGCAGATTGATGTCATTGTCTCGGCACACTGACCTTTGCTGTAATACCCACGGCAGACA
TCGCAAACTCTCACATCAATTTAGCCCAATTGGATGTGGCATGTCTTGGCTAACTCGATT
TGTGGAAAATGCACCTGTCTCTGCCTTCTCTCCCTATAGATTTCGCTGAAGTGGGGGTGG
GAAGAGGGTGGAGGATGGTGGGGGAGGGGGGAGGAGGAGAGGAGAG
>uce-1200_Coregonus_sardinella41_71 |uce-1200
CCTCTGGCCAGATCGATAGAGTGGTCCTGAGGACATATAGCGGTGGGGAACGGGCACTGC
TGCACCAGATCAGGGGACACAGGGGGAGCAGACGGAAGAAAAAGTGGAGATCATAAGCAG
ACCTCAGCTAGAACGTGGGGGAAAAGTCATTGCTCGAAGCAGGTTGATTTCATGCCCCAA
TGCTGCGGCAGTAATTGCACCCAGACCCGTTTTATTGCGAGTTGATTTTAAAGAGGGATG
AATGGAGAAACATTCTGTAAAGTGTTTATTTTGGGGGCTGACCTTTATTAACCCGTTTTC
CAGGCGGGTTCCCCTGAGGTAGGCTGGCCCGGTGCTAGATTAACCCTTGCAGGCCCAACA
CAGCCTAGCTGAGCCCCATCACCGGCAGGCAGGAAGCAGAGGATCACAGGCAGATTGGGC
CCTGCTTCAGCTCTCAACATGTGTCTCATTCCGAACCCCCCC
>uce-990_Coregonus_sardinella41_71 |uce-990
GTAGTTTTAACATTGACAGTTCTAAAGATCAATGTCATAATGCAGAATTCATAGTTAATC
TATTGTGGTGATTCTAATGTGCAACACAAGTAATCTTTCTCTTCCTCCTCTTCTCAACAG
GCATTAAGCCCTTCCAGTGTGATCGCTGTGGGAAAAAGTTCACACGGGCCTACTCCCTAA
AGATGCACCGGCTGAAGCACGAAGGTAAACGCTGTTTCCGGTGCCAGATTTGTAGTGCCA
CATTCACGTCCTTCGGCGAATATAAGCACCACATGAGGGTCTCCCGCCACATAATCCGC
>uce-469_Coregonus_sardinella41_71 |uce-469
AAAAATGTCAAGAGGGTTGGTGACGCTCGTCCCTTATTACTAGAAACAGTTACTCGCTAT
GCATAACCTAGTTGATAGTTAAATTTGCTATTGCTTTTTTCTTGTCTTGTTAAACAAAAT
CTTTAAATCTTTTTCAATAAAGTTTAGTCTTAATAGAATGTTATAACAGTTGTTCTGGTT
CAATATAACCTGTGATAAGTTTGTGTAGTTTTAAAGCCACTCCGCACCCTCCCTCCACAC
TACCGCTTTGTGATGAAACTTTATGCAAAAATGTGGGTCTGAAGCATAATTTTCAGTTTT
CAAACATTTTATAACATCCAATTTTGGAGGCTCAGGCACCTGAATTCGATGAGCAAATGT
CCATTGTATTTGAGGGTCATTCATTGCACTGGACTAATCAGTCAACTCACCTAAGAGTCA
AACTTATTTTTAGAGAATCATGTTTGAAAATTACATAA
>uce-879_Coregonus_sardinella41_71 |uce-879
AATTGAAATATTGATGTGGAGTATCAAAGCCGTGCGTAGCACTCCTGTGTTTCCAGAACT
AACCGCAAGGCGCTTTGATCACACCCTCCTGTGATCTGACTTCTGAAGTTGTTAAGAGTG
CCGGAAAACAAAATGCAAACAAACTTCAAGTGCACCTGGTATTGATAAAAGTTTTCTTTG
ACAAGTGGAGATGTTTGCTGTCTGTCTGTGGCTG
>uce-201_Coregonus_sardinella41_71 |uce-201
GCCTGAATTCCATTAGACATAATAGACCAGGAAGCGGTGGTGCTGGGGTGAGGTGACCGA
ATCAAAATGGCGTTGTGTCAACGACACCGACATGTATCTTGGTGCTCATTATACTCCTTG
AACAGCACCAATCTACATCTGATGCTGTGACTAATTCGGCTCCCGTGTTGTCAAGAGACA
TAGGAAGTGGCCCCGGCCAGATGACAGCAAGCCTGTCAGTTGCCCAGGCATGGAGGATTC
CTCCG
>uce-1211_Coregonus_sardinella41_71 |uce-1211
AGACCCTAATATGATTGGATAATCCTCAAATCAACAAACATGGCACCTCCCTTCTGCCCT
GCCTCTGCACACCTGATTGGTCAGGCCTAGACGGGCAGTGAAACTGATTGGTGCAATTCT
TCCTGACAGGGAGACATCCATGAGGATTTCTGCACTGTGTGCAGACGCAGTGGCCAGTTG
CTCATGTGTGACACATGCTCACGTGTCTATCACCTGGACTGCCTGGACCCACCCCTGAAA
ACCATTCCTAAAGGCATGTGGATCTGTCCCAAATGTCAAGACCAGGTAAACACAGCACCC
AACCTACTGATCAGGGGGGGCT
>uce-957_Coregonus_sardinella41_71 |uce-957
CTCTCTCCAATTCACCAACAAATCCAGTCAAAGTAGAAAAAGTCACTACAGTTTGTCACA
ATAAAATTGGCCTCTAACTTCCTCCCCATTTCTCTCTCTCTCTCTCTTTTTCCTTTTTGT
CATTTGGAGCAAGTGCCCCAGTTAAGAAATTGCTTACATCCCACTCAGTGTGGGACTGGG
TGGGTTGCTTCCCACAGGGTATGTACCAATGTGCAGAGAGCGCATTTCGACAGATGCCAT
CAGAGAACAAGCATATGAATTACCAGGCAGCCTGCCATCTAGCGAGTTCACACAGAATGG
CATTAATACCTGATGAAGAGTCAGACAACAACACAACAACAACATGAAAGCCGTGGCAAC
TGGGACCCAGGTAAAGGTTCCATCACTGATATATTAATGGTTTTATTAACAAAGACTTCC
AACTAGCAGCTAGCGAAACCCCTCAAAAGTTACAAT
>uce-701_Coregonus_sardinella41_71 |uce-701
TGTGTTACTGTTCTTTTGAAGTGTGTGAGTTTTTGTTCTGTTCTGTTTTTGATTGGATTT
ATCTGTTTTCGTTTTGGTTGGAGTATGCTTGTGTGCATATTAGTTACTTTGGCCTCACTA
ATCCGCATGCCTCTTGCTGGTTCCTGTCCTAACAGGGGGTGTCATTTGATCAAGTCAATA
ATCTGCTGATTGAGCCTGCTCGAATTGAGGAGGAAGAGGTCTGTACCTACTCTCTTTCAC
TCCATCCACTCCCGCTCTCTCTCGTTCTCTCTCCTTCCCCCACTCACCCATTCACCCACC
CGCT
>uce-660_Coregonus_sardinella41_71 |uce-660
TCCTCACTGTGACATGAACAGCAACACAACCTCTAAATACGCCTGTACGCAAGGTGTTTT
TTTCTACCTACCTATCTTGAACCTCGGGTTTTGATAGAGATCCTGTTCAATTAAGTGCTA
GGGCATTATCCTGCGCATTCTCCCAGTCACTTCTTTAATTTAGTTGTTATAATTAGGCAT
TAACTGGTGTCAGTTCTGCGGCCACTAACAGCCCACTCAGTTCTGCTTGTCTGCATTATC
ACAGTTTGGGGGAGAAAGTAAATTATAATGAAGGACTATATAGTCCAATTACAGATAAAA
GCAGCCAAGTGCAGTGCTGTAATTAGGTGCCACTACCTCTCCTTCCTTCAGAATGGCATG
TCCATGGGAATACCTAATAGCCATTTTTATTACTTTTAACCCGTTACTCATGTTTTTAAC
CCAAGGACTTTCAATCATAGAGACGGGCCAATGGCAAGAGCCCCCTCTAGCACTGCAAAC
AATTATTGTA
>uce-833_Coregonus_sardinella41_71 |uce-833
AGTTTGCCAAAATTGTGGTTACATTTTCTTTCTTAAAAAGGGAACAAATAGATTAAAAAA
CAGCTTTAGAAGTACAATTTGGAAATGTTCTCCATAGTCAAAGAATGCACTGCTATATTT
AACTAATTGAAGTGTATAAACATACATGCTGTGTGCTAGATGTTATGCCTTTACTGCCTG
TGTTCTGTTTGTCTTGTTAAATGAAAACCTTTTGATTATTTAATCTAATCACAGTCTTGT
TTTTCCAGCCACTGAGAACCTTGGGGAGTGTCAGTCAGGACATGGGCTGAGCCTGGGGTG
TGGCCTATTGTAGGCTCCAGGGCGGAGCCTGGGCTCCATGTGCACTCAACATGCTTTCCC
TCCTACTGCTGCTGAACAGAACGACTGTAGTTATTAGAAGGACCATAGCACAGAACTCCA
ACATGACATCTGACTTCTATGTACAGTAGTTCTAACAGCAGCCAGGAGGAAAGCATCGTT
GGGGGTTACTC
>uce-733_Coregonus_sardinella41_71 |uce-733
AACCCAGCATCTCTTAAAGCTCAAGGGTACCCCACTGTACATATGTAGGTATGTCAAGTA
TGTGCGCATGTTATAGAACGTATGAGGAGTATGTTTTCTAAGCCTTCTCTCATTTTTTGA
GGCATACTGTTACCTGTTGTGGATCTGAGAGTTGAAGTGACAGTGGAGGATGTCATTGAA
GGTAAGCAGTCGTCGTCTTGGGAATACCCAGCCTGAATTGCACGCAGGTAACTGTGGCTT
CGAGTGCGGAACGAGCCAGGCAGGTCCAAGGCCTCCATGGCCTGGGATTCTACTTCGCTA
AAAACGGACTCGCAAACTGACTCAAACTGGCCATTGACCTCAGTCTCACTCACCTGAGAG
ACAAAAACAGGAATAGCACTCCTTAATTTTTCCTCTTCCTTTCTCTTTCTCACTTTGACT
CTTCCCCTTTGTACAGTAAATATGAAGGAGTGTTAGCAGGAAAAAAAGGCACTGGCAATT
TTGACCTTTTTTAAAGAAACTTTGCATGAAAATTGTTGTTTTCTTAAAAAAAAGCAGATA
AAACAACCAA
>uce-943_Coregonus_sardinella41_71 |uce-943
GGACAGTCAAAGGGGAAAAAGAAAAACTATTGAGCAGGCATTTTTGTCCGACTCAACACA
CAACACCTTATCTGAGAGGCAAAAGAAAATGGTGCGCTTTGGGGGCCACTCATTGGAAGA
GGACGCAGAATGGTGCGAACCCCAGGTTAAAGACTCTGGCGTTGATACGTGCAGTAGCAC
TACCCTAAACGAGGAGAATCAGCATAGCTATAGTGAGAAGGTACTGGAGACTATGTAGCC
AAACTATCTGCATTTTCTTCTTTATTTGTTATTTTATTTTCTTTAACTACCT
>uce-787_Coregonus_sardinella41_71 |uce-787
CTTCTCAGTTGGTTAAATCATATCGGGGAGATTTGCATAAATACAAACCATCAAAGACTT
CTCATCTTCAAAGGGGTTTTTCGAGACCCAATAGGCTTTGTACTGTAATCATCTGAGGTC
GCAACCTCACAAGAGACACGTTGCTACGGCAACATAAAAACTAACGCTAGCTGGCTGGGG
GCTTAGCACAATATTACCCCATTCCCCTTTTCCCCAAATACACACACAGACACACGCACA
CACA
>uce-982_Coregonus_sardinella41_71 |uce-982
GCTCCCCAGGAAACTTGATTTGTGTGACTGAGCGCCATGATGATATCACTTGCCGGGTCT
GAGGATAAAATGTCGCTTAGTATAATGTGATTGCCCTTAAGGTACGAGAAGGTGAATTAT
ATTCTGTGATTTATATTCTGGAAATTAATGACTCACTCATTTTCTAATTTAATTCCATCT
TCAATGGAACAATGTTCACTCTGAGCCAAATTGGCGAATAATGTTACTAATTCAAATGCA
GATGTAATTTCAATTCGGGTTGCAGTCACTTGTGATGGACGAGTCCCTGCTGTATGTTCC
ACTCCTATCTCACCATCTCACCAATTCTACTGCAGTTGTGATAATAACCTGGGCAATAAA
GGAAGGAG
>uce-864_Coregonus_sardinella41_71 |uce-864
ACCTTCTCCTTTGATGTCCCCCACTAACATCCCAGGCAACAAAGCAGACCAATTACAAAT
GAGCTAATTACTAAATTGTTGATGGAGCATGAAGGGTTCATTCAGTCTGTCGCAGGAGCC
ATGACAACACTGAATGGAGCCATTGTGGGGCCCCCGCGCATCTATACAAGTTGCCATTCG
TTTTTGACGCTCTTCACACAAGCCTATCAGGCCCTTTCACGGCAACTCGGTAAGCTGAAT
AGGAGATTTGGGTGTAAATCGGAGGTCATTTACATCTAGAGTTAATGTAGCCAGACGCCT
>uce-47_Coregonus_sardinella41_71 |uce-47
GTGAAGTGAGAGAAAGAGCTAAATAGAGAGAGAGAGAGCGAGGGATGGATAGAGGGAGAG
AGAAAAGAGAGAATGAGAATGTATATGCTGTGGCCAGTGTTGTGAGACTGAGCAGGTTGC
TGTCAGTTTAAAGATGACTGTAATAAAAGTGACCAAGAAGATGGATCAGGTGATTTTGGC
TTTCTAATCAGTCATCTGTGAAGAACACACACACACACTCACACACACACACACTCACAC
TCAC
>uce-685_Coregonus_sardinella41_71 |uce-685
ATTTCCCGGGTTTGGCGAGGGGAGCGAGGAACATGTTTATTTGTGTGTCTGCACATGCCT
CTCCAGCGATTCTCTCTGCTCCACTCACCCAGCTGCTGGCTGGAGAAGTGATTCATGGGC
CTGACAGATGCCTGGTGCAGCTGGATCTGTCCTTGATCATCCCAAAAGCCTGGACAGCAC
TGTCATTCACCATTGCCCAAATTATCTCTGTATTGACTGCAGAACCCTCTGTGACAGCGC
CGTAATGGCTAATTACCCAGGATGCTTTGGGTACTTTTAAACCCCAGAGTGTTCTCCCTC
TTGCCATGCTGCTGCTGCCGAGGCTTGCTGTGAGGGGCACCTTTTCCCCTGTCCCCACAT
GAGCACCGTTTCCTAAGGAGGCAGGGACAAA
>uce-311_Coregonus_sardinella41_71 |uce-311
TGTTTGTACAGCCACTGCCGCTTCCTTTGATCACTTCGCTGGGGAGAGCGGGGGGTCGTG
TGTCGCTGCCAAAGGTCAGCAATATATTACACTCCTAAAAGTGATTACTGAAATTCTTAA
GTGAAACCAGTCTGCTGCCAGGGTGTGCTGTAATCCCCCGCGGCTTTGTCTGGGACGCAT
GGGGGCCTCC
>uce-167_Coregonus_sardinella41_71 |uce-167
GCATGGGCTGTACTGGGCTATTGTAAGCAGCTGGGAGAATACCCTACTTCTTTTCCTCGA
TTTTCTCTACTCTCTTTTTGCCTCCTGAAGGACTGAAGAAAATTCGAAATCCGGATCGAA
TGTACAGATCAGCTGTGTGTTATGCCGGCCATGCTCCTCCTAAGAGTATCAGTGATGACA
CAGAGATGAACAGTAAGAGAGTGTTATTAATACTGCATCCTCCCGTGGCACTGTGCTCTG
CTCCAAGAGCCCACTAGAGCTGGCACATCTATTATTCATTCATTGATTCATTTATTTACC
TCTTG
>uce-407_Coregonus_sardinella41_71 |uce-407
CTCTCTCCCTCTCCCTGAGTAAGTGAGTTCCATTGGGGGGTGCTCGCAGAGTGAAATCAC
CTAGGGCGAACACTTTATTATCTGTAGTCAAAGAGTCACCACAAATACCATTCTACACAC
ACAAGTGTCACTTTCCATTTGTCTGCTCTCGAGCTGCATTAGGCCTAGAGCAGAGCCTTG
TCTCAAACGCGGCCGGCAGAGGAAAAGCAACAGCGTGGGAAAGCA
>uce-915_Coregonus_sardinella41_71 |uce-915
ATATAATAAATAAGAGCGAAGCTAAAATGGAGAAGGGTTAGTGCCGCCTCTTGCGGCGTG
GGTGGGGCTGACAAGAATAGACCACATTATGCAGTTCATTTAGTTAACAAGTGAAATAAT
GGGGAAGCGTGCAGTGTGAATGCCAAGAGAAAAGGCACAAAACCCTATTGAGAGCTCTTA
GACGCTCACGGCGTAACCGTCACATGGCCGAACCTGGACTACAACTATTTAAAGAGCGTC
AGTGTCCTTTCAGCACCACTCCGCTGTCCACCCGCGAAGCAAGCAGTTCATTACGAGACG
AGGCGCTGACTGAAAAAGTTGACC
>uce-396_Coregonus_sardinella41_71 |uce-396
GGAGGGAGGGAGGGAGGGAGGGAGGGAGGGAGGGAGGGAGAAAAGAGCTGCCTGCGATAT
TATCCATGTGCCTCGTCAGCGAAAAATGCAGTCCCAGTTGCACAAGCACCATGCCAGCAC
AGAATGACAGAGGGTACTGTACACCGAATCACTGTGTAGTAGAGAGATAAAGAAAGAGGA
GAGAGAAATAAATAGTTTGAACAAAGATGCATGAAAAGAACAGAGAGGAGAAGATTGATT
GAGAGAGCAGAAAGAGGTAGAGCGATGTGAAGACAGAGAAAGCGTGATAGAGACAGTAAG
AGAAGCGTTACAAGGAAACCCTAAAAGATGGGAGTAGGAAAGCAGAGCGTGCAAATACAA
ACCGGGTCATTGCTGCTTAGCTAATAGGGGCCAATTCGCTGCAGGAGAGAAATGTCGAAC
ACCCCAAGTTGTGTACAATACTGTAACATTCTGAGATAACTGTCCTATATACACACACAT
ACAGTACAACCTCCACACACACAAATA
>uce-113_Coregonus_sardinella41_71 |uce-113
TAAGTGACTGTCACTTGAGGAATAGTAGGGCCAAGTCTGCTGCCGTTTGGTGACAGCAGA
GAGATAGGAAACTGTCTATCTGAGAACACATCAACGCAGTGATTCCTGGGTGAGCATGTT
GTTCGACTAGGGCCATTCCTTCTCATCATTAGGCGGCACCGCATGGCAAACGGGTGGCGT
AGGCCCTTTTTTTCCATGCGGCAGGTTCACAGCTCCGATCTGTCACCCTTCGCTCGTCCT
AATGTGCGAAAGCAAGACGTGTTGCGCCTATTAGCACTTCA
>uce-1251_Coregonus_sardinella41_71 |uce-1251
TCTCTCGCCTTATCAAACTACAGCGTGGAGAGGTTGTTCATTAGCCCATTAACCACCTAC
AGTACATCACTTTTTGGGTGTGTGTGTGTCCCGATCAGTATTTTAGTTGATTCCAGGTGT
TCGATGTTTGTGGCACATTTCTTGGCTTTAAAGCACAATAAAGTCTGAGAGGCTTAATTA
AGGGGACAAGGGAGGGAGAGAGACATGGGGGCCTGTTTATTAGACAGCAAATAGACAGCA
AGTGGCTTTACGGTGTGGAAGGTCATTGTTGGTTAATAAGTGGCCACATTGAGTGCAGGC
AGGTGCTGTGTTAACACCTCTTAACTCGGCTTTCCAGCAGAGGCCATTCATCAAGCCAGT
GTTAAT
>uce-585_Coregonus_sardinella41_71 |uce-585
CCGCACTACAAACTTTATCACGCATACACTGCTAAGCAAAGACTGGATATCGGGACTCGT
TTTGTTGTTTAGAACCTGCCTCAACTCAACACCACATTTACCTTCACGTGCAGTGACCCA
TACATGGTGTCAAATGTCTCCATCTCTTTCTCTCTTACAGTCTCAGGGCTCACCATACTC
AATGAGCGGACAGCGCAATGTCAGAGCGCTCTGGGCAAACTGCAAAGGGGAAGGATGGCA
AATCCAAGTATGCGTCTCTCAACCTGTTTGATACCTACAAAGGAAAGAGCCTTGAAGCAC
AAAAGCCTGTTGGTGAGTATTTTTCTTGTTTCCATTGTCCAAGTAGTGTCTTAGTGTGTG
GATAGCGCAATGCCTCCCCTTTTAAACGTGGAACCGTGTCAGGTGTTGACGTGAGGTGCT
CAGATC
>uce-1071_Coregonus_sardinella41_71 |uce-1071
CTTGCCTTGTGGCTATCTTGTCCCTCCATCTTCTCTCGGAGTGTGTCTATTCTCTTCCCA
CCTGGCAAGCTTCCTTTCTCTTTGTTCCTTGTTCCACAGTTCTGATCCCGATGGCAAATT
GATTTCGACAGTGTGAGAACAGACAGACAGAGACAGCTCCCTACCGGATAGCACAGGGGT
TTCCCGTCTCGTCTCCCTCTCTCTTCCCCCCCCC
>uce-276_Coregonus_sardinella41_71 |uce-276
CGCTCTCGGCGTAGTTCTTAGCTCCGCCCTCCAGCGTGCAGCTGCGGCGCGGTCGAGAGC
TCTCGCTCTCCCTGGACGCTTTGTCCCTCTTGTCTCGGTCTCTGTCCCGCTCCCTGTCCC
TGTCTCGGTCTCTGTCCCTGTCCTTCTCCTTGTCTGGCTTGTCTTTGTCCGCGGTCATGA
TTCGCCACGTGCCTTCCTCAGTCCTCTCACGGCTGGGCCTCCGTGAAAGGTAGACTGTGA
GCCTGGGCTTCAGTCTTCTGAATTTACCAATCAAATCCAGGGAAAATTCAGCCACACCAA
CAACCCCAGTGTTTCAGAGAAGCTGTGAAGACAGAAGACAGACAGGGG
>uce-498_Coregonus_sardinella41_71 |uce-498
AACAACAATACTGAGCTCTCCCTCCCTCTCGGTATTGCAGATCAAAGTGCTTGCCGTGTG
GACCAGATCTCAGGGGCGTACGGCTGGTGGGGGGAGCGTACCCGTTTCCTCACCTCAATC
CTTTCCTGTCGCACTGAGAACTATGTCCCGGGACTGCACCTGCTCACCTTCCAGCACCCC
CGCAACGACTCCCAGCCTGACAAGGTACAGAGGCCCCGCGAAGTAGGGTTGTCACGATAC
CAACATCAGGATACTACGATAACTGATTTTCCATAGCAAAAAGTTAAACACAAAGCAGAC
TCTTTGGTCCTTTAAAAACGTACTGTACGTAAA
>uce-46_Coregonus_sardinella41_71 |uce-46
TCATCTTAATGACCTTGGGATCCAGGATGATCTCGGAGCTCTCCTCGTTGACGATCCCCG
TGCGGAAGTTCATGACCAGATCCACGAGGAAGATGGTGTCTGATGCTACGTTGAATATTA
GCCAGGTGGTGGTGGTCTGCTCCGAGAAGAAGGTTATTCCTACAGGAATGATGATCAGGT
TCCCCATCATCATGACCAGCATTACCAAGTCCCAATAGAACCTACAACAGACAGAGAA
>uce-692_Coregonus_sardinella41_71 |uce-692
TTTCTCCCGAAGACTTTGTCCGTTAAAAAGTTAGGCGACACAAACATAGAGTTGCAGATT
GCGATGCCCATTATGACAATATAATGTGTTGTTGATCCTGTCTGCACATATAGGGGGACG
AGGAACTTAATTAGGGCCTTGACAAGCCTACTCTAGTAAAGTGATGAGATTAATCATAAT
TGGTGTCACTGTGGATTAGCGCTCGCTCCGATTGGCCGCCCCACTGGCAGGTCAGGCCTC
GCTAGTGGAGACCC
>uce-1042_Coregonus_sardinella41_71 |uce-1042
TTGACAGCAGAATGGTGTCATAGGACCGAATGGAGGAATTTCTCTTTCTCTGTCATCATT
AAGGGGCTTCCCCCTATGGTGAGGGGGATGAAAAGTACGATTTAATGTTCTCAGAAGACT
GGCAGCAGAAGAAAGGCTCAAAGCCTCGCATGCTGGTTTCTGAGTGGGTCACTCCAGTCC
TCGCAGCGAATGGGATGTCCCTGTGGAATTTGCCATAGATCGGTCTGAAAGGAGAAGGAT
>uce-392_Coregonus_sardinella41_71 |uce-392
GCTAATTCAGCCAGCACTCCCCAGCATGGTTCTCTCTCTCTTTCCTTCTCTCTCTCTCTC
CTCCCTCTCTCACTGCGATCCCGCTCCTTCCCCTCTGGGACCTGAAGATTAATATTCCCG
GGCCCAACAAGATAATTACTGATACTAATTAGACATGATTATGTGAATTTGATACACTTA
TTACTCCCGCTAATGAGAAGGACGTCTTATCCTAACAAGAGCGCCGCGGCGCTTAGTTTA
CTTTACACACGGCACACAGTATATTATATA
>uce-192_Coregonus_sardinella41_71 |uce-192
TTTCTGTGTGTGTGTATACGGCCTGGGCTCAGAGGCATAGCGTTGGGTTGCATGAGGGAG
CGTGGTGGCAGAGCACTCCTCTGATGGACCAGATCCAGTGTTCACTGAAGCCTTTCGCAT
ATATATAGAACTTCTGAATATCTAAACCATTATTTAGCATCCAAATCAGTTCTGCTTGTC
TGACTGATGGACAATTTCAGCGTGACCCCAGTCTCTTTGCATGTGACCTATACTGTCTAG
ATTCTTGCATATTGTTTGGATGTTCACATTGACTTCTCTCCCTTTTCTGTCTTTGATCCT
TTTAACATGCTCTTTGTGTTGGAATTCATGAAATATTCATGTTTGGACTACGGTTTTTCC
ATATCTTTATATACAATTATTGGCACCCTTCCTGTTATGTCAAGCCATCTAATAGTGGGT
ATTACGTTTATTTAAGTGTGACTTCAGATTTTTTTGACATAGTAATTTTGTGTCATGAAT
TGATAGGGTGATACATTATGAGGGAGAGAT
>uce-368_Coregonus_sardinella41_71 |uce-368
TCCGTCATCCACTGGGCCACATTAAAATTTAACTCTGGTTACCGAGTGTGGTCATTCAAA
CTTTTATCTCAAACCTTCTCTATCTTCTTTTCATTAAGTTCTCAAGCGCTAATAGCTTCT
GAGCTCCCCGGGTAAGGATGATGTTCTGAATAATGAAAGCTCATTATTTCTCCACAGAAT
GCTTGTTAATTCAAATGATGATATTAAAACTATAGTAGCCTTTGGCAGTGGGGTGATTTC
TAGCATACTTTATCATGTATCAATATATACTCTGTTTGTCAAAACTGCCCAGGGCTCGGG
CTGACATTCTCTCTCCGGAGGAGTCGAGTGCTTCAGCAGGCCTCCAGACTACTCCAAGGT
GACAACTCGCAGAGTTTGTGCCTTTAGGAAACAGAGGAATAGAGGGAGGACGAGAG
>uce-249_Coregonus_sardinella41_71 |uce-249
GAGAGAGAGAGAGAGAGAGAGAGAGAGGGGGAGAGAGAGAGACCGGGCTCAGGCTGGCTG
TCACATCATAAAGGATGCAGTCAGAGGGAGCAGACATGATTTCATGGCTAATGATTCCCG
CTGCACTAATATCAGTGTGGTCTGCAGTGGGGATAACCAAGTTGAGCTGTCTTAGCTCAA
ATGATTCAATTAGGGCAGCTGTCCCTATTTGTCATGGCTCAACAGGCTGCTAGATTACCT
TTCCACTGCGAATACTTGCCTCTGCATTGAACTTACCAGCTCAACAGTTTCAGAAAGAAA
GAGGGGAGTGAGGGAGAGAGAGAGAAAGAGGGAGAGGGAGAGAGTGTGTGAATGTGAGTG
GGGGATAAGCGG
>uce-187_Coregonus_sardinella41_71 |uce-187
AGCTGCTTTAGGAGGATTAGTCCTTAGTCATAATTGATTGGTAGATATGTTAATGTTTGG
AATACGCTGCGGCCTGCAGCTTTACGTTAGCAAACGAGCTAATCATCAGAAAGCTGGCAG
CTGAATAAAGCCAGGTGGTGTGTGTTTAATCTGCCGGGAATGGCATGTAGAAGCCGTCAG
GGGGGGGTTGGCAGCTCTCTCTCCCAGTGGCAGGAGAGAACAAACATAAATCTTCTTCAA
CAATCTATTTTCCATCATACTTATTCACAGGGGACATCTCAAAGTGGTCTTTACCCTTTC
TGTCAATGGCTGCCCTCATCCATCAATTTCATAGAGAATTATACCCCAGATCGATGTAGT
TCACGACCGGTAAGCATTTGTCGAGCCCTGGTGTATGCCGCCTCACTGCCTTGCTCTCAG
TGTTCTCAGGCT
>uce-607_Coregonus_sardinella41_71 |uce-607
TTTCTCATCTTTTGTAATTGAAGTAAATGTGTTTTGTTCTGAGAGATGTGTAGTGGGAAA
CGTACATACATTCATTTTTATTTACAAGTAGGCGAGCCTGTGCCGTGTAATGAGTGAAAA
TGCATGCTTAATTTAAATGGTGAGTGTGTCTGTTAAGAAATGCATTAGAGGCTGAAGAAG
AAGCATAAGACATATTAATTGACAGACAGGAACTGCTGTCTCGGAGGTTGATACAAGTAA
TTTATTACCGGTACTTCAGAAACGAATGCCACCTCCAGAATGTGCTTCATTAATTTCAAA
TTTAGTTTTAATTTCAAGCTGTTGCCCCTTGAGAAGAATAAGGTGGCAAGTTGTGTTTGA
AGAGACATTTCCTCTCCCTCTTCTC
>uce-865_Coregonus_sardinella41_71 |uce-865
GGAAAACAATCCAGACGCTCTCTCAGCCCCCCCCTTCCCACGCCCCAGTGCGCTGTGGGA
TAGTGGCACTATAAAGTATATCCTCTCTTGGAGAAAGATAAGAAACCCGAGACAGGAGGG
GATGAAGATGGCGGACGCCAAGCAAAAAAGGAACGAACAGTTGAAACGGTGGTTAGGGTC
GGAGACAGACATCGAGCCTCCTATTCTGAAAAAGAAGAAGACGAAGGTGAAGTTCGACGA
TGGCGCCGTGTTTTTGGCTGCCTGCTCAAGCGGTGATACCGAGGAGGTGCTCCGAATGAT
TG
>uce-756_Coregonus_sardinella41_71 |uce-756
TGCCTGCTGCAGGGCTTCCTCCGCCCCCCTGGGGGAGTGCTCACTGTCGCTCTCCCTGTG
AAGTTTGCTACCACCGCCGTGGCCATGGTGGCTGTGTAAGTCCTGATGCTGCAAGAGTTC
CCTGTGGTTCTGGAAGCTGATATGGCAGTGATTGCATCTGAAGGCTGCCTGTGACAGGTG
AGAGAGGATGTGATGTTGGAATGTAATAAGAGAATCCGCCGTGTAGTTACAGATTGTGCA
TTTCAAGCTGGTGCCAGGGGGGAGCGTCTCTTCCATTTTGACACCTGTTAGGGAGATAAA
AGGACACTGTTGAGATTCCTCGTCGCCTTCCCACTCTGCCTTAATGTTAACTACGGCTAC
GATCAAAAACTGATGCATTA
>uce-466_Coregonus_sardinella41_71 |uce-466
TGGAGAGGGAGAGGCAAAGTGACATTTGAGGGGCACTTTACAGAACCGGCGGCAGCCAGA
GATCTTCGGTATCACCTAAAGAGCCTTTGTCAGTCATTGGAAAGCTGTCACCTTTCAAGG
GGCCCGATACAGCAGGGGACTGGCTGACAGGTAGGAATTAATGAGAGGTGTATGACGGTG
GACCCCGGCGCTGTTATAGTATGTCTGCGTGTGTATGTGTGTAGAATGAGTGAGGCCCTT
TGTCTCAAGAGGATGGGTCCCCTTCAGGGATAGAGCCATCGATCTGATGCAGGAAGAGGA
GGAAGGAG
>uce-450_Coregonus_sardinella41_71 |uce-450
CTGTGGCTGGGTGGGTCTGCTGGGTCTGGTTCAGTCCCTCCTGCTGCTGCTGCTGACATA
TCTGCTGTGTTTATTAAGAGGATGACAAGTCTATCAGGCCCCATAAGCAGGCCCTTATGC
GCAGGAGATCCTTTGTTACTTTGCGGGGAGGGTGTCATCAATCTTGCTGCCAACGCTACT
CTCCTGAGCTGTTGATAGCAAACCAAGATTCCCTGCCTTTCTGCCTGG
>uce-108_Coregonus_sardinella41_71 |uce-108
TGTCGGCCTCGGCAGTGAGAGATCCTTGTCGGTGACAGCGTCGCTCCAGCGAGCTCGAAA
CCACAGTAACACAGGCGAACAATCCAAACACACCCCACCAATTTTTAATTTCTTCCATTA
GAATTCATTATGAGGCCCAGGGCAGTTTGTGTACCCTGTGTTTAAGACTGCCTGCTGGAT
TAATTAAAAACTGGATGCTGGAAAATTAATGTGTGAATTGTTATCCCTGGCTCTAATGAG
TCTTCCCTATAACGCTGTTAGAGAGGACTGGAGTGAACGTTCACCTTCAGGCCTCCTAAC
ACACACGCACACATACATGCACA
>uce-1281_Coregonus_sardinella41_71 |uce-1281
TGTGTGCTCATATGTGTGTGTGTCTAGGATACTAACTGTAGGCCTGTTAAAGGAGAACTC
CAGACCAAGGTGTTCTATAGCTCGGGGCCTAACGGTGATAAATGAGTCCTTTAATATCTG
CAAACACTTTATCTCTGCTTCATCTGTTTTCATTAGGCCGGCCCCAACCTCTGGCTGGGT
GAGAACGTGCTGCTGCTGTCTACTGCCTCCATTAAAGCACTGTGGACATGCCCCAAATGG
CACACTATTCCCTAT
>uce-527_Coregonus_sardinella41_71 |uce-527
TCTTCTTCTTCTTCTTCTTCTTCTTCTTCTTCTTCTTCTTCTTCTTCTTCTTCTTCTTCT
TCTTCTTCTTTAACCCCCAGAAAAGGCATTGTTTGAGGAAGGGCTTGATCAAAAAACTGT
TGCCCGCCAACCGCAGGGCTTTCTGTAAATTCAATAAGGCCACCTTAAAGATTTTCCTAA
TTAATGGATGACATCTTTGGCTGGAGGAGAGGCGAGGCATTCTGCTCCGGCTCGCTCTTT
GTTAACCTCCTAATTAACTTTCGTAGGTCACTCAGGTCCCAGCAACCTGAGAGTGAAGAG
CCCCCATTGAGGAGGGAGTTGTAAACTTACTTTTTCCCTCTCGGCACTTAAAAGGGGGAA
AGCGACTATAGGGAACAGAAAATATCCTATTTAAGTCCTTTGTGACTGAACTGCCTGCAC
ATGTTCCAATAAAGGAAGTCTTCTAA
>uce-1276_Coregonus_sardinella41_71 |uce-1276
TACAATGGTCAGAAGTGGTTGGAAGTACCAAGCAACTTGGTTTTGGAAAAAGTGTTACGT
TTATGGTACATATATGACCACTTTTGTTCAGTTTACAGGGTATAGAAATATTTTCCATTT
TAACTTTTATAGAAGTGCAATGAAATTGAGGTGTTTTTAAGTTCGATTTCTCTTTCATCC
ACCTCTTTGAAAAGCAATGTCTATTCTTTTTCTGAGGTCTTTTAAGTCATTATCATTTTT
TTAATTCTCTTTTTTGGCTCAGTCTTCTTGAATAAAATAAGTGCAGATTTGCTGAAAATC
AGTGGCTTTTGTGTGCGGCTGCAGGAGCATGGTGAAATGTTTGGACACTAATACCCATTC
ATTTCGGTAGCTCCATAAATAAAAGCGGCCAGCTATGCGGCTGCCATGAAGTGGTATTCT
TTGGTGCCCAGCAGGATGTCCTGTTCACATTAGCACAGCGGGGGAAACTGGCCGGAACAG
CCAGACAACTAAATCAAGAAATGTTCAACTTCTGACAAAATTGCTATAGGGGGGAGAGAC
AATTTAAATAGGGATGTGTGTTCGTCTGTGCATGTCTGTGAGTATGTGTGTGTGTTTGTG
TGTGTGTGTGTGTGTGTGTATGTCTGTGTGTGTGTGTGTGTGTGTGTGTGT
>uce-73_Coregonus_sardinella41_71 |uce-73
TCTGAAAGCTTTCAATGTCAAGAGAGACTACCAGTCATTCAAATTAATGGAAAGACTGCG
TAACAAAAATAAATGTGGGCTTGACACACTGTTTGAGAAGAATAGCAATCAGAGGATTTA
ATGCATTTCTGATGTATATTTAAGGCTGTGACACTGGGCCACAGATGTACATGTGTTGAC
TTGCTATTGTGCAAAGATATGTCTGGTGATAACCTATTACGAGACCCCCC
>uce-669_Coregonus_sardinella41_71 |uce-669
ACAAACGGAGGGCAAGGGGAAAAAAACTCAACTTTCTTTAATTATGTTTACCCAACAGGC
TTTGCTTCCTAATTTAAATAGCATAAACATCTGGACTGGCGCAGCAGTAGAATGGTAGCT
GTAGTCAAGCAAATCTTGTGGAAAATAATGAAATTAGATCCCTGGTGCTGTGACAGTCAC
AGGGCAGGAGACATCAGCTCCATGTTAATAAAATTGCCATGAATGACTGAATGCAATTAA
GACATTGTCAGTGGTGGCTATGAACTTTTGTAACTGGTGGATGTTTGCATCATTTGATTA
TGGTGGCAATTTAAACGTGTTTATTAGTGTCAGTATTGGAGTATTC
>uce-575_Coregonus_sardinella41_71 |uce-575
CCCTCTCCTCTCCTCCACGTCCTCCTCCCTTCCCCTCCCCGCCGCTCTCATGTCCTAAAC
CCCCATGTAATTCTGTAATCATTTTCATTATCATATAATGACCTTACAAAGCCTACAGCA
GTTTGCACGGTCAGTACAAAACTCACAGCTGTTCCCTTCAGTGTTTGCTCGCCGGCTGTG
ACAGTGCAGCCTTTTTATTGGTCCAGAGGTGTGACCTTTGGCTCTGATAGGTCGGCACGG
GGTCACCTCATTCAGGAGGGTCTGAAGTGGCCGCAGGCACAGCACAGGTCACAACACCTC
TCAGTAAGTTAGGACACAC
>uce-1238_Coregonus_sardinella41_71 |uce-1238
ATGTGTGTTTAGGGGTGGTGGGTTGGAGGAGCAGAGGGAGGAGGTAATGGGAGGGGGAAA
AAAAAGTTGTAAGAAGATCATCCCGGTCTCGCACAACTTCAAAAGCTCCCCTTCCCCAGG
ATATTAAGCGACTGTGATGAAAAATTTAGCGAGCGTTAAATAAGGCGCTTTGAAGTGATC
TGTTTTGGCTCAGCAGTCTCTGAATTTCCGTAGCCCCTCTGCTATCACCATCATGCTAGC
TAGCTAGAGAGAGAAAAAATAGAAACTCATAAAGCCAAGGAGTTGGGGGTTTGGCTG
>uce-1282_Coregonus_sardinella41_71 |uce-1282
TTTCCTTTCTTCCCTCTCACTGCTTTCTCTCTCTCCGTTGCTTTCTCTCTCTCCATTGCT
TTCTCTCTCGCTGACATTCACTCAGTCCCTGCAGTCTTATTGACCTTGGTTCCTTCTCAT
TTGCATCCACCATTTTTCATTCCTTGGAATATGGCGTTGGGGGACTTTTCCATCATTAAG
TGAATTTACAGCGATTTCCTTATGTGTTTTCTCCAAGGGATTGGGTTATGAGATGCACAT
TAAATATCCATTAATACCTCATTATCCCACTGATAAGATTACCATGATAATGAGGCAGAA
ATTCTAATTGTTTCACTTCTTGTTGTGCCACTCATTTAATCATCCACCTGAAAGACAAGT
GCTCTGCGCCCCTACCTTGAAGACTGTAAACATGGACAGCAGGGTAGAGCTCTCCTGCCG
CTAGAAAGGGACCTGCCCCCGCCCAGCCCCGCAGACTGTTGCCTGG
>uce-1133_Coregonus_sardinella41_71 |uce-1133
TGGCAAATACAGTGAATGAAAAAAAAAAAGGTTGGGGGGAGGGGGATTGTGTTTGTGCGT
GCCTGCCAGCCGACCAGGTTACCAGGCACCTGCTCCACTGAAGGTGAAAGAAGTGCTCAC
TTGAGCTCATTGAAAAGTAGATGTGACAGTAAATTTTTCAGCCTCCCGAGATGGGAGATC
TTGTTATAGCAGTCAGGATGGGGGTCAGGGCAGTGGCTGTTGATGATTGAGGAAAAGAGA
AGTAAATTCATTCTGCTTCAGGCACTTTGTCAAGTGCCAGTAGCTTACCGTTGAGAGCCA
CTCACCCATCACTGTGTTACTGCCCCAGAGGTCACCCTCCCGTCGTAAATCAGAGTCACC
TCGCCTCGGCTGCTAAACCTATTGCCTGCTCTCCTATTGCTGCTCCCCCTGCTCCTGGAG
AAATGA
>uce-718_Coregonus_sardinella41_71 |uce-718
TTATTGTATATTTAAAGGCAACTAACAGTGGCAGTGTAATAACTGAACTGTGGAGGATTA
GGAGCTGCAGCTTTAATCTCATGCTTCTAATAATGCTGCATGGACTGATTGATTAGTTTT
TCAGGAAGCTTATGTCAGAAAAACTAATCCGTCTTTGGATTGTGCCAGCCTTGTACGGTT
TTCTGCTCCGCCACTTTATCGTTGCAGTGAATTCCAGAGCT
>uce-227_Coregonus_sardinella41_71 |uce-227
GGGTTGTGTCTCCCACTCCCAGTGTCTTAGTTGTAATGCATCCCTCCACTAACAGGGATC
AAGGTATTAGGGATTCGGGTTATTTGGATTGATTTTATGTGCTGTCATGCTGGGCTGCCG
ACAGCCTCATATTTGTGGAAATTGCAAATTCCTTCTCTGAAATGTCAGCAGCATTTAATC
TTTCCCTGAGTGGTCAATACAGGAATCTCTCCCCGATCCCTGAACCGACCACCTTTATTA
AACCGAGACCCTGCAGTGTTCCATCAGTTACCTAGTTACCATGACATCA
>uce-1007_Coregonus_sardinella41_71 |uce-1007
AGACTGTTATTTAAAGCCCAAATACTCCACCATCAAACAGTGAGTAAACAAGCTGAAGGT
GAATGAGCCATCTCAACCCATAACAAAGTGAGCAGGAATACATTTACATGGGAGAACAGA
GGAGCACATTATTCTAACAACTACCTTTTGCCAGACCAATCTATCTACCAAATTAGTTTA
TCGTGTAATACCCTTCCAGAAGCTCTTCTGGCAGAAACAAGATATTATTCTCCTGGAATG
GCCCATAGAAGGAGGGAGAAGCCAGTCAGATTCATATTTCATTTCTGCCACAGAAACCTC
ATCAGTGTAATAACCCTCCATCTCATGGGTGTTATTCAACCATCTGCCGCTATATTACTT
ATCTTTATTTTGCAACTAATTAACAGCATAATCTTCTAAATTCAGCAAGTTAATTATCAT
TATTGTGGTCTTTGCAGCATCATCAGTCCTTGTAAAGCGCTGTCTCCGTGCCCCCGGAGA
GCAGGGTGGGTGGGGG
>uce-215_Coregonus_sardinella41_71 |uce-215
CCCAACCTTAGGCCCCATTCTTACATCTTAATAAATGTGCCTTTTGATTTGATTAATCAA
TAACCTGATTTCTAAGTAACTCTGTATTTAAGTACTATTTATCTTTTTTTTGGGGGTCAA
TTAATTTATTTCTGCCTATGTGCATTTTAATATGTATTTATTTGTTTCGAAAGTAATTAC
TGAAATATGACCTGTTTATTTATTTAAATGAGATATTTATTCTGATTGGTTCTTTATTTT
TGGAGACAGGTTTTTCTCTTCGTGCTGACTTTGTGCCAATGTGCTGCTTTGAGGTGTTCC
ATATCCTGGGTTTGTCTCATTATTAAACCCTCCTCTATATTTTAATCAAACGCTTCCTCC
ATCTA
>uce-1287_Coregonus_sardinella41_71 |uce-1287
CACACAAACCATTAGATACTGTTTACCTTTCATTTATGTTGATATTGAATACATTAGCCG
ATTGAACCTCCTAAGAACACTGCAGAGTGACAAGCCGGAATCCGTCTTTGCAACTGCCAT
GGCAACGGAGATTACCACGAATAGAAAAAATCTAAAACCTCTGAATAGAACGATACATAA
ATTAATTAAAGAACACAAAAACAAGTAGAGAATTAAAGTTAGAACATCTGTCAGAGACTT
AGCTTCCCATCGTAATGCCAGTGTTAGAACATTTATACCCTTGAAGTGAATGATCCCTTC
TTTAATTGACAGTCAAGGAAAAGTGGTTGCAGCAGCATCCTGTAGCCGCTGATAAGAAAG
CTTTCCCCCTCTCCCAAAAAAAACAGTTTAAAGAACCTTGGCA
>uce-1270_Coregonus_sardinella41_71 |uce-1270
GTTTGACTCATTAGTTCCATGTGCATTTAATTAGAGGCTGGCTGAAATTGGATTTAACTT
ATTACTTTTTCATGGATCACTTTCTTGTCATCACTTCAAATTGGATTGCAGCCCCAGGTA
ACTAATTATGCCAGCTGCAGGATCAGGAGTGGAGAAATAGGTCATTAGGCACAACACTGT
CGGACCCTCGCTGATAGTCCACTCGCACCGCGGAGGAAGAAGGGAAAAAAATAGGCTTGT
TTGTGGCAATGCTTAGGAGCCTGCTCAG
>uce-332_Coregonus_sardinella41_71 |uce-332
ATTTGTATTGTGTCTCTCTATTTATGCATATCCCTGAAGGCATTGCCTTTAGATACTTCC
CACAAAAAAGGAAACAAATAACTACCAAAAAATGAAATACCTTTTAGATGCCCAGAGGAA
GGCTGTGGACAGACAGATGATGTGATCTATTTCTTCCCCTCATTCTTAGGCAGCTTCCTC
TCTCTGCGGCTGAAAGCAAATGCTTTGAGACTCTGTGGCATATTTAATTAGAAGCAAGCT
GTTTGCACTATCAGTGTGAGGATCTACCTCTCCAATCTCTCATGAGTCAATCTTCCCCAT
CTCTGATTTTCTTTTATATTTATGCTGGAATAtTCCATTCCCTGCACAGGGGCAGAATAA
TCTGCTTTAAAAGGCTTGACATTTCAGGCTTTTCAAAAAAGCTGAAAAAATTATATCCCT
GCTTTTGTTAATCAATGAAGTAGAACTCCCCTGAACAAAAGAATTAAATTGCTTGGTTGG
TTTAATAAAAGCAACAGAAATAGCTGCTTCCTCTGGGCTTTTTGTGTGTAGGCTCACCAC
ATGCACCCAGCACTGTAATTCCATATGATTTTGGGGCAAAACTCTAATTTCTCCACACAG
TTGGCTTTTTAAATCCTATTGAAACTCCAGCCCTCCAGCCAGTGTGTCTGCCTGGTGGAG
GACAGATTCATCATTAAACCTGACTTTCACTGACTGCTGCAGGTCCACAAC
>uce-768_Coregonus_sardinella41_71 |uce-768
GTCTATTCTCTATCCTGTCCTCTTTCTCTCTCTCCCTTGCTCCCTTTCTCTCGCCCCATG
GTGCTGTTCTCACTAGGAGAGGGGAAGTTCATTACCTCAGCTAAATCAGAATTAGTCCCT
TCATTTTGACGGGGCGAACTTCATTAGAAAGGCCCTCCCTTAATCCAGCCGGGAGGACTG
ATGAATCTACATGGGGCCCATAATTTGCTTCACACAGCATATTCAGCTACTTCCTCCTCC
TTTCCTTTCCCCTTTAATTTTGCCTTATGTATTTGCG
>uce-709_Coregonus_sardinella41_71 |uce-709
ACACACACACACACACACACACGCCACTCATACCATATGGCCCGCCCCCAGACCGAGCAC
ATGGTTTCAGGCACAAACTTGCAATGTGTTACTTGGATGAGACTGAGTGTAGTGGGAGGT
GAAGAATAAGACAACAGAAGACAGGTGATGCTAAAATGAACATTTATAATGACTGTTGTT
GCTGTCGGAAAAGAATAATCCTTAAAAAAAGATGTAATATATATTAGCACTAAATTGCTG
ACTTCACTGGTAATCCACAACTCAATAAACACAACTCACTACTTTTTTTTCCTTTTTTTT
T
>uce-54_Coregonus_sardinella41_71 |uce-54
TAAGAGAGAAGTTTATACATTAACGCTGTAGTTGCAAAACACTGTTGATATTCTAATGAT
TATTGTGCAAAATCTGGGATAAGCTTCAGTGTGAGAGCCCTTCTAAGTGCCTACAACTAT
TGCTAATTCCCCTCTCTATTGTGGACTGCACAAAGGCCTTAATCCCATTTCACTTCTGCA
GAAAGCTGGGACTATTTTCCCTCTCATAAACCAACAACACTCCCCCTGGCTGGAGCTGAG
AGGCTCTGAGAAAGGGGCCAGTGTG
>uce-761_Coregonus_sardinella41_71 |uce-761
CCATCTTGGCCAGGGGACAAATTATAGTGTTTTTATAAATATAAATATATATTAGGTTTG
ACAACCTTCGGACTGTTACATGCACTTTCTTGGAAAGTTGGAAGATCTTTATGGGTCCAG
TTTCTCTACACTTTAATACCTACTAACAACTAAGATAATGTCATTCTTTACTCTAATAAT
CAAATACATCCGTTTTCCAAAAGAAAATTATGAGTGTTTGTGTCTCTTCATTCTCTTTTA
TTTATTTCAGTTTTGTATGCTTTATGATTTGCCGATAATGGGGGTTTGGAATAATTTTAG
GG
>uce-139_Coregonus_sardinella41_71 |uce-139
AGATGGGGCAGGTCTTGAGGGCGGCGCTGCAGTCGATGCAGGAGGCGTGGCCGCACTGGA
AGACCAGCTTGATGTGGTTGTCGATGCAAATGGGGCAGGTGATGCGCTCCTCCATCTGGC
GGTAGCGTGACTGCAGCTGCTCCAGCAGGTTGTGCTGCTCCGAGTTCTCCGAGCCCGGGC
TGCAGTCCACCTCTGTCTGGTCTGGAGGAAGAGGAGGGGGATGCACATCATTCACTTCAA
CATCAC
>uce-663_Coregonus_sardinella41_71 |uce-663
AAGGTCCTTGGCAAGGATTTAGAAAACTGTCCACATTTTTTCCTGGACTTCGAAAGTAAG
TGAGCGCTGGGATGTGCATGTGTGTGTCAGTGTGTGTATCAGTGTGTGATGCAGGGTGGA
GGTCAGAGGTGGAGGATGGGGTTAGGGTGGAGAGGGATAGGGTTGTGGATGTTGGGTTGA
TGTGCTCATGGTGTGTTGGAGTGTCGTTGTGTTGTGGGTGGTGTTTGTCATGTTCAGAAA
CTCTCTG
>uce-31_Coregonus_sardinella41_71 |uce-31
CAATGTGCTGAGAATAATAACATATATCATGGAGATGTCTCTTTTATTTTGGGTGTCACT
TGTGATGTCACTAGCTGCTTTCGTTCATTTGAATTCAGACCTTTATCTCTGGCCCGCAGC
AGATTGAGTGGCGGCCCACCAAACGCTCGCGCCACATTCCTATTGATTTCTCTAAATCCC
CAACAATAGCATTTGCATGCTTGTTTCTGTAATAATACAGATATGCCATTCGGAATTAAA
GAGCCTCGCAGA
>uce-282_Coregonus_sardinella41_71 |uce-282
TCCACTCTCTCCCTATCTCTCCCTATCTCTCTCTCTCTCTCTTCCCCTTTCCTCCCATCG
CATTTGAACCTTACACCTACATGGGTACAGATGGTTTCATTTTATACAAGATAAAACCAC
ATTTGGTGAAGCTGATTAAATAGCGGAACAACATCCCCATCTGCCATTTATTCCAATCCC
AAATGACTTGGGCAGATGCTGACATCTTTGCAGATGATTGATTCACATCTGACTGGCCAG
CCTCCCT
>uce-444_Coregonus_sardinella41_71 |uce-444
ATTTCCAGAGCGGCGACTGATAATGTATTATTCCGTTAAAGCAATGATCAGGTAGTGTTG
GATGAATGGGGGAGATGTTCAGCACCATTACAGACTGGCACATCAGTGAGGCATTATTAC
ATTATCGCTGCTCTTTAGTAGGAGATTGGGTGTGTGACCGGGTCCTGAATACACTCATCC
CGCTCTCGGCGGCGTAAATTGCAGATTGGCTCATTGACTTCAATGATAAAATGTAAAAAT
TGCCAGTAAAGGGAACATAGACTCAGGTTCACTCCTTAGCTGTTTGTCAACAGGCAGATG
TGGCTCAGACAGCGAGCGCTGAGCACGTTAAAGAGATGCTTTTCATCTCCCAGAGAAGGA
AAGGCAATGTCATTT
>uce-1119_Coregonus_sardinella41_71 |uce-1119
CGAGAATTGTTGCTACAATGGTTTGCGCCAAAGGGTAAATGCGCTTGTGCATGGGTTGAT
GCGATTCAGTCAGGCTTTCCAGACTAGTTATAACGTGTTTAAATGACTAAATGAGAAACA
ACGACTGAGTGACTGCTACAATGGACTGTACGATAAAGGTAGGCGATTGAACTGGTTTTA
TTGTCGCTTGTGAAAACGATACGCAGCCACCCACTGAGTCGGTTAGCACGTCTCTGTTTG
TTGAGTGAGAGAGGCAAAGCGGTGATGCGAGGTCCCCACTCTTTCCTTCTTGTACAAAAT
TTCCTCTTCCTTCCCGTTCGTGGTTGTATGTCGGCTCTTTAATAACACAAGTAACCACTA
CATCTTTACACTCCGATAAAAACGAAATGGTGTCCAGCACTGCACGCGTAAAAAGGGGCG
CGCAAAACTCGCGATTTTAATTGTTTCGTTTAATCAAGTTTTATGCTGACGTTCCTGGGT
CAAAAGCACATATGCTA
>uce-1097_Coregonus_sardinella41_71 |uce-1097
GTCTTGCATGTCTAGCGGATATGCCAGCATCATGCTAATAAATGACAGCTGATTTATGCA
TCTGTATTCTTTTATTTATAAAAAATAGCAAGCAGGCCGATTTCTGATATGAATAATACA
AGTGGATCCACTTTGATTAGGGCTTCAGTGGAGAGCTGTGCATATTCAGCATTACAATTA
AATCTTCTGATGTGAAATAGGAATGACACGCTAATGAAGCGAGCCAGCGAGCCTGAACCG
AGACTGTCCAACATCGTTATGGGATATCTTAGATGAAGAGTAATTATACGAGGAACACTG
AAATGTCATTAAAAATCTTCAGTAAGTGATTTAACCCACTTTTCCTCACTAATGCTAGAT
TTGACTTTTTTTACTCCTCTCCTCAGGTTTTTTTTCATCT
>uce-88_Coregonus_sardinella41_71 |uce-88
AGAGTGGCCTCTTGTGTTAGCGCTGTACAGTACTGTTGCTAGCTAGCCTGCTGCTTTGTT
GCTGTGTGAATGACACCACCCCTGACTGGTGGGGCTCCTCAGTGTAATGGCCCATCTCTG
GATAGCTTTCTTCCTTGAGCGAGGCAGGGATGTAGAATTAGTTCCATTGAGTGAGTCGAC
CATCTGCCTGGCATTAACCCCAGAACCCTCCTTCTCTTTACAGGCTGGACAATTTGCTTA
ATATGGCCTATGGCGTAAAGAGGTAATTAAAACTTCACCGAATGCCAGATGTCCATGTTG
ACAAAATGATTTCTATCCTGTTTTCTTCATTTTTAGAAGTCACTTGCATTCGATTCAGTT
CAAGGTTATTCTGCCTTGATTTTTTGCTTTTCTTTAGCCTTGTTTAATTTGAATACACCA
ACC
>uce-1053_Coregonus_sardinella41_71 |uce-1053
TCCCAAACTACCCTCAACGTTACAGGACCTATTGTACTCGTAGGATGCACCCTCTGGCTG
ACCCACCTAAGCTGAGCCGAACGCCTCATAAGCGGAGCTTTTGCTTTTTATTGATCTCTT
TGTTTCCCATAGCTGGAAGGGCACAATATTTTCTCCAACCTGACTTCCAGTGAGTACGAG
CAGGTGCTAGAGGTCATCCACAAGGCCATCATCGCTACAGACCTGGCGCTCTACTTCGGC
AACCGCAAACAGCTAGCTGAGCTACTGACCACGGGAGCACTGGACCTCAACAACCACCAA
CACAGGTCAGGGGTCATACACAT
>uce-987_Coregonus_sardinella41_71 |uce-987
CCTCTCCATCCGATATCCCCAGCCAGGAGATGTTTCAGCTCACCTCTGCTGCAGTGATGA
ATTAACAATAGAACTAGTCAATGGCCCAGTAATTACCAAACACTTCGGACACTGCAACAT
TCTTCAGCTCTGTCACAGAGGCTTGTCGGTGGCACCGGCTTTCACCTGGAATCCTCCTTG
CTCTTCCTAACTTAGTTTTCTCTGACGCAGATTAGATCTGCCACCCCATTACAGATTCAT
TTTCCTAATTTTTCATGTCTGCGCCGCGCCCCATCTGCACAGGGCTGATAATTGTGGGGA
CCAGCCCTGGTGATTAACATCAGCAGAATTAATTACGCCCGCCATTAAGGCTCCAGGTTG
CACACAATGATCAAGAGAAATTTACTTTCTCCCCAGCCCCTAAATCA
>uce-319_Coregonus_sardinella41_71 |uce-319
CCACCATCCCTCTCTCCTCCGCCCAAGGCAATGCCGTCCTGCAGGCTTTGATCAGAGGGC
CAGGGAGGAGAGAGGAACTGGGTCAAAAAGTTGTGCTGGAGACTGCAGGAGAACAAGGCT
GGAATATCGAGTAGGTGAGACCGAGAGAAAGGGAGAGATAGAGAGATAGAAGGGAGGAAG
GTAGAGCGAGGGGGGGAGAGTAAGATGGGGTAATCTAGAGA
>uce-289_Coregonus_sardinella41_71 |uce-289
AGGGGGAAGAGAGTAGTGATTTCCCGTCTCCACGCTCAGTTGATATTTCACTGGGTAAGG
ATTGAGCGCTACGGGTGCATTTCACACCCTGAATGAGAGAGGCAATCTCGCTCAGCCGAC
TAGAACAATAATTAGAATGGAGATTAAATAAAAATAATTAGAAAAAGTTCATCTAGTTTT
GATGTATTAATTATTCCACCCCTGCTTTATTCCAAGTCTAATTATCTGCTTCAGTGAAAA
TGCCAAGATTTTGTGTGAGTCATAAAAAAAATGACATTCATGTAATTATGTCAGCAATTT
GGGGGGAACTCAGCTAAGCAGAG
>uce-695_Coregonus_sardinella41_71 |uce-695
CCCCCTTCTCTTAATCCCGGGCGTTTGTCGCCGCTAATTACGACGGACAAGCCTCTTTAT
TGAACCTGCTCCTGCCGCCGCCATTAGGATGCATGAGCCGCGGCTGTTGTTTTAAACGCT
CTCATTAAACACACAAATCAGCGCTGTTGACAGAGTGCTTTTGAATTAAGCGTCTCGCCC
TCCTCGCTAGCGCCGCGCGATGACAACGCTAGCAGGGCCCAGGACAAGGAGCAATTTATA
ACACCATTAGCCACACTCGCCGAGGTTACAGGCATCAAAATTGTTCCCGTCTAATTATTC
CAAATGGATACAGGGAGGGGAGCGGCGCTCAGGACAGCTTTTTCATTAGCCCTCAATCAA
GAGGGTCGGGGGAGAGAGGGGTGGGCCAAATGTACTGTGCGGCAGTGTGTGGAGTGAGCA
GGCGAACGGAAAATAAAAAATAATCTTGTTTGCTTTTTTTACAATGCAACATACAGTGGA
TGCATTGGTGAGTGAGATTAGGGAAGAGGAGACAGAGAGAGAGAGAG
>uce-364_Coregonus_sardinella41_71 |uce-364
GACAGAACAAAAGGCCAAGGTGCAGTAAGGACAGCAATCCACACGTTTCACACCATTTGT
TTTTCACACCATATCCATCACATTAATGGGTCACCTTTCTGTGACAGCTCATGATTACCT
GCTTACCCATGGAGAGAAAAGGGGAGAGAGAGAGAGAGAGCGGGAGAGGGACAGAGAGAG
GGAGAGAGAGAAGGGGAAGATGGGGAAAGGGAGAGATAGACAGAGGAAAAAGAGAGGGAG
AGAGGGAGCTCTAGTTATGAGGGTAAAGGGTGAGCTGGGGTTAGGGAGTGGGGGATGGGG
CTTAGGGAGTGGGGGAAGGTAGGAGGGAGCCAGTGCCATATTTTGTGTATTTTTTTATGA
AGATTGGCTCTGGCCCTGTC
>uce-51_Coregonus_sardinella41_71 |uce-51
CCCTTCTCGTTCTCCGCTTCCTTGTCTCCCTCTTCCAACTCTCGCTCCTCTCCATCCTCT
TCCCTCCTCCCTCACCTACCCTAGGTGTTGAGGCAGATGCGTAAACTCCCCTGGCAGGAC
CCAGAGTCTAAAGGCTACCTGATCTGTTGCATGGTCAACATCTGGAATGTCAAGTACAAC
AGCATCCACTGTGTGGCCAACCTACTGGCCGGCCTTGTGGCCTACCAGGAGGACGTGGGC
ATCCACGTTGTGG
>uce-1273_Coregonus_sardinella41_71 |uce-1273
TTGGCCTATGTAGGGCTATCGAATTCCCCTTTATAGTATCTCTTTCTTTTACTACTTTAA
AGTTTGGAAGGTTATTTATGCCAATTGCCTCGAGCGGGGCCTGTGAATGGTGCACAGGGA
GCACGTGGTGCCATTAAAGTGGGTTTTATGGCCTGGAAGAGCTGACAAACCCTCGATATA
TACACATCATATATAATCTTAACTGTCCGGAATCGCAGCTGCTGGCTCCTCTTATCCGAG
GAAGAAAGGGCTGTGTTGCAGTTAGTGTGGATTACCTTGGCCCGGACTAGTCTCTCTGTA
GTGGTGGTGCTGGGCTCTCTCAGTCACAAATTGATCCTTAAATGCTACAGTAAGTTTACA
ATATT
>uce-305_Coregonus_sardinella41_71 |uce-305
AAATTAATTCAGTTAATTCCATTTCACACCTGCTGTGCCATCTAAAATAACAAGATTTAA
ATAAATCATTTCATATGAATGAACACAAACTACAAACCACTTTGTTTCATAATAAAGTTT
ATTCTATATTACAAATAGTATTTTGTTCTTGACTGCAAAATAGGAATGCATTATATTTAC
ATACACAGGTATACAATTAATTATAGCAAAGTTAGAGAAGCTGGCCTTTTCCCCCCAGGT
TTAGCTTTTATCTCTTTATAGGATACTCTTTATCTCTCAGCAAATATGGTAATAGTAAAA
GTATTTTCTACTGTTTCTGTAACACCTGCTATAACACTGAGCTCTAGAAGGACCTATCTT
TAGTTCCTACAAAACGTTGAAGGTGGAAGCTTTATCGAGTACCTCGGCAACAAAGGAGTC
AGTAGTCTCAG
>uce-394_Coregonus_sardinella41_71 |uce-394
ATGAACAGAACCCATGACAGCTTTTGGAATCAGGAGGGGAAAAAGTTGAAGGGGGGCCCT
CTTTGAGTGAGAAGCCCGCTGAGTGAGAAGCCCTATTTGAGTGAGAAGCCCTCTTTGAGT
GAGAAGCACTTGATATGAAAACTGTGTTGTTGTGCTTTGTACCAGTCTGTGGGAGTTTTT
AAACAAGCCCATATGGTGGTAGCCACCAGCTTTCGAGTAGGCGGGTGGGTTGGGAGGGTT
AGCCAGGGCCAGGATTTCACACAGTCAGTATTGAGTGGGATTGAGGAGGCAAGCTCTTAA
GCTGTCTTTTCAGGCGCAGCAAAAGCCCTCCATCTGTCCACCCCTAAAACTGGGGGCGAG
TTTACTCAGCTCCCTGTTGGCTGATTGGGCCTCCTGAAGCAGAAGTAACAGCATCAATAG
TGTAAACCCTTGCTACTTGAGAGTATTACATTTCTTTTCATGCTTGACTTAATCAAAAGT
GGGGAAGTGAAATTTACACCTTTTTGATGTTCTTTTTTACCCGCTGACTAAGAGAGGGCG
ATCTTAACCCATTTGATCTTCACAAGCATCCCACTAAATGGCCAAATATGCCAAGCAGAC
GGAAGCAGACGGTTGGCAGTTGCCAGTTTGCGGCAGGGTCACTGTTGGAGCACTCCATGT
GGTGGGGCAAGCACCTCACAGAAGGTTCCAGTTTTCAGTGAGCCACGCCAAGATTCTGTC
TGTCTGTCTGATGGTGTCCCACTGTCCATCTTCCACCATCCATGAGGA
>uce-267_Coregonus_sardinella41_71 |uce-267
TGTTTCACCATACATTCACTATTGTAAACTGCCTTACTAATACAAGAGGTTGTCAAGTTT
TACACAGTAATGGAAAATGGAAATGACGACCATCTCATTTCGCACGGATATTGAAAAATG
AATCAGAGGCAGCTTATAACTCGGCTTCGACACCTAGCTATACATCCATTCAATTGCCCA
TCCTTGTCCATCTTGCCTTGAGCTATGCAAGCCTAATTGTTTACCAAAGGGTTGCGGCTC
ATTTGCTCTTGGAGATTGGGCCTAATTAACACTAAGTTGTCTGAACACGGAGGAGCGCTC
TCCACTCCACTTTAATCTAATCTGTAGTCTTTCAAAAAAATAATGAGATCATTTACACCT
CATTAACGAGGGAATGTAATGTCTGGGCATTCATCATAATGATTGCTTATCATTTCACTT
TGCAATATTATCTCCTCTAATGAAACTGTTCACACAACTGCCAAGAGTGTCTTAATTGGT
CATGTGAAATCACAGAGCACCCGGCAGCTTGCCGCTACGTGTGTGAAGTTCTAATTTGCA
TGGGGGGAGGGGTTCAGGGGGGGCAGTGGATGACAACACTAACACTCAATGTGTGCAAAA
ATATCCTCACACTCGTAGATAGTGAAGTACAGGCCTACATAGATATAGAGCAGAGAACAT
AGAATCAAATAAACATAGGTTTAGTCAAT
>uce-993_Coregonus_sardinella41_71 |uce-993
GTGTGTTTTTTACGATGGCTCATGGCTATGACAGACAGGTAGATCGATATTTTGACTTTG
GCACCTGATTTTTGTCTTACAGGAAAAACGATGGTAATGGAAGAAGACTGTAAATAAGTG
GAGGCTTCTTGACAAATGAATCCATTAACATTTCACTGTGTCGCCTGGTGAGCAGATTTG
CCGTTTTATGGGGCAGGAAAAAAGAGCCTGTAAATCTGTGAGGCCGAGTGAGGAGCTGAG
AGCAGGCCAGGGAGGACACATCGTCCATGATGC
>uce-540_Coregonus_sardinella41_71 |uce-540
TGGGTGCCAGGAGATAATCGGGACAGATTGGGCCGCATTACTCCCCATTATCTTCTCATT
ATTCTTGTGTGGAGCGCTGATCCTGGCGTTTGTGTAAGAGGATGGCACAGAGAGCCTGCC
TGTCGCCCCCGGCAGCATGGATTCCTCCCACTCGCCTCACCTCCTCGGGGACAGAGAGAG
AGAGAGAAGGGAGAGGGGAGATCAGCTGGGGGGT
>uce-84_Coregonus_sardinella41_71 |uce-84
CTCTCCATGGTCGTTGTGGATAATAAAGGTTAATTACAGTGGTACACCATGTCATATTTG
ACACGACCAGTCATCGCTTCTAATTACAATCATTACACTCCAAAGGATGTGTAGTTATCC
CCTTTTAAACACACAGCCACACAAAGACAATCTATTATTCAATCAGACCAGAGCCATTCA
GATCAGACCTGCCTGAGTTCACTTCATCTTGGGCCTGCATGAATCTGACTCTAGCTAATA
CGTCCTCTGAGCCCTGGAG
>uce-920_Coregonus_sardinella41_71 |uce-920
TACCTTCTCCTTCTTAGTCTCTGGAAGAAGTTGGTAGCGTTGATACTAAAAGAGGTTCAT
TGTCTTTTTCCCATTTCGCTGCGGAGAACATTCCTTTTTTTCTTTTTTTCTTTCTTTCTT
TTTTCTTCCTTTTCTTTTTTTGTTGATATTGCATACGTGTCACTGATTGAAATGGAAGGT
AGGTAACGCTCTGCCTTGGCACGTGGTCTTTCTTTATGCAGATATGAGAATGTCAGAAGC
CTCTAGCTTGATGTCAATGTTTCCTTGTCTCCCTTTCTATGATTTAACCACCAGGGAACT
TTAGCTTCAGTTATACTTTGCTGTTAAGATTTGGATTAGAGTTGATAGTTTTTTCCTC
>uce-338_Coregonus_sardinella41_71 |uce-338
CACATAAATTACAGTGAATTTGATGTTTTGCCATCCTCACCAAAAGGTGCAAGCTCATTA
TTTGATAGTGCTACCTAACATGTATTATGTCTTTATTTGCGACACCACCATGTACATTTC
AAGATAAGGTCCAGTAATAAGGTTTCTACCTGTCCTTGTACTGTGGGAACGGGAGACCAA
AAGTATGATGAGTTGAAATGGGAATCTTCCATTATTTCTGTAATTGAAAAGCAACATAAC
TTATAAACACGTGCTCGTTCGTCATCGTCAGTTGAAATGAGACCATGCCCATCTCAACTC
ATGTCTGGCCAAAGTTCTTGGTCTCTTGCAAATGCTAAG
>uce-247_Coregonus_sardinella41_71 |uce-247
AAGCATTGATCGTCGGGGCATAGCCAATATGGAGTATAATCCATTCCAGAGTCTATTCTA
TGGGCTGCTTATGGAAGCATATTTACTTAGGGCAGTCATGCAAATTATTACTTACTGCCC
TGTAAGCTGATAACACAAATTAGATACCCATTAAAGTTGAACAATGTATATAGAATTAAA
AAAAGATTGCAAGTGATACCTGAAGGGATGCTTAAGTCATATGGTATTAAATATGCCTCA
TGCTTGCAAACTTTAAAAGTGGGGAAAGATGTTTATCCCTGGCACTGTAGATGCATAATG
GTAATCTCCAATGCACAGAGGCAGCTGCTA
>uce-13_Coregonus_sardinella41_71 |uce-13
GCACTTTTAGTCCTCCATAACTATCTGTCTATTGCTTTCTATGCCATAAAAAAATTAGGC
GAGAGAGAGAGAGAGAGAGTTATCTGTAGGCTACATGACAAATACAAGGGACATTTCATA
TAAAAAGCACACAGGTTTTTATTGCATATCAATTTCATGTATAAATTCTTCATAGCATTG
GAAAGATTACATTTGGTATACATTTCTATTCTACAGAATTAACATCAGAATCATATCAAT
TCCATGAAATTTCTCTGAAGTACATCTTCAATAATCACAAGCATCAAAAAAACTTCAATT
TCAGAATTGTTCAATATTATTCTACAATCCTTTCATTTTTTTCATTACATCTTTCTCCCA
CAAGCTTTTTTGTATTCATTTAAGAACCACCTGCCCAATACATT
>uce-26_Coregonus_sardinella41_71 |uce-26
ATGAAATGTGTTCATCGATGTTCCCTAGTCATTATATCCCCAGTGGCACTTTGTTTTACA
GACACTGGGGGAAAAGGGACAGTGCATATTAGGGCACCAAGCACAGTTTATCAAACAAAA
TCTAATATCATCCATAAGAGAAGGGGGAGAATCTGGAAATCAATTCTTCAATACTAAATT
GTTAGTGGGGGATGATGAGTAATTGTGAGAGTTCAGAGATGTGTCTCGGAGGCCGGGCCA
CGGAAAGTTCATTGTCACC
>uce-573_Coregonus_sardinella41_71 |uce-573
CCCTCTCCCTCCGCTCACTCTATTGTGTCAGCCTTCAGAAGCTCTCAGTTTGAGTGGCAG
GCCGTCACAGATCAGCTCCCTGCTAAAGCAGCCTGGCAGGCCGGGGTGACGGGCCAGGAA
GGGATCTAAGTGGGTTTATCAGCGCTTCTTAACGCCTCTCCAGCTCCCTGACACAAAAGA
GAGGGGTATTAAACATCTAAAGCAAACCAAAAAGCGTGAAGGCTCCTTATAGGGCCGTGG
GATTGCGGATGTGACTGGAGTCTT
>uce-992_Coregonus_sardinella41_71 |uce-992
TAAAATGAAGGCAATGTATCCTCTGAGCCAATTGATCACTGACAGCCTGCTCTAGCTATG
GGAGAGCACAGATCCAAGCAGCTCTTTCCCCATCCCTGCCAAAATGCCAGCGCAGTTTGT
CGGCCCCAGCAAGCAAAGGGTGAAGCTTTTAGGCAATGAGCAGCAGGTGATCTCAGCTTT
TCTGCAAGTCCTAATGCTCCTAAAAGCCACTCTCCCTGGTTCTGTAATTGGGCATCAGTA
GTTAATGTAGTATTGACTGCATTACATGCTCCGGTGCATCCTTTCCCACTAATGCCATTT
GCATCACCTTGTACATTTACCATATTGCTTAGCCAATAGCTGTTAAAAGCATCTGAATCA
TATAGGGAACTTTTAGTAAGACAGACATCTAAAGG
>uce-777_Coregonus_sardinella41_71 |uce-777
GCCCCGATCGCCCCGTGGGTGTGACGAAGTGGCGTGCTGCGTTTCTTGGCGTTAATCATT
GTTTTTTTTGTTTCCACGTTTTCCGTGTGTTGGGTGTTTGTTTGTTGTGTCTCTTGTTTG
TCGTCCTCTCTCTCTCCTGTGTGTCGATGCTGTGCTGTTATCTAGCTTTGAGCTGCGTGT
TATTATTTGGAACACTGATGACGTAGTTCTAGAGGACGATGCTTTCATGACAGGAGAGAA
GATGTCTGACATTTATGTCAGGGGGTAAAACACATATGATTCCATCGCATGGCTCGTACA
AACCCATCGCCCTCCCTTATCCGCCCCTCCCTCAGCTAAACAACCAGAATGACGCACCCC
TGCTCAAGACCCACCC
>uce-1139_Coregonus_sardinella41_71 |uce-1139
CCAAGTCAAAATGGCAGTTAGAGCTCTGACTTCACATTCTTTCAAAGAACATTTAAATGC
TAATATTATAAGCTCACAAGCGTAATATGATAAGCTGACAAGCTTATTATAAGCTCTGAA
GTTTTAAGAGTTTCTCCCATTAGTTATCAGTGGAGGCATTAAATTGCATCCCTGTTCTAG
TGGAAGGTATGGGGTTAAATTATGTTGGAAAAAGAGATAATTT
>uce-910_Coregonus_sardinella41_71 |uce-910
TGCCTGACCCCTCCCTGACCCCACGCCGAGGATAGGAAAATACGAGCTGTGCCAAGCCAG
AGAGACTCTTTTATTTTGCCTGCTGGCACGCTGCCGGTGACCAGGGCTTACATAATGGGA
AACATAGCAGGAACCAGGAGAAAGCAGCCCCACTCTCTTTTTCTCTTACCAATCTATCCT
CCCCTATTTCTGCTCTCCATCTCC
>uce-748_Coregonus_sardinella41_71 |uce-748
AGAGATGACATCATGCGGCATGCAGCAGGCAGCGTTTGAAGTGCCAGTCCTGAAGGAACC
ACTTATAGCAATTAGGATATCCTTGAACAAGCGTTTGCGAAACATTGGCTGGTTTTTGGC
ATTTGCCTCCCGTTCCTGCCTACTAACTAGCAAGGTTTGATCTCTCATAATTATCTATCC
ACCGGCTTCCCGGTCCTGACAGCTTTCTCCCTGGAGAGGCCTGGATACTGGGGCTACTCA
CTGATTGCATCAAAGTGTCAGAAATTGCAACATCAAAAATAATAACTGATATTCCGGCAG
CAGGCTCCGCACTTTGAATATTTCCTTTAAAACGCTTTTTAATTTGTGTCTCGCGC
>uce-185_Coregonus_sardinella41_71 |uce-185
CGCATTCAGCTCAGCAACTGTCTCTAAATAATATAACACCTTTTTATGAGCGAGACGCAA
AAAAAAATTGAGGAATGCCAATGCGAGCAACGAATGACTGTTCAAAATGACCCGTGCATC
CTTTCTAGCCCAAAATGTAATTCATCAAAAAGTGGTTGCTGCTCGTCGTTAAGGTGCGCG
TGACGCTGCTCGAATGATCATTTATTGTAACAGGTTTATAAGCAAATAAATACGAGAGGG
CTGTCAGTTGATGATGGAGGCGGCCTGCGGTCAGACGAATATATATCCAAGTGGAGAGGA
AGAGGAGAAGTGAGGAGTGGAGCGCGTGTCCCTGGGTTGATCTGCGTCTGCTTAAGATTG
CTCTTG
>uce-435_Coregonus_sardinella41_71 |uce-435
GCGGCAAGAATTTCATAACAGTTCAAGGCGCGCAAACACCTCCCGTCAGCTAAAATGACC
CATTAAAGAAGTGGGAGAGCAGTGGAAATGCATTTTCCAAATTGAACGGGGGCTGGATTT
ACAGTCGCTTTAACGCCGCTGACCCCGTAACACGCTAATGTTTGGTTCGAGTCATCAGCC
GTCCCTCGCCCATCTTTTATCACCCCCATTGTCGAGCTATCTATTTAATTGAAAGAAGTT
AATTGAATGAAAATGATCAACTAAGCTTATATTAATATTGCTAATGGAACTTCTCTTCTT
GGCCATGTTTGGAGAGGGATGTCACTGCAGAGTTTGGGAAAGCCCATTAAGGCGTGCACT
TAACCCAATGTACTAATTAAGGAATGCTTATTCATTCCT
>uce-3_Coregonus_sardinella41_71 |uce-3
AGCCTAAGCCTTGACACTTGTGATGCACTCTGCCAAGAACATTAAGTATCCGAATGTGAT
AAAGCTTCAATTTGCTAGACCATTAGACTAATTACTGCAATAATTAAGTAACTACTTGAT
TAGAACTAATGGGTACCTAATTATCCAGGAAGAAAGGATCAGGTGGTAATTAATAGAGTC
AAGCTGATGTCTTATGACTTACCGTCCCCGATTACCAGACAT
>uce-60_Coregonus_sardinella41_71 |uce-60
AATTTCTCTTCTTATAAATAGCCTAACATAGACAGTATTAACACCAGCCCCTTCCCTCAC
TTTTCCTATTTCTTACCTGCTGTCCTAAGCTTTTTCTCCAGTGGCGACAGCGATTCACAG
CTTCCCCGGTTTTTCCCCGGCAAGGCTTCGAATTGTTTAATATTTTCCCTTACTTTGTTT
CATTTCTCACTTCCATCTTCTTTCATCTCATCAATAAACACACGCTGCAGCCTACCTTCA
TAGAGGACCTCAACGAGTTCAAATGTACCCACCCATTTTTTAACTATACGTTGAATATTT
TGGACAGGCACGCCTTTTTACTTACGATTGGAACAGAGAGCCATCTCTTGAGCGGTGTAG
GTTGGAAGATATATTGGTCAGCGTGGTTTTGCCCCAATCATTGAGTC
>uce-214_Coregonus_sardinella41_71 |uce-214
CTCTCTCTCTCTCGCTCTCGCTCTCGCTCTCGCTCTCTCTCTACCTTCTTCCCTCCAGGT
GCTAACCTCTGTTGATTGCCTGTGGCCTCTTGTACTGTGAATGTTAAGTCCTGCCATTTC
GACCAGATGCATAAATAATAACAGTAATTACTGGCCCAACAATCAAAGTGTCGCCCCTGC
GCGCAGGGCCTGTCTAGGGGAGCAAATCGATAGCCATCTTAAAAGCCCCATTGATTGTGG
GGAGGAGAAAAAACACCAAGGGGGATGGGAAGACAGATAGGGATAGAGAAAGAGGGAGGG
AGGAGAGAAGGGAG
>uce-1075_Coregonus_sardinella41_71 |uce-1075
AAATAAACAAATTAAGCAAATGAGCACAAAACCTTTAATGTTTTAAAAAATAACTTCAAT
TATTTATATTAGTACAAATAGTTTGATTTCTTTTTCTTTTCTTTTTTACAAACACCAGCA
TGAAAAGGATTACAATAACAGTAGAAAATGACTGTGAAAAACATATTAACATCTTCTTTA
AATGTCTGCAATTAAAAATGGCATTAAAGAATTACATTGCAAAGAGTCTTTATCTGGAAA
A
>uce-307_Coregonus_sardinella41_71 |uce-307
CCACAGGCATAAATCTTAATGTGGGGCGCAATGCTTTCCTTTCTCTTTTCAGGAATCCCT
TGGAATAATGATGAAAAGGACGAGAAAATCCCGGGGAGGAGGAAAGACGGGGAAAAAAGA
GAGGAAAGGGATAAAATGCCGAACATGAAACTCTGCAAATTTGACTTATAACAAGCAAAA
TTACACCCTGCTGTCATTTAAAATGTGGCTGCCCTCTATAAAGGTGTCTTTTAGGTGTGT
TAATTGAATCCGGCACTATTTTCCAATAATAATCTGTAAAGTTCAGCCATCCATCCCTCA
CAAGATCCCTGCCGTGTGCCAGAGGAGGACGTATCTATTTCAGTGGCTTAATTTATTTTC
ATGATTCGCTGATAATGACTGCCATGCAGGCTGTACATCAGAATTAACCTTCATTTCACT
GAGGTATATTACGATGACAGTCTCAGACACATTTCACCTACACAAAGGGCATTCTCCCCT
TCCCTCTCCCCGCACTTCATAATCATCCTCGG
>uce-653_Coregonus_sardinella41_71 |uce-653
AGCATTAAACGAAGCTCTGTGAAAATACTATTTTTTTCCCGCCGCTCATGTGGAAAACAA
ATCAGGCGCCGGGCACAGTGGCCATCTGTTTTGTTATTTGATATGTTTGAATACATGTTG
TAATGACTTTGTTTGTGAATCGCGCAGCACGGAGGAACACACAAGAGCTCTCAAAGTTCT
GGAGTGTTCAAAGCTAATCATATAATTGGACGCAATATTCGATGACAAATGGAGATGTGT
AGAGCCAGCCAGCTGGGGAAGTGAATATGTAATCATTGTAAAAATCATATTATTTTGCAT
ATTCGAAGAAAGCGTAATAGAGTTTGTGTGTCAGCACACTATCAAGTGATGAGCAGAGAC
TCCGTCACCGTATTTGTTTTCTAAATATTGCTTTGTTGAACTA
>uce-1175_Coregonus_sardinella41_71 |uce-1175
GAGAGAGAGAGAGAGAGAATGGCCCTGGCACCTGATCCATAACAGTCATTGCCGGTTACA
TACATTTCAGGATTCATTCAGGCTATGAAGATAATCGAGGAAGTCGACAGTTCCCCCTGC
AGCCCAATGGATTTATGATAGCACTGTCAAGAAAATGAGGCGAAATGACACAGTAGCTGA
CTTTAGCTGCAAATAATGTGATAGTCTGTACAGTGGTGCTGCAGCAGCTGCTGTCGTTGC
AGGTAATAGGCTATAAAATAGCCTGATAGCAATACCTGTCATTTCTTAATGGCTGACTTC
ACTGAAGAGCTTTTGTGGCCTTTAACATGAAGATAATAGAAGAT
>uce-605_Coregonus_sardinella41_71 |uce-605
ATCTTTATTATCCCCTTCCTCTCTGTTCTCTCGCTGTTAGCCCAGTAAACAATCGCCTTG
TTAGCAAACTATTAAGACAGCCACTCGGTAAACAAATTGCGCTCGACCAAGCAAATTTGT
TTTGCAAGGGTGACCTGATTTAATCATCTCATTTTCTTTGGCAGACATTTATTCATCTGG
TTTCCACGGTTACGGAGAACATTAAGGGGCTCCAGTAATAAGGCTGGAGAGTC
>uce-908_Coregonus_sardinella41_71 |uce-908
ACTAGGCTCCTGACAATAGTGCCAGGGAGTCGCGGGCTCATAAACTACCGGCTTGACCTA
TAAAGAGCCGTGAGTCTGCTAATTCCATCTCAGGCTAATTTTATGACTTGCATAAAATAA
CCATAGTGCAGCTTTGTGGCTGTAAAGAGGACGTGGGTGATAAAACTAGAGCCGGGGAAA
GCATCAGAAATCTCATCTTTACTAGGGTCCTCATTTATTATTCTATTTTTCTTTGCAGGG
TACCGGGCTCCTGTGAAAGACAAATTACCTTATTATATTAAATAATTTGTG
>uce-152_Coregonus_sardinella41_71 |uce-152
CAGTCAAAAATTGTATTAAATTGAAAATCCATTTATCTAAAACAGTATTTTGTCCTTCAT
TTATTCTCTGCGTGTTTTGGTAACAGATGGTGTTGTCGGTGCTTATGTCCAATTTGATTT
GAACCAAAATCTCAGCCAAATTTACACTGGCACAAATCTCACAGCACCAAATTCATACTG
GCAGATTGAAATAACCGCGTAGAGGGCATGACAT
>uce-598_Coregonus_sardinella41_71 |uce-598
GTCGTGTCTCCGGATAGACTTTGCTGTCGTCACATCTACTGTGAAACCCTTTATTTTTTA
AACCAACCAACCAATAGGGGGAAATTAAGATCTTCAAGGCGTCATCTCCAAAAACATTTA
ACAAGGGGTTTGTTTGTTTTTCCACAATGTAGCATTTACTTTATGTCCACTTCACATTAC
TGGCCCTGTGCAGAAGAAATACATAGAACATACAGGCAATGTTAACAGCGGAACAAATAG
ACGCTGCTTCTCTCTCCAGGTGTGTGTGTGTGTGTGTGTGTGTGTGTGTGTGTGTGTGTG
TGTGTGTA
>uce-1064_Coregonus_sardinella41_71 |uce-1064
CGATCCACAGTGATATTTCAAGTCTTCGTATGCAGATTCCTTGTAAGTCTTTGTGTTTGA
TTTCAGTTGAGTGCAGTTTGACAAACATTTTAACCTACTTAGTGTAATTAGTGCTTCATT
AGAGAGGCTAACTAACTATTGCTTCTCCCCATAATGATTTGCAAGAGTGTAGCCATAAAA
GTGCATAATCAATGCTTTCCAATTACTCCTCAAGTGCAACCACTATTTCAAATAAA
>uce-383_Coregonus_sardinella41_71 |uce-383
GGCCTGAGACCTTTTCCTTCCTGGGAATCAAAGCTCGGAGCATCGGAGCAACCCCTCCCA
GATCATTTCCCATGTTCCCCAGCTTTGTTTTGTTCATCTGCACAGCATGAAAATAAAGGA
ATATGGCAACATTATGGCATTTGAAGTCAATATGTATTATAAAATCAATCTAGATGAAGA
TCTGCCCATCGCTCTAATTAGACGAGGTGACTGGAGATTGATTTTTAATTGCAAAAGTAA
TTACATGGAGCAGATAGCCAGTGACATTTGATTATCTAGGTGATTGATTAAAAGGCCTGG
CTGCTGGGGCACACTGTCAGGCAGCTGAATCCCAGACAAAAGAGAAAATTAAAAAAGTTG
TCCCGTTTGTAATCACGAATTTCAAGGGTG
>uce-983_Coregonus_sardinella41_71 |uce-983
GGTGCGTCACGCGGACAACCCTCTGGACATAGCGGTGATGCGGCTGGCGGACCTGGAGAG
GAACGTTGAGAGAAGGTACCTGAGGAGCCCCTTAGGTACCACCATTCAGATCAGGCTGGA
TAATGTGGGGGCTATCGGTACGGTCACTGTCCCTGCTCCCTCCAATACTGCTGACAGGGA
AGGGTAGGTCATCCACTCAGCATTCAACCAAACACTCCTGTGTGCTTTTTTGTTTGGTTT
TTCAAAAAGAAATC
>uce-1279_Coregonus_sardinella41_71 |uce-1279
TACAGAATCTGGCAGTTTTCCTGGGCGTCTGTAGCGCCGGGTTTTATCTCACTCTCCCTC
CAGTCTGGGAGCATGTAGATCTGGCCCAGTTAGATTGTCATACTTAACAAACATTCATGA
TTAATTTCCTCCACTGAGTCAAATGGGGCTAAAGGGATGTCTCGATTCATCTTATCGCGC
CACAAATTAGCATTTCTCATATTCCTCAGCATCAACTGTGCATTAAAATTCCACATTTAC
CATTCCAGGCACTGGGCTGGCAGCTGTGGCAAAAAAAAAACTGAGAACGGAGGAGATGTT
CTGTTGGTGAGGATCCTGATTATTTCTGAATGGCACA
>uce-447_Coregonus_sardinella41_71 |uce-447
TGAATCCAGGATGATGCGCCCGAGAGCAGCACTCCGGATAATGTTAGACATTTAAAAAGA
GCAGATTTGTGTAGTCTATCAGGGCTGAGTATTCCCCCCCCCGTCCATCCAGCTCCGTAG
TGAGAAATTGGTTGTTATCATAGATCACAGATACTGCTCAAACCTCTTATGAAATATGAA
TTAATTTCACTAATGCTTTAATGCAGAGCTCTCATGAGGAAGGCAGGCACACGATAACCC
CTGCCTTGTCCCCGCTTCCTCCATGGTGATTTATGCTGTCTTTTAGTAGATG
>uce-510_Coregonus_sardinella41_71 |uce-510
AGCTCACCCTCCTTCTAGTGGAGTCACCAGGTTCCCCCCATCCTCCTCCTTTCCTCTCCT
CCTCCCTTTCTTTTTGAATACTTTCTCTGTGGCGTCAGGCTGCAGTCGTAGGACAGGCAG
TCACGCGGTAGCTGGCTTCATGATTAATGGTGTTTATTCTTGACAGAAAGCTCCTTTATT
TATCTGCATTGCCGTTTCACCGATACTATCAGTCACCTGAATGAAAAATATTCAGTCATA
CCAATTTTGCAGTATAATTGAGTAGAGTCACTTCCTTTTCAGTTTTTCCCCCTCCT
>uce-467_Coregonus_sardinella41_71 |uce-467
AGAGAGAGAGAGAGAGAGAGAGAGAGAGAGAGAAGGAGAGAAGGCGAGAGCGAGACTAAG
GAAAGGAAGGCGCAAAGAAAAAATAAAAACTGTTGAGTTATGATAGTCATAATCTATGCA
GAGGCCTTTCCCGTATAGGTCTTTTCCCCATAGCTGTGATCTTTTCAATTTACATCAAGG
GAGGATGGCTGTGGATGAAAGGCGTGCGTCTGAGGAGCGGCAGGCCGGCAGCCACACAGG
GTAGACACAGGGGCTCATTAAGCCATGGCCCAGCCTCCCCATAACAAGGACTGAAGTGGC
TGGTGTAAAGAGCAGG
>uce-622_Coregonus_sardinella41_71 |uce-622
GCCACAAAGTCATCATTATGGGTAAACCCCGCCTATAAATAGCTACAATTTCTCTTGTTA
AAATCTGATTTTAAACGAAACTCTAACCTTAACCCCAGCTTTAACCACACTACTAACATT
ATGCCTAACCTTAAATTAAGACCAAAAAGCATATTTGTTTTCATTATTTGTTTTGATATT
CTGACTTTCTGGCTGTGGTAACTAGTGACAACCCTTTAACTGCTCCATCACGAACCACTG
GGAACAGGTTGCCTGGGAAACGGCCGCATGGCAACAGGATCAGAGCCTGGGAGTTGTCTG
CTGCTAGGTCTGCTCCCATTTTATCGCATTTCTTCACaCGGCTTGAACAAAACAAACCTG
GAAAACTACATTATACGACGCGCCATTTCGTAAGGCTTTTGAGGAGGAAAGTGTGGGAAT
AAAAGCTTTGCTTTAAGGTTTTCATGCGACTTGGATAATATACAATCCAGCTGTGATGGA
CATAATGATTGCGGTGCAGGATGTGTGTGTCTCCAGTCAATGGTTTACCGCTATAATTCT
CAGTCTGTGC
>uce-310_Coregonus_sardinella41_71 |uce-310
TTTAGTGAAGTTAGCTGACATGGTTGGACAGATAATTATTACCTTCTGGTAAAGTTAATC
CTATCTAATAAAAGGCATATGAGGTAAATGTTTAGATTTTTAAAAAGTGAAGCTTAGAGA
AAACACATTTTTCAAATGCCACTTTATTACAAAAGTATAAACTTGACTGACATTTTCATG
AATAGTAATCTTGATATAAAACATTACAATCTTTTGCATTTTTAGCACTTAATTACACGC
TTTGAGTACAAGACCCTGTAGTCTGATTAGCAAACACACAACATTAGCTGCCACATAAAA
CTTAGCTGGGCTTTTCAAAGAACACACCATAACTTAAA
>uce-1115_Coregonus_sardinella41_71 |uce-1115
TGTATTTCACATCACAACATCCACATTGTTCATCTTGTGACAAGTTCTACTGATCTCAAA
ACATTTCACTGTATAATAGACATAATACCAATAGGCACTTCCAGTAATTCTGGCAATATA
GTAACTACAGTATAGTGTCTAAATTACAAAATGGTAAAAATAAATAATGTATATCTAAAA
GAGTTTTTGTTTTGTTTTAATATTTCTTTACTGTACAGCATATATATTGTACAAAATTGA
GCATCAACCAGCAAGGAAA
>uce-245_Coregonus_sardinella41_71 |uce-245
CTGAGCTGTAGATCTGTAGCCTCTCTCCCTCCATCCTCCCTCTCTCTATCCTCTCCTGAC
GCGTGAACCGCAGGTGAGCAGCAGGTGCCATATTACTGTGTACAGAAAAGCAATTAGGAA
GCATATTGGATGAATGAGGAGTGCATTAATATTAGCAAGTGCATTTGTCTGTTGGTTTGA
TGCAAGTCCTTTTCTTTTCTTTCTGCAACATTAAGATTGTGGCGCTCATAAATTCTCTGC
TTAAACCACCATCTGCTCCCCTGTCAGGTCACACTGACACACTGGGGGGAGGAGAGAGGA
GAGAAAATGCATTTGTTCTCTCCCTTTCTTTCTTTTTCACACGCAATG
>uce-891_Coregonus_sardinella41_71 |uce-891
GAAATGGGTGAGCGCTCCGGGTCGAGCAGGGGGCTTGCTGACAATACTTTCTCAAAGCCA
TCTGCCATTTCCGCTCAATTAATTTGTTATAGGAAGTGGGATCAATTAAGAGAAGCCGGT
AATGGCTTTATCTCCTAGTTTCCTTTTTATGGCCTAATATTTTCTCTTCTCCTCTCTACC
ATGAAAAGAGTCTAATCAATACCCGGCCTCTTTTTTACTCCTTTAGACTC
>uce-280_Coregonus_sardinella41_71 |uce-280
AAATAAAGTCATTACCAGGGCTTAGAACACAGTCCCTTTCAACCAGCAACAACAATAAGT
GAGGGAGACAGAGAAGACAGAAATAACAAAAAAGAGAAAGAATTGCACAGAGGCTTTTCT
TTCCTTTAAAATGCTGCATTAGGTCTTTTCCTGCAGTCAGTTTTCATAGTTCAAAGCTGG
CAGTTCAATAAATAGCAGGAACTGGCACATCTCTGTTCTTGCAAAAAAGAAATCAATGTT
AATCCTATTACCGGCAGTTATCACCTAGCCCAGAAACGGTAGCAAGTAAGAAAAAAAAAA
CAGAGATGTCAAAGCGGGAAGGAGAGCGAGGGAGAGCGGGAGAGAGAGAGC
>uce-745_Coregonus_sardinella41_71 |uce-745
AGCACAATTAGAATATGTTAATTATGCATTTCATTAAGGGCCTACGCACTCTTTGAATGT
GAGATGAAATGTCACTGGTGTAGGCAGCCGAAAAATGAAAGAATGCCAGGCATAACTTTC
TTTGTGCAATGTGTGACACCTTCATTAACATCAGGGATTGCTCGTCTGATTGTACTTTTT
GTATTATTTTAAGCCTTTAGGCTTTCTGCGTTTTGATGTG
>uce-1108_Coregonus_sardinella41_71 |uce-1108
CCCCTTGTCTCCCTCCCCAGTCTCCTTGCCTTGAGGATGGCCTGACTTACTCTGATAGGA
CGTACGGATCCTTTTCTTTGAATCTGAATAAAAGTGAGACAGGCCACGCATGCAAAAGTC
TGCAGGCAGGCCCACATGCCCACACCAGCAGCCACAGTCACCAAAAGGGTGGGAGGAGGA
GGGAGAGAGAGAAGAACACAAAGGCCCAGAGTGAAAAAGAAAGTGAAGGCAAGCAGCAAC
CCAGTTAGTGTAAA
>uce-271_Coregonus_sardinella41_71 |uce-271
GCGAGCCCAGTCAAGCCTCCCTCCCTCTCCCACACACACTCCGAACGGGAGGCCCAGCGG
AAAGATCTTCAAACACCTTTCCTGTGCATTTACTGTAATGAACAATGCCTTAATTGAGAT
TGCCTAATTACCCAATTGAAAGATAATTAATATGATCCTAATTAGCATATGTATATGGCC
CTGTTGCATAGTTGAGAATCCCTGTTTTGAATTAGATGGCTTTAAAAGGAACCGTTCC
>uce-34_Coregonus_sardinella41_71 |uce-34
GCATCCTAATACCCAGAGAGTAAAATACCTTTTTTCGCATTATGGAATTTGTCATGTTCA
GTTGGAGCTGTCATATCTAGGAGTGTGTGCGTTAATGTGTGTAATCTGCTTTGCAACACA
TCAATTATGATGGATATTCCTCCAGCGACAGGGTTTTGATAGCAGCCTTTATGGTAATCA
GTCTTCTCTTGTTAGGCAAGCAACCTGTTTAGTAAAT
>uce-717_Coregonus_sardinella41_71 |uce-717
CCCGCCGCAGCTTTCCCCACCAAACACCAAAGTGCTATCTCCCAGCCTTTTCTCTCCCAC
AGACATTAATCTTGCTTTCCCCTTCTACATCAAAAAATGCTTGTATTGTCAGTGAGCGCT
AATGTTCACTTTCCTATTCTCTATATATACACACATATATGTATTTTTGTGTCTGAGGGA
ATCAGTGGAATGCATTGTTCCCAAATCATTGTAATATCTATTTAGAGTGGCAACCGCACT
GGCAGGGGATGCTGGGTATTCATGGAGCATAAACCAGCCTTAAGACTTAGAAAAGCTGAG
AAGGTTTATCCCTATATTCTTAAACTGCCTTCTTTTATGTTGGTCTTAGGCATTAAGGAT
AGGATTGTGAATAGCAATTGTTCGACGGCTGCAGTGAGTGAGTGAGTATACGTGGGTGTT
TATTTATTTTTATTCCCCCAAAACAAAATCCTTTCCTTATTTTCTCCAGTTTTTCCCTTC
TGTAAATATGAGCTGTGTTCTTAACTCTTAGC
>uce-42_Coregonus_sardinella41_71 |uce-42
GCCGGCCCGGCTGAGGGCAGTGGGTGCTGTGGGGGGGAGACCCCGCGGGTAGCGGGGGAA
GTAGTCAGAGATCTGCTTGATGGGCTGGATGGGGCCAGGGCACACGTCAATGGCCATGTG
CTCCTGGATGCTGATGGTGGTCTTCTCGCCTTTGCGTTGCCCACCCAGCCCAGTCAAGAC
CCAGTCAAAACAATAACTATTCCCCAGGTGTCCCCAAATACACAAAAAAGGCTCCTCGAA
AAGTAAACACCAAAGCCAGCCGGAGAAAATTGTTTTGGAATTTGAAGTTGTTCCTCTGAA
GTCTATCTCTGAAGAGAAAGCCTCAGTGGAGAGAGAGGTCCTGGCTGTGAGTGAGTGAGA
TGAGTAGGTCCTGGTGTCTCCTCGGACTCCCCCCT
>uce-319_Esox_lucius3_61 |uce-319
CTGCACGCACGCTTACACGTCGATAAATGATTGAGAAGGAATGGAAATTGAAACGTTTAT
GTGTGAAGTAAATGATCATTTCTGATTAAAATGCTTTTACTGGATTTAGTGTGTATTTGA
AATAATGTACTGCTGGTGTCCTCCGGTTTCAGATGTCATGAAAAGGCCATGAATTGTCAC
TGTTAGTATTTCTTAGCATGTCTATTAACGTCAACCCTGTCATACGTAATTAGCCACAGC
GAGAATGACAGTAGTGACAGGACACACACACACACACACACTCTTGTGATCAGCTAGCAG
GAAGAGCATTTGTCCTTGGGCTAAGAGGGCACCTGGCTCCTCTACTGCCCTTGTGATCTT
GACGTTCCTTCCCTCTCGTGCGTTTCCATCCCCGCTCTATTCCTCTTTTCCTCTTCCCCC
TCTCCTCGGATCCCTTCATCCCCACATCCCTCTCTCCTCTGCCCAAGGCAATGCCGTCCT
GCAGGCTTTGATCAGAGGGCCAGGGAGGAGAGAGGAAGTGGGTCAGAAAGTTGTGGTGGA
GACTGCAGGAGAACAAGGCTGGAATATCGAGTAGGTGAGACTGAGAGAGGGGGATAGAGA
AAGAAAGTAAGAGAGGTAGACTGAGGTGGAGTCATCTAGAGAAAAAAAGAGAGAGAGAGA
GGGAAGGAAAAGGATGAATGTGAGATGGGGAGATATGATGGGAGGCAGGGAGAGAGAGAG
GGAGTGTAAAGAAGATGGAAAAAAAAGCAGAAGGATTCAACAGGAGGGGATAGAGGAGAA
GGACGTGGGAAA
>uce-666_Esox_lucius3_61 |uce-666
CATCTGTTCTCTTCCAACCTGAGAGAGACAGAACTTCACTCCTCTGAATTAATTTCTCAT
CTCTGCCTCCAGAGTAGAAAGCGCAACTCATTGTGGAAGTCTACAGTGGCGTCATCCCAA
ACGGCGTCCTATTGCATATGAAGTGCACTGCTTTTTAGTACTACTGACTGCAGCCCTATG
AAACCTGGTGAAAAGTAGTGCACTTGATACAGCACTAAGTACTATTTGGGATGCAGTCAC
TCTACAGGGAGACAGACAGAGTTGGTCCTGGCTCATGAATTATGCATAAGGTTTAATTGC
AAACCCAGAAACTAATGACTTTGGACCGGTAACAGCAGGGGGAACATCCATCTCTGCAAA
CTGAATGAAAAATCAGTTTGGAAAAAAGGAGCTCGCTAATTGATGAATAATTAAGGCCGT
GCATGGAAGGACTTCTCGGAGCTCAAAGCTTTAGGGCATAATTGTGACATTTTGTTTCAA
TCAATCCCAAAGTGCTGTAGTCGGGCTGGGAGGGAAGGGGCACTTATGAGAGAGAGCCAT
GACAGTGGAGGGAGAGGATGTCCAGTTTGGGGGAAAAACCTGTCAGGTTTGTAGTCATTT
ATAATAGCTTTCAGAAAGAACACATTGACATTATAAACTATTTTAAATTCAGT
>uce-620_Esox_lucius3_61 |uce-620
AAGTGAGCTCCCCTTCTGCCTTTCATGGTGCTTGAACATCACGACGTGAAGAAACAAAGA
GAAGAAGGCGAAGAGAAAAGAGGGAGATGGAGTGAAAGAGGGAAATGTGGCACACACTGC
CACTCAGCGCACCCCATCCCCAAACAACTGCGCCTCTCCTCTTGCCACTACAAATACATT
AGGAATCAATTATTTATGGAACAGAGTCAGGGACTCTTTAATCTTTTCCTTTTATCCAAT
TAAATTGTCTAACCATTCTCAGCCTCCCCTGCTCACTGGGAACAGCCTCCTCTTCTGAGT
TTAGAAAGATTCTTCCCTTTCTTCAATTCTCTTTTTTTCTTCTTCTTCGATGTAACAGAG
AAAAGACACAGCTTCTAAGGGTTGGAATGAAAAGGAAGGAGGGG
>uce-278_Esox_lucius3_61 |uce-278
CGAAGTGCTAACACTGGTTTTTGACTGGGCGACATGGCTGAAGCAGCTGAATCCAGACAG
AGCAGAGGACAGTGACTCACGCCCAGCAGGAGCTGCAGTGCTGGTAGGAGAAAGGGCATT
GGACAAGGACATGTGACTGGGACTAGAAACATTGGTTACATCCTGGTTCTGGCTGGTGGT
GGAGGACTGCCTCCTCAGCTGGCCCTGAAAGGAGCTGCCGCTCTTGAACGTGTTCACCAC
ATCGATCTGCAACGAAGGAGAGAACAAGACACGGGCCGCTCAGACAGA
>uce-471_Esox_lucius3_61 |uce-471
ATGATCGGAGAACATGCAGCAGCATACCAGTACAGAATGACAATACAAATGGTGTTATAA
CAAAACATACATAGGCCTACACAATTATTTTTAACCCAATCAGTGACCAGACATTACTTT
GGATGAGCTCGGCTCCTAGAAAATGTAATCTGATTATTCCAGCCCTGGGAGAAGGGCTGT
CTCCCTACGCTCTGTCAAAAGGTCAATTATGGCCCCAAACCGCCATGCAGTGACACTGAC
CTGGAAGCAGTACTGATGACCCTACATCCAGGGGCCCAAAAGAGTTGATCATCTAACATG
CACCCTGCCTGCAGCCATGGAAATCTGACATTTGTCCTTATTCAAATGAACACAAACAAT
ATGCATCTCAGGCCTTTCCCCAACCTGTGCCAAACAAGACACAGGGACCAGCAATCTGTT
TCCCAATGTCCTCATGTTCGGATCTTTCTCTCCTAATGAAACCAACCAGCAATCAAACTG
ATACA
>uce-518_Esox_lucius3_61 |uce-518
GTAAGACTTTCATATTGAAGCTGCCTTTTTGTTCTTCTGTTATGTTCATGTTGTAATATT
TACATATCATTATGTAAAATGTAGCAGCATTTTATCTTTTTATTACTTTGTTACTGTAGA
AAAGGAATAATTGTTTCTTGTCAATTATCCTTCAATGTTACTATTGAAATGTTTATTGTA
ATGTAATAGACATTTTACAGTAATCGTAGTCAGTGTAGTTAGTATAAGTAAGCATTGAGA
TCTAAGACAGTGGAGGGAGAGTCTGCTGTGTTTTCTGCTGAGGTGACTCTTGGTTCTCTC
TTGTCTTTAGATACCAGCCTGTTGATATCATTCAACCAACCAATCATGTATTGCCAGCCT
CATTCGGGGATTCTGATTGGCACATTGTCACAGGCAACTCTCTTACCACCACCAATGAGT
CCTCACGTAGAAAACCCTCACAGCATGAGCTGGAGAAACAGAGAATGCCAGGTGACTATT
TTCTCTTCTCTTCTACTCCTGTTGTTAAGACTGACTGGCGTTCGTGCCTTTCTTGTGTCT
CCCTTTTCCCCCCCCTTTTCTCGCTCTCCTTTTTTGCAGAGCATGACCTCCTGCGGCAGG
AGCTGAACAACCGCTTCCTGGTTCAGAGTTCAGAGGGGCGGAGTCGGGGGCCGTCCTCCA
CGGGGTCCCCGCTGGCCCCTGTGTCACTGTTGAGGGGAGAGTTTCATCAACACCAGCACA
TGCATCAGCACCAACACACCCACCAGCACACCTTTACTCCCTTCCCGCCCAGTCTGCCCC
CGGCCGCCATCATTACTCCGCCCACTGCACCCCCCATGG
>uce-1036_Esox_lucius3_61 |uce-1036
ACTGCGTCAGTAGATGGCGATGGATGTACTACTTACTGTACCAAACTTCTGTGTTCTTTG
CTTATTGTCACATGTATTCATTAATCAAACCTAGATGGTTTCGTTTTTGCCGTTGTCTGA
CTTGCACTGTTCAACTCCAACACTGTTTGGTACTGATTCGTCTCACTTGTTTGCAGTCAC
GATGGGACGTGTTATCAGGGGACAGAGAAAAGGTGCGGGTTCCGTGTTCAAAGCCCACGT
GAAGCACAGAAAAGGTGCAGCTAAACTCCGACACATTGACTTCGCTGAACGTCATGGCT
>uce-289_Esox_lucius3_61 |uce-289
ATGTATGTAAATTGTTTGTTGGCGCAATGGGAGAAATTTAAATTACAGTTCAATCAGAAG
AGAGAGAAGGAGAGAGAGAGAGAGAAGGAGAGAGAGAGAGGGAAGAGGAGAATTGCGGAG
GGCTCTGTGATTTCCCGTCTCCACGCTCAGTTGATATTTCACTGGGTGAGGACTGAACAC
CACGGGTGCATTTCACAGCCTGAATGAGAGAGGCAATCTCACTCAGCCGACTAGAACAAT
AATTAGAATGGAGATTAAATAAAAATAATTAGAAAAAGTTCATCTAGTTTTGATGTATTA
ATTATTCCCCCCTGCTTTATTCCAGTCTAATTATCTGCTTCAGTGAAAATGCCACGATTT
TCTGTGAGTCATAAAAAAATGACATTCATGTAATTATGTCAGCAATTTGGGGGGAACTCG
GCTAAGCAGAGCGTCAGCTTTCTTCTCCCCCCCCTTAGTTTAAAGTAAGTAACTTCTAAC
TACTTATAACTTATAAGTTAATACAGTCCCTTTCAAGACATGGGGTATAAATAATAGAAT
GCAATGGGAGATTATTTACTTCTTTAAATGAGGAGCGTCTCACTCTC
>uce-204_Esox_lucius3_61 |uce-204
GCTTTCCAATGTGGTCTTTAACTTCATACACACAAGCACACACACACACACACACACACA
CATGCACGCGCACTCTAATGGAGATGTAACTGGGAGCGTTCCTGAAGCATATGGATGCCA
TTTGTAAGCAGTGAGAATGCATAGGTTGGTCTGCCCTTCGGTATCTCTCAATCCATCTGT
TTTCACATTACTTGGAGATTATAGTGTCCTCCAGACCCAAATGAACATAAATCAGCTCTG
TGAACGTGCACACGTTTTCCCATCTGTCATAAAACAATGATTTAAAGTCCGGGTTGTCAA
AATACGGCACTGTGATTTCGTCCTGCGCCCCAGCCGTAGGAACACAAAGCACCATCTCAT
CTGGATTATTTATGGCCTCAGAGGGAGCTGAAGGTGATTAGGGCTCAGGCCACCAACAGG
CAGAAAAACAGTAGGAGCTCCAATAAGGAGAGCTGGAAAACAGGGGTAAAATCTATCAAA
AAATTCAACAAAATCTATTTCTGTTTGGAGAGAGGAGGGAGATCTATTGCATGTTTAGTA
TAATGGTACATCTCTGGAACATTCAGTC
>uce-574_Esox_lucius3_61 |uce-574
CACACACACACACACACACACACACACACACACATATTGATGGTTCCTCTGGTTTGCTGG
TGTAATGTGCTTTGTTGTGTGAAGGTATCAATCAGAGGGGAGCAGATTATTAGAGTGTCT
GAAAGAGATCAAACAATGTTGCCGTCTGCACCCACACATGGCTGATTTACAGGCAGGCTG
ATAAAGTACTGCAGCTCTCTGTCAGGGGCTACATGACGGCTCGCCGCGCTCTTAGGATAA
ATTATTGCAGAGGCCCGCGGTAATGTCTC
>uce-219_Esox_lucius3_61 |uce-219
CACATCTATTGGAGTACCTTGGAACAGAGGCATAATATTGTATTGTTTGCAATGCCGAAG
GGTCTCCGTCATCCATCTCCTACAGTACCTACACTTCATATAACTATCCCTTCACCGTAC
TGTTTTACAGCTGCACGTCAGGGTTCAAGAACCAACGTTGTGATGAGTTGGCCAACCCAT
GTGATTACTTCTGTCAGAATGAGGGGATGTGCACTATCACTGCCCTTAACAAACCACGCT
GCAAGTAGGTTTCTCCCTACCTCACTTCCTGTGGTTGCTCCAGAGGCCTCGCCCTCCTCC
ATCCGCCCTCTTTATCCATCTGCCCAGATCCATTTCAGCTAGTGC
>uce-375_Esox_lucius3_61 |uce-375
TTGCCATATGGACAATAATGACACAATGGTGGATTCTTTGGCACTGGGAGAAGCAATTGA
CGGTTGATGCACCAAAAAACCTAAAACTTAAAAAAAGAAGAAAAAAGAACTTAAATTATG
AACTCAAAGCTTTGGGAAAAGCTAAGAGAATATTGTAACAAACTTCGTACAGAGTTCAGT
CTATTAATTGTTTCATGTTAGATATTCTATGTGTTTACCTCAATTGAAAAAGAATGTTTT
TGCTAGTTTCAGATCTGCTGTGGCATTGATATTGTATGTCCATGAATTCCTTCCTTTTTC
AGCACGTGTTCCTCACTAGATGATAAAATGCCGTCTCCCTTAAGCTTTGTCAAAAATACA
TTAAATACTTGTATGAGGACTGTGACGTAATGTTTAAAAGGTGTTCAGTCACAAATGCTG
TAATAAATATTTCATTTTTGATTTTTGTTAGATTTTTGTGTGCTGTGTGTTACAAACATA
ACTATTTAGTCATTGGTATATATTTTATTATAATTTGTATATTATAATAATATGAATATT
AATTATAATATGTGGTATTCTGAATTGTATTATTATTAATGTTCATATTGTATTTTATAT
TCATATTATTATTTATTATTGCAACGTTATCATGGTCATGGTTTTGACAGAAAAGT
>uce-787_Esox_lucius3_61 |uce-787
CCACACACAAGCACAGACACACATCCAAAAAAATAAAAATAATAAAGAGCACCAGCCCCA
CTGAAAGATTTCTAAAATAGGGGCAATTTTAATCATCTCCCCATTCAATCTCAGTTGGAT
AAATCATATCGGGGAGATTTGCATAAATACAAACCATCAAAGACTTCTCATCTTCAAAGG
GGTTTTCGAGACCCAATAGGCTTTGTACTGTAATCATCGGAGGTCACCACCTCACAAGAG
ACACGTTGCCACGGCAACATAAAAAAAATTATGCTGACCGGCTGGGAGCTTTGCACAATA
TCACCCCTGTCCCCCATTTTCCCCAGAGTACATATACAAACGCATGGAGGAACACCCTAA
CACATTCCCCCCTTCA
>uce-311_Esox_lucius3_61 |uce-311
GGGGGGGGGGTCGTGTGTCGCTGCCAAAGGTCAGCGATATATTACGCTCCTAAAAGTGAT
TACTGAAATTCTTAAGTGAAACCATTCCGCTGCTAGGGTGTGCTGTAATCCCCCGTGGCG
TTGTCTGAGACACAGAGGCCTCCGAGGAACACGCCGACCGGCTGCAGTTTCTCCATCCTT
CGCTACGCTGGTGTTTTCTATCAGCACAGAGAGAGAGAGC
>uce-810_Esox_lucius3_61 |uce-810
TCCCATAAATGAATGTGTTGCATCCGAGGACTTTCTCTTTACTACACCTTAAAAGATTGC
AATTTCACTGAGGAATGGGCCTGCTACATCTACTACAGAAAATGAATCCTATTCGATGCG
TCTCTTATTTCAATACCCCTCTCTCCTTGTTCCCTTCCACACATCATTAAACATATTATT
ATAACATGACTGTCAGCCCGCGTCTCTCTTCACTCCATTCTTGCTCTGCCAGGTAATCAA
TTTGTCGTCACTCTCTGTAACCCCAGTAAAGTCATCAAGCGAAATGAGTTACAGCTGCAA
AGAGCCTTCAAGAATACAGAGGGAAATAAGCGAGTGAGAGAAATGACAACACAGACCAGG
AATATTCAGCCGCCTGATAGCACATCCCAGGTCTTGAAGATGAAATATTAATGCACAATT
TGTTTATCTGCAGGCCCACATATCTCCAGTGCCGAGCTGTTAATTTTCTATCGGCACAGA
CAACGGATCAGTCAGTCATGAACTCTTCACAGCCATTACCGGGAGACATTTTGATTAAGT
ATTCCTAATGTAGTGGATAGGAAAGAATGAAAACACTCTGCCTGCCAACTTTTGATTGAC
CATTAAGCCACTGATGAATGTGCCTGTCAAAGAGGAGACAATTACCTCAACAATGAAGAA
ACTCTTCTGGAAGGCTTATTTCTCTATAGGGCTGACACATTTACCAGATTACAGAC
>uce-122_Esox_lucius3_61 |uce-122
TTTTCATATGTGTACATGGGCGTAGCTGTAGATGTGTTTAATATGAGGCTGTACCTTCTT
GAATATTACAGATATGTTTCTTTGCTGCTGACAAACCGTTGATTAAACTAACCTGCCAGT
GACTAAAGGGAAGTGGCCATGTTTGTACAACACACTGCTGTTTTGCTGTAACCGCGCAAT
GTTTTATGAGCTGAAGTATTTTATAGACAAAGTAGAAGTATGTATCAATAATATGAAAAG
CAATAGCTAAATGATAATGAAGAATAACATGGATCAATGAATATTGTGGAAAATCTTTAG
ATTCACTTTTGGTGGATTTTGTACTGTATTTATTACTAATGATGCAAAAAGTTGCATAGC
TTAACCCAAACTGTTCTGTCTTCTTTTTTATTTATTGTCTTGTATATGATCTTTTTGTAT
GTGTTTTTCAAATAAACTGCCTAAAATGCAGAAAATACCTAGGTACAGATTACTTTTTTT
CAACTGGATAACATTACACTAGAACTGGTAGAAACCTTTATATATATACACTCACCTAAA
GGATTATTAGGAACACCTGTTCAATTTCTCATTAATGCAATTATCTA
>uce-1238_Esox_lucius3_61 |uce-1238
TGAGGACTAAAGAGTTTGGTCAGCTGTTTTAATTTTCAGCATAAAAAAGTAGTGCCATTC
TGTTATTGTTACGGTCCTGTGTGTGCGTGCGTGTGCGTGTGTGTGCATGTGTGTGTTTGT
TTGTTTGTGTGTGTGTAGTTGGTCTACAGTATGTGTGCATGTATGTTTAGGGGTGGTGGG
TTGGAGGTGCAGAGGGAATTGTAAGAAAATGTATGAAGAACATCCCGGTCTTGCTGCAAC
TTCAAAAGCTTCTCTTCCCCAGGATATTAAGCGACTGTGATGAAAAATTTAGCGAGCGTT
AAATAAGGCGCTTTGAAGTGATCTGTTTTGGCTCAGCAGTCTAAATTTCCGGAGAGAGAG
GGGAAATAGAGGGGAGAGAGGGAAAAGAGATGGGGGAGAGTATACTGAGATAGAGACCTA
TGTGTTTTGTAATTTGGGTAAACTATCCCTTTAAAGCAGTGCTTTTACCAAACGTTCATT
CAGTAGCATTTTCAACCTGTTAAAGCATTGCTATTTTCTTTAACTGTTGCTCATGGATTT
GTAATTTTCCTTTAATATACCCGCCCACGGGCTTAGATGGGAGGGGTGTAATTATTTTAG
GTGTGTCCTTAAAAACATGATTTAAAGTGCTAATTACAGGCAGTGC
>uce-690_Esox_lucius3_61 |uce-690
ATTTCAGAATAAAATCCAATAATTCTGACCTTCCCATGGATGTTCTATATGTTTGGGATC
CCGGTTTGGAATCTAAGGTGTTATTGTTTTTTCCTGTCCCGTGGCGAGCAGAAAGCCTGT
GACTCAGCTGTTTGCCTGCTGCATTATAGAAGAATGGATGTGAAGGCACACCAAACAGGC
ACTTTAAAAATGCATGAGCCATCCCCAAACCTCCCTCTCCCTCCTTGGAATAGAGCTATC
ACTGAAGCCTGTTATCTCCCAAACCCCCAGGTAGAAAATGGTAATGATACCACTTAACAT
CGCTGCACATATGGAGGGAAAATGGAAATGCCAACAGCACCTCAACTATAAAGCAAATCA
AATTGAAATATTAATCCGCTGATTAATATAACATTATGAGAGCCCATTCTCTTTGTTGTT
TAACAACAAAGGGTTGCAAAATAAGCAACTGCCTAAGAGGTAAGGGGTTTAAAAGAGTCC
CACAGAGGTGCTAAAGCCCCTTTCAAACATCATTACTCTGCATAATGTATTCACTTCCAC
TGTGCTGAGATTTGATATTGATGTTTACTCATTTATTTTTTAATTAATGTTCGTTGTTAA
TGAATTCTTTGATGAGAGGCATTTTGTAAATCATTATCCTTGTAAGAGAAATAAGGGGTG
CAGCATTTCTCTGTCCGTTAGACTGGGTAAAAGTGCTAGGTGTAAGGAGAAAAAGTTGAA
GATGAAAAGTGGGGTCATTGTCAAAAGTTTTTTTTTTCCTGATGCATTCATTTGTTGTTG
TGTGTTTATGATTGCAACTTCTCTCCACGCGGCAATGTGTGTTGAGGAGTCGTCTGGGAG
TTGCGCGGGAGCACTGAGAGAGCCAGATACTTAGCTAATTAAATGAATCTTACTCAAGGC
TTCAAATGAGTGGCTCCGAGAGGAGGAGAAGAGAAGCAGGTTGGTTTCTCCATGGAGCCT
TTGGTGGAACCCTGTCCTTCCCCTCATCCATATTGATCGCTAGGGATCTTATGGAGGACA
GAAAGTGAGAAGGGAAAACAGGAAG
>uce-420_Esox_lucius3_61 |uce-420
GAGTGTAAATAGAGAGCATCCACTCATCCTCCCAGCGCTGAACTTAATGAACTTTTAATT
GATGTGGTTTTGCAAGTCCTTTTGTCATGCAACAGAAACAAGCCAGTCTGCTGATGAGCC
TGTTTTCCCGGCTGGGCTCAGATTGGTTTACAGCCAGCCCTAAGTACCGTGTAGTTAGTT
TCATGTGTCATATAAAATCTGCCCAGGCACAGAGACGCCTGCAACTAAAACCTTAAGTGC
ATCCACAGGCATCATCCTCGGGCCTTTTCACTTCCGTCTTAAGGAAGGAGGAGAAATTCA
ATCACTGCCGGCATGGCACACCGAGGGGAGACGATGCTCCTGCTTTTAGCGGCCTCTGCA
AGCCTCTCGCTCCTAGCAGCGATGACAGGGATTCTGACTGAATATGCCCAAATATGGTGA
AGAATGTCTTCCCTTTCGGTCAGTCAGTCACCCTGGTTATTAGAAATATATATGTATACA
GTGAGAGAAAAGGGAGAGCGATGAGGGGAGAGAGGGGGGCGGGGGAAGAAAGAATATCCT
CCTCACAAAGCATTTGGCCCATTTACTTCC
>uce-245_Esox_lucius3_61 |uce-245
CACAGCCCAGCATCCATCACCAGAGAGAGAGGGAGAGAAGAGAAAGGAAAAGAAAAAGAG
AAGAGCGAGAGAGGAGAAGAGAGAGGAAGAGAGAAGAGACATAGAAGAGAGAGAAGACAG
GCTTTTGGAGACCGCTGTTTGATGCTCTCTGTAGCCTCTCTCCCTCCCTCCATCTACCCC
TTTGCCACTCTCCCTTCCCTCCTGACGCGTGAGCCAGAGTTGAGCAGCAGGTGCCATATT
ACTGTGTACAGAAAAGCAATTAGGAAGCATATTGGATGAATGAGGAGTGCATTAATATTA
GCAAGTGCATTTGTCAGTTGGTTTGATGCAAGTCCTTTTCTTTTCTTTCTGCAACATTAA
GATTGTGGCGCTCATAAATTCTCTGCTTAAACCACCATCTGCTCTCCTGTCAGGCCACAC
TGACATACTCAGGGGAAGGAGAGAGAGTGAGAAAAGGGAGAGAAAGGCATTTATTCTTTC
TTTCTTTCTTTTTTCTTTTTCATGCAGAATGACTCTGTATTAGGATTTATAGAGACGTCG
GGCCACAGGACCTAGTGACAGTCGTCTTAAATTTAGCTCATTGCTTTTGTCCAGATCTAT
ACCTATTGTTACTGACTCACGCACAGAGGC
>uce-468_Esox_lucius3_61 |uce-468
CAAAAGTCACCTGCAGCCAACCAACCTAATGTTTATTGAGTGAATGTGGAAGCATTGGTG
GTAGGTCCGGCTGGTGCTGTATCCCTTCATGACCCTGCCCTGAACCTGGCAGCTCACAGG
ACTGCTGCCTGCCTGCTGACTTTGGAGTGGAGATTGCAGGTACAATGTAGATTGTTCTCA
GTGTGTTTTGAAAGATCAGAATAACAATGGCATTTGCTCAGCTCACTCACTCTTATTGAT
CACTTGCCCTCTCTTTTCTCTCTCCCTGATCTCATCAGCAGTATTTCTCTCACACCCTTG
GGGATTGGAATAAAACCATCAAAATATTTTG
>uce-31_Esox_lucius3_61 |uce-31
TATATACTATGATGAGGAAAAAAAGACTGAGAATGTGCACCAAATAATTACATATATCAT
GGAGCAGTCGCTTTTATTTTGGGTGTCACTTGTGATGTCACTGGCTGCTTTCGTTAATTT
GAATTCAGACCTTTATCTCTGCCCCACAGCAGATTGAGTGACGGCCCACCAAATGCTCGC
ACCACTGTCCTATTGATTTCTTTAAATCCCCAACAATAGCATTTGCATGCTTGTTTCTGT
AATAATACAGATATGCCATTCGGAATTAAAGAGCCTTGCAGACCAGAGGTAACTAATTGT
GCACTGTGTAATGAGTGCAGTTTCAATTTGATATAACCCACAGCTTTCTGTCGAAGCCCT
GTGCTAAGTACTTTCAAGTCTTTGTGGGGAAATAATTGATTTTTTTGTGCTTTGGGCGCA
AGGAAAACTATTATGATCTTTTGAATAATGGCAGCGGAAGGCCCGTGAATGATTTAAATT
GGTATTAGAGGAGGAAGC
>uce-826_Esox_lucius3_61 |uce-826
GCCGGGGAACCAAGGACGCTCCCAGAAAAAACATACCCCAGTACAGTCGTCCCTCCCCCC
ACCACCCAAACTATGGGGGAGAGAAACATAACGTGACCCTGCCACCACCACCACGTTCTT
CCTTCCTCCCCTCTCCTCATCCTCCGCTCTCTCTATCACAGTCTCTCTCCCTCGCCGTGT
GAAATCACATTTCCATGTGGCTCCCATATCTGTTGCACAGCGAGGTGATTTATCAGGGAT
GCAAAGAGCATGCAGAAACAATCTTTATTACATCCATTTCCTGCTTGTCAGCCGGGATCA
TGTTGGCTGTTCATTAAAGGCACGGCGCAGGTGAGGAGAATGCCTCCCGAT
>uce-776_Esox_lucius3_61 |uce-776
TATGTACTGTACCTTTGCATGCAAACAAAAGCATTAGGCCAAATCCTGCTGTTTACCATG
CTGCCATCAGCGATCCTGTCTATTGACAAAAGATGAACATTTTCTCTCAAGTAACATAAC
TGCGCTTTTGTTCCCTCGCTACAGAACATTGATGGCGACACACAATAGAAAAGAAAAGAG
CAATCTGGGAAAGAAAGGGACGTCTTAAGTGGTGCAATGGCCCAAACAATTAAGAGGGAG
GTACATGAAAAGGAAAATGGAAAGAGTTCTCTTTTTTCCTCCCTCGCTTTGCATTGTCGA
TTTGAAATCCCTCTCTTTCTCTTCTTGGAGGGCTGCCTGTAATGGAGCTAATCTGCCGTC
GTTTGTCCGAGCCACAGGAGTTTTGTCAATAACAATCAGCGTTTGGAAAGTGTAATTAAG
GCCAAGGCTTTTCATTAGGAGGAAGGGAGGGGGCTGTCTCCTGGGAAAGCTGGGCCAATT
AGAAACTCAGGCACGCGTCGCACGCCGGGTAATTTCAGGGAAAGGAGGGGAGAAAAAAAC
CCAGGACTTCTTTAGATTGGCGAGGGACCTGACTGCTCTTTTGGAGCAAGAGAAGAGAGG
CTTAATGGCATAATAATCAGACTGGGGTACCAGTCCAGGCAGAACAGGACATGTAAGAGG
ACAATGGGACATTTTAGGAGGAAGACAAGGAAGGGGTGAAATCCACAGAAGAACGCTG
>uce-585_Esox_lucius3_61 |uce-585
CGTACCATGGATTGCATTATTGTTAACCCAGCATTTCCTGTGTTGATGTGCTCATGGCAG
TCTTCACTTGGACAGTGTTATTGGTCAAACACACTTGTCTCTAATGTTATTGGTTTGTTT
GCATGTTAGTCATTTAGCAGACGCTCTAGAGACTTAACATGAACATTTAAGGTTACTTGT
CCTGCTCAAGGGCCCGATGGCATTTCCCTCCATGTTTCGAACCGGCGTTAACGCATTTCC
GGGTTTGCCTCCACTTTCAGTGCTGTTTAACTACATGGTGTCCAGTGTCTTAACTTCATC
TCTATCCCCCTCTCTGTCAGTCTCAGGGCTCACCATACTCAATGAGCGGACAGCGCAATG
TCAGAGCGCTCTGGGCAAACTGCAAAGGGGAAGGATGGCAAATCAAAGTATGCGTCTCTC
AACCTGTTTGATACATACAAAGGAAAGAGCCTTGAAGCACAAAAGCCTGTTGGTGAGTAT
TCTCGTTTCCAAGTGTTTGTCCTGTGTGCCTGTGCAGGTCCTTGTGTTGTGATCATAGAC
AATTGGATTTGTGGATACAGGTTATATTGAACACTGTCTTTCAGCCTGTGTTGCATCAAA
TATATCTAGGCTATATCTGCGTTGTAGATCCTGGAGTTAAACTCTTGTTGGATTTGG
>uce-472_Esox_lucius3_61 |uce-472
CGACAGGCCGGGAGGAAGGTGCCGCTACTTAGTCCACAATGGCCGCCATTGTAGGGCGAA
GGCTGCAGGGGCCTGCTGGGCCTGCAGGGGCCTGCTTCAGAGGCAGTCTAGACTTTGTGC
CAGCCAGTCAAGGAGCCTCAGGAGAAAATCCCATCAGCCACTGGAGTGAAAGTTAACTAA
GGTAACCTGCTGTGAACCTGATGACAATGTCAAGCCAACATATGGCCCCAAATGTCTATT
GTCGGAACGAAGAGCTTTCTTCCTACTCAAGGAGCTGGAGAGGAGGCGAGGGGGGGCAAG
GAGAGGGGAGAGG
>uce-238_Esox_lucius3_61 |uce-238
CCCATAGGATTCACAGCAAGACAGCCTTTTTAATTCCGAGCAGTGCCTGAGGTCCGGCCA
CCGAAACACTTTGTAGAGCAGTAGAGGGAGGGAATAAGACTGCTGACCCAGTTTGGTGTC
CACTTTGCTGGGTAGGAGCAGGCAGGGGCTCCGCGCACCCCCCTTTGACTCCACCGCTTG
CAAGAGCCCCTCTAATTGTTTCTCTTTGATTTTTTTCAGTATCGAGTGGGTCAGGGCTTT
TAATTCAGCCTCCGTTCCGGCGCTTGTTTTTCCGGTAACCTTCGTCGATTTACCCATACA
GCAACCCCCGGATCCATGCGTTCGTGTATCCGTCTCCCCGTCGCCCTCGACGGGCGCACG
GCTCCTCCAGAGTCGCCGGACGAGCCCCGTTCGTTTGGTCCTAAACATGCGGGACGAAAA
GAGGGTTTCCCGGCTAAAAAACGAGCATGATGTCCGCAAATCATGAAGATTCCGGGATCC
GAGTCCAGGCAACGACAAGCAGCCTGATATAATATTATGGAAAAACTGGGAGTTGGAGAA
GCAGAGAAATTCTGTAGCATACGCCAGTCTTTAATTTTCAGAAAACTAAACCCCACAAAA
GTCAAGGCTCCGGTCGTGATAGTAACCTTCTCTGTAAGGAGAAATGAACCATCACCATAA
CGACATTATAAAACTATAGGTAGGATATATAGTCCTACTAAA
>uce-952_Esox_lucius3_61 |uce-952
GTGACAACAGGATGGCATGGACCATGGGTATACAAAAATTCTTTTTGAGACTTTGGCCTC
TGGAATATTATGTAGGTCCTCAGAGACCGACAGACAGGACCTGGAAGTTGTGTGCCTTGT
GAAGGTTTTTGTTTTTAAGTGTAGCTGAGCTGTAGCAGTTAGTTCCCAACTCTCTTAAGT
AACAGAACAAGAGTCTTTGAGTCCCCTGTCACCGTGTGTTAATTTGAGCCCTAATGTATT
TTATAAACAAAGGGCTGCTCTCTAGCCTGACAGTCGTGACACTCTGATTCCAATGCAGGC
TGCATGCAGTATGGGGTTACACCATTAATAATCAACTGGCAGCCATCACATAATTTTAAC
CATGATCATTATGATAAAGGGCATCCACTTAATTACAGGCCTGCTTAATTATAGCTCTGT
TGAAGCTCATTTGTTTGGTCAAATGCTAATTACACCACCACGCTCTTGGCAAGTCCGCAT
TTCAATCCACGTTTTGCCTGCTGAACACCGAGGCTTATTTTCATGCAAATCAGTATCCGG
TGAATGTTTTGTCTCCCTTCTTTCCTCCTTTTTCTGTGCAAGTGTGTCTTTGTTTTGGAG
TGTAACATCTCTCTGACAAGACAGAATCAGGAATAATCATTAATAATTAAACTGGAAGAG
GGCTGGTGAGGGTTTTAGTGAAAAGAAGGAAGGAGGGAAG
>uce-30_Esox_lucius3_61 |uce-30
GCAGCCAGTCATTCATGCGGTTTTTCCTTGTCTTATTTGTTTGTATTTTTCTCCTCATTA
TTTCCGTTAATATACATAGATGTCTTTTTTTTTTCTTTTACGTGTTTCACACAAAAGAAG
GATAAGTGTGCCTTCCCAAACAATGAGAAATGATCATTTCCATGGAAATCTGTGGTGCTT
TGCAGAGGTTGTGCTGTTTGCGCTGATGTCAATTAAAAGTGGATTAACTGGTACATAATG
ACCTTTAGCAGTAAATTGTGTGTAATGTTGCAAGGCAGGATACAGTATATATCCCAGATG
TCACACATGCCCCCGACGTATGATGGAGCAGATGTCTCAGCCAGTCCAAATGGCCCACAA
AGAACACACTCTTCCAGGCGTGCACACGCACACGCTTGTGCACACCCACACGCTTGTGCT
CAAAGACACACACGCACACACATTTACGGTATACATTTCCGAGCCATGTATACAGGACCG
TGATTGTAAGCTTTGTTTAGAGAGGCACTGTATCCTATGTTCTGTTCATTCGAATGCCTG
AAGCTGAAGATATAGCATGCTTGGATTTATACATTTATCAAATATTTGGATGGCCG
>uce-910_Esox_lucius3_61 |uce-910
ATGAAGTGAGCGAGAGAGAGAAATGGAGTGAATGAGAGAGAGGTAGAAATGGAGTGAAAG
AGAGAGAGAGAGGGAGAAATGGAGTGAGTGAAAGAGAGAGAGGGAGAAATGGAGTGAGTG
AGAAAGAGGGTTGAGCCGCAGAACAGCGCCGCTGAGAGCAGCTGTGACACTCCCAGATTT
CCCCCTGATTGCTTTCAGCTGGTACTTGAACCCAGGGCCTTTTGGGTTTTGGAGGCTGGC
CCAGACCCCACAATCCCCCAGCGCCCCATCCAGCTGCATGACCCCTCCCTGACCCCGCAC
CGAGGATAGGAAAATACGAGCCGTGCCAAGCCAGAGAGACTCTTTTATTTTGCCTGCTGG
CATGCTGCCGGTGACCAGGGCTTACATAATGGGAAACATAGCAGGACCCAGAAGAAAGCA
TCACCCCACTTTTGCCTTTTTTCCTCACCAATCTATTCTCTCCCTCTCTCCTCCCCTCTC
TCCCTTCTCCCCTCTTCATCTCTCTCCTCCTCCCTCCTCTGCATCTCTCTCCTCCTCCCT
CCTCTGCATCT
>uce-353_Esox_lucius3_61 |uce-353
ATTCAAAGTTTACCTAAGGAGGGGATGATGACTAACTAGATGGAGGGAGCTTTTTGACAG
GAGGAACCATTTGTTCTTCTTTCTCACTCCCCCTTTCAATCCCTTCTTTCTTCCTTCTCT
TTCTTTCTCTCCTCCCCCTAACCTCTCGGTATCTCCCCGTCTTAGACAACTCTGTAAGTA
GTTGAAGAAAAGGGAGGTGGAGGGAGGGGAAAAGGGAGGTGGAGGGAGAGACTAGGAAGA
GAGGTTTTTTATTTTTTTCATTCCCTGAATTACCTGCTGGGTCCAAGCTCTTTTATGCTG
TTGTTGTGACAGGTAGATTTATAAGGCTTGAAATTTGTACAAATCAGTTGTCATTCAGTG
GCAGCTGTCAATGTGTCAAGCTGTCAGGGCCTGCTGAGAAGGAGACGCCTGAGGGGCTGG
GCACAGGGGCCAACCGCCCAGGAAAAGAAAATGAGTTCAAACAGACCCAGAGAGAGAAAA
CGAAGCTCCTCTCTCTCCTCCTTTCATTGAGGGCCCCTCTGCCCCTGTGGAGCCGGCATC
GATTTCTCTTGATGTTGAGCAACACCATGCCCAAAATGACACGCCAC
>uce-891_Esox_lucius3_61 |uce-891
ATGGATCTGTGAAGCCAGTTTTGTTTTCCCGTCCCAAACGGCACGCTATTCCCTAGATAG
TGAACTAGATCTGTCAAGAGCTCTGTGGTCCCTGATCTAGAGTGGTGTACTATATACAGT
AGAGAATGGGATGCAATTTTTACACCGACTTTTGTGTTGTAATGGGTGAGTAGCCCGGGC
TGAGCAGGGGGCTTGCTGACAAGCCTTTTTTATGAAATTCATCAAAGCCATCTGCCATTT
TCCGCTCGATTTATTTGTTATGGGAAGTGGGATCAATTAAGCCAAGTTGGTAATGGCTTT
ATGTCCTTGTTTCCTTTTTTATGGCCTAATATTTTCTCTTCTCCTCTCTTGCATGAAAAG
AGCTCCAATCAATACCCAAGCTTCTTTTTTCTTCCTTTTGACTAATTTGTTTTCTGCACC
CTTTCCTGGCATAATAAACTGGGCTGTAACGAGAGCCAGAAAGGGGCTAGTGCAAACCAT
TTGCTCCAGTGGTTCCCAACCAGGGGTACTAGGACCCCTGGGGGTACTTGGTTGATCCAC
AGCAGGTACTTGAGATGACTAGTGAGACAATTAAGCTTACTTGTAAAATGCACAAAGGTG
TACTTGGTG
>uce-242_Esox_lucius3_61 |uce-242
GTAGCGCCGATGGTTCTCCATCGACACACGTGCCTTGGCAGTACTGGGTGGGAGTTCCAA
TAGAATCGGGAAAAGCGCTTCCTAACTTCTGTTGCTGTAAATCATAGGAACAATGTGCCC
TAATGATGTTCTCCCTCCTGCTCCTGCTGACATGAGGGCTGGAACCACCCATCTGATTTC
ATTTCCTCTCACCTCTTCTTTGTAGATAATTGGAACCATCCCACTGATGCCAAACTCTGG
GGGGCCCTCAAGCCAATCAGGGGGCGGAAACCCTGCGCTGCAGGTCCAGCCAATTACACC
TCAGCTTCTGACCAACGCCCAGGGCCAGATCATCGCCACGGTGATCGGCAATCAGATCCT
ACCGGTCATCAACACCCAGGGAATCACGCTGTCACCAATCAAGCCCGGACAGCAGGTAAA
TGCGCGCGCGCACAAACACATACATAAAAGACACAAGATAAATGTATGTTCCTATTCTCA
GGAAACGCAAATTGAGTACATTTGCAGACCAAAAACAAATGCTCACAGATACACAAAGAC
ATAAGCTATGAGTATGGGTAGAACAGAAAATCTTGTTCTGTGTAGACTGAGTTTTTTTTT
TCTGTTTACTCGTGAGAAAGTAACC
>uce-1321_Esox_lucius3_61 |uce-1321
CTTCGAAAATACAAAGAGAAAACGCATCCAGAGGAAAGCTTTGACTCCTTTTTGTGAACA
GATGGGTATGCGCCACAGAGAGAAGTCAACTGTAGCCGGCTAATGCTACATCTTTGACTG
CATTCTCAGTTGATGTAATGGGTTTATATTGTGTATTGCACGTCCCCGGAGCAGAGAATG
GGAAAAACGATTTCCCTGTGGAATGGAAGGGTTTTCAAGAGGCAGGCAGATGGAGAAAAC
ACTGTTGACATTAAACTGTTCCTCTTTTAAGGAATTGTTGTGACAAGGTGGAGCTCCAAT
CACTCGGAATAGCAGCTGGGTAGCTACTGTTTACAAAGAGGCCTAAAGCATTGTTTGTTT
CCATCAAAATGGAGGCAACTATTTTCTATCTCTCTCTCTCTCTCTTGTAGGTGCTTTTGG
AATTAGATTTTTCCTTCATGTCTGTTGTCATTAGAATAATATCTTAACACTACTGTAAAT
TCAACAATATACTGTAGCATTTGAGTACTATTACCAATAATATACTACCATGCTGCATAA
CTGTTTTAATTAGATTACTGCTTGAATTTCTGTATGGTG
>uce-199_Esox_lucius3_61 |uce-199
TACATGCTTCAATGGAATGTGCTTGTAATGATAAATTATTTTGGTTGTGAATCCAGCGTG
GACCTGAGTTCAGTCGGAGGGAGCAGAATGACTCTTAGAACAATTGCAGGTGCGTGTCCC
AAGTGGCTCTATATTCCCTATGTAGTGTCCAACCTTTTCCGGGGCCCACAGGGTTTTGGT
TAAAAGTTTGCGCCCTACATAGGGAATAGGTTGGCATTTGGGCCCCCTCCAGAGGCTGTG
GCCATTAGTCAATACATTACAGTCTAATTAGTTTCTGCTTCTGTGGCTCTATTTGAAGCG
CTTCGCACAGGTGTAATGAAAATTTATTGGAGCTGTTGATCCGGAGAAGAAAAGAAAGTT
GAAGATTTAGTAGAGTGAGATTAGAATGCAGGGTTTCCATCTGGCGCTTGCGGGGACAGG
TAAAGTTAGCTATGATGACCATTCAAAGGATTAGGCTGTACGTGTATGCGTGTGTGTGTC
TGTGTGCGTGCGTGCGTGTCTGTCTGTGTGTGTGTGTGTGAGTGTGTGTCTGTGTGTGTG
TGTGCGTGTATAGCAAGCATTGTTAACATGCCGATTAGCTGCTAGCTATAAATATTTTAC
TTTCTTCCGATACTTAATGCTTAATATGAGGCCTTATTTGGAAATCATGAAATGAAATGG
TTGAGTACTCTTAACAAGACCTTG
>uce-830_Esox_lucius3_61 |uce-830
TTCAATCTTCCTCTCTTTCACTCCCTCTCTCTCCCTTTCTTTCTCTTTGCTCTTTGATCA
GGCAATCCCATGACAGATCCATCAGCAACTCTTCATCTCCTGAAGGAATGGGTTGTGCTT
AATTGGTGCTACCAGGAATAAATCAAAGCAGGAAACAGGATGCTTTCCAAACAGACCAAA
CAAAGCAGAAGCCACATCTATATCACCCATGACTGGTCACTGAATGAGCCTACATGCTAC
CAAATGCAGTATTTTACTAATGTTGCTCTGAGGCCTATGTTCATTGCTACAATGTAACTA
CAAAGCAACGTTATATGAACCGTCCTAGCTGTGTGGTACCTGTCCTGCTCTCCTGGTCCA
TATTCTAATCTTATTTAACAGTCTCTGCCTGGCGCTGAATTCAATGCAGGCCCCCATATT
GGAGAGTTTCCAAACAATCCCGAGCTCACCCAAGCTTGGAATTGGTTTTCTGTGGAACAT
CTCCCTCCTCCCTTTGGGCACTTTACCAATTTGACCAAATTTGTTCCATCACTGGTTCTA
AGTACCAGAAGTGTTTTCTGGCCACACTTGGACTCGTTTCTGCAATTTGCACATTCTTTG
CAGAACATTAACAGCTTTGTCAGGGGCTCAGCCATCGGCGGGCGCCCGTGATGTGGTGTG
GCGGGCCCTCTTTGTCTGTGAAGATTCAGTGTTGAATATGGTCAGGACAGATTCCCAGCC
CCTCCAACATCCACAAACCAAACTGCTGCTTTAGCTCCACTTAGGAAGAGGTTTGGAAAC
ATGCTGCTTCAATGTTTATCTTTGTTTTACAAATCTACCTGAAACAGGGGTCTCTAACCA
GCCTATACATTCCCAAG
>uce-1106_Esox_lucius3_61 |uce-1106
CCTCTGGGTCCAACTTACAAAACATCCCCCAGCACCAGAGAGCAAGATGAGTTTTGATGC
TGGCTGCCCTCCTTGGCCCCGCCCACACATCACCCCTCCCCCAGCCCCTGAAGCCTGGTG
CGTTTGTGTAGGGAAGATTAAGCTGCTCTGACGAAGCTGTGTTTACAAATATGCAGGCAG
AGAAACAGGCCAAGCGGCGCTGAATAGGAATAGAATACAAATTGCTTTTTTATCTCTCCC
AGGGCCAGGGCCAGAGAAAATGTGTTTGCGATTGTTGCTCCTCCGCCTGTGAAGGATAAA
GCCTCAGCACTGGGTTAGGGCTGGCTGTTAGCATTCACCCTAGCCTCTCTCCTTCTGTCC
CTGTTCGCTTCTTTCTTCTTCTTTCTTCTTCTTTCTTATTTTTTCTTCCTTTTCTTCTCC
TTTTCGTCCTCCTTCTCCTTTCCATACTCCCTCCCCCTTGCTGTTCCTGGTAGGGAGTTG
TTTTGCTGTTTCCTTGGTAATCAACTCTCCTTCTCTCCTTCTTCTCTCTTCTCCCTAATG
TCTACTCTTCCTTTTTCTACTGTATACAGTGTTTTTACCTCCATCTCCCTCGCTCCCTCA
GTCATTTATTTCTGACTCACTCCCCTCCTGATTTCTAGAAGCAGGTCTCCCTTAACTCTT
CTCTCGCCCCTATTTCCTCCCTGTCTTCGGCTCTTTCTGCCTTTGTTTCTTCATCTGT
>uce-622_Esox_lucius3_61 |uce-622
CTGTACTCTGGCAAAGCTTATTCTCCCTGAAATTAGTAGAACGAATAGGAGTCGAGGAAT
CAATTACTTTGGAGTCAACCCTTCACAATTAGTCTTGATCACACCACACCTGTACTCGTC
CCTTCTAATGGAAAAGTATAGTGCTTTAAATATTTGCATATTTAATAACAAAATAGCACA
CGTGTAAAGTGTATTGTTAATTTCCCCATATGGTTAGGATGATTCTCCAGTCGATATATT
TATTTGCTATTGTATCGGATTTTATCAATACCCAACAATTCAACTGCCTTATCACGAACC
ACTGGAACAGGTTGCCTGGGAAACGGCCGCATGGCAACAGGATCAGAGCCTGGGGGTTGT
CTGCTCTGCTCCCATTTTACATCGCATTTCCTCACTAGATGGTGTGCAAGCCACTGGAGA
GTAGGCTACGTCTTCAAAAAACAAACCTGGAAAACTACAGTTTACGCTATTTCTTAAGAC
TTGAGGCGGTGTGGGAGTAAACGCTTTGTTTAAAGGTTTCTTTTC
>uce-757_Esox_lucius3_61 |uce-757
GCAGAAACGAATGTTCCCTAGCCTAGAAATTGCTTTAATTAATAGCACATTTTACATAAT
GATTACACTGTAATTGCACCGACTAGCAGAGTGTCATTAAATATATCCTTGCTCCTTTAC
AACACCCTCCGGCTAAAAATAATGAGTTACATTGGAAATCACTATGCAACAGGTCCATAA
ATAACATTTAAGCCCATACAAGGAAAGTACTTATAAATAATAAATATTTGCCTTTTGTAA
TTGAACAAAAAATGACTGCCTCTTTCCTCTGCTCCCCCCCCCCCACCATCCCTACGTTGG
CTTTGTCAAGTCATAGGCTGGTCGGTGGGTGGGTGGGTCGGGGAGATTTCTCATTTTTTC
CTCCCTTGTAAGTGCTGAATAATTTATTTGCCGGCTAATAGTCAACACTGTCAACACGGG
CTGGTTAAAATATACCTGTGTCCAGACAGATGTGT
>uce-267_Esox_lucius3_61 |uce-267
AAAAAAATAATGAGATCATTTACACCTCATTAACGGGGGAATGTAATGTCTGTGCATTCA
TCATAATGATTGCTTATCATTTCACTTTGCAATATTATCTCCTCTAATGAAACTGTTCAC
ACAACTGCCAAGAGGGTCTTAATTGGTCGTGTGAAATCACAGAGAACCCGGCAGCTTGCC
TCTACGTGTGTGAAGTTCTAATTTGCACGGGGGCGGGGTGTGTGTGTTGAGGGGT
>uce-64_Esox_lucius3_61 |uce-64
GCTACATATACACTACTCTCTGTTGAGAGTTTCTTAAGTAGTCCACATAGTCCACATTTC
CAGCTGTGTAGCCTATATTAACACTAGTACAAAATCGAAAGCATTACTACCTATCTATTT
CTTGGTAATCATTGCTTCTACGACTGTGTTTCAGTGTTACTTACCATTTTCCCCTACGCT
GTCCTGGAGATAGAAGTGTCTTAATATCCACTCACTCCAACAGATGCTGGTAGGTAATGT
[truncated: 1,483,438 more chars]
