# Supplementary material for: Addressing incomplete lineage sorting and paralogy in the inference of uncertain salmonid phylogenetic relationships
Source: PeerJ. 2020 Jul 3;8:e9389. doi: 10.7717/peerj.9389 (PMC7337038; doi:10.7717/peerj.9389)
Supplement: Supplemental Information 1 — Assembled contigs matching UCE loci, alignments, raw code and tree files. [file peerj-08-9389-s001.zip › Data Supplement/sequence data/mafft-nexus/uce-1007.nexus]

#NEXUS
begin data;
	dimensions ntax=15 nchar=379;
	format datatype=dna missing=? gap=-;
matrix
'uce-1007_Brachymystax_lenok32_79'       GACCACATGATTCTAACAACTACC-TTTTGCCAGACCAATCTATCTACCAAATTAGTTTATCGTGTAATACCCTTCCAGAAGCTCTTCTGGCAGAAACAAGATATTATTCTCCTGGAATGG-CCCATAGAAGGAGGGAGAAGCCAGTCAGATTCATATTTCATTTCTGCCACAGAAACCTCATCAGTGTAATAACCCTCCATCTCATGGGTGTTATTCAACCATCTGCTGCTATATTACTTATCTTTATTTTGCAACTAATTAACAGCATAATCTTCTAAATTCAGCAAGTTAATTATCATTATTGTGGTCTTTGCAGCATCATCAGTCCTTGTAAAGCGCCGTCTCTGCGCCCCC-GGAGA-GCAGGGTGGGTGGGGG
'uce-1007_Coregonus_laurettae55_57'      ????????????CTAACAACTACC-TTTTGCCAGACCAATCTATCTACCAAATTAGTTTATCGTGTAATACCCTTCCAGAAGCTCTTCTGGCAGAAACAAGATATTATTCTCCTGGAATGG-CCCATAGAAGGAGGGAGAAGCCAGTCAGATTCATATTTCATTTCTGCCACAGAAACCTCATCAGTGTA----------ATCTCATGGGTGTTATTCAACCATCTGCCGCTATATTACTTATCTTTATTTTGCAACTAATTAACAGCATAATCTTCTAAATTCAGCAAGTTAATTATCATTATTGTGGTCTTTGCAGCATCATCAGTCCTTGTAAAGCGCTGTCTCCGTGCCCCC-GGAGA-GCAGG???????????
'uce-1007_Coregonus_pidschian36_73'      GAGCACATTATTCTAACAACTACC-TTTTGCCAGACCAATCTATCTAC----TTAGTTTATCGTGTAATACCCTTCCAGAAGCTCTTCTGGCAGAAACAAGATATTATTCTCCTGGAATGG-CCCATAGAAGGAGGGAGAAGCCAGTCAGATTCATATTTCATTTCTGCCACAGAAACCTCATCAGTGTAATAACCCTCCATCTCATGGGTGTTATTCAACCATCTGCCGCTATATTACTTATCTTTATTTTGCAACTAATTAACAGCATAATCTTCTAAATTCAGCAAGTTAATTATCATTATTGTGGTCTTTGCAGCATCATCAGTCCTTGTAAAGCGCTGTCTCCGTGCCCCC-GGAGA-GCAGGGTGGGTGGGGG
'uce-1007_Coregonus_sardinella41_71'     GAGCACATTATTCTAACAACTACC-TTTTGCCAGACCAATCTATCTACCAAATTAGTTTATCGTGTAATACCCTTCCAGAAGCTCTTCTGGCAGAAACAAGATATTATTCTCCTGGAATGG-CCCATAGAAGGAGGGAGAAGCCAGTCAGATTCATATTTCATTTCTGCCACAGAAACCTCATCAGTGTAATAACCCTCCATCTCATGGGTGTTATTCAACCATCTGCCGCTATATTACTTATCTTTATTTTGCAACTAATTAACAGCATAATCTTCTAAATTCAGCAAGTTAATTATCATTATTGTGGTCTTTGCAGCATCATCAGTCCTTGTAAAGCGCTGTCTCCGTGCCCCC-GGAGA-GCAGGGTGGGTGGGGG
'uce-1007_Esox_lucius3_61'               ???????????????????????????????????????????TCTACCAAATTAGTTTATCGTGTAATACCCTTCCAGAAGCTCTTCTGGCAGAAACAAGATATTATTCTCCTGGAACAG-CCCATAGGAGGAGGGAGAAGCCAGTCAGATTCATATTTCATATGT------GAAACCTCATCAGTATAATAACCCTTCATTTCAGGGGTGTTATTCAGCCATCTGCTACTATATTACGTATCTTTATTTTGCAACTAATTAACAGCATAATCTTCTAAATTCAGCCAGTTAATTATCATTATTGTGGTCTTTGCAGCATCATCAGTCCTTGTAAAGCGCAGTCTCGGCGCCCCCTGGAGAGGCAAGG??????????
'uce-1007_Hucho_taimen31_75'             GAGCACATGATTCTAACAACTACC-TTTTGCCAGACCAATCTATCTACCAAATTAGTTTATCGTGTAATACCCTTCCAGAAGCTCTTCTGGCAGAAACAAGATATTATTCTCCTGGAATGG-CCCATAGAAGGAGGGAGAAGCCAGTCAGATTCATATTTCATTTCTGCCACAGAAACCTCATCAGTGTAATAACCCTCCATCTCATGGGTGTTATTCAACCATCTGCTGCTATATTACTTATCTTTATTTTGCAACTAATTAACAGCATAATCTTCTAAATTCAGCAAGTTAATTATCATTATTGTGGTCTTTGCAGCATCATCAGTCCTTGTAAAGCGCCGTCTCCGCGCCCCC-GGAGA-GCAGGGTGGGTGGGGG
'uce-1007_Oncorhynchus_mykiss20_73'      GAGCACATTATTCTAACAACTACCTTTTTGCCAGACCAATCTATCTACCAAATTAGTTTATCGTGTAATA-----CCAGAAGCTCTTCTGGCAGAAACAAGATATTATTCTCCTGGAATGG-CCCATAGAAGGAGGGAGAAGCCAGTCAGATTCATATTTCATTTCTGCCACAGAAACCTCATCAGTGTAATAACCCTCCATCTCATGGGTGTTATTCAACCATCTGCTGCTGTATTACTTATCTTTATTTTGCAACTAATTAACAGCATAATCTTCTAAATTCAGCAAGTTAATTATCATTATTGTGGTCTTTGCAGCATCATCAGTCCTTGTAAAGCGCCGTCTCCGCGCCCCC-GGAGA-GCAGGGTGGGTGGGGG
'uce-1007_Oncorhynchus_tshawytscha16_73' ????????????????????????????????????????????CTACCAAATTAGTTTATCGTGTAATACCCTTCCAGAAGCTCTTCTGGCAGAAACAAGATATTATTCTCCTGGAATGG-CCCATAGAAGGAGGGAGAAGCCAGTCAGATTCATATTTCATTTCTGCCACAGAAACCTCATCAGTGTAATAACCCTCCATCTCATGGGTGTTATTCAACCATCTGCTGCTGTATTACTTATCTTTATTTTGCAACTAATTAACAGCATAATCTTCTAAATTCAGCAAGTTAATTATCATTATTGTGGTCTTTGCAGCATCATCAGTCCTTGTAAAGCGCCGTCTCCGCGCCCCC-GGAGA-GCAGGGTGGGTGGGGG
'uce-1007_Parahucho_perryi15_73'         GAGCACATTATTCTAACAACTACC-TTTTGCCAGACCAATCTATCTACCAAATTAGTTTATCGTGTAATACCCTTCCAGAAGCTCTTCTGGCAGAAACAAGATATTATTCTCCTGGAATGG-CCCATAGAAGGAGGGAGAAGCCAGTCAGATTCATATTTCATTTCTGCCACAGAAACCTCATCAGTGTAATAACCCTCCATCTCATGGGTGTTATTCAACCATCTGCTGCTATATTACTTATCTTTATTTTGCAACTAATTAACAGCATAATCTTCTAAATTCAGCAAGTTAATTATCATTATTGTGGTCTTTGCAGCATCATCAGTCCTTGTAAAGCGCCGTCTCCGCGCCCCC-GGAGA-GCAGGGTGGGTGGGGG
'uce-1007_Prosopium_cylindraceum53_59'   GAGCACATTATTCTAACAACTACC-TTTTGCCAGACCAATCTATCTACCAAATTAGTTTATCGTGTAATACCCTTCCAGAAGCTCTTCTGGCAGAAACAAGATATTATTCTCCTGGAATGG-CCCATAGAAGGAGGGAGAAGCCAGTCAGATTCATATTTCATTTCTGCCACAGAAACCTCATCAGTGTAATAACCCTCCATCTCACGGGTGTTATTCAACCATCTGCCGCTATATTACTTATCTTTATTTTGCAACTAATTAACAGCATAATCTTCTAAATTCAGCAAGTTAATTATCATTATTGTGGTCTTTGCAGCATCATCAGTCCTTGTAAAGCGCCGTCTCCGTGCCCCC-GGA???????????????????
'uce-1007_Salvelinus_alpinus9_75'        GAGCACATTATTCTAACAACTACC-TTTTGCCAGACCAATCTATCTACCAAATTAGTTTATCGTGTAATACCCTTCCAGAAGCTCTTCTGGCAGAAACAAGATATTATTCTCCTGGAATGG-CCCATAGAAGGAGGGAGAAGCCAGTCAGATTCATATTTCATTTCTGCCACAGAAACCTCATCAGTGTAATAACCCTCCATCTCATGGGTGTTATTCAACCATCTGCTGCTATATTACTTATCTTTATTTTGCAACTAATTAACAGCATAATCTTCTAAATTCAGCAAGTTAATTATCATTATTGTGGTCTTTGCAGCATCATCAGTCCTTGTAAAGCGCCGTCTCCACGCCCCC-GGAGA-GCAGGGTGGGTGGGGG
'uce-1007_Thymallus_arcticus57_59'       ????????????????????????????????????????????????????????????????????????????????????????????????????????????????????????????????????GAGGGAGAAGCCAGTCAGATTCATATTTCATTTCTGCCATAGAAACCTCATCAGTGTAATAACCCTCCATCTCATGGGTGTTATTCAACCATCTGCTGCTATATTACTTATCTTTATTTTGAAACTAATTAACAGCATAATCTTCTAAATTCAGCAAGTTAATTATCATTATTGTGGTCTTTGCAGCATCATCAGTCCTTGTAAAGCGCCGTCTCCGCGCCCCC-GGAGA-GCAGGGTGGGTGGGGG
'uce-1007_Thymallus_grubii10_77'         ???????????????????????????????????????????????????????????????????????CCTTCCAGAAGCTCTTCTGGCAGAAACAACATATTATTCTCCTGGAATGG-CCCATAGAAGGAGGGAGAAGCCAGTCAGATTCATATTTCATTTCTGCCATAGAAACCTCATCAGTGTAATAACCCTCCATCTCATGGGTGTTATTCAACCATCTGCTGCTATATTACTTATCTTTATTTTGAAACTAATTAACAGCATAATCTTCTAAATTCAGCAAGTTAATTATCATTATTGTGGTCTTTGCAGCATCATCAGTCCTTGTAAAGCGCCGTCTCCGCGCCCCC-GGAGA-GCAGGGTGGGTGGGGG
'uce-1007_salvelinus_fontinalis'         GAGCACATTATTCTAACAACTACC-TTTTGCCAGACCAATCTATCTACCAAATTAGTTTATCGTGTAATACCCTTCCAGAAGCTCTTCTGGCAGAAACAAGATATTATTCTCCTGGAATGG-CCCATAGAAGGAGGGAGAAGCCAGTCAGATTCATATTTCATTTCTGCCACAGAAACCTCATCAGTGTAATAACCCTCCATCTCATGGGTGTTATTCAACCATCTGCTGCTATATTACTTATCTTTATTTTGCAACTAATTAACAGCATAATCTTCTAAATTCAGCAAGTTAATTATCATTATTGTGGTCTTTGCAGCATCATCAGTCCTTGTAAAGCGCCGTCTCCACGCCCCC-GGAGA-GCAGGGTGTGTGGGGG
'uce-1007_umbra_limi'                    GAGCACATTATTCTAACAACTACC-TTTTGCCAGGCCAATCTATCTACCAAATTAGTTTATCGTGTAATACCCTTCCAGAAGCTCTTCTGGCAGAAACAAGATATTATTCTCCTGGAACAACCCCATAGAAGGCGGGAGAAGCCAGTCAGATTCATATTTCATATGTGCCACAGAAAACTCATCAGTGTAATAACCCTCCATCTCGTGGGTGTTATTCAGCCATCTGCTACTATATTACTTATCTTTATTTTGCAACTAATTAACAGCATAATCTTCTAAATTCAGCCAGTTAATTATCATTATTGTGGTCTTTGCAGCATCATCAGTCCTTGTAAAGCGCAGTCTCGTTGCCCCT-GGAGAGGCGAGGCGGGCGGGTT
;
end;
