# Supplementary material for: Addressing incomplete lineage sorting and paralogy in the inference of uncertain salmonid phylogenetic relationships
Source: PeerJ. 2020 Jul 3;8:e9389. doi: 10.7717/peerj.9389 (PMC7337038; doi:10.7717/peerj.9389)
Supplement: Supplemental Information 1 — Assembled contigs matching UCE loci, alignments, raw code and tree files. [file peerj-08-9389-s001.zip › Data Supplement/sequence data/mafft-nexus/uce-1017.nexus]

#NEXUS
begin data;
	dimensions ntax=5 nchar=271;
	format datatype=dna missing=? gap=-;
matrix
'uce-1017_Coregonus_laurettae55_57'      CTCAAAAC-TTTCAGTGTACTATACTCAAAACACTCTG-----------------------CACTGTACTGTACTCAAAACACTCTCTGTTTTCCAACTGAAGGTTATGACAAGCCTTGGAGCGCCCTAAACAGCATGTCTGGCATGAGCGTGAGCGGCCTGGGCGGCCATGACACCTCTGGAGTGTCATCCTCCTGC?????????????????????????????????????????????????????????????????????????
'uce-1017_Esox_lucius3_61'               ?????????CTTCAGTGAACTGAACTCAAACCACTTCAGTGAACTGAACTCAAAACCTCCTCAGTGCACTGTACTCAAAACGCTCTCTGTTTTTCAACCGAAGGTTATGACAAGCCTTGGAGTGCCCTAAACAGCATGTCTGGCATGAGCGTGAGCGGCCTGGTCGGCCATGACACCTCTGGGGTGTCGTCGTCCTGCGTCTCTGCCCTGCCCTGCAGTCCATCCTGTCTCATCCAGCACTCACACTCCCCCATCCCATCATTTCTCTAAA
'uce-1017_Oncorhynchus_tshawytscha16_73' ?????????TTTCAGTGCACTGTACTCAAAACATGCTG-----------------------CACTGTACTGTACTCAAAACACTCTCTGTTTTCCAACTGAAGGTTATGACAAGCCTTGGAGCGCCCTAAACAGCATGTCTGGCATGAGCGTGAGTGGCCTGGGCGGCCATGACACCTCTGGAGTGTCGTCCTCCTGCGTTGCCGCGCTACCCTGCAGTCCATCCTGTCTCATCCAGCACTCCCACTCCCCCATCCCATCCATTCTCTGAA
'uce-1017_Salmo_salar13_75'              CTCAAC---TTTCAGTGTACTGTACTCAAATCTTTCAGTT-CATTGTACTAAAAAA----ACTCTGTACTGTACTCAAAACACTCTCTGTTTTCCAACTGAAGGTTATGACAAGCCTTGGAGCGCCCTAAACAGCATGTCTGGCATGAGCGTGAGTGGCCTGGGCGGCCATGACGCCTCTGGAGTGTCGTCCTCCTGCGTTTCCGCCCTACCCTGCAGTCCATCCTGTCTCATCCAGCACTCTCACTCCCCCATCCCATCCATT???????
'uce-1017_Thymallus_grubii10_77'         CTCAAAAC-TTTCAGTGAACTGTACTCAAAACACTCTG-----------------------CACTGTACTGTACTCAAAACACTCTCTGTTTTCCAACTGAAGGTTATGACAAGCCTTGGAGCGCCCTAAACAGCATGTCTGGCATGAGCGTGAGTGGCCTTGGCGGCCATGACGCCTCTGGAGTGTCGTCCTCCTGCGTTTCCGCCCTGCCCTGCAGTCCATCCTGTCTCATCCAGCACTCACATTCCCCCATCCCATCCATTCTCTGAA
;
end;
