# Supplementary material for: Addressing incomplete lineage sorting and paralogy in the inference of uncertain salmonid phylogenetic relationships
Source: PeerJ. 2020 Jul 3;8:e9389. doi: 10.7717/peerj.9389 (PMC7337038; doi:10.7717/peerj.9389)
Supplement: Supplemental Information 1 — Assembled contigs matching UCE loci, alignments, raw code and tree files. [file peerj-08-9389-s001.zip › Data Supplement/sequence data/mafft-nexus/uce-1018.nexus]

#NEXUS
begin data;
	dimensions ntax=6 nchar=278;
	format datatype=dna missing=? gap=-;
matrix
'uce-1018_Brachymystax_lenok32_79'   AAATCTAGTGCCATTTTTCTTTTTCATT--TAATATTTTTTAAAGAACTGTATCTATTTGTACTTATCCATCGGAGACGTGCATTCGCATGTGGTCATTGAAGTGCTCAATTTGGTCGAACTTGGCAGGGCAGACAGAGCACACGTAGGTGGTCCCTTCTTGGCAGCTTGCCTCCGCAGCCACACCCACTCCTGGTCCGACCCCACCCCCTACACCTCCGCCG???????????????????????????????????????????????????????
'uce-1018_Coregonus_laurettae55_57'  AAATCTAGTGCCATTTTTCTTTTTCAT-----AATTTTTTTAAAGAAGTGCATCTATTTGTACTTATCCATCGGAGACGTGCATTCGCATGTGGTCATTGAAGTGCTCAATTTGGTCGAACTTGGCAGGGCAGACGGAGCACACATAGGTGGTCCCTTCTTGGCAGCTTGCTTCCGCAGCCACACCCACTCCTGTTCCGACCCCACCCCCTATTCCGGCGCCTCCGCTGACGGGCATGGCGAGGGCCACAACTCCGGCGCCGGGTTCGGGCACGGCCA
'uce-1018_Coregonus_pidschian36_73'  AAATCTAGTGCCATTTTTCTTTTTCATG--TAATATTTTTTAAAGAAGTGTATCTATTTGTACTTATCCATCGGAGACATGCATTCGCATGTGGTCATTGAAGTGCTCAATTTGGTCGAACTTGGCAGGGCAGACGGAGCACACGTAGGTGGTCCTTTCTTGGCAGCTTGCCTCCGCAGCCACACCCACTCCCGGTCCGACCCCACCCCCTACTCCTGCGCCTCCACCGACGTGCATGGCGAGGGCCACCACTCCAGCGCCAGGT?????????????
'uce-1018_Esox_lucius3_61'           ??????????CCATTTTTCTTTTTCATTCTTTTTTTTTTTTAAAGAAGTGTATCTATTTGTACTTATCCATCAGAGACGTGCATTCGCATGTGGTCATTGAAGTGCTCAATTTGGTCGAACTTGGCAGGGCAGACGGAGCACACATAGCTGGTCCCTTCTTGGCAGCTTGCCTCCGCGGCCACGCCCACTGCTGCTCCGACCCCGCCCCCTA------CGCCTCCGCTGACGGGCATGGCGAGGGACACAACTCCGGCACCGGGCTCGGGCATGGCCA
'uce-1018_Salmo_salar13_75'          ?????????????????????????????????????????????????????????????????????????GAGACGTGCATTCGCATGTGGTCATTGAAGTGCTCAATTTGGTCGAACTTGGCAGGGCAGACGGAGCACACGTAGGTGGTCCCTTCTTGGCAGCTTGCCTCCGCAGCCACACCCACTCCTGTTCCGACCCCACCCCCTATTCCGGCGCCTCCGCTGACGGGCATGGCGATGGCCACCACTCCGGCGCCGGGTTCGGGCACGGCCA
'uce-1018_Stenodus_leucichthys51_57' AAATCTAGTGCCATTTTTCTTTTTCATG--TAATATTTTTTAAAGAAGTGTATCTATTTGTACTTATCCATCGGAGACATGCATTCGCATGTGGTCATTGAAGTGCTCAATTTGGTCGAACTTGGCAGGGCAGACGGAGCACACGTAGGTGGTCCTTTCTTGGCAGCTTGCCTCCGCAGCCACACCCACTCCCGGTCCGACCCCACCCCCTACTCCTGCGCCTCCACCGACGTGCATGGCGAGGGCCACCACTCCAGCGCCAGGTTCGGGCACGGCCA
;
end;
