# Supplementary material for: Addressing incomplete lineage sorting and paralogy in the inference of uncertain salmonid phylogenetic relationships
Source: PeerJ. 2020 Jul 3;8:e9389. doi: 10.7717/peerj.9389 (PMC7337038; doi:10.7717/peerj.9389)
Supplement: Supplemental Information 1 — Assembled contigs matching UCE loci, alignments, raw code and tree files. [file peerj-08-9389-s001.zip › Data Supplement/sequence data/mafft-nexus/uce-1020.nexus]

#NEXUS
begin data;
	dimensions ntax=9 nchar=222;
	format datatype=dna missing=? gap=-;
matrix
'uce-1020_Coregonus_laurettae55_57'      CTCTGGCAAGGTTCATATT-CACGCATCTGCAAGCTTGTTTAATTTCA----------------TTATTTACACTCACCGATGTGAATGTAGCCATTCTTGTAGAGTCTGTTGATGATGAGGGTTAAGATGAGGCCGATGTTGCGGGAGTTGTAGTAGGTCAGGTAGATGATCCATCCACAGGACAGAATGGTGGCTGGAAGAGAAAACAGAGCGTAGTAGG
'uce-1020_Coregonus_pidschian36_73'      CTCTGGCAAGGTTCATATT-CACGCATCTGCAAGCTTGTTTAATTTCA----------------TTATTTACACTCACCGATGTGAATGTAGCCATTCTTGTAGAGTCTGTTGATGATGAGGGTTAAGATGAGGCCGATGTTGCGGGAGTTGTAGTAGGTCAGGTAGATGATCCATCCACAGGACAGAATGGTGGCTGGAAGAGAAAACAGAGCGTAGTCAG
'uce-1020_Esox_lucius3_61'               ??????????????????????????????????????????????????????????????CTTTATTTATACTCACCGATATGAATGTAGCCTTTCTTGTAGAGTCGGTTGATGATGAGAGTTAAGATGAGGCCAATGTTGCGGGAGTTGTAGTATGTAAGGTATATAATCCATCCACAGGACAGAATGGTGGCTATAAGAGAA-ACAGAGC????????
'uce-1020_Hucho_taimen31_75'             CTCTGGCAAGGTTCATAATTCACACATCTGCAAGCTTGTTTCATTTAA----------------TTATTTACACTCACCAATGTGAATGTAGCCATTCTTGTAGAGTCTGTTGATGATGAGGGTTAAGATGAGGCCGATGTTACGGGAGTTGTAGTAGGTCAGGTAGATGATCCATCCACAGGACAGAATGGTGGCTGGAAGAGAA---AGAGC????????
'uce-1020_Oncorhynchus_tshawytscha16_73' CTCGGGCAAGGTTCATAATTCACGCATCTGCAAGCTTGTTTCATTACA----------------TTATTTACACTCACCAATGTGAATGTAGCCATTCTTGTAGAGTCTGTTGATGATGAGGGTTAAGATGAGGCCAATGTTACGGGAGTTGTAGTAGGTCAGGTAGATTATCCATCCACAGGACAGAATGGTGGCTGGAAGAGAAAACAGAGCACAGTTAG
'uce-1020_Prosopium_cylindraceum53_59'   CTCTGGCAAGGTTCTTATT-CACGCATCTGCAAGCTTCTTTAATTTCA----------------GTATTT-CACTCACCGATGTGAATGTAGCCATTCTTGTAGAGTCTGTTGATGATGAGGGTTAAGATGAGGCCGATGTTGCGGGAGTTGTAGTAGGTCAGGTAGATGATCCATCCACAGGACAGAATGGTGGCTGGAGGAGAAAACAGAGCGTAGTCAG
'uce-1020_Stenodus_leucichthys51_57'     CTCAGGCAAGGTTCATCAT---CACGTCTGCAAGCTT----CATTTCA----------------TTGTTTGCACTCACCGATGTGAATGTAGCCATTCTTGCAGAGTCTGTTGATGATGAGGGTTAAGATGAGGCCGATGTTGCGGGAGTTGTAGTAGGTCAGGTAGATGATCCATCCACAGGACAGAATGGTGGCTGGAAGAGAAAACAGAGCGTAGTCAG
'uce-1020_Thymallus_arcticus57_59'       CTCTGGCAAGTTTCTTATT-CACGCATCTGCAAGCTTGTTTAATTAAA----------------TTATTTACACTCACCGATGTGAATGTAGCCATTCTTGTAGAGTCTGTTGACGATGAGGGTTAAGATGAGGCCGATGTTGCGGGAGTTGTAGTAGGTCAGGTAGATGATCCATCCACAGGACAGAATGGTGGCTGGAAGAGAAAACAGAGCATAGTTAG
'uce-1020_umbra_limi'                    ????????AGGTTCGTCAT-CACGCATCAGCAAGCTTGATGTATT-------------------TTATTTATACTCACCAATGTGAATGTAGCCTTTTTTGTAGAGTCTGTTGATGATGAGGGTAAGGATGAGGCCAATGTTGCGGGAGTTGTAATAAGTAAGGTATATAATCCATCCACAGGACAGAATGGTGGCTAGAATAGAATACAGAGCG???????
;
end;
