# Supplementary material for: Addressing incomplete lineage sorting and paralogy in the inference of uncertain salmonid phylogenetic relationships
Source: PeerJ. 2020 Jul 3;8:e9389. doi: 10.7717/peerj.9389 (PMC7337038; doi:10.7717/peerj.9389)
Supplement: Supplemental Information 1 — Assembled contigs matching UCE loci, alignments, raw code and tree files. [file peerj-08-9389-s001.zip › Data Supplement/sequence data/mafft-nexus/uce-1027.nexus]

#NEXUS
begin data;
	dimensions ntax=10 nchar=800;
	format datatype=dna missing=? gap=-;
matrix
'uce-1027_Coregonus_laurettae55_57'      ?????????????????????????????????????????????????????????????????????????????????????????????????????????????CAGAGATGATTAATCAAAGTAATGGAGCATAATGATGTCTCAGAATGGCCCCGAAGCACAGGTCAGGGGTTGGACAATGTGAACATTCAGCTACTTAGCTTCCTTTGCTACTTTGTGACAAAATCTGTTTGCCCAACACCAATTAAGATGCCTCTCT---------------------------------------------------------------------------------------------------------GTGCGCTGTGGTCAATGGGTTTGACGAAGGGGGTCGTCCAACGAGTTG-----------------------------------------------------------------------------------------------------------------------------------------------------------------------------------------------------------------------------------------------------ACATGTCCCTGAGCACGAACAAGCTGGCCTGTGTCCTCG-CCCTGATAATTGGTGTCCCTTGCAATGTGCCGCTTCCCAGGGCTGTCCTTTGTGTCCCAGTGGAAGTCCTAAATG?????????????????????
'uce-1027_Coregonus_pidschian36_73'      ????????????????????????TCACTTTTTATTTACTCTAGTGGTTATTGCCAGAATATTGCTTTTAATTGCTGTCCTGGATT-TCCCGCTACCGTAAAGGGGAGTCAGAGACGATTAATCAAAGTAACGGAGCATAATGATGTCTGGGAATGGCCCCGAAGCCCAGGTCAGGGGTTGGACAATGTGAACATTCAGCTACTTAGCTTCCTTTGCTACTTTGTGACAAAATCTGTTTGCCCAACACCAATTAAGATGCCTCTCC---------------------------------------------------------------------------------------------------------GTGCACCCTGGTCAATGGGTTTGACGAAGGGGGTCGTCCAACGACTTG-----------------------------------------------------------------------------------------------------------------------------------------------------------------------------------------------------------------------------------------------------ACATGTCCCTGAGCACGAACAAGCTGGCCTGTGTCTTCG-CCCTGATAATTGGTGTCCCTTGCAACGTGCCGCTTCCCAGGGCTGTCCTTTGTGTCCCCGTGGAAGTCCTAAATGAGGGGAATCAGGGCTTTAATG
'uce-1027_Coregonus_sardinella41_71'     ATCATTGTACACAGAGAAAAGGGCTCACTTTTTATTTACTCTAGTGGTTATTGCCAGAATATTGCTTTTAATTGCTGTCCTGGATT-TCCCGCTACCGTAAAGGGGAGTCAGAGACGATTAATCAAAGTAACGGAGCATAATGATGTCTGGGAATGGCCCCGAAGCCCAGGTCAGGGGTTGGACAATGTGAACATTCAGCTACTTAGCTTCCTTTGCTACTTTGTGACAAAATCTGTTTGCCCAACACCAATTAAGATGCCTCTCC---------------------------------------------------------------------------------------------------------GTGCACCCTGGTCAATGGGTTTGACGAAGGGGGTCGTCCAACGACTTGACATGTCCATGAGCACGAACAAGCTGGCCTGTGTCTTCGCCCTGATAATTGGTGTCCCTTGCAACGTGCCGCTTCCCAGGACTGTCCTTTGTGTCCCCGTGGAAGTCCTAAATGAGGGGAATCAGGTCAGCTACTTAGCTTCCTTTGCTACTTTGTGACAAAATCTGTTTGCCCAACACCAATTAAGATGCCTCTCTGTGCGCTGTGGTCAATGGGTTTGACGAAGGGGGTCGTCCAACGAGTTGACATGTCCCTGAGCACGAACAAGCTGGCCTGTGTCCTCG-CCCTGATAATTGGTGTCCCTTGCAATGTGCCGCTTCCCAGGGCTGTCCTTTGTGTCCCCGTGGAAGTCCTAAATGAGGGGAATCAGGGCTTTAATG
'uce-1027_Esox_lucius3_61'               ATCATTGTACACAGAGAAAAGGAATCACTTTTTATTTACTCGGGTGGTTATTGCCAGAATATTGCTTTTAATTGCTGTCCTGGATC-TCCTGCTACCGTAAAGGGGAGTCAGAGACGATTAATCAAAGTAATGGAGCATGATGATGTCTCGGAATGGTCCTAAAACCTAGGTCAGGGGTTGGACAATGTGAACATTCAGCTACTTAGCTTCCTTTGCAACTTTGTGACAAAATCTGTTTGCCCAACACCAATTAAGATGCCTCTCC---------------------------------------------------------------------------------------------------------GTGTGCCCTGGTCAATGGGTTTGACGAAGGGGGTTGTCCAACGGACTG-----------------------------------------------------------------------------------------------------------------------------------------------------------------------------------------------------------------------------------------------------ACATGTCCCTGAGCACGAACAAGCTGCCCTGTGTCCTCGCCCCCAATAATTGGTGTCCCTTGCAGTGTGCTGCTTCCCAGGGCTGTCCTTTGTGTCCCAGTGGAAGTCCTAAATGAGGGGAATCAGGGCTTTAATG
'uce-1027_Oncorhynchus_mykiss20_73'      ATCATTGTACACAGAGAAAAGGGCTCACTTTTTATTTACTCTGGTGGTTATTGCCAGAATATTGCTTTTAATTGCTGTCCTGGATT-TCCCGCTACCGTAAAGGGGAGTCAGAGACGATTAATCAAAGTAACGGAGCATAATGATGTCTGGGAATGGCCCCGAAGCCCAGGTCAGGGGTTGGACAATGTGAACATTCAGCTACTTAGCTTCCTTTGCTACTTTGTGACAAAATCTGTTTACCCAACACCAATTAAGATGCCTCTCC---------------------------------------------------------------------------------------------------------GTGCGCTGTGGTCAATGGGTTTGACGAAGGGGGTCGTCCAACGACTTG-----------------------------------------------------------------------------------------------------------------------------------------------------------------------------------------------------------------------------------------------------ACATGTCCCTGAGCACGAACAAGCTGGCCTGTGTCCTCG-CCCTGATAATTGGTGTCCCTTGCAATGTGCCGCTTCCCAGGGCTGTCCTTTGTGTCCC-GTGGAAGTCCTAAATGAGGGGAATCAGGGCTTTAATG
'uce-1027_Oncorhynchus_tshawytscha16_73' ATCATTGTACACAGAGAAAAGGGCTCACTTTTTATTTACTCCGGTGGTTATTGCCAGAATATTGCTTTTAATTGCTGTCCTGGATT-TCTAGCTACCGTAAAGGGGAGTCAGAGACAATTAATCAAAGTAATGGAGCATAATGATGTCTCAGAATGGCCCCGAAGCCCAGGTCAGGGGTTGGACAATGTGAACATTCAGCTACTTAGCTTCCTTTGCTACTTCCTGACAAAATCTGTTTACCCAACACCAATTAAGATGCCTCTCT---------------------------------------------------------------------------------------------------------GTGCGCTGTGGTCAATGGGTTTGACGAAGGGGGTCGTCCAACGACTTG-----------------------------------------------------------------------------------------------------------------------------------------------------------------------------------------------------------------------------------------------------ACATGTCCCTGAGCACGAACAAGCTGGCCTGTGTCTTCG-CCCTGATAATTGGTATCCCTTGCAACGTGCCGCTTCCCAGGGT?????????????????????????????????????????????????????
'uce-1027_Prosopium_cylindraceum53_59'   ATCATTGTACACAGAGAAAAGGGCTCACTTTTTATTTACTCTGGTGGTTATTGCCAGAATATTGTTTTTAATTGCTGTCCTGGATT-TCCCGCTACCGTAAAGGGGAGTCAGAGATGATTAATCAAAGTAATGGAGCATAATGATGTCTCAGAATGGCCCTGAAGCTCAGGTCAGGGGTTGGACAATGTGAACATTCAGCTACTTAGCTTCCTTTGCTACTTTGTGACTAAATCTGTTTGCCCAACACCAATTAAGATGCCTCTCT---------------------------------------------------------------------------------------------------------GTGCGCTGTGGTCAATGGGTTTGACGAAGGGGGTCGTCCAACGAGTTG-----------------------------------------------------------------------------------------------------------------------------------------------------------------------------------------------------------------------------------------------------ACATGTCCCTGAGCACGAACAAGCTGGCCTGTGTCCTCG-CCCTGATAATTGGTGTCCCTTGCAACGTGCCGCTTCCCAGGGCTGTCCTTTGTGTCCCCGTGGAAGTCCTAAATGAGGGGAATCAGGGCTTTAATG
'uce-1027_Salmo_salar13_75'              ?????????????????????????????????????????????GGTTATTGCCAGAATATTGCTTTTAATTGCTGTCCTGGATT-TCCCGCTACCGTAAAGGGGAGTCAGAGACGATTAATCAAAGTAACGGAGCATAATGATGTCTGGGAATGGCCCCGAAGCCCAGGTCAGGGGTTGGACAATGTGAACATTCAGCTACTTAGCTTCCTTTGCTACTTTGTGACAAAATCTGTTTACCCAACACCAATTAAGATGCCTCTCCGTGCCCCAGGTCAGGGGTTGGACAATGTGAACATTCAGCTACTTAGCTTCCTTTGCTACTTCCTGACAAAATCTGTTTACCCAACACCAATTAAGATGCCTCTCTGTGCGCTGTGGTCAATGGGTTTGACGAAGGGGGTCGTCCAACGACTTG-----------------------------------------------------------------------------------------------------------------------------------------------------------------------------------------------------------------------------------------------------ACATGTCCCTGAGCACGAACAAGCTGGCCTGTGTCTTCG-CCCTGATAATTGGTATCCCTTGCAACGTGCCG????????????????????????????????????????????????????????????????
'uce-1027_Thymallus_arcticus57_59'       ATCATTGCACACAGAGAAAAGAGCTCACTTTTTATTTACTCTGGTGGTTATTGCCAGAATATTGCTTTTAATTGCTGTCCTGGATT-TCCCGCT------------------------------------ATGGAGCATAATGATGTCTGGGAATGGCCCCGGAGCCCAGGTCAGGGGTTGGACAATGTGAACATTCAGCTACTTAGCTTCCTTTGCTACTTTGTGACAAAATCTGTTTGCCCAACACCAATTAAGATGCCTCTCC---------------------------------------------------------------------------------------------------------GTGCATTCTGGTCAATGGGTTTGACGAAGGGGGTCGTCCAACGACTTG-----------------------------------------------------------------------------------------------------------------------------------------------------------------------------------------------------------------------------------------------------ACATGTCCCTGAGCACGAACAAGCTGGCCTGTGTCTTCT-CCCTG-----TGGTGTCCCTTGCAACGTGCCGCTTCCCAGGGCTGTCCTTTGTGTCCCCGTGGAAGTCCTAAATGAGGGGAATCAGGGCTTTAATG
'uce-1027_umbra_limi'                    ATCGTTGTACACAGAGAAAAGGAATCACTTTTTATTTACTTGGGTGGTTATTGCCAGAATATTGTTTTTGATTACTGTCCCGGATTCTCCCACTACCGTAAAGGGGAATCAGAGGCGATTAATCAAAGTAATGGAGCATAATGATGTCTCAGAATGGCCCCGGAGCCTGGGTCACAGGTTGGACAATGTGAACATTCAGCTACTTAGCTTCCTTTGCAACTTTGTGACAAAATCTGTTTGCCCAACACCAATTAAGATGCCTCTCT---------------------------------------------------------------------------------------------------------GTGTTCTGTGGTCAATGGGTTTGACGAAGGGGGTTGTCCAACGGCCC------------------------------------------------------------------------------------------------------------------------------------------------------------------------------------------------------------------------------------------------------ATATGTCCTGGGGCACAAACAAGCTGGCCTGTGTCTTTG-CCCTGATAATTGGTGTCTCTTGCACTGTGCTGCTTCCCAGGGCTGTGCTTTGTTT-----------TCCTGAATGAGGGGAGTCAGGGCTCTAATG
;
end;
