# Supplementary material for: Addressing incomplete lineage sorting and paralogy in the inference of uncertain salmonid phylogenetic relationships
Source: PeerJ. 2020 Jul 3;8:e9389. doi: 10.7717/peerj.9389 (PMC7337038; doi:10.7717/peerj.9389)
Supplement: Supplemental Information 1 — Assembled contigs matching UCE loci, alignments, raw code and tree files. [file peerj-08-9389-s001.zip › Data Supplement/sequence data/mafft-nexus/uce-103.nexus]

#NEXUS
begin data;
	dimensions ntax=12 nchar=304;
	format datatype=dna missing=? gap=-;
matrix
'uce-103_Brachymystax_lenok32_79'       GCCAATCACTGTCAAGCGTGCCAATCATTAGCCAGTACGTAGACTAGGGCTTTCACCACTTCTGTTGCAAGCAC---------------------------------------------------CGGGGGTTATCAGAAACTCCGATCTCAACACCACCCTCCCACTGCA-CGACTATAGTGAAGTTTAAGACAAGGCTCGCCTATTTGTTGAATGG-AATGAGCAATTAGTGGGTGGAATATTATTGCGATCTTAACGAGGCTCGTTAAAGCTCAAGAAGATATGTAGG-G-AGAGATGTTT
'uce-103_Coregonus_laurettae55_57'      ????????????????????????????????CAGTACGTAGACTAGGGCTTTCACCACTTCTGTTGCAAGCAC---------------------------------------------------TGGGGGTTATCAGAAACTCAAATCTCAACACTACCCTCCCACTGCA-CGGCTCTCGTGAAGTATAAGACAAGGCTTGCCTATTTGTTGAATGGCGATGAGCAATTAGTGGGTGGAATATTATTGCGATCTTAACGAGGCTCGTTAAAGCTA????????????????????????????
'uce-103_Esox_lucius3_61'               GCCAATCACTGTCAAGCGTGCCAATCATTAGCCAGTACGTAGACCAGGGCTTTCACCAC-TCTGCTGCACGCAC---------------------------------------------------GGGGGGTTATCAGAAACTCCAATCTCAACACCACCCTCCCACTGCACCGGCTCTCATGAAGTAGAAGCCAAGGCTCGCCTATTTGTTGAATGG-AATAAGCAATTAGTGGGTGGAATATTATTGCGATCTTAACGAGGCTGGTAAAAGCTAAAGAAGATATGTAGT-GTAGAGATGCTT
'uce-103_Hucho_taimen31_75'             GCCAATCACTGTCAAGCGTGCCAATCATTAGCCAGTACGTAGACTAGGGCTTTCACCACTTCTGTTGCAAGCAC---------------------------------------------------CGGGGGTTATCAGAAACTCCGATCTCAACACCACCCTCCCACTGCA-CGACTATAGTGAAGTTTAAGACAAGGCTCGCCTATTTGTTGAATGG-AATGAGCAATTAGTGGGTGGAATATTATTGCGATCTTAACGAGGCTCGTTAAAGCTCAAGAAGATATGTAGG-G-AGAGATGCT?
'uce-103_Oncorhynchus_tshawytscha16_73' ???????????????????????????????????????????????????????????????????????????????????????????????????????????????????????????????GGGGTTATCAGAAACTCCAATCTCAACACCACCCTCCCTCTGCA-CGA---TAGTGAAGTATAAGACAAGGCTCGCCTATTTGTTGAATGG-AATTAGCAATTAGTGGGTGGAATATTATTGCGATCTTAACGAGGCTCGTTAGAGCTCAAGAAGAAATGTGG--GGAGAGATGCTT
'uce-103_Prosopium_cylindraceum53_59'   ????????????????????????????????????????????????????????????????????????????????????????????????????????????????????????????????????????????????????????????????????CACTGCA-CGGATCTCGTGAAGTATAAGACAAGGCTCGACTTTTTGCTGAATGG-AATTAGCAATTAGTGGGTGGAATATTATTGCGATCTTAACGAGGCTCGTTAAAGCTAAAGAAGATATGTAGGAGGAGAGATGCTT
'uce-103_Salmo_salar13_75'              GCCAATCACTGTCAAGCGTGCCAATCATTAGCCACTAC-----------------CCACTTCTGTTGCAAGCAC---------------------------------------------------GGGGGGTTATCACAAACTCCAATCTCAACACCGCCCTCCCACTGCA-CGGCTCTCGTGAAGTAGAAGCCAACGCTCGCCTATTTGTTGAATGG-AATGAGCAATTAGTGGGTGGAATATTATTGCGATCTTAACGAGGCTCGTTAAAGCTAAAGAAGATATGTAGG-GTAGAGATGCTT
'uce-103_Stenodus_leucichthys51_57'     ??????????????????????????????GCCGCTACGTAGACTAGGGCTTTCACCACTTCTGCTGCAAGCAC---------------------------------------------------GGGGGGTTATCACAAACTCCAATCTCAACACCACCCTCCCACTGCA-CGGCTCTCGTGAAGTAGAAGCCAACGCTCGCCTATTTGTTGAATGG-AATGAGCAATTAGTGGGTGGAATATTATTGCGATCTTAACGAGGC????????????????????????????????????????
'uce-103_Thymallus_arcticus57_59'       GCCAATCACTGTCAAGCGTGCCAATCATTAGCCACTACGTAGACTAGAGCTTTCACCACTTCTGCTGCAAGCACGGGGGGTTATCACAAACTCCAATCTCAACACCACCCTCCCACTGCATGGCTCGGGGGTTATCAGAAACTCCAATCTCAACACCACCCTCCCACTGCA-CGGCTTTCGTGAAGTATAAGACAAGACTCGCCTATTTGTTGAATGG-AATGAGCAATTAGTGGGTGGAATATTATTGCGATCTTAACGAGGCTCGTTAAAGCTAAAGGAGACATGTAGG-GAAGAGCTGCTT
'uce-103_Thymallus_grubii10_77'         GCCAATCACTGTCAAGCGTGCCAATCATTAGCCAGTACGTAGACTAGGGCTTTCACCACTTCTGTTGCAAGCAC---------------------------------------------------CGGGGGTTATCAGAAACTCCAATCTCAACACCACCCTCCCACTGCA-CGGCTTTCGTGAAGTATAAGACAAGACTCGCCTATTTGTTGAATGG-AATGAGCAATTAGTGGGTGGAATATTATTGCGATCTTAACGAGGCTCGTTAAAGCTAAAGGAGACATGTAGG-GAAGAGCTGCTT
'uce-103_salvelinus_fontinalis'         GCCAATCACTGTCAAGCGTGCCAATCATTAGCCACTACGTAGACTAGGGCTTTCACCACTTCTGTTGCAAGCAC---------------------------------------------------GGGGGGTTATCACAAACTCCAATCTCAACACCACCCTCCCACTGCA-CGGCTCTCGTGAAGTAGAAGCCAACGCTCGCCTATTTGTTGAATGG-AATGAGCAATTAGTGGGTGGAATATTATTGCGATCTTAACGAGGCTCGTTAAAGCTAAAGAAGATATGTAGG-GTAGGGATGCTT
'uce-103_umbra_limi'                    GCCAATCACTGTCAAGCGTGCCAATCATTAGCCAGTACGTAGACTAGGGCTTTCACCAC-TCTGCTGCACGCAC---------------------------------------------------GGGGGGTTATCAGAAACTCCAATCTCAACACCACCCTCCCACTGCACCGGCTCTCATGAAGTAGAAGCCAAGGCTCGCCTATTTGTTGAATGG-AATGAGCAATTAGTGGGTGGAATATTATTGCGATCTTAACGAGGCTCGTTAAAGCTAAAGAAGATATGTAGT-GTAGAGATGCTT
;
end;
