# Supplementary material for: Addressing incomplete lineage sorting and paralogy in the inference of uncertain salmonid phylogenetic relationships
Source: PeerJ. 2020 Jul 3;8:e9389. doi: 10.7717/peerj.9389 (PMC7337038; doi:10.7717/peerj.9389)
Supplement: Supplemental Information 1 — Assembled contigs matching UCE loci, alignments, raw code and tree files. [file peerj-08-9389-s001.zip › Data Supplement/sequence data/mafft-nexus/uce-1032.nexus]

#NEXUS
begin data;
	dimensions ntax=14 nchar=468;
	format datatype=dna missing=? gap=-;
matrix
'uce-1032_Brachymystax_lenok32_79'       ????????????????????CCAAAAGACTGT--CAACTCTAAAAACAGGGTAGTCTTTCTCTCGTTACCAAATCATAACACTAATACATACGATCTGATTTGGCCAACCGCTTCATTCAATATTCAACATTCAGGGATGGGACAGATGAAGCCAAAAGCGTGCATT-GGGGGAATTTATATGAAGACCTCGTTCCTACCCCCTAAATTTTTACACTTTCGATCCCATATACGTTGTAACCTTCCTTATAAGTTGCAAAATTCTGTGAATTCTGCGAGGAAGTTGGGTTAATATTCTGTGCATTCTTTGCCACCTTCATTCGTTTCGCCTCGGCTCGGGACTTGTAACAGAACTCAATCAAGGCCACCAGCATGGCCAAACCAAGTCCGCCGACCAG???????????????????????????????????????????????????????????????????????
'uce-1032_Coregonus_laurettae55_57'      ????????????????????????????????????????????????????????????????????????????????????ATACATACGATCTGATTTTGCCAACCTCTTCATTCAATATTCAACATTCAGGGATGGGACAGATGAAGCCAAAAGCGTGCATT-GGGGGAATTTATATGAAGACCTCGTTCCTACCCCCTAAATTTTTACACTTTCGATCCCATATACGTTGTAACCTTCCTTATAAGTTGCAAAATTCTGTGAATTCTGCGAGGAAGGTGGGTTAATATTCTGTGCATTCTTTG???????????????????????????????????????????????????????????????????????????????????????????????????????????????????????????????????????????????????????????????
'uce-1032_Coregonus_pidschian36_73'      GTAAGGAAACTTAAAATGAACCAAAAGACTGT--CAACTCTAAAAACAGGGTAGTCTTTCTCTCGTTACCAAATCATAGCACTAATACATACGATCTGATTTTGCCAACCTCTTCATTCAATATTCAACATTCAGGGATGGGACAGATGAAGCCAAAAGCGTGCATT-GGGGGAATTTATATGAAGACCTCGTTCCTACCCCCTAAATTTTTACACTTTCGATCCCATATACGTTGTAACCTTCCTTATAAGTTGCAAAATTCTGTGAATTCTGCGAGGAAGTTGGGTTAATATTCTGTGCATTCTTTGCCACCTTCATTCGTTTCGCCTCGGCTCGGGACTTGTAACAGAACTCAATCAAGGCCACCAACATGGCCAAACCAAGTCCGCCGACCAGGATGTAGAAGACCCCAGCAACGTTGCTCAGACTGAGTGCGCTCGTCTTCTCCTG-CAAACGCACACAAGAC
'uce-1032_Coregonus_sardinella41_71'     GTAAGGAAACTTAAAATGAACTATAATACAGT--AAACTCTAAAAACAGGGTAGTCTCTCTCTCATTACCAAATCATAAC----------ACGATCTGATTTGGCCAACCTCCTCATTCAACATTCAA----CAAGGATGGGACAGATGAAGCCAAAAGCGTGCATT-GGGGGAATTTATATGTAGACCTCGTTCCTACCCCCTAAATTTTTACACTTTCGATCCCATATACGTTGTAACCTTCCTTATAAGTTGCAAAATTCTGTGAATTCTGCGAGGAAGTTGGGTTAATATTCTGTGCATTCTTTGCCACCTTCATTCGTTTCGCCTCGGCTCGGGACTTGTAACAGAACTCAATCAAGGCCACCAACATGGCCAAACCAAGTCCGCCGACCAGGATGTAGAAGACCCCAGCAACGTTGCTCAGACTGAGTGCGCTCGTCTTCTCCTG-CAAACGCACACAAGAC
'uce-1032_Esox_lucius3_61'               GTAAAGAAATGCAAAATGAACCAAAAGACTGT--AAAATTTT-AAACAGGGTAGTCTCTCTCTCGTTACCAAATCATAAGACCAATACATACGATCTGATTTGGGCAACCTCCTCATTCAATATTCAACATTCAAGGATGGGACAGATGAAGCCAAAAGCGTGCATTGGGGGGAATTTATACGAAGACCTCGTTCCTACCCCCTAAATTTTTACACTTTCGATCCCATATACGTTGTAACCTTCCTTATAAGTTGCAAAATTCTGTGAATTCTGCGAGGAAGTTGGGTTAATATTCTGTGCATTCTTTGCCACCTTCATTCGTTTCGCCTCGGCTCTGGACTTGTAACAGAACTCAATCAAGGCCACCAGCATGGCCAAACCAAGTCCGCCGACCAGAATGTAGAAAACCCCTGCCACGTTGCTCAGACTGAGGGCGCTCGTCTTCTCCTGAAAAATGCACACGAGAC
'uce-1032_Hucho_taimen31_75'             GTAAGGAAACTTAAAATTAACCAAAAGACTGT--CAACTCTAAAAACAGGGTAGTCTTTCTCTCGTTACCAAATCATAACACTAATACATACGATCTGATTTGGCCAACCGCTTCATTCAATATTCAACATTCAGGGATGGGACAGATGAAGCCAAAAGCGTGCATT-GGGGGAATTTATATGAAGACCTCGTTCCTACCCCCTAAATTTTTACACTTTCGATCCCATATACGTTGTAACCTTCCTTATAAGTTGCAAAATTCTGTGAATTCTGCGAGGAAGTTGGGTTAATATTCTGTGCATTCTTTGCCACCTTCATTCGTTTCGCCTCGGCTCGGGACTTGTAACAGAACTCAATCAAGGCCACCAGCATGGCCAAACCAAGTCCGCCGACCAGAATGTAGAAAACCCCTGCCACATTGCTCAGACTGAGGGCGCTCGTCTTCTCCTG-CAAACGCACACGAGAC
'uce-1032_Oncorhynchus_mykiss20_73'      GTAAGGAAACTTAAAATGAACCAAAACACTGTAAAAACTCTAAAAACAGGGTCGTCTCTCTCTCATTACCAAATCATAAC----------ACGATCTGATTTGGCCAACCTCCACATTCAACATTCAA-------GGATGGGACAGATGAAGCCAAAAGCGTGCATTGGGGGGAATTTATATGAAGACCTCGTTCCTACCCCCTAAATTTTTACACTTTCGATCCCATATACGTTGTAACCTTCCTTATAAGTTGCAAAATTCTGTGAATTCTGCGAGGAAGTTGGGTTAATACTCTGTGCATTCTTTGCCACCTTCATTCGTTTCGCCTCGGCTCGGGACTTGTAACAGAACTCAATCAAGGCCACCAGCATGGCCAAACCAAGTCCGCCGACCAGGATGTAGAAGACCCCAGCAACGTTGCTCAGACTGAGGGCGCTCGTCTTCTCCTG-CAAACGCACACAAGAC
'uce-1032_Oncorhynchus_tshawytscha16_73' GTAAGGAAACTTAAAATGAACCA--------------------AAACAGGGTCGTCTCTCTCTCATTACCAAATCATAAC----------ACGATCTGATTTGGCCAACCTCCACATTCAACATTCAA-------GGATGGGACAGATGAAGCCAAAAGCGTGCATTGGGGGGAATTTATATGAAGACCTCGTTCCTACCCCCTAAATTTTTACACTTTCGATCCCATATACGTTGTAACCTTCCTTATAAGTTGCAAAATTCTGTGAATTCTGCGAGGAAGTTGGGTTAATACTCTGTGCATTCTTTGCCACCTTCATTCGTTTCGCCTCGGCTCGGGACTTGTAACAGAACTCAATCAAGGCCACCAGCATGGCCAAACCAAGTCCGCCGACCAGGATGTAGAAGACCCCAGCAACGTTGCTCAGACTGAGGGCGCTCGTCTTCTCCTG-CAAATGCACACAAGAC
'uce-1032_Salmo_salar13_75'              GTAAGGAAACTTAAAATTAACCAAAAGACTGT--CAACTCTAAAAACAGGGTAGTCTTTCTCTCGTTACCAAATCATAACACTAATACATACGATCTGATTTGGCCAACCTCTTCATTCAATATTCAACATTCAGGGATGGGACAGATGAAGCCAAAAGCGTGCATT-GGGGGAATTTATATGAAGACCTCGTTCCTACCCCCTAAATTTTTACACTTTCGATCCCATATACGTTGTAACCTTCCTTATAAGTTGCAAAATTCTGTGAATTCTGCGAGGAAGTTGGGTTAATATTCTGTGCATTCTTTGCCACCTTCATTCGTTTCGCCTCGGCTCGGGACTTGTAACAGAACTCAATCAAGGCCACCAGCATGGCCAAACCAAGTCCGCCGACCAGGATGTAGAAGACCCCAGCAACGTTGCTCAGACTGAGGGCGCTCGTCTTCTCCTG-CAAATGCACACAAGAC
'uce-1032_Salvelinus_alpinus9_75'        GTAAGGAAACTTAAAATTAACCAAAAGACTGT--CAACTCTAAAAACAGGGTAGTCTTTCTCTCGTTACCAAATCATAACACTAATACATACGATCTGATTTGGCCAACCTCTTCATTCAATATTCAACATTCAGGGATGGGACAGATGAAGCCAAAAGCGTGCATT-GGGGGAATTTATATGAAGACCTCGTTCCTACCCCCTAAATTTTTACACTTTCGATCCCATATACGTTGTAACCTTCCTTATAAGTTGCAAAATTCTGTGAATTCTGCGAGGAAGTTGGGTTAATATTCTGTGCATTCTTTGCCACCTTCATTCGTTTCGCCTCGGCTCGGGACTTGTAACAGAACTCAATCAAGGCCACCAGCATGGCCAAACCAAGTCCGCCGACCAGGATGTAGAAGACCCCAGCAACGTTGCTCAGACTGAGGGCGCTCGTCTTCTCCTG-CAAACGCACACAAGAC
'uce-1032_Stenodus_leucichthys51_57'     ??????????????????????????????????????????????????????????????????????????????????????????ACGATCTGATTTTGCCAACCTCTTCATTCAATATTCAACATTCAGGGATGGGACAGATGAAGCCAAAAGCGTGCATT-GGGGGAATTTATATGAAGACCTCGTTCCTACCCCCTAAATTTTTACACTTTCGATCCCATATACGTTGTAACCTTCCTTATAAGTTGCAAAATTCTGTGAATTCTGCGAGGAAG??????????????????????????????????????????????????????????????????????????????????????????????????????????????????????????????????????????????????????????????????????????????????????????
'uce-1032_Thymallus_arcticus57_59'       ???????????????????????????????????????????????????????????????????????????????????????????????CTGATTTGGCCAATCTCCTCATTCAACATTCAACATTCAAGGATGGGACAGATGAAGCCAAAAGCGTGCATT-GGGGGAATTTATATGAAGACCTCGTTCCTACCCCCTAAATTTTTACACTTTCGATCCCATATACGTTGTAACCTTCCTTATAAGTTGCAAAATTCTGTGAATTCTGCGAGGAAGTTGGGTTAATATTCTGTGCATTCTTTGCCACCTTCATTCGTTTTGCCTCGGCTCTGGACTTGTAACAGAACTCAATCAAGGCCACCAGCATGGCCAAACCAAGTCCGCCGACC?????????????????????????????????????????????????????????????????????????
'uce-1032_salvelinus_fontinalis'         ???????????????????????????????????????????????????????????????????????????????????????????????????????????????????????????????????????GGATGGGACAGATGAAGCCAAAAGCGTGCATT-GGGGGAATTTATATGAAGACCTCGTTCCTACCCCCTAAATTTTTACACTTTCGATCCCATATACGTTGTAACCTTCCTTATAAGTTGCAAAATTCTGTGAATTCTGCGAGGAAGTTGGGTTAATATTCTGTGCATTCTTTGCCACCTTCATTCGT?????????????????????????????????????????????????????????????????????????????????????????????????????????????????????????????????????????????????
'uce-1032_umbra_limi'                    GTAAGGAAACTTATAATGAACCAAAAGACTTT--AAAATCTT-AAAAAGGGTAGTCTCTCTCTCGTTACCAAATCATAAAACCAGTACATACGATCTGATTTGGCCAACCTCCTCATTCAATATTCAACATTCAAGAATGGGACAGATGAAGCCAAAAGCGTGCATT-GGGGGAATTTATATGAAGACCTCGTTCCTACCCCCTAAATTTTTACACTTTCGATCCCATATACGTTGTAACCTTCCTTATAAGTTGCAAAATTCTGTGAATTCTGCGAGGAAGTTGGGTTAATATTCTGTGCATTCTTTGCCACCTTCATTCGTTTCGCCTCGGCTCGGGACTTGTAACAGAACTCAATCAAGGCCACCAACATGGCCAAACCAAGCCCGCCGACCAGAATGTAGAAAACCCCTGCCACGTTGCTCAGACTCAGGGCACTCGTCTTCTCCTG-CAAACGCACACAAGAC
;
end;
