# Supplementary material for: Addressing incomplete lineage sorting and paralogy in the inference of uncertain salmonid phylogenetic relationships
Source: PeerJ. 2020 Jul 3;8:e9389. doi: 10.7717/peerj.9389 (PMC7337038; doi:10.7717/peerj.9389)
Supplement: Supplemental Information 1 — Assembled contigs matching UCE loci, alignments, raw code and tree files. [file peerj-08-9389-s001.zip › Data Supplement/sequence data/mafft-nexus/uce-1036.nexus]

#NEXUS
begin data;
	dimensions ntax=6 nchar=165;
	format datatype=dna missing=? gap=-;
matrix
'uce-1036_Esox_lucius3_61'               ???????CACTTGTTTGCAGTCACGATGGGACGTGTTATCAGGGGACAGAGAAAAGGTGCGGGTTCCGTGTTCAAAGCCCACGTGAAGCACAGAAAAGGTGCAGCTAAACTCCGACACATTGACTTCGCTGAACGTCATGGCT??????????????????????
'uce-1036_Oncorhynchus_tshawytscha16_73' TCTC-AATTTTTCTTTCCAGTCACGATGGGACGTGTTATCAGGGGACAGAGAAAAGGTGCCGGCTCCGTGTTCAAAGCCCACGTGAAGCACAGAAAAGGTGCTGCTAAACTCAGACACATTGACTTCGCAGAACGTCATGGTTACATCAAGGGAATCGTGAAGGT
'uce-1036_Prosopium_cylindraceum53_59'   TCT----CGTTTGTTTCCAGTCACGATGGGACGTGTTATCAGGGGACAGAGAAAAGGTGCCGGCTCCGTGTTCAAAGCCCACGTAAAGCACAGAAAAGGTGCAGCTAAACTCCGACACATTGACTTCGCAGAACGTCATGGTTACATCAAGGGAATCGTGAAGGT
'uce-1036_Salvelinus_alpinus9_75'        TCTA-CTTTTTTGTTTCCAGTCACGATGGGACGTGTTATCAGGGGACAGAGAAAAGGTGCCGGCTCCGTGTTCAAAGCCCACGTGAAGCACAGAAAAGGTGCCGCTAAACTCAGACACATTGACTTCGCAGAACGTCATGGTTACATCAAGGGAATCGTAAAGGT
'uce-1036_Thymallus_arcticus57_59'       ??????TTTTTTGTTTCCAGTCACAATGGGACGTGTTATCAGGGGACAGAGAAAAGGTGCCGGCTCCGTGTTCAAAGCCCACGTGAAGCACAGAAAAGGTGCCGCTAAACTCAGACACATTGACTTCGCAGAACGTCAT??????????????????????????
'uce-1036_umbra_limi'                    TCT--CGCTTATGTTTCCAGTCACGATGGGACGTGTTATCAGGGGACAGAGAAAAGGTGCCGGCTCCGTTTTCAAAGCCCACGTGAAGCACAGAAAAGGTGCCGCTAAACTCAGACACATTGACTTCGCTGAGCGTCATGGCTACATCAAGGGAATCGTGAAGGT
;
end;
