# Supplementary material for: Addressing incomplete lineage sorting and paralogy in the inference of uncertain salmonid phylogenetic relationships
Source: PeerJ. 2020 Jul 3;8:e9389. doi: 10.7717/peerj.9389 (PMC7337038; doi:10.7717/peerj.9389)
Supplement: Supplemental Information 1 — Assembled contigs matching UCE loci, alignments, raw code and tree files. [file peerj-08-9389-s001.zip › Data Supplement/sequence data/mafft-nexus/uce-1040.nexus]

#NEXUS
begin data;
	dimensions ntax=13 nchar=395;
	format datatype=dna missing=? gap=-;
matrix
'uce-1040_Brachymystax_lenok32_79'       GAGAAAGGTTTGGCTTCTGTTAGCCGAGGTAACGGGCTTAGCTGTTGGAGGATAGATCTTTTTTTCTCCAACGCCACAGTTAATTTTCAAATCTCCAACATCCTCTGCCTGTCTGTTTTTCCTCTACCTCTTCTTTTCTACTGTTCTTTGCTTTCATTCTTTTCTTTTAAGAGGAAACTGGAGCTGGGCGGTGATAGTGATAGATGGCTCAGCGCTCTAACACTTTATCCAATCCGGCGCAGATTTCATCCAATAAAGAATCACTTGTGCACTCTCAAACTAAATAGAAGTCAGGCAGCGGAGAGAAAGGGGCTGCCGTGTGTTTCTGAGCCTCCAAATTCACATTTTCTTAAA---------------GCTGGCGGAAGAGGCAGCAACAGCCA
'uce-1040_Coregonus_laurettae55_57'      ??????????????????????????????????????????????????????????????????????????????????????????ATCTCCAACATCCTATGCCTGTCTGTTTTTCC---TCTTCTACTTTTCTACTGTTCTTTGCTTTCATTCTTTTATTTTAAGAGGAAACTGGAGCTGGGCGGTGATAGTGATAGATGGCTCAGCGCTCTAACACTTTATCCAATCCGGCGCAGATTTCATCCAATAAAGAATCACTTGTGCACTCTCAAACTAAATAGAAGTCAGGCAGCGGAGAGAAAGGGGCTGCCGTGTGTTTCTGAGCTGCCAAAATCAAATTTTCTTAAAGCTGCCTCGGCGGTGGCTGGCGGAAGAGGCAACAACAGCCA
'uce-1040_Coregonus_pidschian36_73'      ???????????????TCTGTTAGCCGAGGTAACGGGCTTAGCTGTTGGTGGATAGATGTTTTTTTCTCCTTCGCCACAGTTAATTTTCAAATCTCCAACATCCTATGCCTGTCTGTTTTTCC---TCTTCTACTTTTCTACTGTTCTTTGCTTTCATTCTTTTATTTTAAGAGGAAACTGGAGCTGGGCGGTGATAGTGATAGATGGCTCAGCGCTCTAACACTTTATCCAATCCGGCGCAGATTTCATCCAATAAAGAATCACTTGTGCACTCTCAAACTAAATAGAAGTCAGGCAGCGGAGAGAAAGGGGCTGCCGTGTGTTTCTGAGCTGCCAAAATCACATTTTCTTAAAGCTGCCTCGGCGGTGGCTGGCGGAAGAGGCAGCAACAGCCA
'uce-1040_Coregonus_sardinella41_71'     ??????????????CTCTGTTAGCCGAGGTAACGGGCTTAGCTGTTGGTGGATAGATCTTTTTTTCTCCTTCGCCACAGTTAATTTTCAAATCTCCAACATCCTATGCCTGTCTGTTTTTCC---TCTTCTTCTTTTCTACTGTTCTTTGCTTTCATTCTTTTATTTTAAGAGGAAACTGGAGCTGGGCGGTGATAGTGATAGATGGCTCAGCGCTCTAACACTTTATCCAATCCGGCGCAGATTTCATCCAATAAAGAATCACTTGTGCACTCTCAAACTAAATAGAAGTCAGGCAGCGGAGAGAAAGGGGCTGCCGTGTGTTTCTGAGCTGCCAAAATCAAATTTTCTTAAAGCTGCCTCGGCGGTGGCTGGCGGAAGAGGCAGCAACAGCCA
'uce-1040_Esox_lucius3_61'               GAGAAAGGTTTAGCTTCTGTTAGCCGCGGTAACATGCTTAGCGGTTGGAGGATAGATCTTTTTTTCTCCTTCGCCACAGTTAATTTTCAAATCACCAACATCCTATGGCTGTCTGTTATTCCTCTTCTTCTTCTTTTCTACTGTTTTTGGCTTTCATTCTTTTCTTTTAAGACCAAACTGGAGCTGGGCGGTGATAGTGATAGATGGCTCAGCGCTCTAACACTTTATCCAATCCGGCGCAGATTTCATCCAATAAAGAATCACTTGTGCCCTCTCAAACTAAATGGAAGTCAGGCAGCGGAGAGAAAGGGGCTGCCGTGTGTTTCTGAGCTGCCAAAATCAAATTTTCTTAAAGCTGCGGCGGCGGTGGCTGGAGGAAGAAGCAGCAACAGCC?
'uce-1040_Hucho_taimen31_75'             GAGAAAGGTTTGGCTTCTGTTAGCCGAGGTAACGGGCTTAGCTGTTGGAGGATAGATCTTTTTTTCTCCAACGCCACAGTTAATTTTCAAATCTCCAACATCCTCTGCCTGTCTGTTTTTCCTCTACCTCTTCTTTTCTACTGTTCTTTGCTTTCATTCTTTTCTTTTAAGAGGAAACTGGAGCTGGGCGGTGATAGTGATAGATGGCTCAGCGCTCTAACACTTTATCCAATCCGGTGCAGATTTCATCCAATAAAGAATCACTTGTGCACTCTCAAACTAAATAGAAGTCAGGCAGCGGAGAGAAAGGGGCTGCCGTGTGTTTCTGAGCTGCCAAAATCACATTTTCTTAAAGCTTCCTCGGCGGTGGCTGGCGGAAGAGGCAGCAACAGCCA
'uce-1040_Oncorhynchus_tshawytscha16_73' ?????????????????????????????????????????????????????????????????????????????????????????????????????????????????????????????????????????????????CTTTGCTTTCATTCTTTTCTTTTAAGAGGAAACTGGAGCTGGGCGGTGATAGTGATAGATGGCTCAGCGCTCCAACACTTTATCCAATCCGGCGCAGATTTCATCCAATAAAGAATCACTTGTGCACTTTCAAACTAAATAGAAGTCAGGCAGCGGAGAGAAAGGGGCTGCCGTGTGTTTCTGAGCTGCCAAAATCACATTTTCTTAAAGCTGCCTCGGCGGTGGCTGGAGGAAGAGGCAGCAACAGCCA
'uce-1040_Parahucho_perryi15_73'         GAGAAAGGTTTGGCTTCTGTTAGCCGAGGTAACGGGCTTAGCTGTTGGAGGATAGATCTTTTTTTCTACTTCGCCACAGTTCATTTTCAAATCTCCAACATCCTCTGCCTGTCTGTTTTTCCTCTACCTTTTCTTTTCTACTGTTCTTTGCTTTCATTCTTTTCTTTTAAGAGGAAAATGGAGCTGGGCGGTGATAGTGATAGATGGCTCAGCGCTCCAACACTTTATCCAATCCGGCGCAGATTTCATCCAATAAAGAATCACTTGTGCACTCTCAAACTAAATAGAAG?????????????????????????????????????????????????????????????????????????????????????????????????????????
'uce-1040_Prosopium_cylindraceum53_59'   GAGAAAGGTTTGGCTTCTGTTAGCCAAGGTAACGGGCTTAGCTGTTGGTGGATAGATCTTTTTTTCTCCTTCGCCACAGTTCATTTTCAAATCTCCAACATCCTATGCCTGTCTGTTTTTCCTCTTCTTCTTCTTTTCTACTGTTCTTTGCTTTCATTCTTTTATTTTAAGAGGAAACTGGAGCTGGGCGGTGATAGTGATAGATGGCTCAGCGCTCTAACACTTTATCCAATCCGGCGCAGATTTCATCCAATAAAGAATCACTTGTGCACTCTCAAACTAAATAGAAGTCAGGCAGCGGAGAGAAAGGGGCTGCCGTGTGTTTCTGAGCTGCCAAAATCAAATTTTCTTAAAGCTGCCTCGGCGGTGGCTGGCGGAAGAGGCAGCAACAGCCA
'uce-1040_Salmo_salar13_75'              GAGAAAGGTTTGGCTTCTGTTAGCCGAGGTAACGGGCTTAGCTGTTGGAGGATAGATCTCTTTTTCTCCAACGCCACAGTTCATTTTCAAATGTCCAACATCCTCTGCCTGTCTGTTTTTCCTCTACCTCTTCTTTTCTACTGTTCTTTGCTTTCATTCTTTTCTTTTAAGAGGAAACTGGAGCTGGGCGGTGATAGTGATAGATGGCTCAGCGCTCCAACACTTTATCCAATCCGGCGCAGATTTCATCCAATAAAGAATCACTTGTGCACTCTCAAACTAAATAGAAGTCAGGCAGCGGAGAGAAAGGGG???????????????????????????????????????????????????????????????????????????????????
'uce-1040_Stenodus_leucichthys51_57'     ??????????????CTCTGTTAGCCGAGGTAACGGGCTTAGCTGTTGGTGGATAGATCTTTTTTTCTCCTTCGCCACAGTTAATTTTCAAATCTCCAACATCCTATGCCTGTCTGTTTTTCC---TCTTCTTCTTTTCTACTGTTCTTTGCTTTCATTCTTTTATTTTAAGAGGAAACTGGAGCTGGGCGGTGATAGTGATAGATGGCTCAGCGCTCTAACACTTTATCCAATCCGGCGCAGATTTCATCCAATAAAGAATCACTTGTGCACTCTCAAACTAAATAGAAGTCAGGCAGCGGAGAGAAAGGGGCTGCCGTGTGTTTCTGAGCTGCCAAAATCAAATTTTCTTAAAGCTGCCTCGGCGGTGGCTGGCG???????????????????
'uce-1040_salvelinus_fontinalis'         GAGAAAGGTTTGGCTTCTGTTAGCCGAGGTAACGGGCTTAGCTGTTGGAGGATAGATCTTGTTTTCTACTTCGCCACAGTTCATTTTCAAATCTCCAACATCCTCTGCCTGTCTGTTTTTCCTCTACCTCTTCTTTTCTACTGTTCTTTGCTTTCATTCTTTTCTTTTAAGAGGAAACTGGAGCTGGGCGGTGATAGTGATAGATGGCTCAGCGCTCCAACACTTTATCCAATCCGGCGCAGATTTCATCCAATAAAGAATCACTTGTGCACTCTCAAACTAAATAGAAGTCAG?????????????????????????????????????????????????????????????????????????????????????????????????????
'uce-1040_umbra_limi'                    GGGAAAGGTTTGGCTTCTGTTAGCCAAGGTAACAAGCTTAGTTGTGGGAGGATAGATCGTTTTTTCTCCTTCGCCACAGTTAATTCTCAAATCATCAACATCACATGGTTGTCTTCTGTTCCTCTTCTTCTTCTTTTCTACTGTTTTTGGCTTTCATTCTTTGCTTTTAAGACCAAACTGGAGCTGGGCGGTGATAGTGATAGATGGCTCAGCGCTCTAACACTTTATCCAATCCGGCGCAGATTTCATCCAATAAAGAATCACTTGTGCACTCTGAAACTAAATGGAAGTCAGAGAGCGGAGAAAAAGGGGCTGCCGTGTGTTTCTGAGCTGCGAAAATCAAATTTTCTTAAAGCTGCCGCAGCGGTGGCTGGAGGAAAAGGCTGCAATAGCCA
;
end;
