# Supplementary material for: Addressing incomplete lineage sorting and paralogy in the inference of uncertain salmonid phylogenetic relationships
Source: PeerJ. 2020 Jul 3;8:e9389. doi: 10.7717/peerj.9389 (PMC7337038; doi:10.7717/peerj.9389)
Supplement: Supplemental Information 1 — Assembled contigs matching UCE loci, alignments, raw code and tree files. [file peerj-08-9389-s001.zip › Data Supplement/sequence data/mafft-nexus/uce-1042.nexus]

#NEXUS
begin data;
	dimensions ntax=9 nchar=369;
	format datatype=dna missing=? gap=-;
matrix
'uce-1042_Brachymystax_lenok32_79'     GGCCACTCCACCTGCAGGAAGCCATGCTTGATTCTCTGTCCGCCGAGACGCCAGCTTGACAGTAGAATGGTGTCACAGGACCGAGTGTTGGAATTTCCCTTTCTCTGTCATCATTAAGGGGCTTCCCC-CTATGGTGAGGGGGATGAAAAGTACGATTTAATGTTCTCAGGAGAGTGGCAGCAGAAGAAAGGCTCAAAGCCTCGCATGCTGGTTTCTGATTGGGTCACTCCAGCCCTTGCAGCGAATGGGATGTATCTGTGGAATTTGCCATAGACCGGGCTGAAAGGAGAAGGAATTAAGACCTTTTAAGGATGGACATGTAACAAAAGGAACACTTTTATGATGTAACAGCATAAAACGAGAGCCTC
'uce-1042_Coregonus_pidschian36_73'    ??????????????????????????????????????????CCGAGACGCCTGCTTGACAGCAGAATGGTGTCATAGGACCGAATGGAGGAATTTCTCTTTCTCTGTCATCATTAAGGGGCTTCCCC-CTATGGTGAGGGGGATGAAAAGTACGATTTAATGTTCTCAGAAGACTGGCAGCAGAAGAAAGGCTCAAAGCCTCGCATGCTGGTTTCTGAGTGGGTCACTCCAGCCCTCGCAGCGAATGGGATGTCCCTGTGGAATTTGCCATAGATCGGTCTGAAAGGAGAAGGATTAAGACCCTTTTAAGGATGGAAATGTAACAAAAGGAGCACTTTTATGATGTAGCAGCATAAAATGAGGGCCTC
'uce-1042_Coregonus_sardinella41_71'   ???????????????????????????????????????????????????????TTGACAGCAGAATGGTGTCATAGGACCGAATGGAGGAATTTCTCTTTCTCTGTCATCATTAAGGGGCTTCCCC-CTATGGTGAGGGGGATGAAAAGTACGATTTAATGTTCTCAGAAGACTGGCAGCAGAAGAAAGGCTCAAAGCCTCGCATGCTGGTTTCTGAGTGGGTCACTCCAGTCCTCGCAGCGAATGGGATGTCCCTGTGGAATTTGCCATAGATCGGTCTGAAAGGAGAAGGAT?????????????????????????????????????????????????????????????????????????
'uce-1042_Esox_lucius3_61'             GGCCGCTCCACCTGCAGGAAGCCATGTTTGATTCTCTGTCCGCCGAGACGCCTGCTTGACAGCAGAATGGTGTCATAGGACTGAGTGGAGGAATTTCTCTTTCTCTGTCATCATTAAGAGGCTTCCCC-CTATGGCGAGGGGGATGAAAAGTACGATTTAATGTCCTCAGGAGAGTGGCAGCAGAAGAAAGGCTCAAAGCCTTGCATGCTGGTTTTTGAGTGGGTCACTCCAGCCCTCGCAGCGAATGGGATGTCCCTGTGGAATTTGCCATAGACCCGGCTGAATGGAGAAGGATTAAGACCCTTTTAAGGATGGAAATGTAACAAAGGAAGCACTTTTATGATGTAGCAGCATAAAACGAGGGCCTC
'uce-1042_Hucho_taimen31_75'           GGCCACTCCACCTGCAGGAAGCCATGCTTGATTCTCTGTCCGCGGAGACGCCTGCTTGACAGCAGAATGGTGTCACAGGACCGAGTGTTGGAATTTCTCTTTCTCTGTCATCATTAAGGGGCTTCCCC-CTATGGTGAGGGGGATGAAAAGTACGATTTAATGTTCTCAGGAGAGTGGCAGCAGAAGAAAGGCTCAAAGCCTCGCATGCTGATTTCTGATTGGGTCACTCCAGCCCTTGCAGCGAATGGGATGTATCTGTGGAATTTGCCATAGACCGGGCTGAAAGGAGAAGGAATTAAGACCTTTTAAGGATGGACATGTAACAAAAGGAACACTTTTATGATGTAACAGCATAAAACGAGAGCCTC
'uce-1042_Prosopium_cylindraceum53_59' GGCCACTCCACCTGCAGGAAGCCATGTTTGATTCTCTGTCCGCCGAGACGCCTGCTTGACAGCAGAATGGTGTCATAGGACCGAGTGGAGGAATTTCTCTTTCTCTGTCATCATTAAGGGGCTTCCCC-CTATGGTGAGGGGGATGAAAAGTACGATTTAATGTTCTCAGAAGAGTGGCAGCAGAAGAAAGGATGAAAGCCTCGCATGCTGGTTTCTGAGTGGGTCACTCCAGCCCTCGCAGCGAATGGGATGTCCCTGTGGAATTTGCCATAGATCGGGCTGAAAGGAGAAGGATTAA---------------GGAAATGTAACAAAAGGAACACTTTTAT???????????????????????????
'uce-1042_Stenodus_leucichthys51_57'   ????????????????????????????????????TGTCCGCCGAGATGCCTGCTTGACAGCAGAATGGTGTCATAGGACCGAGTGGAGGAATTTCTCTTTCTCTGTCATCATTAAGGGGCTCCCCCACTATGTCGAGGGGGATGAAGAGGACAATTTAATGTTCTCAGGAGAGTGGCAGCAGAAGAAAGGATGAAAGCCTTGCATGCTGGTTTCTGAGTGGGTCGC?????????????????????????????????????????????????????????????????????????????????????????????????????????????????????????????????????????????
'uce-1042_Thymallus_arcticus57_59'     GGCCACTCCACCTGCAGGAAGCCATGTTTGATTCTCTGTCCGCCGAGACGCCTGCTTGACAGCAGAATGGTGTCATAGGACCGAGTGGAGGAATTTCTCTTTCTCTGTCATCATTAAGGGGCTTCCCC-CTATGGTGAGGGGGATGAAAAGTACGATTTAATGTTCTCAGGAGAGTGACAGCAGAAGAAAGGCTCAAAGCCTCGCATGCTGGTTTCTGAGTGGGTCACTCCAACCCTCGCAGCGAATGGGATGTCCCTGTGGAATTTGCCATAGATCGGGCTGAAAGGAGAAGGATTAAGACCCTTTTAAGGATGGAAATGTAACAAAAGGAGCACTTTTATGATGTAGCAGCACAAAATGAGGGCCTC
'uce-1042_umbra_limi'                  GGCCAGTACACCTGCAGGAAACCATGTTTGATTCTCTGTCTGCCAAGACGCCTGCTTGACAGCAGAATGGTGTCATAGGACCGAGTGGAGGAATTTCTCTTTCTCTGTCATCATTAAGGGGCTTCCCC-CTATGGTGAGGGGGATGAAAAGTACGATTTAATGTCCTCAGGAGAGTGGCAGCAGAAGAAAGGCTCAAAGCTTTGCATGCTGGTTTCTGAGTGGGTCACTCCAACCCTCGCAGCGAATGGGATGTCCCAGTGGAATTTGCCATAGACCAGTCTGAAAGGAGAAGGATTAAGACCCTTTTAAGGATGGAAATGTAACAAAGGAAGCACTTTTATGATGTAGCAGCATAAAATGAGTCCCTC
;
end;
