# Supplementary material for: Addressing incomplete lineage sorting and paralogy in the inference of uncertain salmonid phylogenetic relationships
Source: PeerJ. 2020 Jul 3;8:e9389. doi: 10.7717/peerj.9389 (PMC7337038; doi:10.7717/peerj.9389)
Supplement: Supplemental Information 1 — Assembled contigs matching UCE loci, alignments, raw code and tree files. [file peerj-08-9389-s001.zip › Data Supplement/sequence data/mafft-nexus/uce-1046.nexus]

#NEXUS
begin data;
	dimensions ntax=8 nchar=363;
	format datatype=dna missing=? gap=-;
matrix
'uce-1046_Coregonus_laurettae55_57'  TTGTGCC-TTATATCCCATGTGAAGCAAACCAAAGTGGCAGGGTTAGGGTCATAGCTATTCGGCAGGGTACCAGGTCCTCCCCATCCGCGCATCTGCATGTGAAATCGCCATTTCACCCCTCCACACTCCCTAATTGTTGC-AAAAATTATTTGTGAAATTGCCTTCCACCAGGAGTGTTTTCCACGGCAATTGTCACACAATTTTCTATGCACGGCAGGCCCACAGAGTTGACACACGCAACTCTTT--------------------------CTTAAGAATGTAATAGTTTTAACCTATTCCCTTTATTACAATTGGCTTTAAGCTATTGCTATTCGAAAGATCCCTCTTGTAAATGTTAT
'uce-1046_Coregonus_pidschian36_73'  ????????????????????????????????????????????????????????????????????????????????????????????????????TGAAATCGCCATTTCACCCCTCCACACTCCCTAATTGTTGC-AAAAATTATTTGTGAAATTGCCTTCCACCAGGAGTGTTTTCCACGGCAATTGTCACACAATTTTCTATGCACGGCAGGCCCACAGAGTTGACACACGCAACTCTTT--------------------------CTTAAGAATGTAATAGTTTTAACCTATTCCCTTTATTACAATTGGCTTTAAGCTATTGCTATTCGAAAGATCCCTCTTGTAAATGTTAT
'uce-1046_Esox_lucius3_61'           ???????????????????????????????????????????????????????????????????GGAGCAGGTCCTCCCCACCGGCGCATCTGCATGTGAAATCGCCATTTCACCCCTCCACACTCCCTAATTGTTGCAAAAAAATATTTTTGAAATTGCCTTCCACCAGGAGTGTTTTCCACGGCAATTGTCACACAATTTTCTATGCACGGCAGGCCCACAGAGCTGACACACACCTCTTCCTTTCAACGTGTCTTCTTTCTTAGGCTACTTAAGAATATAATAGTTTTAACCTATTACTTTTATTAGAATTGGCTTAAAGCTATTGCTTTTTGAAAGATCCCACT--TAAATGTT??
'uce-1046_Hucho_taimen31_75'         TTGTGCCTTTTTATCCCATGTGAAGCAAACCAAAGCGGGAGAGTGAGAGTCATAGCTATTCGGCAGGGTACCAGGTCCTCCCCACCGGCGCATCTGCATGTGAAATCGCCATTTCACCCCTCCACACTCCCTAATTGTTGC-AAAAATTATTTGTGAAATTGCCTTCCACCAGGAGTGTTTTCCACGGCGATTGTCACACAATTTTCTATGCACGGCAGGCCCACAGAGTTGACACACGCAACTCTTTCT----------------------TACTTAAGAATGTAATAGTTTTAACCTATTCATTTTATTACAATTGGCTTTAAGCTATTGCTTTTCGAAAGATCCCTCTTGTAAATGTTCT
'uce-1046_Salvelinus_alpinus9_75'    TTGTGCCTTTTTATCCCATGTGAAGCAAACCAAAGCGGGAGAGTGAGAGTCATAGCTATTCGGCAGGGTACCAGGTCCTCCCCACCGGCGCATCTGCATGTGAAATCGCCATTTCACCCCTCCACACTCCCTAATTGTTGC-AAAAATTATTTGTGAAATTGCCTTCCACCAGGAGTGTTTTCCACGGCGATTGTCACACAATTTTCTATGCACGGCAGGCCCACAGAGTTGACACACGCAACTCTTTCT----------------------TCCTTAAGAATGTAATAGTTTTAACCTATTCATTTTATTACAATTGGCTTTAAGCTATTGCTATTCGAAAGATCCCTCTTGTAAATGTTCT
'uce-1046_Stenodus_leucichthys51_57' ?????????????????????????CAAACCAAAGCGGGAGAGTGAGGGTCATAGCTATTCGGCAGGGTACCAGGTCCTCCCCACCGGCGCATCTGCATGTGAAATCGCCATTTCACCCCTCCACACTCCCTAATTGTTGC-AAAAATTATTTGTGAAATTGCCTTCCACCAGGAGTGTTTTCCACGGCAATTGTCACACAATTTTCTATGCACGGCAGGCCCACAGAGTTGACACACGCAACTCTTT--------------------------CTTAAGAATGTAATAGTTTTAACCTATTCCCTTTATTACAATTGGCTTTAAGCTATTGCTATTCGAAAGATCCCTCTTGTAAATGTTAT
'uce-1046_Thymallus_arcticus57_59'   TTGTGCCTTTTTATCCCATGTGAAGCAAACCAAAGCGGGCGAGTGAGGGTCATAGCTATTCGGCAGGGTACCAGGTCCTCCCCACCGGCGCATCTGCATGTGAAATCGCCATTTCACCCCTCCACACTCCCTAATTGTAGC-AAAAATTATTTGTGAAATTGCCTTCCACCAGGAGTGTTTTCCACGGCAATTGTCACACAATTTTCTATGCACGGCAGGCCCACAGAGTTGACACACGCAACTCTTTCT----------------------TACTTACGAATGTAACCGTTTTAACCTATTCCTTTTATTACAATTGGCTTTAAGCTATTGCTATTCGAAAGATCCC???????????????
'uce-1046_umbra_limi'                TTATGCCATTCTATCCCATGTGAAGCACACTAAAGTGGCAGAGAGCGGGTCATAGTTATTCGAGTTGGTAGCATGCACTCCCCACCGGCGCATCTGCATGTGAAATCGCCATTTCACCCCTCCACACTCCCTAATTGTTGC-AAAAAATATTTCTGAAATTGACTTCCACCAGGAGTGTTTTCCACGGCAATTGTCACACAATTTTCTATGCACGGCAGGCCCACAGAGTTGACACACACCTATTCCTTTCAACATGACTTCTTTCTTAGGCTACTTAAGAATATAATAGTTTTAACCTATTACTTTTATTAGC?????????????????????????????????????????????????
;
end;
