# Supplementary material for: Addressing incomplete lineage sorting and paralogy in the inference of uncertain salmonid phylogenetic relationships
Source: PeerJ. 2020 Jul 3;8:e9389. doi: 10.7717/peerj.9389 (PMC7337038; doi:10.7717/peerj.9389)
Supplement: Supplemental Information 1 — Assembled contigs matching UCE loci, alignments, raw code and tree files. [file peerj-08-9389-s001.zip › Data Supplement/sequence data/mafft-nexus/uce-1053.nexus]

#NEXUS
begin data;
	dimensions ntax=13 nchar=418;
	format datatype=dna missing=? gap=-;
matrix
'uce-1053_Brachymystax_lenok32_79'       CTCAGGATGTACC-CTCTGGCTATCCCACCTAAGC------------------------------------------------------------------------------------------------------------CTAGCTGAGCCG-------------------------------AACGCCTCATAAGCAGAGCTTTTGCTTTTA-ATTGATCTCTTTGTTTCCCATAGCTGGAAGGGCACAATATTTTCTCCAACCTGACCTCCGGTGAGTACGAGCAGGTTCTAGAGGTCATCCACAAGGCCATCATCGCTACAGATCTGGCGCTCTACTTCGGCAACCGCAAACAGCTAGCTGAACTACTGAGCACGGGAGCACTGGACCTCAACAACCATCAACACAGGTCAG
'uce-1053_Coregonus_laurettae55_57'      CTCAGGATGTGCA-CTCTGGCTATCCCACCTAAGT------------------------------------------------------------------------------------------------------------CCAGCTGAGCCA-------------------------------AACGCCTCATAAGCGGAGCTTTTGCTATTT-ATTGATCTATTTGTTTCCCATAGCTGGAAGGGCACAATATTTTCTCCAACCTGACTTCCAGTGAGTACGAGCAGGTGCTAGAGGTCATCCACAAGGCCATCATCGCTACAGACCTGGCGCTCTACTTCGGCAACCGCAAACAGCTAGCTGAGCTACTGACCACGGGAGCACTGGACCTCAACAACCACCAACACAGGTCAG
'uce-1053_Coregonus_pidschian36_73'      ?????????????????????????CCACCTA-----------------------------------------------------------------------------------------------------------------AGCTGAGCCG-------------------------------AATGCCTCATAAGCGGAGCTTTTGCTTTTT-ATTGATCTCTTTGTTTCCCATAGCTGGAAGGGCACAATATTTTCTCCAACCTGACTTCCAGTGAGTACGAGCAGGTGCTAGAGGTCATCCACAAGGCCATCATCGCTACAGACCTGGCGCTCTACTTCGGCAACCGCAAACAGCTAGCTGAGCTACTGACCACGGGAGCACTGGACCTCAACAACCACCAA??????????
'uce-1053_Coregonus_sardinella41_71'     CGTAGGATGCACC-CTCTGGCTGACCCACCTA-----------------------------------------------------------------------------------------------------------------AGCTGAGCCG-------------------------------AACGCCTCATAAGCGGAGCTTTTGCTTTTT-ATTGATCTCTTTGTTTCCCATAGCTGGAAGGGCACAATATTTTCTCCAACCTGACTTCCAGTGAGTACGAGCAGGTGCTAGAGGTCATCCACAAGGCCATCATCGCTACAGACCTGGCGCTCTACTTCGGCAACCGCAAACAGCTAGCTGAGCTACTGACCACGGGAGCACTGGACCTCAACAACCACCAACACAGGTCAG
'uce-1053_Esox_lucius3_61'               ????????????????????????????????AGC------------------------------------------------------------------------------------------------------------CTAGCTGAGCTG-------------------------------AACGCCTCATAAGCGGAGCTTTTGCTTTTTTATTGATCTCTTTGTTTCCAATAGCTGGAAGGGCACAATATTTTCTCCAACCTAACTTCCAGCGAGTACGAGCAGGTGCTGGAGATAATACGCAAGGCCATCATTGCCACCGACCTGGCTCTCTACTTTGGCAACCGGAAACAGCTGGCGGAGCTGCTGAGCACAGGAGCACTAGACCTCAATAACCACCAACACAGGTTAG
'uce-1053_Hucho_taimen31_75'             CGCAGGATGTACC-CTCTGGCTATCCCACCTA-----------------------------------------------------------------------------------------------------------------AGCTGAGCCG-------------------------------AACTCCTCATAAGTGGAGCTTTTGCTTTTC-ATTGATTTCTTTGTTTCCCATAGCTGGAAGGGCACAATGTTTTCTCCAACCTGACTTCCGGTGAGTACGAGCAGGTGTTAGAGATCATCCGCAAGGCCATCATCGCTACAGACCTGGCGCTCTACTTCGGAAACCGCAAACAGCTAGCTGAGCTACTGACCACGGAAGCACTGGAC?????????????????????????
'uce-1053_Oncorhynchus_tshawytscha16_73' CCCAGGATGTACC-CTCTGGCTATCCCACCTA-----------------------------------------------------------------------------------------------------------------AGCTGAGCGG-------------------------------AACTCCTCGTAAGCGGAGCGTTTGCTTTTT-ATTGATGTCTTTGTTTCCCATAGCTGGAAGGGCACAATGTTTTCTCCAACCTGACTTCCAGTGAGTACGAGCAGGTGTTAGAGATCATCCGCAAGGCCATCATCGCTACAGATCTGGCGCTCTACTTCGGCAACCGCAAACAGCTAGCTGAGCTACTGACCACGGAGGCACTGGACCTAGACAACCACCAACACAGGTCAG
'uce-1053_Prosopium_cylindraceum53_59'   CGCAGGATGTACC-CTCTGGCTGACCCACCTA-----------------------------------------------------------------------------------------------------------------AGCTGAGCCG-------------------------------AACGCCTCATAAGCAGAGCTTTTGCTTTTT-ACTGATCTCTTTGTTTCCCATAGCTGGAAGGGCACAATATTTTCTCCAACCTGACTTCCAGTGAGTACGAGCAGGTGCTAGAGGTCATCCACAAGGCCATCATCGCTACAGACCTGGCGCTCTACTTCGGCAACCGCAAACAGCTAGCTGAACTACTGACCACGGGAGCACTGGACCTCAACAACCACCAACACAGGTCAG
'uce-1053_Salvelinus_alpinus9_75'        CCCAGGATGTACC-CTCTGGCTATCCCACCTGAGCA--------------------------------GGTACTCCCAGGATGTAC---------------------------------------------CCTCTGGCTATCCCACCTGAGCTGGTACTCCCAGGATGTACCCTCTGGCTATCCCAACTCCTCATAAGCGGAGCTTTTGCTTTTT-ATTGATCTCTTTGTTTCCCATAGCTGGAAGGGCACAATGTTTTCTCCAACCTGACTTCCAGTGAGTACGAGCAGGTGTTAGAGATCATCCGCAAGGCCATCATCGCTACAGACCTGGCGCTCTACTTCGGGAACCGCAAACAGCTAGCTGAGCTACTGACCACGGAAGCACTGGACCTC??????????????????????
'uce-1053_Stenodus_leucichthys51_57'     ????????????????????????CCCACCTA-----------------------------------------------------------------------------------------------------------------AGCTGAGCCG-------------------------------AACGCCTCATAAGCGGAGCTTTTGCTTTTT-ATTGATCTCTTTGTTTCCCATAGCTGGAAGGGCACAATATTTTCTCCAACCTGACTTCCAGTGAGTACGAGCAGGTGCTAGAGGTCATCCACAAGGCCATCATCG????????????????????????????????????????????????????????????????????????????????????????????????
'uce-1053_Thymallus_arcticus57_59'       CTCAGGATGTACC-CTTTGGCTGACCCACCTA-----------------------------------------------------------------------------------------------------------------AGCTGAGCCC-------------------------------AACGCCTCATAAGCAGAGGTTTTGCTTTTT-ATTGATCTCTTTGTTTCCCATAGCTGGAAGGGCACAATATTTTCTCCAACCTGACTTCCAGTGAGTACGAGCAGGTGTTAGAGATCATCCGCAAGGCCATCATCGCTACAGACCTGGCGCTCTACTTCGGCAACCGCAAACAGCTAGCTGAACTACTCACCACGGAAGCACTGGACCTCAACAACCACCAACAC???????
'uce-1053_Thymallus_grubii10_77'         CTCAGGATGTAC--CTCTGGCTGACCCACCTAAGTATCCCAAACTACCCTCAACGTTACAGGACCTAGTGTACTCTCAGGATGTACAAACTACCCTCAACGTTACAGGACCTAGTGTACTCTCAGGATGTACCTCTGGCTGACCCACCTAAGCTG-------------------------------A--GCCTCATAAGCAGAGTTTTTGCTTTTT-ATTGATCTCTTTGTTTCCCATAGCTGGAAGGGCACAATATTTTCTCCAACCTGACTTCCAGTGAGTACGAGCAGGTGTTAGAGATCATCCGCAAGGCCATCATCGCTACAGACCTGGCGCTCTACTTCGGCAACCGCAAACAGCTAGCTGAACTACTCACCACGGAAGCACTGGACCTCAACAACCACCAACACAGGTCAG
'uce-1053_umbra_limi'                    ???????????????????TCTATCCACCCTA-------------------------------------------------------------------------------------------------------------------CTAAGCAG-------------------------------AAAGCGTCATAAGTGGAGCTTTTGCTTTTTCATTGATCTCTTTGTTTCCAATAGCTGGAAGGGCACAATATCTTCTCCAACCTAACTTCCAGCGAGTACGAACAGGTGCTGGAGATCATACGCAAGGCCATCATCGCCACAGACCTGGCACTCTACTTTGGCAACCGTAAACAGCTGTCTGAACTGCTGAGTACAGGAGCACTGGATCTCAACAACCACCAACACAGGTTAG
;
end;
