# Supplementary material for: Addressing incomplete lineage sorting and paralogy in the inference of uncertain salmonid phylogenetic relationships
Source: PeerJ. 2020 Jul 3;8:e9389. doi: 10.7717/peerj.9389 (PMC7337038; doi:10.7717/peerj.9389)
Supplement: Supplemental Information 1 — Assembled contigs matching UCE loci, alignments, raw code and tree files. [file peerj-08-9389-s001.zip › Data Supplement/sequence data/mafft-nexus/uce-1054.nexus]

#NEXUS
begin data;
	dimensions ntax=9 nchar=369;
	format datatype=dna missing=? gap=-;
matrix
'uce-1054_Brachymystax_lenok32_79'     TGCGACCTTCACAGGGGTGTCATTACTCCATGACCCCATTTGACAATCCCCTCATGTGGAATGTGCATATGCCC--------------------GAATCACAGCGAATTGGCGCAGCATGGGGTGAGGTGAAGTACTTACAGAAATATGACTTGACATGCTTTATCAAAT-CGGAAAGATGAAGA-CGAAACAGCTGCCGGTGCTGTCGCAAGCAATCTGGCC-GTGATTGAATAAAAGTGTCAGGAAAAGGTCTGCTTGATGGTCTTTTGTTCTCCCCCATCCACCTTGATGTTAGTTTGAGCTGTCATATGGGAATCACAGCTGGGTGATTTATCAATACTCGGTGTGACCTTGCAGCCACACTGCA
'uce-1054_Coregonus_laurettae55_57'    ????????????????????????????????????CATTTGACAATCCCCTCATGTGGAATGTGCATATGCCCGAATCACAGCGAATCCCTGTGAATCGCGGCGAATTGGCGCAGCATGGGGTGAGGTGAAGTACTTACAGAAATATGACTTGACATGCTTTATCAAAT-CGGAAAGATGAAGA-CGAAACAGCTGCCGGTGCTGTCGTAAGCAATCTGGCC-GTGATTGAATAAAAGTGTCAGGAAAAGGTCTGCTTGATGGTATTTTGTTCTCCCCCATCCACCTTGATGTTAGTTTGAGCTGTCAGATGGGAATCACAGCTGGGTGATTTATCAATACTTGGAGTGACCTTGCAGCCACACTGCA
'uce-1054_Coregonus_pidschian36_73'    TGCGACCTTCACAGGGGTGTCATTACTCCCTGACCCCATTTGACAATCCCCTCATGTGGAATGTGCATATGCACGAATCACAGCGAATCCCTGTGAATCGCGGCGAATTGGCGCAGCATGGGGTGAGGTGAAGTACTTACAGAAATATGACTTGACATGCTTTATCAAAT-CGGAAAGATGAAGA-CGAAACAGCTGCCGGTGCTGTCGTAAGCAATCTGGCC-GTGATTGAATAAAAGTGTCAGGAAAAGGTCTGCTTGATGGTCTTTTGTTCTCCCCCATCCACCTTGATGTTAGTTTGAGCTGTCAGATGGGAATCACAGCTGGGTGATTTATCAATACTTGG???????????????????????
'uce-1054_Coregonus_sardinella41_71'   TGCGACCTTCACAGGGGTGTCATTACTCCCTGACCCCATTTGACAATCCCCTCATGTGGAATGTGCATATGCCCAAATCACAGCGAATCCCTGTGAATCGCGGCGAATTGGCGCAGCATGGGGTGAGGTGAAGTACTTACAGAAATATGACTTGACATGCTTTATCAAAT-CGGAAAGATGAAGA-CGAAACAGCTGCCGGTGCTGTCGTAAGCAATCTGGCC-GTGATTGAATAAAAGTGTCAGGAAAAGGTCTGCTTGATGGTCTTTTGTCCTCCCCCATTCACCTTGATGTTAGTTTGAGCTGTCAGATGGGAATCACAGCTGGGTG???????????????????????????????????????
'uce-1054_Esox_lucius3_61'             TGTGACCTTCACAGGGGTGTCATTACTCCGTGACCCCATCTGACAATCCTCTCATGTGGAATGTACATATGCCT----------GAATCACCGTGAATCGCTGCAGATCGCCACAGCATGGGGTGAAGTGAAGTACTTAAAGAAATATGACTTGACATGCTTTATCAAATGGGGAAAGATGGAGA-CGAAACAGCTGCCGGTGCTGTCGTAAGCAATCTGGCC-GTGATTGAATAAAAGTGTCAGGAAAAGGGCCGCTTGATGGTCTTTTGTTCTCCCCCATCCAGCTTGATGTTAGTTTGAGCTGTCAGGAGGGAATCACAGCTGGGTGATTTATCAATACTTAGAGTGACCTTGCAGCCACACTGCA
'uce-1054_Hucho_taimen31_75'           TGCGACCTTCACAGGGGTGTCATTACTCCATGACCCCATTTGACAATCCCCTCATGTGGAATGTGCATATGCCC--------------------GAATCACAGCGAATCGGCGCAGCATGGGGTGAGGTGAAGTACTTACAGAAATATGACTTGACATGCTTTATCAAAT-CGGAAAGATGAAGA-CGAAACAGCTGCCGGTGCTGTCGCAAGCAATCTGGCC-GTGATTGAATAAAAGTGTCAGGAAAAGGTCTGCTTGATGGTCTTTTGTTCTCCCCCATCCACCTTGATGTTAGTTTGAGCTGTCAGATGGGAATCACAGCTGGGTGATTTATCAATACTCGGAGTGACCTTGCAGCCACACTGCA
'uce-1054_Prosopium_cylindraceum53_59' ?????????????????????????????????????????????????????????????????????????????????????????????????????????AATTGGCGCAGCATGGGGTGAGGTGAAGTAGTTACAGAAATATGACTTGACATGCTTTATCAAAT-CGGAAAGATGAAGA-CGAAACAGCTGCCGGTGCTGTCGTAAGCAATCTGGCCGGTGATTGAATAAAAGTGTCAGGAAAAGGTCTGCTTGATGGTCTTTTGTTCTCCCCCACCCACCTTGATGTTAGTTTGAGCTGTCAGATGGGAATCACAGCTGGGTGATTTATCAATACTTGGAGTGACCTTGCAGCCACACTGCA
'uce-1054_Stenodus_leucichthys51_57'   ???????????????????????????????????????????????????????????????????????????????????CGAATCCCTGTGAATCGCGGCGAATTGGCGCAGCATGGGGTGAGGTGAAGTACTTACAGAAATATGACTTGACATGCTTTATCAAAT-CGGAAAGATGAAGA-CGAAACAGCTGCCGGTGCTGTCGTAAGCAATCTGGCC-GTGATTGAATAAAAGTGTCAGGAAAAGGTCTGCTTGATGGTCTTTTGTTCTCCCCCATCCACCTTGA??????????????????????????????????????????????????????????????????????????????
'uce-1054_umbra_limi'                  TGCAACCTTCACAGGGGTGTCATTAATCTGTGACCCCATCTGACAATCTCCTCATGTGGAATGTGCATATGCCC----------AAATCACTGTGAATTGCTGTAGATCACCACAGCATGGGGTGAGCTGAAGTACTTAAAGAAATATGACTTGACATGCTTTATCAAACGGGGAAAGATGGAGACCAAAACAGCTGCCAGTGCTGTCGTAAGCAATCTGGCT-GTGATTGAATAAAAGTGTCAGGAAAAGGGCCGCTTGATGGTCTTTTGTTCTCCCTCATCCAGCTTGATGTTAGTTTGAGCTGTCAGGAGGGAATCACAGCTGGGTAATTTATCAATACTTTGAGTGACCTTGCAGCCATACTGCA
;
end;
