# Supplementary material for: Addressing incomplete lineage sorting and paralogy in the inference of uncertain salmonid phylogenetic relationships
Source: PeerJ. 2020 Jul 3;8:e9389. doi: 10.7717/peerj.9389 (PMC7337038; doi:10.7717/peerj.9389)
Supplement: Supplemental Information 1 — Assembled contigs matching UCE loci, alignments, raw code and tree files. [file peerj-08-9389-s001.zip › Data Supplement/sequence data/mafft-nexus/uce-1056.nexus]

#NEXUS
begin data;
	dimensions ntax=10 nchar=254;
	format datatype=dna missing=? gap=-;
matrix
'uce-1056_Brachymystax_lenok32_79'       TTTACAGAGAATAATGTGGAGTTACCTATATGGCTCTGACATTATAAATCACCTCTCCC-----GATCGCACAGCGCTATCGATTGA----TCCTGATATATCACAAAAATTTACTGTCACTTCTGTTTTCAATTAAAGATACAATCAGTCAGATAATGACTTAATTGGATTTTACAGGAGATTGAGTTTTATTGCCGTCTGCTTTACGGCTTTAGTTAAGGAAGGCCATTTTATCACGGGTGTCAGGGCTGGC
'uce-1056_Coregonus_laurettae55_57'      ???????????????????????????????????????????????????????????????????????????GCTATCGATTGA----TCCTGATATATCACTAAAATTTACTGTCACTTCTGTTTTCAATTAAAGATACAATCAGTCAGATAATGACTTAATTGGATTTTACAGGAGATTGAGTTTTATTGCTGGCTGCTTTATGACTTTAGTTAAGGAAGGCCGTTTTATCACGGGTGTCAGGGCTGGC
'uce-1056_Coregonus_sardinella41_71'     TTTACAGAGAATAATGTGGCGTTACCTATATGGCTTTGACATTATAAATCACCTCTCCCGGCCCGATCTTACGGCGCTATCGATTGATCCTTCCTGATATATCACTGAAATTTACTGTCATTTCTGTTTTCAATTAAAGACA----CAGTCAGATAATGACTTAATTGGATTTTACAGGAGATTGAGTTTTATTGTCGGCTGCTTTACAAC???????????????????????????????????????????
'uce-1056_Esox_lucius3_61'               TTTACAGAGAATAATGTGGAGTTACCTATATGGCTTTGACATTATAAATCACCTCTCCCAGCCGGATCGTACAGCACTATCGATTGA----TCCTGATATATCACTGAAATTTACTGTCACTTCTGTTTTCAATTAAAGATACAATCAGTCTGATAATGACTTAATTGGATTTTACAGGAGATTGAGTTTTATTGCCGGCTGCTTTATGACTTTAGTTAAGGAAAGCCGTTTTATCATGTGTGTCA-G??????
'uce-1056_Oncorhynchus_tshawytscha16_73' TTTACAGAGAATGATGTGGAGTTACCTATATGGCTGTGACATTATAAATCACCTCTCCC-----GATCGCACAGCGCTATCGATTGA----TCCTGATATATCACAAAAATTTACTGTCACTTCTGTTTTCAATTAAAGATACAATCAGTCAGATAATGACTTAATTGGATTTTACAGGAGATTGAGTTTTATTGCTGGCTGCTTTACGACTTTAGTTAAGGAAGGCCGTTTTATCACGGGTGTCAGGGCTGGC
'uce-1056_Prosopium_cylindraceum53_59'   ???????????????ATGGAGTTACCTATATGGCTTTGACATTATAAATCACCTCTCCC-----GATCGTACGGCGCTATCGATTGA----TCCTGATATATCACTAAAATTTACTGTCACTTCTGTTTTCAATTAAAGATACAATCAGTCAGATAATGACTTAATTGGATTTTACAGGAGATTGAGTTTTATTGCCGGCTGCTTTATG?????????????????????????????????????????????
'uce-1056_Salmo_salar13_75'              TTTACAGAGAATAATGTGGAGTTACCTATATGGCTCTGACATTATAAATCACCTCTCCC-----GATCGCACAGCGCTATCGATTGA----TCCTGATATATCACAAAAATTTACTGTCACTTCTGTTTTCAATTAAAGATACAATCAGTCAGATAATGACTTAATTGGATTTTACAGGAGATTGAGTTTTATTGCTGGCTTCTTTACGACTTTAGTTAAGGAAGGCCGTTTTATCACGGGTGTCAGGGCTGGC
'uce-1056_Thymallus_arcticus57_59'       ???????????????????????????????????????????ATAAATCACCTCTCCC-----GATCGTACGGCACTATCGATTGG----TCCTGATATATCACAAAAATTTACTGTCACTTCTGTTTTCAATTAAAGATACAATCAGTCAGATAATGACTTAATTGGATTTTACAGGAGATTGAGTTTTATTGCTGGCTGCTTTACGGCTTTAGTTAAGGAAGGCCGTTTTATCATGGGTGTCAGGGATGGC
'uce-1056_salvelinus_fontinalis'         TTTACAGAGAATAATGTGGAGTTACCTATATGGCTCTGACATTATAAATCACCTCTCCC-----GATCGCACAGCGCTATCGATTGA----TCCTGATATATCACAAAAATTTACTGTCACTTCTGTTTTCAATTAAAGATACAATCAGTCAGATAATGACTTAATTGGATTTTACAGGAGATTGAGTTTTATTGCTGGCTGCTTTACGACTTTAGTTAAGGAAGGCCGTTTTATCACGGGTGTCAGGGCTGGC
'uce-1056_umbra_limi'                    TTTACAGAGAATAATGTGGAGATACCTATATGGCTTTGACATTATAAATCACCTCTCCCAGGCTGATCGTACAGTGCTATCGATTGA----TCCTGATATATCACTGAAATTTACTGTCACTTCTGTTTTCAATTAAAGATACAATCAGTCTGATAATGACTTAATTGGATTTTACAGGAGATTGAGCTTTATTGCTGGCTGCTTTATGACTTTAGTTAAGGAAAGACATTTTATCATGGGTGTCA-AGCTGGC
;
end;
