# Supplementary material for: Addressing incomplete lineage sorting and paralogy in the inference of uncertain salmonid phylogenetic relationships
Source: PeerJ. 2020 Jul 3;8:e9389. doi: 10.7717/peerj.9389 (PMC7337038; doi:10.7717/peerj.9389)
Supplement: Supplemental Information 1 — Assembled contigs matching UCE loci, alignments, raw code and tree files. [file peerj-08-9389-s001.zip › Data Supplement/sequence data/mafft-nexus/uce-106.nexus]

#NEXUS
begin data;
	dimensions ntax=5 nchar=332;
	format datatype=dna missing=? gap=-;
matrix
'uce-106_Esox_lucius3_61'               CTGTCCTCTCTCCTGTGCGCTGCTGATTTAACTGATGATGCTAATGATCCATCCCCTCTCTATTCTGATGCAAGG-TCTGTCTGCGCGCTTCCCTTTCATCCACATACAAATGTGATCTTATTGCCTCTTCGCCCTCGGGCCTTTTAAGATGCCTTTTTGAAATATGCCGTTTGATAAGCACATCATTGGCTAAGTCCCCACAGTGATTAGGGCTGGCTTTAATGTGAGAAGGGAATGAGCCAGGAGCCCCTGAAC-CTCAGCTCCCAGCCTCGCGGCCCCAATTGGCCCTGTGGCCCTTGGCGTATTTTGGGGCCACTGGGAGCTTAATGT
'uce-106_Oncorhynchus_tshawytscha16_73' ?????????????????????????????AACTGGCGATCCCAATGATCCATCCCCTCTCTATTCTGATGCAAGG-TCAGTCTGCACGGTTCGCTTTCATCCACATACAAAT---CTCTTATTGCCTCTTGGCCCTCGGGCCTTTTAAGATGCCTTTTTGAAATGTGTTGTTTGATGAGCACATCATTGGCTAAGT-CCCGCAGTGATTAGAAGTGACTTTAATGTGGGCAGGGAGTGAGGCAGGAACCCCTGAAC-CTCGGTCCC--------CGCCCCC???????????????????????????????????????????????????
'uce-106_Salmo_salar13_75'              ??????????????GTGCGCTGCTGATTTATCTGGCGATGCTAATGATCCGTCCC--CTCTATTCTGATGCAAGG-TCTG---------TTCCCTTTCATCCACATACAAATGTGATCTTATTGCCTCTTCACCCTCGGGCCTTTTAAGATGCTTTTTTGAAATATGCAGTTTGATAAGCATATCATTGGCTAAGTCCCCGCAGTGATTATAGCGGGCTTTAATGTGAGCAGGGAGTGAGGCTGGAGGTTCTGAA-------CTCC------------------TGGCTCATCGGCCCTTGGCATATGTTGGGGCCGCTGGGAGCTCACTGT
'uce-106_Salvelinus_alpinus9_75'        CTCTCCTCTCTCCTGTGCGCTGCTGATTTATCTGGCGATGCTAATGATCCGTCCC--CTCTATTCTGATGCAAGG-TCTG---------TTCCCTTTCATCCACATACAAATGTGATCTTATTGCCTCTTCACCCTCGGGCCTTTTAAGATGCTTTTTTGAAATATGCAGTTTGATAAGCATATCATTGGCTAAGTCCCCGCAGTGATTAGAGCAGGCTTTAATGTGAGCAGGGAGTGAGGCTGGAGGTTCTGAACTCCTGGCTCC------------------TGGCTCCTCGGCCCTTGGCATATGTTGGGGCCGCTGGGAGCTCACTGT
'uce-106_umbra_limi'                    CTGTCCTCTCTCCTGCGTGCTGCTGATTTACCCGATGATGCTAATGATCCATCCC-GCTCTATTCTGATGTAAGGCCCTGTCTGCGCGCTTCCCTTTCATCCACATACAAATGTGCTCTTATTGCCTCTTCGCCCTCGGGCCTTTCAAGATGCCTTTTTGAAATATGCCGTTTGATAAGCACATCATTGGCTAAGTCCCCGCAGTGATTAGTGCTGGCTTTAATGTAAG-------TGAAGCAGGAGTCCATGAAC-CTTGGCTCGCTGCCGCACGGCCCCAATTGGCCCTGGGGCCCTTGGCATATGTCAGGGA?????????????????
;
end;
