# Supplementary material for: Addressing incomplete lineage sorting and paralogy in the inference of uncertain salmonid phylogenetic relationships
Source: PeerJ. 2020 Jul 3;8:e9389. doi: 10.7717/peerj.9389 (PMC7337038; doi:10.7717/peerj.9389)
Supplement: Supplemental Information 1 — Assembled contigs matching UCE loci, alignments, raw code and tree files. [file peerj-08-9389-s001.zip › Data Supplement/sequence data/mafft-nexus/uce-1061.nexus]

#NEXUS
begin data;
	dimensions ntax=4 nchar=375;
	format datatype=dna missing=? gap=-;
matrix
'uce-1061_Esox_lucius3_61'          TCATTGCTGACAATTTATGGATTCATTTATCACCGCTGTCTTGTTTATTT----ATTTTCGATCTGCCCTACAGGCCCACAAAGGCCCCAGACCGCCACCAGT-CCTGGAGTTTTTTTCTTTTTCACACAGGCCTAGTGTTAACGCCCTTGGCCAAGTTCACAGATTTGAGTGACTGTGGACTTAATGCCGATCGCCTTGTTTTCAGCACTTGTCCCTCCAGATTTGCCACCCTGACTGCACAATTTCCTCCAATTCTAATTATTCATCAGCTCGTTATGCCCGCGCCCGGGCCCCTGCCTTAATTAGAGGTGACGCAGTGTTTCGTTACAGACTACCCTGGAGTGAGGAAACCAGTTCAAAACCAGTCCCTGGC
'uce-1061_Oncorhynchus_mykiss20_73' TCATCGCCGACAATTTATGGATTCATTTATCACCAGCGTCTTATCCATCT------TTCTAATCTTCCCTACAGGGTCACAAAAGCCC-AGCCTGCCACCAGTCCTTTGAGTTTTTCTCCTTTTCACACAGGCCTAGTGTTAACGCCCCTGGCCAAGTTCACAGATTTGAGTGACTGTGGACTTAATGCCACTCGCCTTGTTTTCAGCACTTGTCCCTCCAGATTTGCCACCATGGCTGCACAATTTCCTCCAATTCTAATTATTCATCAGCTCGTTATGCCCCCGCCCGGGCGCCGGCCTTAATTAGAGGCGACGCGGGGTTTCGTTACAGACTACCCTGGAGTGAGGAAACCAGTTCAGAACCTGTCCAGCGC
'uce-1061_Thymallus_arcticus57_59'  ?????????????????????????????????????????????????????????????????????????????????????????????????????????TTAGAGTTTTTTCCCTTTTCACACAGGCCTAGTGTTAACGCCCCTGGCCAAGTTCACAGATTTGAGTGACTGTGGACTTAATGCCGCTCGCCTTGTTTTCAGCACTTGTCCCTCCAGATTTGCCACCACGGCTGCACAATTTCCTCCAATTCTAATTATTCATCAGCTCGTTATGCCCTCGCCTAGGAGCCGGCCTTAATT?????????????????????????????????????????????????????????????????????
'uce-1061_umbra_limi'               TCATTGCTGACAATGTGTGGACTCATTTATCACTGGCGTCGCATTCATTTCTTTATTTTATATCTGCCCTACAGGCACACAAAGGCCCAGGCCCGCCACCAGT-CCTAGAGTTTTTTTTCTTTTCACACAGGCCTAGTGTTAACGCCCCTGGCCAAGTTCACAGATTTGAGTGACTGTGGACTTAATGCTGATCGCCTTGTTTTCAGCACTTGTCCCTCCAGATTTGCCACCCTGGCTGCACAATTTCCTCCAATTCTAATTATTCATCAGCTCGTTATGCCCGCGCC-GGGCGCCGGCATTAATTAGAGGTGACGCAGGGTTTCGTTACAGACTACCCTGGAGTGAGGAAACCAGTTCAAAACCAGTCCAGTGC
;
end;
