# Supplementary material for: Addressing incomplete lineage sorting and paralogy in the inference of uncertain salmonid phylogenetic relationships
Source: PeerJ. 2020 Jul 3;8:e9389. doi: 10.7717/peerj.9389 (PMC7337038; doi:10.7717/peerj.9389)
Supplement: Supplemental Information 1 — Assembled contigs matching UCE loci, alignments, raw code and tree files. [file peerj-08-9389-s001.zip › Data Supplement/sequence data/mafft-nexus/uce-1062.nexus]

#NEXUS
begin data;
	dimensions ntax=10 nchar=368;
	format datatype=dna missing=? gap=-;
matrix
'uce-1062_Brachymystax_lenok32_79'     TGAACTCTGAAGCAAGAAATGCAATGATATTAGGATACAGTTTTTGTATTTTTATTCTTGTATAAGGTTATTTGATGGCTATTGTTTAGCCTCTAGTTCATTCTGTGTTATTTAAATTCTAATATATGAATCATATTTGGATTGAAGTCATGTTCAGGGGCCATGTTGTGTATGTATTGAGATGTAAAGCCTTTGAATGTGAATAATTATTGTAAACTATAATATTTTACAGC---TTTTTTTCTTACTATATCATATACATTTTCTATTTGCTCAGTAATTTAATCATATTTCTGATAATTTAATGAATCTGTTCATTCTCTCTCTGATTATTTGTGCGCTAGGTCAGTA---GTTGAATGATGAAT
'uce-1062_Coregonus_laurettae55_57'    TGAAATCTGAAGCAAGTAATGCAATGATATTAGGATACAGTTTTTGTATTTTTATTCTTGTATAAGGTTATTTGATGGCTATTGTTTAGCCTCTAGTTCATTCTGTGTTATTTAAATTCTAATATATGAATCATATTTGGATTGAAGTCATGTTCAGGGGCCATGTTGTGTATGTATTGAGATGTAAAGCCTTTGAATGTGAATAATTATTGTAAACTATAATATTTTACAGC----TTTTTTCTTACTATATCATATACATTTTCTATTTGCTCAGTGATTTAATCATATTTCTGATAATTTAATGATTCTGTTCATTCTCTCTCTGATTGTT??????????????????????????????????
'uce-1062_Coregonus_pidschian36_73'    TGAAATCTGAAGCAAGAAATGCAATGATATTAGGATACAGTTTTTGTATTTTTATTCTTGTATAAGGTTATTTGATGGCTATTGTTTAGCCTCTAGTTCATTCTGTGTTATTTAAATTCTAATATATGAATCATATTTGGATTGAAGTCATGTTCAGGGGCCATGTTGTGTATGTATTGAGATGTAAAGCCTTTGAATGTGAATAATTATTGTAAACTATAATATTTTACAGC----TTTTTTCTTACTATATCATATACATTTTCTATGTGCTCAGTAATTTAATC--ATTTCTGATAATTTAATGAATCTGTTCATTCTCTCTCTGATTATTTGTGCGCTAGGTCAGTAGTTGTTGAATGATGAAT
'uce-1062_Coregonus_sardinella41_71'   ????????????????????????????????????????????????????????????????????????????????????TTTAGCCTCTAGTTCATTCTGTGTTATTTAAATTCTAATATATGAATCATATTTGGATTGAAGTCATGTTCAGGGGCCATGTTGTGTATGTATTGAGATGTAAAGCCTTTGAATGTGAATAATTATTGTAAACTATAATATTTTACAGC----TTTTTTCTTACTATATCATATACATTTTCTATTTGCTCAGTGATTTAATCATATTTCTGATAATTTAATGATTCTGTTCATTCTCTCTCTGATTGTTTGTGCGCTAGGTCAGTT---GTTGAATGATGAAT
'uce-1062_Esox_lucius3_61'             TGAAATCTGAAGCAAGTAATGCAATGATATTAGGATACAGTTTTTGTATTTTTATTCTTGTATAAGGTTATTTGATGGCTATTATTTAGCCTGTAGTTCATTCTGTGTTATTTAAATTCTAATATATGAATCATATTTGGATTGAAGTCATGTTCAGGGGCCATGTTGTGTATGTATTGAGATGTAAAGCCTTTGAATGTGAATAATTATTGTAAACTATAATATTTTACAGC----TTTTTTCTTACTATATCATATACATTTTCTATTTGCTCAGTGATTTAATCATATTTCTGATAATTTAATGAATCTGTTCATTCTCTCTCTGATTATTTGTGCGCTAGATCAGTA---GTTGAATGATAAAT
'uce-1062_Hucho_taimen31_75'           TGAATTCTGAAGCAAGAAATGCAATGATATTAGGATACAGTTTTTGTATTTTTATTCTTGTATAAGGTTATTTGATGGCTATTGTTTAGCCTCTAGTTCATTCTGTGTTATTTAAATTCTAATATATGAATCATATTTGGATTGAAGTCATGTTCAGGGGCCATGTTGTGTATGTATTGAGATGTAAAGCCTTTGAATGTGAATAATTATTGTAAACTATAATATTTTACAGC---TTTTTTTCTTACTATATCATATACATTTTCTATTTGCTCAGTAATTTAATCATATTTCTGATAATTTAATGAATCTGTTCATTCTCTCTCTGATTATTTGTGCGCTAGGTCAGTA---GTTGAATGATGAAT
'uce-1062_Prosopium_cylindraceum53_59' TGAAATCTGAAGCAAGTAATGCAATGATATTAGGATACAGTTTTTGTATTTTTATTCTTGTATAAGGTTATTTGATGGCTATTGTTTAGCCTCTAGTTCATTCTGTGTTATTTAAATTCTAATATATGAATCATATTTGGATTGAAGTCATGTTCAGGGGCCATGTTGTGTATGTATTGAGATGTAAAGCCTTTGAATGTGAATAATTATTGTAAACTATAATATTTTACAGC---TTTTTTTCTTACTATATCATATACATTTTCTATTTGCTCAGTAATTTAATC--ATTTCTGATAATTTAATGAATCTGTTCAT--TCTCTCTGAT??????????????????????????????????????
'uce-1062_Stenodus_leucichthys51_57'   ?GAAATCTGAAGCAAGTAATGCAATGATATTAGGATACAGTTTTTGTATTTTTATTCTTGTATAAGGTTATTTGATGGCTATTGTTTAGCCTCTAGTTCATTCTGTGTTATTTAAATTCTAATATATGAATCATATTTGGATTGAAGTCATGTTCAGGGGCCATGTTGTGTATGTATTGAGATGTAAAGCCTTTGAATGTGAATAATTATTGTAAACTATAATATTTTACAGC----TTTTTTCTTACTATATCATATACATTTTCTAT???????????????????????????????????????????????????????????????????????????????????????????????????
'uce-1062_Thymallus_arcticus57_59'     ????????????????????????????????????????????????????????????????????????????????????????????????????????????????????????????????????????TTGGATTGAAGTCATGTTCAGGGGCCATGTTGTGTATGTATTGAGATGTAAAGCCTTTGAATGTGAATAATTATTGTAACCTATAATATTTTACAGCTTTTTTTTTCCTTACTATATCATATACATTTTCTATTTGCTCAGTAATTTAATC--ATTTCTGATAATTTAATGATTCTGTTCAT--TCTCTCTGATTATTTGTGCGCTAGGTCAGTAGTTGTTGAATGATGAAT
'uce-1062_umbra_limi'                  TGAAATCTGAAGCAAGTAATGCAATGATATTAGGATACAGTTTTTGTATTTTTATTCTTGTATAAGGTTATTTGATGGCTATTGTTTAGCCTCTAGTTCATTCTGTGTTATTTAAATTCTAATATATGAATCATATTTGGATTGAAGTCATGTTCAGGGGCCATTTTGTGTATGTATTGAGATGTAAAGCCTTTGAATGTGAATAATTATTGTAAACTATAATATTTTACAGC----TTTTTTCTTACTATATCATATACATTTTCTATTTGCTCAGTGATTTAATCATATTTCTGATAATTTAATGAATCTGTTTAT----TCTCTGATTATTTGTGCGCTAGGTCAGTA---GTTGAATGATGAAT
;
end;
