# Supplementary material for: Addressing incomplete lineage sorting and paralogy in the inference of uncertain salmonid phylogenetic relationships
Source: PeerJ. 2020 Jul 3;8:e9389. doi: 10.7717/peerj.9389 (PMC7337038; doi:10.7717/peerj.9389)
Supplement: Supplemental Information 1 — Assembled contigs matching UCE loci, alignments, raw code and tree files. [file peerj-08-9389-s001.zip › Data Supplement/sequence data/mafft-nexus/uce-1064.nexus]

#NEXUS
begin data;
	dimensions ntax=15 nchar=280;
	format datatype=dna missing=? gap=-;
matrix
'uce-1064_Brachymystax_lenok32_79'       TCTTCGTATGCAGATTCCTTGT----AAGTCTTTGTGCTGTGATTTCAGTTGAGCGCAGTTTGACAAACATTTTAACCTACTTAGTGTAATTAGTGCTTCATTAGAGAGGCTAACTAACTATTGCTTCTCTCCATAATGATTTGCAAGAGTGTAGACATAAAAGTGCATAATCAATGCTTTCCAATTACTCCTCAAGTGCAACCACTATTTCAAATAAACTGGATAATAATATAGAGTCATTACAAAGTCTAAGGTAGCAGAACCATTTAATTGCAGTGC
'uce-1064_Coregonus_laurettae55_57'      TCTTCGTATGCAGATTCCTTGT----AAGTCTTTGTGTT-TGATTTCAGTTGAGTGCAGTTTGACAAACATTTTAACCTACTTAGTGTAATTAGTGCTTCATTAGAGAGGCTAACTAACTATTGCTTCTCCCCATAATGATTTGCAAGAGTGTAGCCATAAAAGTGCATAATCAATGCTTTCCAATTACTCCTCAAGTGCAACCACTATTTCAAATAAACTGGATAATAATATAGAGTCATTACAA??????????????????????????????????
'uce-1064_Coregonus_pidschian36_73'      ???TCGTATGCAGATTCCTTGT----AAGTCTTTGTGTT-TGATTTCAGTTGAGTGCAGTTTGACAAACATTTTAACCTACTTAGTGTAATTAGTGCTTCATTAGAGAGGCTAACTAACTATTGCTTCTCCCCATAATGATTTGCAAGAGTGTAGCCATAAAAGTGCATAATCAATGCTTTCCAATTACTCCTCAAGTGCAACCACTATTTCAAATAAACTGGATAATAATATAGAGTCATTACAAAGTC??????????????????????????????
'uce-1064_Coregonus_sardinella41_71'     TCTTCGTATGCAGATTCCTTGT----AAGTCTTTGTGTT-TGATTTCAGTTGAGTGCAGTTTGACAAACATTTTAACCTACTTAGTGTAATTAGTGCTTCATTAGAGAGGCTAACTAACTATTGCTTCTCCCCATAATGATTTGCAAGAGTGTAGCCATAAAAGTGCATAATCAATGCTTTCCAATTACTCCTCAAGTGCAACCACTATTTCAAATAAA?????????????????????????????????????????????????????????????
'uce-1064_Esox_lucius3_61'               ?????TTATGCCGTTTCCTTGT----GCGTCTTTGTGCTGTTATTTCAACTGAGTGCAGTTTGACTAAGATCTTAACCTACTTAGTGCAATTAGAGCTTCATTACAGAGGCTAACTAACTATCGCTTCTCTCCATAATGATTTGCAAGAGTGTAGGCATAAAAGTACATAATCAATGCTTTCCAATTA---CTCAAGTGCAACCACTATTTCAAATAAACTGGATAATAATATAGAGCCATTACAAAGTCTAAGGTAGCAGAACCATTTAATTGCAGTGC
'uce-1064_Hucho_taimen31_75'             TCTTCGTATGCAGATTCCTTGT----AAGTCTTTGTGCTGTGATTTCAGTTGAGTGCAGTTTGACAAACATTTTAACCTACTTAGTGTAATTAGTGCTTCATTAGAGAGGCTAACTAACTATTGCTTCTCTCCATAATGATTTGCAAGAGTGTAGACATAAAAGTGCATAATCAATGCTTTCCAATTACTCCTCAAGTGCAACCACTATTTCAAATAAACTGGATAATAATATAGAGTCATTACAAAGTCTAAGGTAGCAGAACCATTTAATTGCAGTGC
'uce-1064_Oncorhynchus_mykiss20_73'      ???????????????????????TGCAAGTCTTTGTGCTGTGATTTCAGCTGAGTGCAGTTTGACAAACATTTTAACCTACTTAGTGTAATTAGTGCTTCATTAGAGAGGCTAACTAACTATTGCTTCTCTCCATAATGATTTGCAAGAGTGTAGACATAAAAGTGCATAATCAATGCTTTCCAATTACTCCTCAAGTGCAACCACTATTTCAAATAAACTGGATAATAATACAGAG-----ACAAAGTCTAAGGTAGCAGAACCATTTAATTGCAGTGC
'uce-1064_Oncorhynchus_tshawytscha16_73' TCTTCGTATGCAGATTGCTTGTGTGTAAGTCTTTGTGCTGTGATTTCAGCTGAGTGCAGTTTGACAAACATTTTAACCTACTTAGTGTAATTAGTGCTTCATTAGAGAGGCTAACTAACTATTGCTTCTCTCCATAATGATTTGCAAGAGTGTAGACATAAAAGTGCATAATCAATGCTTTCCAATTACTCCTCAAGTGCAACCACTATTTCAAATAAACTGGATAACAATACAGAG-----ACAAAGTCTAAGGTAGCAGAACCATTTAATTGCAGTGC
'uce-1064_Parahucho_perryi15_73'         TCTTCGTACGCAGATTCCTTGT----AAGTCTTTGTGCTGTGATTTCAGCTGAGTGCAGTTTGACAAACATTTTAACCTACTTAGTGTAATTAGTGCTTCATTAGAGAGGCTAACTAACTATTGCTTCTCTCCATAATGATTTGCAAGAGTGTAGACATAAAAGTGCATAATCAATGCTTTCCAATTACTCCTCAAGTGCAACCACTATTTCAAATAAACTGGATAATAATACAGAGGCATTACAAAGTCTA????????????????????????????
'uce-1064_Salmo_salar13_75'              TCTTCGTACGCAGATTCCTTGT----AAGTCTTTGTGCTGTGATTTCAGCTGAGTGCAGTTTGACAAACATTTTAACCTACTTAGTGTAATTAGTGCTTCATTAGAGAGGCTAACTAACTATTGCTTCTCTCCATAATGATTTGCAAGAGTGTAGACATAAAAGTGCATAATCAATGCTTTCCAATTACTCCTCAAGTGCAACCACTATTTCAAATAAACTGGATAATAATACAGAGGCATTACAAACTCTAAGGTAGCAGAACCATTTAATTGCAGTGC
'uce-1064_Salvelinus_alpinus9_75'        TCTTCGTATGCAGATTCCTTGT----AAGTCTTTGTGCTGTGATTTCAGCTGAGTGCAGTTTGACAAACATCTTAACCTACTTAGTGTAATTAGTGCTTCATTAGAGAGGCTAACTAACTATTGCTTCTCTCCATAATGATTTGCAAGAGTGTAGACATAAAAGTGCATAATCAATGCTTTCCAATTACTCCTCAAGTGCAACCACTATTTCAAATAAACTGGATAATAATACAGAGGCATTACAAAGTCTAAGGTAGCAGAACCATTTAATTGCAGTGC
'uce-1064_Thymallus_arcticus57_59'       ??????TATGCAGATTCCTTGT----AAGTCTTTGTGCTGTGATTTCAGTTGAGTGCAGTTTGACAAACATTTTAACCTACTTAGTGTAATTAGTGGTTCATTAGAGAGGCTAACTAACTATTGCTTCTCCCCATAATGATTTGCAAGAGTGTAGACATAAAAGTGCATAATCAATGCCTTCCAATTACTCCTCAAGTGCAACCACTATTTCAAATAAACTGGATAATAATACAGAGACATTACAAAGTCGAAGGTA???????????????????????
'uce-1064_Thymallus_grubii10_77'         ?????????????????????????????????????????????TCAGTTGAGTGCAGTTTGACAAACATTTTAACCTACTTAGTGTAATTAGTGGTTCATTAGAGAGGCTAACTAACTATTGCTTCTCCCCATAATGATTTGCAAGAGTGTAGACATAAAAGTGCATAATCAATGCCTTCCAATTACTCCTCAAGTGCAACCACTATTTCAAATAAACTGGATAATAATACAGAGACATTACAAAGTCGAAGGTAGCAGAACCATTTAATTGCAGCGC
'uce-1064_salvelinus_fontinalis'         TCTTCGTATGCAGATTCCTTGT----AAGTCTTTGTGCTGTGATTTCAGCTGAGTGCAGTTTGACAAACATCTTAACCTACTTAGTGTAATTAGTGCTTCATTAGAGAGGCTAACTAACTATTGCTTCTCTCCATAATGATTTGCAAGAGTGTAGACATAAAAGTGCATAATCAATGCTTTCCAATTACTCCTCAAGTGCAACCACTATTTCAAATAAACTGGATAATAATACAGAGGCATTACAAAGTCTAAGGTAGCAGAACCATTTAATTGCAGTGC
'uce-1064_umbra_limi'                    TCGGAGTATGCAGATTCCTTGC----GCATATTTCTACTGTTACCTCAGCTGAGTGCAGTTTGACTAAGATCTTAACCTACTTAGCGCAATTAGAGCTTCATTACAGAGGCTAACTAACTATTGCTTCTCTCCATAATGATTTGCAAGAGTGTAGGCATAAAAGTACATAATCAATGCTTTCCAATTA---CTCAAGTGCAACCACTATTTCAAATAAACTGGATAATAATATAGAGCCATTACAAAGTCTAAGGTAGCAGAACCATTTAATTGCAGTGC
;
end;
