# Supplementary material for: Addressing incomplete lineage sorting and paralogy in the inference of uncertain salmonid phylogenetic relationships
Source: PeerJ. 2020 Jul 3;8:e9389. doi: 10.7717/peerj.9389 (PMC7337038; doi:10.7717/peerj.9389)
Supplement: Supplemental Information 1 — Assembled contigs matching UCE loci, alignments, raw code and tree files. [file peerj-08-9389-s001.zip › Data Supplement/sequence data/mafft-nexus/uce-1069.nexus]

#NEXUS
begin data;
	dimensions ntax=7 nchar=324;
	format datatype=dna missing=? gap=-;
matrix
'uce-1069_Coregonus_laurettae55_57'      AAAATATTCTTGCATAAGTGTA----TTTTTTGATTTTTGTTAGAGCCAGAGAGAGAC--TTAAATAAAACATGCTCTGGTTCTCCCGGTCTTATCACTGACTAGAAATGTGTTGCCAAGCATTGCATCATTCCTTTCATGTGACTCCCATACGCCCCAAATTCGTCCTGGCAGTCTTAT????????????????????????????????????????????????????????????????????????????????????????????????????????????????????????????????????????????????
'uce-1069_Esox_lucius3_61'               AAAATATTCTTGCATAAGTGTA----TTTTTAGATTTTTGTTAGAGCCAGAGAGAGCCTGTTAAATAAAACATGCGCTGGTTTTCCCGGTCTTATCTCCGACTAGAAATTGGTTGCCAAGCATTGCATCATTCCTTTCATGTGACTCCCTTACGCCCCAAATTCGTCCTGACCGTCTTATGACTGCATCACATCTTCATGTCACACAAACTACCCAGATGGAGACAACCAGCAAAGTCTATTTAGAACCCGCC-TTTACTGGAGACGAGATTTACGCATTGGATGTCACCAAGCAAAATAATGCAGCGTGTATATTATGATTG?
'uce-1069_Oncorhynchus_tshawytscha16_73' ?????????????????????????????????????????????GCCAGAAAGAGAC--TTAAATAAAACATGTTCTGGTTCTCCCGGTCTTATCACTGACTAGAAATTTGTTGCCAAGCATTGCATCATTCCTTTCATGTGACTCCCATACGCCCCAAATTCGTCCTGGCCGTCTTATGACTGCATCACATCTTCAGGTCACATAAACTAC---GACGGAGACAACTAGCAA-GGCATTTTAAAGCCCGCC-TTCACTGTAGAAGATAATTACGCATTGGATGTCACCAAGCAAAAGATTTTAGCGCGTAGATTATGATTGG
'uce-1069_Prosopium_cylindraceum53_59'   AAACTATTCTTGCATAAGTGTA----TTTTTTGATTTTTGTTAGAGCCAGAGAGAGAC--TTAAATAAAACATGCTCTGGTTCTCCCGGTCTTATCACTGCCTAGAAATGTGTTGCCAAGCATTGCATCATTCCTTTCATGTGACTCCCATACGCCCCAAATTCGTCCTGGCAGTCTTATGACTGCATCACATCTTCAGGTCACATAAACTACCCAGATGGAGACAACTAGCAAAGGCACTTTAAAGACCGCC-TTTACTGTAGAAGATAATTACCCATTGGATGTCACCAAGCAAAATATTTTAGCGCGTAGATTATGATTGG
'uce-1069_Salvelinus_alpinus9_75'        AAAATATTCTTGCATAAGTGTCTTTTTTTTAAGAATTTTGTTAGAGCCAGAGAGAGAC--TTAAATAAAACATGTTCTGGTTCTCCCGGTCTTATCACTGACTAGAAATTTGTTGCCAAGCATTGCATCATTCCTTTCATGT----------------------------------------------------------------AAACTAC---GACGGAGACAACTAGCAATGGCATTTTAAGGCCCGCC-TTTACCGTAGAAGATAATTACGCATTGGATGTCACCAAGCAAAATATTTTAGCGCGTAGATTATGATTGG
'uce-1069_Stenodus_leucichthys51_57'     ???????????????AAGTGTA---TTTTTTTGATTTTTGTTAGAGCCAGAGAGAGAC--TTAAATAAAACATGCTCTGGTTCTCCCGGTCTTATCACTGACTAGAAATGTGTTGCCAAGCATTGCATCATTCCTTTCATGTGACTCCCATTCGCCCCAAATTCGTCCTGGCAGTCTTATGACTGCATCACATCTTCAGGTCACATAAACTACCCAGATGGAGACAACTAGCAATGGCACTTTAAAGACCGCC-TTTACTGTAGAAGATACTTACGCATTGGATGTCACCAAGCAAAATATTTTAGCGCGTAGATTATGATTGG
'uce-1069_umbra_limi'                    AAAATATTCTTGCATAAGTGTA----TTTTTAGATTTTTGTTAGAGCCAGAGAGAGCCTGTTAAATAAAACATTAGCTGGTTTTCCCGGTCTTATCTCCGACTAGAAATTGGTTGCCAAGCATTGCATCATTCCTTTCATGTGACTCCCATACGCCCCAAATTCGTCCTGACCGTCTTCTGACTGCATCACATATTCAGTTCACACAAACTACCCAGATGGGTACAGCTAGCAAACCCTCCTTAAAACCCGCCTTTTACCGGAGAAGAGACTTACACATTGGATGTCACCAAGCAAAATAATTTAGAGCGTATATTATGATTGG
;
end;
