# Supplementary material for: Addressing incomplete lineage sorting and paralogy in the inference of uncertain salmonid phylogenetic relationships
Source: PeerJ. 2020 Jul 3;8:e9389. doi: 10.7717/peerj.9389 (PMC7337038; doi:10.7717/peerj.9389)
Supplement: Supplemental Information 1 — Assembled contigs matching UCE loci, alignments, raw code and tree files. [file peerj-08-9389-s001.zip › Data Supplement/sequence data/mafft-nexus/uce-1071.nexus]

#NEXUS
begin data;
	dimensions ntax=9 nchar=203;
	format datatype=dna missing=? gap=-;
matrix
'uce-1071_Brachymystax_lenok32_79'     CCTGCCTGCC---CTCCTTGCCTTGTGGCTGTCTTGTCCCTCCATCTTCTCTCGGAGTGTGTCTCTTCTCTTCCCACCTGGCAAGCTTCCTTTCTCTTTGTTCCTTGTTCCACAGTTCTGATCCCGATGGCAAATTGATTTCGACAGTGTGAGAACAGAGACA------GAGACCGTTCCCTACCGGATAGCACAGGGGCCT?
'uce-1071_Coregonus_sardinella41_71'   ????????????????CTTGCCTTGTGGCTATCTTGTCCCTCCATCTTCTCTCGGAGTGTGTCTATTCTCTTCCCACCTGGCAAGCTTCCTTTCTCTTTGTTCCTTGTTCCACAGTTCTGATCCCGATGGCAAATTGATTTCGACAGTGTGAGAACAGACAGAC----AGAGACAGCTCCCTACCGGATAGCACAGGGGTTTC
'uce-1071_Parahucho_perryi15_73'       CCTGCCTGCC---CTCCTTGCCTTGTGGCTGTCTTGTCCCTCCATCTTCTCTCGGAGTGTGTCTCTTCTCTTCCCACCTGGCAAGCTTCCTTTCTCTTTGTTCCTTGTTCCACAGTTCTGATCCCGATGGCAAATTGATTTCGACAGTGTGAGAACAGACAGA------CAGACAGCTCCCTACCGGATAGCACAGGGGCCTC
'uce-1071_Prosopium_cylindraceum53_59' ??????????????????????????????????????????????????????????????CGATTCTCTTCCCACCTGGCAAGCTTCCTTTCTCTTTGTTCCTTGTTCCACAGTTCTGATCCCGATGGCAAATTGATTTCGACAGTGTGAGAACAGACAGAC----AGAGACAGCTCCCTACCGGATAGCACAGGGGTCTC
'uce-1071_Salmo_salar13_75'            CCTGCCTGCC---CTCCTTGCCTTGTGGCTGTCTTGTCCCTCCATCTTCTCTCGGAGTGTGTCTCTTCTCTTCCCACCTGGCAAGCTTCCTTTCTCTTTGTTCCTTGTTCCACAGTTCTGATCCCGATGGCAAATTGATTTCGACAGTGTGAGAACAGACAG--------AGACAGCTCCCTACCGGATAGCACAGGGGCCTC
'uce-1071_Salvelinus_alpinus9_75'      CCTGCCTGCC---TTCCTTGCCTTGTGGCTGTCTTGTCCCTCCATCTTCTCTCGGAGTGTGTCTCTTCTCTTCCCACCTGGCAAGCTTCCTTTCTCTTTGTTCCTTGTTCCACAGTTCTGATCCCGATGGCAAATTGATTTCGACAGTGTGAGAACAGACAG--------AGACAGCTCCCTACCGGATAGCACAGGGGCCTC
'uce-1071_Stenodus_leucichthys51_57'   CCTGCCCGCC---CTCCTTGCCTTGTGGCTATCTTGTCCCTCCATCTTCTCTCGGAGTGTGTCTATTCTCTTCCCACCTGGCAAGCTTCCTTTCTCTTTGTTCCTTGTTCCACAGTTCTGATCCCGATGGCAAATTGATTTCGACAGTGTGAGAACAGACAG--------AGACAGCTCCCTACCGGATAGCACAGG??????
'uce-1071_Thymallus_grubii10_77'       ???????????GCCTCCTTGTCTTGTGGCTGTCTTGTCCCTCCATCTTCTTTCAGAGTGTATCTCTTCTCTTCCCACCTGGCAAGCTTCCTTTCTCTTTGTTCCTTGTTCCACAGTTCTGATCCCGATGGCAAATTGATTTCGACAGTGTGAGAACAGACAGACAGAGAGAGACAGCTCCCTACCGGATAGCACAATGGTCTC
'uce-1071_salvelinus_fontinalis'       CCTGCCTGCC---TTCCTTGCCTTGTGGCTGTCTTGTCCCTCCATCTTCTCTCAGAGTGTGTCACTTCTCTTCCCACCTGGCAAGCTTCCTTTCTCTTTGTTCCTTGTTCCACAGTTCTGATCCCGATGGCAAATTGATTTCGACAGTGTGAGAACAGACAG--------AGACAGCTCCCTACCGGATAGCACAGGGGCCTC
;
end;
