# Supplementary material for: Addressing incomplete lineage sorting and paralogy in the inference of uncertain salmonid phylogenetic relationships
Source: PeerJ. 2020 Jul 3;8:e9389. doi: 10.7717/peerj.9389 (PMC7337038; doi:10.7717/peerj.9389)
Supplement: Supplemental Information 1 — Assembled contigs matching UCE loci, alignments, raw code and tree files. [file peerj-08-9389-s001.zip › Data Supplement/sequence data/mafft-nexus/uce-1075.nexus]

#NEXUS
begin data;
	dimensions ntax=9 nchar=260;
	format datatype=dna missing=? gap=-;
matrix
'uce-1075_Brachymystax_lenok32_79'     AACACAAAACCTTTAATGTTTTAAAAAATAACTTCAATTATTTATATTAGTACAAATAGTTTGATTTCTTTTTCTTTTCTTTTTTACAAACACCAGCATGAAAAGGATTACAATAACAGTAGAAAATGACTGTGAAAAACATATTAACATCTTCTTTAAATGTCTGCAATTAAAAACGGCATTAAAGAATTACATTGCAA--AGTCTTTATCTGGAAAAAAGTTC--------AAAAAAAGTATTGCACATAACAACTCG
'uce-1075_Coregonus_laurettae55_57'    AGCACAAAACCTTTAATGTTTTAAAAAATAACTTCAATTATTTATATTAGTACAAATAGTTTGATTTCTTTTTCTTTTCTTTTTTACAAACACCAGCATGAAAAGGATTACAATAACAGTAGAAAATGACTGTGAAAAACATATTAACATCTTCTTTAAATGTCTGCAATTAAAAATGGCATTAAAGAATTACATTGCAAAGAGTCTTTATCTGGAAAAAAGTTC------AAAAAAAATGTATTGCACATAACAACTCG
'uce-1075_Coregonus_sardinella41_71'   AGCACAAAACCTTTAATGTTTTAAAAAATAACTTCAATTATTTATATTAGTACAAATAGTTTGATTTCTTTTTCTTTTCTTTTTTACAAACACCAGCATGAAAAGGATTACAATAACAGTAGAAAATGACTGTGAAAAACATATTAACATCTTCTTTAAATGTCTGCAATTAAAAATGGCATTAAAGAATTACATTGCAAAGAGTCTTTATCTGGAAAA?????????????????????????????????????????
'uce-1075_Esox_lucius3_61'             AGCACAAAACCTTTAATGTTTT-AAAAATAACCTCAATTATTTATATTAGTACAAATAGTTCGATTTCTTTTTCTTTTC-TTTTTACAAACACCAGCATGAAAAGGATTACAATAAGAGTAGAAAATGAC--TGAAAAACATATCAACATCTTCTTCAAATGTCTGCAATTAAAAATGGCATTAAAGAATTACATTGCAAAGAGTCTTTATCTGGAAGAAATTC????????????????????????????????????
'uce-1075_Hucho_taimen31_75'           ???????????????????????????????????????????????????????????TTTGATTTCTTTTTCTTTTCTTTTTTACAAACACCAGCATGAAAAGGATTACAATAACAGTAGAAAATGAC--TGAAAAACATATTAACGTCTTCTTTAAATGTCTGCAATTAAAAATGGCATTAAAGAATTACATTGCAAAGAGTCTGT-TCTGGAAAAAAGTAAAAAAAGAAAATATATGTATTGCACATAACAACTCG
'uce-1075_Prosopium_cylindraceum53_59' AGCACAAAACCTTTAATGTTTT-AAAAATAACTTCAATTATTTATATTAGTACAAATAGTTTGATTTATTTTTCTTTTC-----TACAAACACCAGCATGAAAAGGATTACAATAACAGTAGAAAATGACTGTGAAAAACATATTAACATCTTCTTTAAATGTCTGCAATTAAAAATGGCATTAAAGAATTACATTGCAAAGAGTCTTTATCTGGAAAAAAGTTC--------AAAAAAAGTATTGCACATAACAACTCG
'uce-1075_Stenodus_leucichthys51_57'   AGCACAAAACCTTTAATGTTTTAAAAAATAACTTCAATTATTTATATTAGTACAAATAGTTTGATTTCTTTTTCTTTTCTTTTTTACAAACACCAGCATGAAAAGGATTACAATAACAGTAGAAAATGACTGTGAAAAACATATTAACATCTTCTTTAAATGTCTGCAATTAAAAATGGCATTAAAGAATTACATTGCAAAGAG????????????????????????????????????????????????????????
'uce-1075_Thymallus_grubii10_77'       AGCACAAAACCTTTAATGTTTTAAAAAATAACTTCAATTATTTATATTAGTACAAATAGTTTGATTTCTTTTTCTTTTCTTTTTTACAAACACCAGCATGAAAAGGATTACAATAACAGTAGAAAATGACTGTGAAAAACATATTAACGTCTTCTTTAAATGTCTGCAATTAAAAATGGCATTAAAGAATTACATTGCAAAGAGTCTTTATCTGGAAAAAAGTTCAAAA--AAAAAAAATGTATTGCACATAACAACTCG
'uce-1075_umbra_limi'                  AGCACAAAACCTTTAATGTTTT-AAAAATAACCTCAATTATTTATATTAGTACAAATAGTTTGATTTCTTTTTCTTTTC-TTTTTACAAACACCAGCATGAAAAGGTTTACAATAACAGTAGAAAATGACTGTGAAAAACATATTAACATCTTCTTTAAATGTCTGCAATTAAAAATGGCATTAAAGAATTACATTGCAAAGAGTCTTTATCTGGAAAAAATTC---------AAAAAAAGTATTGCACATAACAACTCG
;
end;
