# Supplementary material for: Addressing incomplete lineage sorting and paralogy in the inference of uncertain salmonid phylogenetic relationships
Source: PeerJ. 2020 Jul 3;8:e9389. doi: 10.7717/peerj.9389 (PMC7337038; doi:10.7717/peerj.9389)
Supplement: Supplemental Information 1 — Assembled contigs matching UCE loci, alignments, raw code and tree files. [file peerj-08-9389-s001.zip › Data Supplement/sequence data/mafft-nexus/uce-108.nexus]

#NEXUS
begin data;
	dimensions ntax=9 nchar=275;
	format datatype=dna missing=? gap=-;
matrix
'uce-108_Coregonus_laurettae55_57'      ???????????????????GGTGACAGCGTCGCTTCAGCGAGCTCGAAACCACAGTAACACAGGCGAACAATCCAAACACACCCCACCAA--TTTTTAATTTCTTCCATTAGAATTCATTATGAGGCCCAGGGCAGTTTGTGTACCCTGTGTTTAAGACTGCCTGCTGGATTAATTAAAAACTGGATGCTGGAAAATTAATGTGTGAATTGTTATCCCTGGCTCTAATGAGTCTTCCCTATAAC???????????????????????????????
'uce-108_Coregonus_sardinella41_71'     GCAGTGAGAGATCCTTGTCGGTGACAGCGTCGCTCCAGCGAGCTCGAAACCACAGTAACACAGGCGAACAATCCAAACACACCCCACCAA--TTTTTAATTTCTTCCATTAGAATTCATTATGAGGCCCAGGGCAGTTTGTGTACCCTGTGTTTAAGACTGCCTGCTGGATTAATTAAAAACTGGATGCTGGAAAATTAATGTGTGAATTGTTATCCCTGGCTCTAATGAGTCTTCCCTATAACGCTGTTAGAGAGGACTGGAGTGAACGTTCAC
'uce-108_Esox_lucius3_61'               GCGGTGAGGGATCCTTGTCGGTGACAGAGTCGCTCCAGCAGCCTCAGAACCACGGTAACACAGCCGAACAATCCAAACACACCCCACCAA--TTTTTAATTTCTTCCATTAGAATTAATGATGAGGCCCGGGGCAGTTTGTGTACCCTGTGTTTAAGGCTGCCTGCTGGATTAATTAAAAACTGGATGCTGGAAAATTAATGTGTGAATTGTTATGCCTGGCTATAATGAGTCTTCTCTGTAATGCTGTTAGAGAGGACTGGAGTGTATGTTCAC
'uce-108_Hucho_taimen31_75'             GCGTTGAGAGATCCTTGTCGGTGACAGCGTCGCTCCAGCGAGCTCGAAACCAGAGTAACACAGTCGAACAATCCAAACACACCCCACCAA--TTTTTAATTTCTTCCATTAGAATTCATTATGAGGCCCTGGGCAGTTTGTGTACCCTGTGTTTAAGACTGCCTGCTGGATTAATTAAAAACTGGATGCTGGAAAATTAATCTGTGAATTGTTATCCCTGGCTCTAATGAGTCTTCCCCATAACGCTGTTAGAGAGGACTGGAGTGAACATTCAC
'uce-108_Oncorhynchus_tshawytscha16_73' GCGGTGAGAGATCCTTGTCGGTGACAGCGTCGCTCCAGCGGGCTCGAAACCACAGTAACACAGTCGAACAATCCAAACACACCCCACCAA--TTTTTAATTTCTTCCATTAGAATTCATTATGAGGCCCAGGGCAGTTTGTGTACCCTATGTTTAAGACTGCCTGCTGGATTAATTAAAAACTGGATGCTGGAAAATTAATGTGTGAATTGTTATCCCTGGCTCTAATGAGTCTTCCCCATAACGCTGTTAGAGAGGACTGGAGTGAACGTTCAC
'uce-108_Salvelinus_alpinus9_75'        GCGGTGAGAGATCCTTGTCGGTGACAGCGTCGCTCCAGCGAGCTCGAAACCACAGTAACACAGTCGAACAATCCAAACACACCCCACCAA--TTTTTAATTTCTTCCATTAGAATTCATTATGAGGCCCAGGGCAGTTTGTGTACCCTGTGTTTAAGACTGCCTGCTGGATTAATTAAAAACTGGATGCTGGAAAATTAATGTGTGAATTGTTATCCCTGGCTCTAATGAGTCTTCCCCATAACGCTGTTAGATAGGACTGGAGTGAACGTTCAC
'uce-108_Stenodus_leucichthys51_57'     ?????????????????????????????????????GCGAGCTCGAAGCCACAGTAACACAGGCGAACAATCCAAACACACCTCACCAATTTTTTTTATTTCTTCCATTATAATTAATTATGAGGCCCAGGGCAGTTTGTGTACCCTGTGTTTAAGACAGCCTGCTGGATTCATTAAAAACTGGATGCAAGAAAATTAATGTGTGAATTGTATTGCCTGGCTCTAATGAGTC??????????????????????????????????????????
'uce-108_Thymallus_arcticus57_59'       GCGGGGAGAGATCCTTGTCGGTGACAGCGTCGCTCCAGCGAGCTCGAAACCACAGTAACACAGGCGAACAATCCAAACACACCCCACCAA--TTTTTAATTTCTTCCATTAGAATTCATTATGAGGCCCAGGGCAGTTTGTGTACCCTGTGTTTAAGACTGCCTGCTGGATTAATTAAAAACTGGATGCTGG???????????????????????????????????????????????????????????????????????????????????
'uce-108_umbra_limi'                    GCGGTGAGAGAGCCTTGTCGGTGACAGCGTCGCTCCAGCGAACTCAGAACCACAGTAACACACGCGAACAATCCAAACACACCCCACCAA--TTTTTAATTTCTTCCATTAGAATTAATTATGAGGCCCAGGGCAGTTTGTGTACCCTGTGTTTAAGGCTGCCTGCTGGATTAATTAAAAACTGGATGCTGGAAAATTAATGTGTGAATTGTTATGCCTGGCTATAATGAGTCTTCACTATAATGCTGTTAG--AGGACTGGAGTGTATGTTCAC
;
end;
