# Supplementary material for: Addressing incomplete lineage sorting and paralogy in the inference of uncertain salmonid phylogenetic relationships
Source: PeerJ. 2020 Jul 3;8:e9389. doi: 10.7717/peerj.9389 (PMC7337038; doi:10.7717/peerj.9389)
Supplement: Supplemental Information 1 — Assembled contigs matching UCE loci, alignments, raw code and tree files. [file peerj-08-9389-s001.zip › Data Supplement/sequence data/mafft-nexus/uce-1080.nexus]

#NEXUS
begin data;
	dimensions ntax=6 nchar=518;
	format datatype=dna missing=? gap=-;
matrix
'uce-1080_Esox_lucius3_61'         TGCAGGATGCTACGCTCAATCGTAGAGAGATGGTCAAAACAGAAATATCCACATC-AAC----CTTGCAGAGAACCAAAAAACGAGGGGGGCGGGGAGATGGGTTTTCGCCCAGATGAAGTAACGAGGCCTCCAAAACTACTTTGGTTACACAAACTTTGTTTTCGGTCTCGATAGATCAGAGCCCAGAGCTCTTTCCACTCCGTCTACCATCTGCTCGTGAAGAATCTGTTTCACTCGATGAGCCAAGCCCAGTCTTTATTGGTCCTAATGGCACTATCAGCTGAGCCGCCAAACCCAATTACTGCTTAAAAAGGGAGGCCACCCCAGCTAATCATGGCCGCCTAACCTGATTTCCCTGTGATGAAGAGAGGGGATAAAGACCAGTTAATGGAGGGGGAATGATCTCACGAATACAAAAAACTCAATTCATTTCTCTCGGAGAGCAATCTGTCCGATTCAGCGGTAATGGAGTGGAGTTTCATTAGACCTCAGGCCTTAGTAGTAACGCTGACATCC
'uce-1080_Hucho_taimen31_75'       TGTATAATTATACCATCAACACAAAGTA----------ACATAAACATCCCCCATCAACCCTGCTCCTGGAAAACCTAAGAA--------GTAGAGGGAGGTGCCT-------GGTGAAGCAACAAGGCCCTCCAATCTACTTTGGTTACACAAACTTTGTTTACAGCCTCAATACATCAGAGCCCAGAGCCCTCTCCACTCCGTCTACCATCTGCTCGTGAAGAATCTGTTTCACTCGATGAGCCAAGCCCAGCCTTTATTGGTCCTAATGGCACTATCAGCTGAGCCGCCAAACCCAATTACTGCTTAAAAAGGGAGGCCACCCCAGCTAATCATGGCCGCCTAACCTGATTTCCCTGTGATGAAGAGAGGGGATAAAGAGCAGTTAATGGAGGGAGAATGATCTC??????????????????????????????????????????????????????????????????????????????????????????????????????????????
'uce-1080_Parahucho_perryi15_73'   TGTATAATTATACCATCAATACAAAGTA----------ACAAAAATGTCCCCCATCAACCCTGCTCCTGGAAAGCCTAAGAA--------GTAGAGGGAGGTGCCCT------GGTGAAGCAACAAGGCCCTCCAATCTACTTTGGTTACACAAACTTTGTTTACAGCCTCAATACATCAGAGCCCCGAGCCCTCTCCACTCCGTCTACCATCTGCTCGTGAAGAATCTGTTTCACTCGATGAGCCAAGCCCAGCCTTTATTGGTCCTAATGGCACTATCAGCTGAGCCGCCAAACCCAATTACTGCTTAAAAAGGGAGGCCACCCCAGCTAATCATGGCCGCCTAACCTGATTTCCCTGTGATGAAGAGAGGGGATAAAGAGCAGTTAATGGAGGGAGAATGATCTCTCAAATACAAAAAACTCAATTCATTTCTCCAGGAGAGCAATCTGTCTGATTCAGCCTTAATGGAGTGGAGTTTCATTAGACACCAGGCCTTAGTAGTAACGCCGATGTCC
'uce-1080_Salvelinus_alpinus9_75'  TGTATAATTATACCATCAATACAAAGTA----------ACAAAAATGTCCCCCATCAACCCTGCTCCTGGAAAACCTAAGAA--------GTAGAGGGAGGTGCCCT------GGTGAAGCAACAAGACCCTCCAATCTACTTTGGTTACACAAACTTTGTTTACAGCCTCAATACATCAGAGCCCTGAGCCCTCTCCACTCCGTCTACCATCTGCTCGTGAAGAATCTGTTTCACTCGATGAGCCAAGCCCAGCCTTTATTGGTCCTAATGGCACTATCAGCTGAGCCGCCAAACCCAATTACTGCTTAAAAAGGGAGGCCACCCCAGCTAATCATGGCCGCCTAACCTGATTTCCCTGTGATGAAGAGAGGGGATAAAGAGCAGTTAATGGAGGGAGAATGATCTC??????????????????????????????????????????????????????????????????????????????????????????????????????????????
'uce-1080_Thymallus_arcticus57_59' ????????????????????????????????????????????????????????????????????????????????????????????????????????????????????????????????????????ACTACTTTGGTTACACAAACTTTGTTTACAGCCTCAATACATCAGAGCCCTGAGCCCTCTCCATTCTGTCTACCATCTGCTCGTGAAGAATCTGTTTCACTCGATGAGCCAAGCCCAGCCTTTATTGGTCCTAATGGCACTATCAGCTGAGCCGCCAAACCCAATTACTGCTTAAAAAGGGAGGCCACCCCAGCTAATCATGGCCGCCTAACCTGATTTCCCTGTGATGAAGAGAGGGGATAAAGAGCAGTTAATGGAGGGAGAATGATCTCTCAAATACAAAAAACTCAATTCATTTCTCCGGGAGAGCAATCTGTCTGATTCAGCCGTAATGGAGTGGAGTTTCATTAGACACCAGGCCTTAGTAGTAACGCCAATGTCC
'uce-1080_umbra_limi'              GATAAAATGCTCTGATCAATATTAAAGACATGCTCAGGACAGAAATATCCCCATCGAAC----CTCCCGGAGAACCAAAGAAGAGAGGCTGGAGGGGGACGAGCCCCGAT---GAAGAAGCTATGAGGCCTCT-AAACTACTTTGGTTACACAAACTTTGTTTTCGGTCTCAATAGATCAGAGCCCAGAGCTCTTTCCACTCCATCTACCATCTGCTCGTGAAGAATCTGTTTCACTCGATGAGCCAAGCCCAGCCTTTATTGGTCCTAATGGCACTATCAGCTGAGCCGCCAAACCCAATTACTGCTTAAGAAGGGAGGCCACCCGAGCTAATCATGGCCGCCTAACCTGATTTCCTTGTGATGAAGAGAGGGGATAAAGAGCAGTTAATGGAGGGAGAATGATCTCACAAATACAAAAAACGCAATTCATTTCTCCGGGAGAGCAATCTGTCCGATTCAGCGGTAATGGAGTGGAGTTTCATTAGACCTCAGGCCTTAGTAGTAACGCTGACGTCC
;
end;
