# Supplementary material for: Addressing incomplete lineage sorting and paralogy in the inference of uncertain salmonid phylogenetic relationships
Source: PeerJ. 2020 Jul 3;8:e9389. doi: 10.7717/peerj.9389 (PMC7337038; doi:10.7717/peerj.9389)
Supplement: Supplemental Information 1 — Assembled contigs matching UCE loci, alignments, raw code and tree files. [file peerj-08-9389-s001.zip › Data Supplement/sequence data/mafft-nexus/uce-1087.nexus]

#NEXUS
begin data;
	dimensions ntax=12 nchar=242;
	format datatype=dna missing=? gap=-;
matrix
'uce-1087_Brachymystax_lenok32_79'       CCCTCCTATTCCATAGCCCTCATTACTTCTGAGAAAGGCCAAGTGTTTTTGTCCTGTAAATACCACGGAGCAGAGACAAAAAGGAGGTTTTTAAAATGCAGTCTACAATCCATTACATATATTCCCCCAGCATATCCATTCAGTAATTATTCATTAGAAAACATTTAATGTCACAATCAATTTCATACTGGCCAGTCAAAACACAATAGAGAAGATTTGCCCTATGTTTGGGTGAGAAGGGG
'uce-1087_Coregonus_laurettae55_57'      ????????????????????????????????????????????????????????????????????????GAGACAAAAAGAAAGTTTTTAAAATGCAGTCTACAATCCATTACATATATTCCCCCAGCATATCCATTCAGTAATTATTCATTAGAAAACATTTAACGTCACAGTCAATTTCACACTGGCCAGTTGAAACACAATAGAGGAGATTTGCCCTATTTTGGAGTGAGAAGGGG
'uce-1087_Coregonus_pidschian36_73'      ??CTCCCATTCCATAGCCCTCATTACTTCTGAGAAAGGCCAAGTGTTTTTGTCCTGTAAATTCCACGGAGCAGAGACAAAAAGAAAGTTTTTAAAATGCAGTCTACAATCCATTACATATATTCCCCCAGCATATCCATTCAGTAATTATTCATTAGAAAACATTTAATGTCACAATCAATTTCATACTGGCCAGTCAAAACACAATAGAGAAGATTTGCCCTATTTTGGGGTGAGGAGGGG
'uce-1087_Esox_lucius3_61'               CCCTCCCATTCCATAGACCTTGTTACTTCTGAGAAAGGCCAAGTGTTTTTGTCCTGTAAATACCACGGAGCAGAGACAAAAA--AGGTTTTTAAAATGCAGTCTACAATCCATTACATATATTCCCTCTGCATATCCATTCAGTAATTATTCATTAGAAAACATTTAACGTCATAGTCAATTTCACACTGGCCAGTCGCAACACAATGGAGGAGATTTGCCCTATTTTGAGGTGAGGAAGGG
'uce-1087_Hucho_taimen31_75'             CCCTCCTATTCCATAGCCCTCATTACTTCTGAGAAAGGCCAAGTGTTTTTGTCCTGTAAATACCACGGAGCAGAGACAAAAAGAAGGTTTTTAAAATGCAGTCTACAATCCATTACATATATTCCCCCAGCATATCCATTCAGTAATTATTCATTAGAAAACATTTAACGTCACAGTCAATTTCACACTGGCCAGTTGAAACACAATAGAGGAGATTTGCCCTATTTTGGGGTGAGAAGGGG
'uce-1087_Oncorhynchus_tshawytscha16_73' CCCTCCCATTCCATAGCCCTTGTTACTTCTGAGAAAGGCCAAGTGTTTTTGTCCTGTAAATACCACGGAGCAGAAACAAAAAGGAGGTTTTTAAAATGCAGTCTACAATCCATTACATATATTCCCCCAGCATATCCATTCAGTAATTATTCATTAGAAAACATTTAACGTCACAGTCAATTTCACACTGGCCAGTTGAAACACAATAGAGGAGATTTGCCCTATTTTGGGGTGAGAAGGGG
'uce-1087_Prosopium_cylindraceum53_59'   ?????????TCCATAGCCCTTGTTACTTCTGAGAAAGGCCAAGTGTTTTTGTCCTGTAAATACCACGGAGCAGAGACAAAAAGGAGGTTTTTAAAATGCAGTCTACAATCCATTACATATATTCCCCCAGCATATCCATTCAGTAATTATTCATTAGAAAACATTTAACGTCACAGTCAATTTCACACTGGCCAGTTGAAACACAATAG?????????????????????????????????
'uce-1087_Salmo_salar13_75'              CCCTCCCATTCCATAGCCCTTGTTACTTCTGAGAAAGGCCAAGTGTTTTTGTCCTGTAAATACCACGGAGCAGAGACAAAAAGGAGGTTTTTAAAATGCAGTCTACAATCCATTACATATATTCCCCCAGCATATCCATTCAGTAATTATTCATTAGAAAACATTTAATGTCACAGTCAATTTCACACTGGCCAGTTGAAACACAATAGAGGAGATTTGCCCTATTTTGGGGTGAGAAGGGG
'uce-1087_Salvelinus_alpinus9_75'        CCTTCCTATTCCATAGCCCTCATTACTTCTGAGAAAGGCCAAGTGTTTTTGTCCTGTAAATACCACGGAGCAAAGACAAAAATAAGGTTTTTAAAATGCAGTCTACAATCCATTACATATATTCCCCCAGCATATCCATTCAGTAATTATTCATTAGAAAACATTTAATGTCACAATCAATTTCATGCTGGCCAGTCAAAGCACAATAGAGAAGATTTGCCCTATGTTTGGGTGAGAAGGGG
'uce-1087_Stenodus_leucichthys51_57'     ????CCCATTCCATAGCCCTTGTTACTTCTGAGAAAGGCCAAGTGTTTTTGTCCTGTAAATACCACGGAGCAGAGACAAAAAGGAGGTTTTTAAAATGCAGTCTACAATCCATTACATATATTCCCCCAGCATATCCATTCAGTAATTATTCATTAGAAAACATTTAATGTCACAATCAATTTCATACTGGCCAGTCAAAACAC??????????????????????????????????????
'uce-1087_Thymallus_arcticus57_59'       CCCTCCCATTCCATAGCCCTTGTTACTTCTGAGAAAGGCCAAGTGTTTTTGTTCTGTAAATACCACGGAGCAGAGACAAAAAGGAGGTTTTTAAAATGCAGTCTACAATCCATTACATATATTCCCCCAGCATATCCATTCAGTAATTATTCATTAGATAACATTTAACGTCACAGTCAATTTCACACTGGCCAGTTGAAACACAATAGAGGAGATTTG-CCTATTTTGGGCTGAGAAG???
'uce-1087_umbra_limi'                    CCCTTCTATTCCATAGACCTTGTTACTTCTGAGAAAGGCCAAGGGTTT----------------ACGAAGCAGAGACAAAAAGAAGGTTCTTAAAATGCAGTCTACAATCCATTACATATATTCCCCCTGCATATCCATTCAGTAATTATTCATTAGAAAACATTTAACGTCATAGTCAATTTCACACTGGCCAGTCGAAACACAATAGAGGAGATTTGCCCTATTTTGAGGTGAGGAGGGG
;
end;
