# Supplementary material for: Addressing incomplete lineage sorting and paralogy in the inference of uncertain salmonid phylogenetic relationships
Source: PeerJ. 2020 Jul 3;8:e9389. doi: 10.7717/peerj.9389 (PMC7337038; doi:10.7717/peerj.9389)
Supplement: Supplemental Information 1 — Assembled contigs matching UCE loci, alignments, raw code and tree files. [file peerj-08-9389-s001.zip › Data Supplement/sequence data/mafft-nexus/uce-109.nexus]

#NEXUS
begin data;
	dimensions ntax=6 nchar=266;
	format datatype=dna missing=? gap=-;
matrix
'uce-109_Esox_lucius3_61'             CCGTCTGATGCCCAAATTAACCTTCTCGACGGAGTGAAGGAGGCCCCGAAGCAGCCTAATCAGGGTCTGATTATGGTGACGGCGGCCGGCTAAAGGGTCAGGATAATTGTGCCATCAGAGGCCTGATTGTTTTCAATCAGACGGGCGGCCGGAGTGACAGCTGGGGGATTGGAGCCCTGATGGAGCCACGGTGGGCCTAATCAGAGGAGG-GGGAGGGGGA-------GAGGGGAGGGGGAGAAGGGTGCAAATGAACAGTCAAAA
'uce-109_Prosopium_cylindraceum53_59' ??????????????????????????????????????GGAGG-CCCAAAGCAGCCTAATCAGGGTCTGATTATGGCTGCGTCGCCTGGCTAAAGGGTCAGGGTAATTGTGCCATCAGAGGCCTGATTGTTTTCAATCAGACGGTCGGCCGGAGTGACAGCTGGGGGATTGGGGCCCTGATGAAGCCGCGGTGGGCCTAATCAGAGAGGGTGGGAGAGAGAAGAGGTGGAGAGGGGGGCCTGATTGGTGCAAATGAACAGTC????
'uce-109_Salmo_salar13_75'            CGGGCGGATGCCCAAATTAACCTTCTTGGCAGAGTGAAGGAGG-CCCAAAGCAGCCTAATCAGGGTCTGATTATGGCAGCATCGCCTGGCTAAAGGGTCAGGGTAATTGTGCCATCAGAGGCCTGATTGTTTTCAATCAGACGGGCGGCCGGAGTGACAGCTGGGGGATTGGGGCGCTGATGAAGCCGCGGAGGGCCTAATCAGAGAGGG-GGGAGAGAGAAGAGGTGGAGAGGGGGGCCTGATTGGTGCAAATGAACAGTCAAAA
'uce-109_Salvelinus_alpinus9_75'      CGGGCGGATGCCCAAATTAACCTTCTCGGCAGAGTGAAGGAGG-CCCAAAGCAGCCTAATCAGGGTATGATTATGGCAGCATCGCCTGGCTAAAGGGTCAGGGTAATTGTGCCATCAGAGGCCTGATTGTTTTCAATCAGACGGGCGGCCGGAGTGACAGCTGGGGAATTGGGGCTCTGATGAAGCCGCGGTGGGCCTAATCAGAGAGGG-GGGAGAAGG--------GAGAGGGGGGCCTGATTGGTGCAAATGAACAGTCAAAA
'uce-109_Thymallus_grubii10_77'       ??????????????????????????????????????????????????????????ATCAGGGTCTGATTATGGCGGCGTCGCCTGGCTAAAGGGTCAGGGTAATTGTGCCATCAGAGGCCTGATTGTTTTCAATCAGACGGGCGGCCGGAGTGACAGCTAGGGGATTGGGGCCCTGATGAAGCCGCGGTGGGCCTAATCAGAGAGGG-GGGAGAGAGAAGAGGGGGAGAGGGGGGCCTGATTGGTGCAAATGAACAGTCAAAA
'uce-109_umbra_limi'                  CCGTCTGATGCCCAAATTAACCTTCTCGATGGAGTGAAGGAGGCCCCGAAGCAGCCTAATCAGGGTCTGATTATGGGGACGGCAGCCGGCTAAAGGGTCAGGATAATTGTGCCATCAGAGGCCTGATTGTTTTCAATCAGACGGGCGGCCGGAGTGACAGCTGGGAGATTGGGGCCCTGATGGAG?????????????????????????????????????????????????????????????????????????????????
;
end;
