# Supplementary material for: Addressing incomplete lineage sorting and paralogy in the inference of uncertain salmonid phylogenetic relationships
Source: PeerJ. 2020 Jul 3;8:e9389. doi: 10.7717/peerj.9389 (PMC7337038; doi:10.7717/peerj.9389)
Supplement: Supplemental Information 1 — Assembled contigs matching UCE loci, alignments, raw code and tree files. [file peerj-08-9389-s001.zip › Data Supplement/sequence data/mafft-nexus/uce-1093.nexus]

#NEXUS
begin data;
	dimensions ntax=9 nchar=253;
	format datatype=dna missing=? gap=-;
matrix
'uce-1093_Brachymystax_lenok32_79'       ?????????????????????????????????????????????????????????????????????????????????????????????????????????AGCAGATTGCAGAGCATCTCTATCCGGTACGCAATCTGTATTCATTACGCTGTGTAAAGGATGATCCATGTCCTGACTCTGCATT-GATAATTTCATGCAGATGCACAGCGCTCCACATGGCCCCAGTGCTTCCCTTACAACGGCACT
'uce-1093_Coregonus_laurettae55_57'      ??????????????CCAAATCTGGAATTTAATTTAGTCCAACTTAAGGCTGCGCTGGCATGAAAATACTATTTGATTAGAACTGCAGTTGTTTCATTTGTGGCGCAGCAGATTGCAGAGCATCTCTATCCGGTGTGCAATCTGTATTCATTACGCTGTGTAAAGGATGATCCATGTCCTGACTCTGCACT-GATAATTTCATGCAGATGCACAGCGCTCCAAATGGCCCC???????????????????????
'uce-1093_Esox_lucius3_61'               CAACATTTATAAGCCTGAATCAGAAATTGTATTTTGTCCAACTTAAGGCTGCGCTGGCATGAAAATACTATTTGATTAGAGCAGCAGTTGTTTCATTTGTGGCGCAGCAGATTGCAGAGCATCTCTATCCGGAGCGCAATCTGTATTCATTACGTTGTGTAAACGATGATCCATGTCCTGATTCGGTGCTGGATAATTTCATGCAGATGCACAGCGCACCACATGGCCCCACCACTTCCCTTAGAGCGGCTCT
'uce-1093_Hucho_taimen31_75'             CAACATTTATAACCCCAAATCTGGAATTTGATTTAGTCCAAATTAAGGCTGCGCTGGCATGAAAATACTATTTGATTAGAACAGCAGTTGTTTCATTTGTGGCGCAGCAGATTGCAGAGCATCTCTATCCGGTGCGCAATCTGTATTCATTACGCTGTGTAAAGGATGATCCATGTCCTGACTCTGCACT-GACAATTTCATGCAGATGCACAG-GCTCCAAATTGCCCCAGTGCTTCCC?????????????
'uce-1093_Oncorhynchus_tshawytscha16_73' CAACATTTATAACCCCAAATCTGGAATTTAATTTAGTCCAACTTAAGGCTGCGCTGGCATGAAAATACTATTTGATTAGAACAGCAGTTGTTTCATTTGTGGCGCAGCAGATTGCAGAGCATCTCTATCCGGTGCGCAATCTGTATTCATTACGCTGTGAAAAGGATGATCCATGTCCTGACTCTGCACT-GATAATTTCATGCAGATGCACAGGGCTCCAAATGGCCCCAGTGCTTCCTTTACAAC??????
'uce-1093_Parahucho_perryi15_73'         CAACATTTATAACCCCAAATCTGGAATTTAATTTAGTCCAACTTAAGGCTGCGCTGGCATGAAAATACTATTTGATTAGAACAGCAGTTGTTTCATTTGTGGCGCAGCAGATTGCAGAGCATCTCTATCCGGTGCGCAATCTGTATTCATTACGCTGTGTAAAGGATGATCCATGTCCTGACTCTGCACT-GATAATTTCATGCAGATGCACAGGGATCCAAATGGGCCCAGTGCTTCCCTTACAACGGCTAT
'uce-1093_Prosopium_cylindraceum53_59'   CAGCATTTATAACCCCGAATCTGGAATTGAATTTAGTCCAACTTAAGGCTGCGCTGGCATGAAAATACTATTTGATTAGAACAGCCGTGGTTTCATTTGTGGCGCAGCAGATTGCAGAGCATCTCTATCCGGTACGCAATCTGTATTCATTACGCTATGTAAAGGATGATCCATGTCCTGACTCTGCATT-GATAATTTCATGCAGATGCACAGCGCTCCACATGGCCCCAGTGCTTCCCTTACAACGGCTCT
'uce-1093_Stenodus_leucichthys51_57'     ???????????????????????????????????????????????????CGCTGGCATGAAAATACTATTTGATTAGAACAGCCGTGGTTTCATTTGTGGCGCAGCAGATTGCAGAGCATCTCTATCCGGTACGCAATCTGTATTCATTACGCTGTGTAAAGGATGATCCATGTCCTGACTCTGCATT-GATAATTTCATGCAGATGCACAGCGCTCCACATGGCCCCAGTGCTTCCCTTACAACGGCTCT
'uce-1093_umbra_limi'                    CAACATTTATATCCCTGAATCTGGAATTGAATTTGTTTCAACTTAAGTCTGCGCTGGCATGAAAAGACTATTTGATTACGGCAGCAGTTGTTTCATTTGTGGCGCAGCAGATTGCAGAGCATCTCTATCCGGTGCGCAATCTGTATTCACTACGTTGTGTAAAGGATGATCCATGTCCTGATTTGGTGCTGGATAATTTCATGCAGATGCACAGTGCTCCACATGGCCCAGCGCTTCCCCTTACAGCAGCTCT
;
end;
