# Supplementary material for: Addressing incomplete lineage sorting and paralogy in the inference of uncertain salmonid phylogenetic relationships
Source: PeerJ. 2020 Jul 3;8:e9389. doi: 10.7717/peerj.9389 (PMC7337038; doi:10.7717/peerj.9389)
Supplement: Supplemental Information 1 — Assembled contigs matching UCE loci, alignments, raw code and tree files. [file peerj-08-9389-s001.zip › Data Supplement/sequence data/mafft-nexus/uce-1097.nexus]

#NEXUS
begin data;
	dimensions ntax=12 nchar=324;
	format datatype=dna missing=? gap=-;
matrix
'uce-1097_Brachymystax_lenok32_79'       GGATATGCCAAGCATTGTGCTAATAAACGACAACTGATTTATGCATCTGTATTCTTTTATTTATAAA------------AAATTGCAAGCAGGCCGATTTCTGATATGAATAATACAAGTGGATCCACTTTGATTAGGGCTTCAGTGGAGAGCTGTGCATATTCAGCATTACAATTAAATCTTCTGATGTGAAATAGGAATGACACGCTAATGAAGCGAGCCAGCGAGCCTGAACCGAGACTGTCCAACATCGTTATGGGATATCTTAGATGAAGAGTAATTATACGAGGAACACTGAAATGTCATT-AAAAATCTTCAGTAAG
'uce-1097_Coregonus_pidschian36_73'      ????????????????????????????????????????????????????????????????????????????????AATAGCAAGCAGGCCGATTTCTGATATGAATAATACAAGTGGATCCACTTTGATTAGGGCTTCAGTGGAGAGCTGTGCATATTCAGCATTACAATTAAATCTTCTGATGTGAAATAGGAATGACACGCTAATGAAGCGAGCCAGCGAGCCTGAACCGAGACTGTCCAACATCGTTATGGGATATCTTAGATGAAGAGTAATTATACGAGGAACACTGAAATGTCATT-AAAAATCTTCAGTAAG
'uce-1097_Coregonus_sardinella41_71'     GGATATGCC-AGCATCATGCTAATAAATGACAGCTGATTTATGCATCTGTATTCTTTTATTTATAAA------------AAATAGCAAGCAGGCCGATTTCTGATATGAATAATACAAGTGGATCCACTTTGATTAGGGCTTCAGTGGAGAGCTGTGCATATTCAGCATTACAATTAAATCTTCTGATGTGAAATAGGAATGACACGCTAATGAAGCGAGCCAGCGAGCCTGAACCGAGACTGTCCAACATCGTTATGGGATATCTTAGATGAAGAGTAATTATACGAGGAACACTGAAATGTCATT-AAAAATCTTCAGTAAG
'uce-1097_Esox_lucius3_61'               GGATATGCC-AGCATCATGCTAATAAATGACAGCTGATTTATGCATCTGTATTCTTTTATTTATAAAA-----------AAATAGCAAGCAGACCGATTTCTGGTATGAATAATACAAGTGGATCCACTTTGATTAGGGCTTCAGTGAAGAGCTGTGCATATTCAGCATTACAATTAAATCTTCTGATGTGAAATAGGAATGACACGCTAATGAAGCGAGCCAGCGAGCCTGAACCGAGACTGTCCAACATCGTTATGGGATATCTTAGATGAAGAGTAATTATACCAGGAACACTGAAATGTCATT-AAAAATCTTCAGTAAG
'uce-1097_Hucho_taimen31_75'             GGATATGCCAAGCATTGTGCTAATAAACGACAACTGATTTATGCATCTGTATTCTTTTATTTATAAA------------AAATTGCAAGCAGGCCGATTTCTGATATGAATAATACAAGTGGATCCACTTTGATTAGGGCTTCAGTGGAGAGCTGTGCATATTCAGCATTACAATTAAATATTCTGATGTGAAATAGGAATGACACGCTAATGAAGCGAGCCAGCGAGCCTGAACCGAGACCGTCCAACATCATTATGGGATATCTTAGATGAAGAGTAATTATACGAGGAACACTGAAATGTC????????????????????
'uce-1097_Oncorhynchus_tshawytscha16_73' GGATATGCC-AGCATTGTGCTAATAAATGACAGCTGATTTTTGCATCTGCATTCTTTAATTTATAAAAATAAATAAAATAAATAGCAAGCAGGCTGATTTCTGATATGAATAATACAAGTGGATCCACTTTGATTAGGGCTTCAGTGGAGAGCTGTGCATATTCAGCATTACAATTAAATCTTCTGATGTGAAATAGGAATGACACGCTAATGAAGCGAGCCAGCGAGCCTGAACCGAGACTGTCCAACATCGTTATGGGATATCTTAGATGAAGAGTAATTATACGAGGAACACTGAAATGTCATTAAAAAATCTCCAGTAAG
'uce-1097_Prosopium_cylindraceum53_59'   GGATATGCC-AGCATCATGCTAATAAATGACAGCTGATTTATGCATCTGTATTCTTTTATTTATAAA------------AAATAGCAAGCAGGCCGATTTCTGATATGAATAATACAAGTAGATCCACTTTGATTAGGGCTTCAGTGGAGAGCTGTGCATATTCAGCATTACAATTAAATCTTCTGATGTGAAATAGGAATGACACGCTAATGAAGCGAGCCAGCGAGCCTGAACCGAGACTGTCCAACATCGTTATGGGATATCTTAGATGAAGAGTAATTATACGAGGAACACTGAAATGTCATT-AAAAATCTTCAGTAAG
'uce-1097_Salvelinus_alpinus9_75'        ?????????????????????AATAAATGACAGCTGATTTATGCATCTGTATTCTTTTATTTATAAA------------AAATTGCAAGCAGGCCGATTTCTGATATGAATAATACAAGTGGATCCACTTTGATTAGGGCTTCAGTGGAGAGCTGTGCATATTCAGCATTACAATTAAATCTTCTGATGTGAAATGGGAATGACACGCTAATGAAGCGAGCCAGCGAGCCTGAACCGAGACTGTCCAACATCGTTATGGGATATCTTAGA??????????????????????????????????????????????????????
'uce-1097_Stenodus_leucichthys51_57'     ?????????????????????????????????????????????????????????????????????????????????????????????CCGATTTCTGATATGAATAATACAAGTGGATCCACTTTGATTAGGGCTTCAGTGGAGAGCTGTGCATATTCAGCATTACAATTAAATCTTCTGATGTGAAATAGGAATGACACGCTAATGAAGCGAGCCAGCGAGCCTGAACCGAGACTGTCCAACATCGTTATGGGATATCTTAGATGAAGAGTAATTATATGAGGAACAC?????????????????????????????
'uce-1097_Thymallus_arcticus57_59'       ??????????????????????????????????????????GCATCTGTATTCTTTTATTTATAAA------------AAAAAGCAAGCATGCCGATTTCTGATATGAATAATACAAGTGGATCCACTTTGATTAGGGCTTCAGTGGAGAGCTGTGCATATTCAGCATTACAATTAAATCTTCTGATATGAAATAGGAATGACACGCTAATGAAGCGAGCCAGCGAGCCTGAACCGAGACTGTCCAACATCGTTATGGGATATCTTAGATGAAGAGTAATTAT????????????????????????????????????????
'uce-1097_Thymallus_grubii10_77'         GGATATGCC-AGCATTGTGCTAATAAATGACAGCTGATTTATGCATCTGTATTCTTTTATTTATAAA------------AAAAAGCAAGCATGCCGATTTCTGATATGAATAATACAAGTGGATCCACTTTGATTAGGGCTTCAGTGGAGAGCTGTGCATATTCAGCATTACAATTAAATCTTCTGATATGAAATAGGAATGACACGCTAATGAAGCGAGCCAGCGAGCCTGAACCGAGACTGTCCAACATCGTTATGGGATATCTTAGATGAAGAGTAATTATACGACGAACACTGAAATGTCATT-AAAAATCTTCAGTAAG
'uce-1097_umbra_limi'                    GGATATGCC-AGCATCATGCTAATAAATGACAGCTGATTTATGCATCTGTATTCTTTTATTTATAAA------------AAATAGCAAGCAGACCGATTTCTGCTATGAATAATACAAGTGGATCCACTTTGATTAAGGCTTCACTGGAGAGCTGTGCATATTCAGCATTACAATTAAATCTTCTGATGTGAAATAGGAATGACACGCTAATGAAGCGAGCCAGCGAGCCTGAACCGAGACTGTCCAACATCGTTATGGGATATCTTAGATGAAGAGTAATTATACGAGGAACACTGAAATGTCATT-AAAAATCTTCAGTAAG
;
end;
