# Supplementary material for: Addressing incomplete lineage sorting and paralogy in the inference of uncertain salmonid phylogenetic relationships
Source: PeerJ. 2020 Jul 3;8:e9389. doi: 10.7717/peerj.9389 (PMC7337038; doi:10.7717/peerj.9389)
Supplement: Supplemental Information 1 — Assembled contigs matching UCE loci, alignments, raw code and tree files. [file peerj-08-9389-s001.zip › Data Supplement/sequence data/mafft-nexus/uce-1106.nexus]

#NEXUS
begin data;
	dimensions ntax=10 nchar=255;
	format datatype=dna missing=? gap=-;
matrix
'uce-1106_Brachymystax_lenok32_79'       CCGCCCCCCTGTAGCCTGCTGCGTTTGTGTAGCAAAGATTAAGCTGCTCTGACGAAGCTGTGTTTACAAATATGCAGGCAGAGAAACAGGCCAAGCGGCGCTGAATAGGAATAGAATACAAATTGC-TTTTTTATCTCTCCCAGGGCCAGGGCAAGAGAAAATGTGTTTGCGATTGTTGCTCCTCCGCCTGTGAAGGATAAAGCCTGGGCACTTGCTTTAGACTCTCTGTTAGCATTCATCCTAGCCTCTCTCCT
'uce-1106_Coregonus_laurettae55_57'      CCTCGGCCCTGTAGCCTGCTGCGTTTGTGTAGGTTAGATTAAGCTTCTCTGACGAAGCTGTGTTTACAAATATGCAGGCAGAGAAACAGGCCAAGCGGCGCTGAATAGGAATAGAATACAAATTGC-TTTTTTATCTCTCCCAGGGCCAGGGCGAGAGAAAATGTGTTTGCGATTGTTGCTCCTCCGCCTGTGAAGGATAAAGCCTCAGCACTGGGTTTGGACTCGCTGTTAGCATTCATCCTAGCCTCTCTCCT
'uce-1106_Coregonus_sardinella41_71'     CTGCCCCCCTGTAGCCTGCTGCGTTTGTGTAGGGAAGATTAAGCTGCTCTGACGACGCTGTGTTTACAAATATGCAGGCAGAGAAACAGGCCAAGCGGTGCTGAATAGGAATAGAATACAAATTGC-TTTTTTATCTCTCCCAGGGCCAGGGCAAGAGAAAATGTGTTTGCGATTGTTGCTCCTCCACCTGTGAAGGATAAAGCCTCAGCACTGGGTTTGGACTCGCTGTTAGCATTCATCCTAGCCTCTCTC??
'uce-1106_Esox_lucius3_61'               ????GCCCCTGAAGCCTGGTGCGTTTGTGTAGGGAAGATTAAGCTGCTCTGACGAAGCTGTGTTTACAAATATGCAGGCAGAGAAACAGGCCAAGCGGCGCTGAATAGGAATAGAATACAAATTGC-TTTTTTATCTCTCCCAGGGCCAGGGCCAGAGAAAATGTGTTTGCGATTGTTGCTCCTCCGCCTGTGAAGGATAAAGCCTCAGCACTGGGTTAGGGCTGGCTGTTAGCATTCACCCTAGCCTCTCTCCT
'uce-1106_Oncorhynchus_mykiss20_73'      CCTCGGCCCTGTAGCCTGCTGCATTTGTGTAGGGAAGATTAAGCTTCTCTGACGAAGCTGTGTTTACAAATATGCAGGCAGAGAAACAGGCCAAGCGGCGCTGAATAGGAATAGAATACAAATTGCTTTTTTTATCTCTCCCAGGGCCAGGGCAAGAGAAAATGTGTTTGCGATTGTTGCTCCTCCGCCTGTGAAGGATAAAGCCTCAGCACTGGGTTTGGGCTCGCTGTTAGCATTCA????????????????
'uce-1106_Oncorhynchus_tshawytscha16_73' CCGCCCCCCTGTAGCCTGCTGCGTTTGTGTAGCAAAGATTAAGCTGCTCTGACGAAGCTGTGTTTACAAATATGCAGGCAGAGAAACAGGCCAAGCGGTGCTGAATAGGAATAGAATACAAATTGC-TTTTTTATCTCTCCCAGGGCCAGGGCAAGAGAAAATGTGTTTGCGATTGTTGCTCCTCCGCCTGTGAAGGATAAAGCCTCAGCACTGGGTTTGGGCTCGCTGTTAGCATTCATCCTAGCCTCTCTTCT
'uce-1106_Salvelinus_alpinus9_75'        CCGCCCCCCTGTAGCCTGCTGCGTTTGTGTAGCAAAGATTAAGCTGCTCTGACGAAGCTGTGTTTACAAATATGCAGGCAGAGAAACAGGCCAAGCGGTGCTGAATAGGAATAGAATACAAATTGCTTTTTTTATCTCTCCCAGGGCCAGGGCAAGAGAAAATGTGTTTGCGATTGTTGCTCCTCCGCCTGTGAAGGATAAAGCCTGGGCACTTGCTTTAGACTCGCTGTTAGCATTCATCCTAGCCT???????
'uce-1106_Stenodus_leucichthys51_57'     CCTCGGCCCTGTAGCCTGCTGCGTTTGTGTAGGTTAGATTAAGCTTCTCTGACGAAGCTGTGTTTACAAATATGCAGGCAGAGAAACAGGCCAAGCGGCGCTGAATAGGAATAGAATACAAATTGC-TTTTTTATCTCTCCCAGGGCCAGGGCGAGAGAAAATGTGTTTGCGATTGTTGCTCCTCCGCCTGTGAAGGATAAAGCCTCAGCACTGTGTTTGGGCTCGCTGTTAGCATTCATCCTAGCCTCTCTTCT
'uce-1106_Thymallus_arcticus57_59'       ??????????????????????????????AGGGAAGATTAAGCTGCTCTGACGAAGCTGTGTTTACAAATATGCAGGCAGAGAAACAGGCCAAGCGGTGCTGAATAGGAATAGAATACAAATTGC-TTTTTTATCTCTCCCAGGGCCAGGGCAAGAGAAAATGTGTTTGCGATTGTTGCTCTTCCGCCTGTGAAGGATAAAGCTTCAGCACTGGGTTTGGAATCGTTGTTAGCATTCATCCTAGCCTCTCTCCT
'uce-1106_umbra_limi'                    ???CCCCCCCGTAACCTGGTGCGTTTGTATAGGGAAGATTAAGCTGCTCCGACGAAGCTGTGTTTACAAATATGCAGGCAGAGAAACAGGCCAAGCGCCTCTGAATAGGAATAGAATACAAATTGCTTTTTTTATCTCTCCCAGGGCC------AGAGAAAATGTGTTTGCGATTGTTGCTCCTCTGCCTGTGAAGGATAAAGCCTGGGCTCTGGGTTTGGGCTTGCTGTTAGCATTCAGCCTAGCCTCTCTGCT
;
end;
