# Supplementary material for: Addressing incomplete lineage sorting and paralogy in the inference of uncertain salmonid phylogenetic relationships
Source: PeerJ. 2020 Jul 3;8:e9389. doi: 10.7717/peerj.9389 (PMC7337038; doi:10.7717/peerj.9389)
Supplement: Supplemental Information 1 — Assembled contigs matching UCE loci, alignments, raw code and tree files. [file peerj-08-9389-s001.zip › Data Supplement/sequence data/mafft-nexus/uce-1108.nexus]

#NEXUS
begin data;
	dimensions ntax=7 nchar=230;
	format datatype=dna missing=? gap=-;
matrix
'uce-1108_Coregonus_sardinella41_71'     ?????????????????????CCCCTTGTC-TCCCTCCCCAGTCTCCTTGCCTTGAGGATGGCCTGACTTACTCTGATAGGACGTACGGATCCTTTTCTTTGAATCTGAATAAAAGTGAGACAGGCCACGCATGCAAAAGTCTGCAGGCAGGCCCACATGCCCACACCAGCAGCCACAGTCACCAAAAGGGTGG---GAGGAGGAGGGAGAGAGAGAAGAACAC-AAAGG
'uce-1108_Esox_lucius3_61'               CTTGGTCCCTCTTTCCCTCGCACCCCTGTCAACCCGCCCCGGTCTCCTCGCCTCGAGGGAGGCGCGACTTACTCTGATAGGACGTACGGATCCTTTTCTTTGAATCTGAATAAAAGTGAGACAGGCCGCGCATGCAAAAGTCTGCAGGCAGGCCATCATGCCCACACCAGCAGCCA----CACCAAATGGGAGG---TGGGGGGAGAGAGAGAGAGAAGAACAC-AAAGG
'uce-1108_Oncorhynchus_tshawytscha16_73' CTTGGTCCCTTCTTCCCTTGTCCCCTTGTC-TCCCTCCCCAGTCTCCTTGCCTTGAGGATGGCCTGACTTACTCTGATAGGACGTACGGATCCTTTTCTTTGAATCTGAATAAAAGTGAGACAGGCCACGCATGCAAAAGTCTGCAGGCAGGCCCACATGCCCACACCAGCAGCCACAGTCACCAAAAGAGAGGGACGAGGAGGAGGGAGAGAGAGAAGAACAC-AAAGG
'uce-1108_Salmo_salar13_75'              CTTGGTCCCTTCTTCCCTTGTCCCCTTGTC-TCCCTCCCCAGTCTCCTTGCCTTGAGGATGGCCTGACTTACTCTGATAGGACGTACGGATCCTTTTCTTTGAATCTGAATAAAAGTGAGACAGGCCACGCATGCAAAAGTCTGCAGGCAGGCCCACATGCCCACACCAGCAGCCACAGTCACCAAAAGGGAGGGATGAGGAGGAGGGAGAGAGAGAAGAACACAAAAGG
'uce-1108_Thymallus_grubii10_77'         CTTGGTCCCTTCTTCCCTTGTCCCCTTGTC-TCCCTCCCCAGTCTCCTTGCCTTGAGGATGGCCTGACTTACTCTGATAGGACGTACGGATCCTTTTCTTTGAATCTGAATAAAAGTGAGACAGACCACGCATGCAAAAGTCTGCAGGCAGGCCCACATGCCCACACCAGCAGCCACAGTCACCGAA???????????????????????????????????????????
'uce-1108_salvelinus_fontinalis'         CTTGGTCCCTTCTTCCCTTGTCCCCTTGTT-TCCCTCCCCGGTCTCCTTGCCTTGAGGATGGCCTGACTTACTCTGATAGGACGTACGGATCCTTTTCTTTGAATCGGAATAAAAGTGAGACAGGCCGCGCATGCAAAAGTCTGCAGGCAGGCCCACATGCCCACACCAGCAGCCACAGTCACCAAAAGGGAGGGATGAGGAGGAGGGAGAGAGAGAAGAACAC-AAAGG
'uce-1108_umbra_limi'                    ??????????????????????????????????????????????????????????????CCTGACTTACTCTGATAGGACGTACGGATCCTTTTCTTTGAATCTGAATAAAAGTGAGACAGGCCACGCATGCAAAAGTCTGCAGGCAGGCCCGCATGCCCACACCAGCAGCCACAGT--CCAAAACG????????????????????????????????????????
;
end;
