# Supplementary material for: Addressing incomplete lineage sorting and paralogy in the inference of uncertain salmonid phylogenetic relationships
Source: PeerJ. 2020 Jul 3;8:e9389. doi: 10.7717/peerj.9389 (PMC7337038; doi:10.7717/peerj.9389)
Supplement: Supplemental Information 1 — Assembled contigs matching UCE loci, alignments, raw code and tree files. [file peerj-08-9389-s001.zip › Data Supplement/sequence data/mafft-nexus/uce-111.nexus]

#NEXUS
begin data;
	dimensions ntax=8 nchar=227;
	format datatype=dna missing=? gap=-;
matrix
'uce-111_Coregonus_laurettae55_57'      ????????????????????????????????????????????????CTCTAACTCCCTCCACACACGGCTGCCCTTCACTTTGTATTACTTTATGTTAATAGAGAAATATTACATACAACATCATTTGTCTTTGTTACCACGCCACCCAGGAACTCATTTAAATGCATGTGTTTACCTCGGCAGACAGGTGAAGACAGGGGGAAGGGAGGGTGTGTGTGTGTGTG
'uce-111_Esox_lucius3_61'               ????????????????????TCAGATACGGGACATTAGC---------CTCTAACTCCCTCCACACACGGCCACCATTCACTCTGTATTACTTTATGTTAATAGAGAAATATTACACACAACATCATTTGTCTTTGTTACTATGCCACCCAGGACCTCATTTAAATGCATGTGTTTACCTCGGCAGACAGGTGAAGACAGGAAGAAAGGAGGGTGTGTGTACGTGTG
'uce-111_Oncorhynchus_tshawytscha16_73' CAGCCCTGACATTGTCCACATCTGATACGGGACATTAACCTCGAACTCCTCTAACTCCCTCCACACACGGCTGCCCTTCACTTTGTATTACTTTATGTTAATAGAGAAATATTACATACAACATCATTTGTCTTTGTTACCACGCCACCCAGGACCTCATTTAAATGCATGTGTTTACCTCGGCAGACAGGTGAAGACAGGGGGAAGGGAGAGTGTGTGTATGTGTG
'uce-111_Prosopium_cylindraceum53_59'   CAGCCCTGACATTGTCCACCTCTGATACGGGACATTAGCCTCTAACTCCTCTAACTCCCTCTACACACGGCTGCCCCTCACTTTGTATTACTTTATGTTAATAGAGAAATATGACATACAACATCATTTGTCTTTGTTACCACGCCACCCAGGGCCTCATTTAAATGCATGTGTTTACCTCGGCAGACAGGTGAAGACAGGGGGGAAGGG?????????????????
'uce-111_Salmo_salar13_75'              CAGCCCTGACATTGTCCACATCTGATACGGGACATTAACCTCGAACTCCTCTAACTCCCTCCACACACGGCTGCCCTTCACTTTGTATTACTTTATGTTAATAGAGAAATATTACATACAACATCATTTGTCTTTGTTACCACGCCACCCAGGACCTCATTTAAATGCATGTGTTTACCTCGGCAGACAGGT???????????????????????????????????
'uce-111_Salvelinus_alpinus9_75'        CAGCCCTGACATTGTCCACATCTGATACGGGACATTAACCTCGAACTCCTCTAACTCCCTCCACACACGGCTGCCCTTCACTTTGTATTACTTTATGTTAATAGAGAAATATTACATACAACATCATTTGTCTTTGTTACCACGCCACCCAGGACCTCATTTAAATGCATGTGTTTACCTCGGCAGACAGGTTAAGACAGGGGGAAGGGAGAGTGTGTGTATGTGTG
'uce-111_Thymallus_grubii10_77'         CTGCCCTGACATTGTCCACATCTGATACGGGACATTAACCTCTAACTCCTCCAACTCCCTCCACACACGGCTCCCCTTCACTTTGTATTACTTTATGTTAATAGAGAAATATTACATACAACATCATTTGTCTTTGTTACCACGCCACCCAGAACCTCATTTAAATGCATGTGTTTACCTCGGCAGACAGGTGAAGACAGGGGGAAGGGAGGGTGTGTGTGTATCTG
'uce-111_umbra_limi'                    CAGCCCTGACATTGTCCACATCTGATACGGGACATTAGC---------CTCTAACTCCCTCCACACACGGCCGCCCTTCACTTTGTATTACTTTATGTTAATAGAGAAATATTACATACAACATCATTTGTCTTTGTTACCATGCCACCCAGGACCTCATTTAAATGCATGTGTTTACCTCGGGAGACAGGTGAAGACAGAGAGGA?????????????????????
;
end;
