# Supplementary material for: Addressing incomplete lineage sorting and paralogy in the inference of uncertain salmonid phylogenetic relationships
Source: PeerJ. 2020 Jul 3;8:e9389. doi: 10.7717/peerj.9389 (PMC7337038; doi:10.7717/peerj.9389)
Supplement: Supplemental Information 1 — Assembled contigs matching UCE loci, alignments, raw code and tree files. [file peerj-08-9389-s001.zip › Data Supplement/sequence data/mafft-nexus/uce-1110.nexus]

#NEXUS
begin data;
	dimensions ntax=4 nchar=249;
	format datatype=dna missing=? gap=-;
matrix
'uce-1110_Esox_lucius3_61'             GTATGGCTCCAGTGACTGGTGGGTTTGCTCC--GTCTTCAGCTCCGCCACTC--------GTCTCCTTAATGTCATTTAGCTGCAGGGTGGCGTCCGCCTCGCTCAGCCATTAA-TCCCTTTTCAAATGCCATAACATTTCCCGAAAAAGCTCCTCCTTCTTAAAGCAGATAATTACAATGTCTGTTTAAAGTT???????????????????????????????????????????????????????
'uce-1110_Prosopium_cylindraceum53_59' ????????????????????????????????????????????????????????CCCTATCTCTTTGATGTCATTTAGCTGCAGGGTGGCGGGCGCTTCGCTCAGCCATTAATTCCCTTTCCAAATGCCATAACATTTCCC-AAAAAGCCCCTGCTTCTTAAAGCCGATAATTAGAATGTCTATTTAAAGTTCAACACTCCCTCGCCATTATCAATTAAAATACGTTTAAAGGCGATCGGTAGTACT
'uce-1110_Stenodus_leucichthys51_57'   GCCTGGCTCCAGTGACTAGTGGGTCTGCTCCCCGCTTTCAGCTCCACCACTCATCTCCCTATCTCTTTAATGTCATTTAGCTGCAGGGTGGCGGGCGCCTCGCTCAGCCATTAA-TCCCTTTCCAAATGCCATAACATTTCCC-CAAAAACCCTTGCTTCTTAAAACCGATAATTAGAATGTCTATTTAAAGTTCAACACTCCCTGGCCGTTATCAATTAAAATACGTTTAAAGGCGATCGGTAGCAAT
'uce-1110_umbra_limi'                  GGCTGGCTCCAGTGACTGGTGGCTTTGCTCCTTGACTTCAGCTCCACCACTCATCTCTCCATCTCTTTAATGTCATTTAGCTGCAGGGTGGCGTCCGCCTCGCTCAGCCATTAA-TCCTTTTTCAAATGCCATAACATTTCCC-AAAAAGCCCCTCCTTCTTAAAGCAGATAATTACAATGTCTGTTTAAAGTTCAACACCTCCTCGCCGTTATCAATTAAAAGACATTTAAAGGCGATCGGTAGCAAT
;
end;
