# Supplementary material for: Addressing incomplete lineage sorting and paralogy in the inference of uncertain salmonid phylogenetic relationships
Source: PeerJ. 2020 Jul 3;8:e9389. doi: 10.7717/peerj.9389 (PMC7337038; doi:10.7717/peerj.9389)
Supplement: Supplemental Information 1 — Assembled contigs matching UCE loci, alignments, raw code and tree files. [file peerj-08-9389-s001.zip › Data Supplement/sequence data/mafft-nexus/uce-1113.nexus]

#NEXUS
begin data;
	dimensions ntax=16 nchar=662;
	format datatype=dna missing=? gap=-;
matrix
'uce-1113_Brachymystax_lenok32_79'       GTTCTATATTCTCACCTCCAGCGACGAGCCGGGTTTCTTTTTCAGCTCCTCACATTTCCTGAACTTGCAGATCTGGTGGCCCGTCTTACGGTTCCGACAACTGCTGCACACACCGCAGTTGATTAGCCGCCGGCAGGGCGCGCACACCCCGCACCGCTTCCTTTTCTTCTTCGCCGGGTTCCCGCCGGACGCTGAGGAATTATTCTGTGGGCAGTCTGCCAGATTGGCAATTTGAAACGCACTGTCTGTAACGGCTGCCGAGGCTGCGGGGGAGTGAAGGGCTGTCATGACGATGACCCCGGGAGGTAATGAGATGCCCCCTAAAGCCGGAATGGCGGAAAAAGTTCCGACACGTTCCTGGAGATTCATTATCTCTGCTTCGCCGGCGCCGCATTTCAGCTTGTTCATGCATTCTCCCG-----------------------------------------------------------CTAAAGGTCTGCAGTGTTCGGGGGATAAGGTAGAGAGGAAATTATTATTTGCCATTTGCTGTAGCGTTTCTGGCGGCACGCCATGCTTCCCCGGCCTCTGGGAGTCATTCCTGTGCATGCTGGTCCTATTAGGGTTTATTGTCGCC??????????????????????????????????????
'uce-1113_Coregonus_laurettae55_57'      ????????????????????????????????????CTTTTTCAGCTCCTCACATTTCCTGAACTTGCAGATCTGGTGGCCCGTCTTACGGTTCCGACAACTGCTGCACACGCCGCAGTTGATTAGCCGCCTGCAGGGCGCGCACACCCCACACCGTTTCCTTTTCTTCTTCGCAGGGTTCCCGCCGGATGCCGAGGAATTATTCTGTGGGCAGTCTGCCAGATTGGCAATTTGAAACGCACTGTCTGTAACGGCTGCCGAGGCTGCGGGGGAGTGAAGGGCTGTCATGACGATGACCCCGGGAGGTAATGAGATGCCCCCTAAAGCTGGAATGGCGGAAAAAGTTCCGACACGTTCCTGGAGATTCATTATCTCTGCTTCGCCGGCGCCGCATTTCAGCTTGTTCATGCATTCTCCTG-----------------------------------------------------------CTAAAGGTCTGCAGTGTTCGGGGGATAAGCTAGAGAGGAAATTATTATTTGCCATTTGCTGTAGCGTTTCTGGCGGCGCGCCATGCTTCCCCGGCCTCTGGGAGTCATTCCTGTGCATGCTGGTCCTATTAGGGTTTATTGTCGCCGATTTCCTCCCCCAGAGCATGGCGTTATCG????????
'uce-1113_Coregonus_pidschian36_73'      ????????????????????????????????????????????????????????????????????AGATCTGGTGGCCCGTCTTACGGTTCCGACAACTGCTGCACACGCCGCAGTTGATTAGCCGCCTGCAGGGCGCGCACACCCCACACCGTTTCCTTTTCTTCTTCGCAGGGTTCCCGCCGGATGCCGAGGAATTATTCTGTGGGCAGTCTGCCAGATTGGCAATTTGAAACGCACTGTCTGTAACGGCTGCCGAGGCTGCGGGGGAGTGAAGGGCTGTCATGACGATGACCCCGGGAGGTAATGAGATGCCCCCTAAAGCTGGAATGGCGGAAAAAGTTCCGACACGTTCCTGGAGATTCATTATCTCTGCATCGCCGGCGCCGCATTTCAGCTTGTTCATGCATTCTCCTG-----------------------------------------------------------CTAAAGGTCTGCAGTGTTCAGGGGATAAGCTAGAGAGGAAATTATTATTTGCCATTTGCTGTAGCGTTTCTGGCGGCGCGCCATGCTTCCCCGGCCTCTGGGAGTCATTCCTGTGCATGCTGGTCCTATTAGGGTTTATTGTGGCCGATTTCCGCCCCCAGAGCATGGCGTTATCGCAGTTCCA
'uce-1113_Coregonus_sardinella41_71'     GTTCTATTTTCTCACCTCCAGCGACGAGCCGGGTTTCTTTTTCAGCTCCTCACATTTCCTGAACTTGCAGATCTGGTGGCCCGTCTTACGGTTCCGACAACTGCTGCACACGCCGCAGTTGATTAGCCGCCTGCAGGGCGCGCACACCCCACACCGTTTCCTTTTCTTCTTCGCAGGGTTCCCGCCGGATGCCGAGGAATTATTCTGTGGGCAGTCTGCCAGATTGGCAATTTGAAACGCACTGTCTGTAACGGCTGCCGAGGCTGCGGGGGAGTGAAGGGCTGTCATGACGATGACCCCGGGAGGTAATGAGATGCCCCCTAAAGCTGGAATGG???????????????????????????????????????????????????????????????????????????????????????????????????????????????????????????????????????????????????????????????????????????????????????????????????????????????????????????????????????????????????????????????????????????????????????????????????????????????????????????????????????
'uce-1113_Esox_lucius3_61'               GTTATATTTGCTCACCTCCAGCGACGAGCCGGGCTTCTTTTTGAGCTCCTCGCATTTCCTGAACTTGCAGATCTGGTGGCCCGTCTTGCGGTTCCGACAACTGCTGCACACGCCGCAGTTGATTAGCCTCCTGCAGGGTGCACACACCCCGCACCGTTTCCTCTTCTTCTTCGCCGGGTTCCCGCCGGACGCCGAAGAATTATTCTGCGGGCAGTCTGCCAGATTGGCAATTTGAAACGCACTGTCTGTAACGGCTGCCGAAGCTGCGGGGGAGTGAAGGGCTGTCATGACGATGACCCCGGGAGGTAATGAGATGCCCCCTAAAGCCGGAATGGCGGAAAAAGTTCCGACGCGTTCCTGGAGATTCATTATCTCCGCTTCGCCGGCGCCGCATTTCAGCTTGTTCATGCATTCTCCCG-----------------------------------------------------------CTAAAGGTCTGCAGTGTTCAGGGGATAAGGTAGAGAGGAAATTATTATTTGCCATTTGCTGTAGAGTCTCTGGCGGCGCGCCAGGCTTCCCCGGCCTCTGGGAGTCATTCCTGTGCATGCTGGTCCTATTAGGGTTTATTGCCGCTGATTTCCTCCCCCAGAGCATGGCGTTATCACAGTTCCA
'uce-1113_Hucho_taimen31_75'             ?????????????????????????????????????????????????????????????????????????????????????????????????????????????????????????????????????????????????????????????????????????????????????????????????GAGGAATTATTCTGTGGGCAGTCTGCCAGATTGGCAATTTGAAACGCACTGTCTGTAACGGCTGCCGAGGCTGCGGGGGAGTGAAGGGCTGTCATGACGATGACCCCGGGAGGTAATGAGATGCCCCCTAAAGCCGGAATGGCGGAAAAAGTTCCGACACGTTCCTGGAGATTCATTATCTCTGCTTCGCCGGCGCCGCATTTCAGCTTGTTCATGCATTCTCC?????????????????????????????????????????????????????????????????????????????????????????????????????????????????????????????????????????????????????????????????????????????????????????????????????????????????????????????????????????????????????
'uce-1113_Oncorhynchus_mykiss20_73'      GTTCTATTTTCTCACCTCCAGCGACGAGCCGGGTTTCTTTTTCAGCTCCTCACATTTCCTGAACTTGCAGATCTGGTGGCCCGTCTTACGGTTCCGACAACTGCTGCACACGCCGCAGTTGATTAGCCGCCGGCAGGGCGCACACACCCCGCACCGCTTCCTTTTCTTCTTCGCCGGGTTCCCGCCGGACGCCGAGGAATTATTCTGTGGGCAGTCTGCCAGATTGGCAATTTGAAACGCACTGTCTGTAACGGCTGCCGAGGCTGCGGGGGAGTGAAGGGCTGTCATGACGATGACCCCGGGAGGTAATGAGATGCCCCCTAAAGCCGGAATGGCGGAAAAAGTTCCGACACGTTCCTGGAGATTCATTATCTCTGCTTCGCCGGCGCCGCATTTCAGCTTGTTCATGCATTCTCCCG-----------------------------------------------------------CTAAAGGTCTGCAGTGTTCGGGGGATAAGGTAGAGAGGAAATTATTATTTGCCATTTGCTGTAGCGTTTCTGGCGGCACGCCATGCTTCCCCGGCCTCTGGGAGTCATTCCTGTGCATGCTGGTCCTATTAGGGTTTATTGTCGCCGATTTCCTCCCCCAGAGCATGGCGTTATCGCAGTTCCA
'uce-1113_Oncorhynchus_tshawytscha16_73' ???????????????????????????????????????????????????????????????????????????GTGGCCCGTCTTACGGTTCCGACAACTGCTGCACACGCCGCAGTTGATTAGCCGCCGGCAGGGCGCGCACACCCCGCACCGCTTCCTTTTCTTCTTCGCTGGGTTCCCGCCGGACGCAGAGGAATTATTCTGTGGGCAGTCTGCCAGATTGGCAATTTGAAACGCACTGTCTGTAACGGCTGCCGAGGCTGCGGGGGAGTGAAGGGCTGTCATGACGATGACCCCGGGAGGTAATGAGATGCCCCCTAAAGCCGGAATGGCGGAAAAAGTTCCGACACGTTCCTGGAGATTCATTATCTCTGCTTCGCCGGCGCCGCATTTCAGCTTGTTCATGCATTCTCCCG-----------------------------------------------------------CTAAAGGTCTGCAGTGTTCGGGGGATAAGGTAGAGAGGAAATTATTATTTGCCATTTGCTGTAGCGTTTCTGGCGGCACGCCATGCTTCCCCGGCCTCTGGGAGTCATTCCTGTGCATGCTGGTCCTATTAGGGTTTATTGTGGCCGATTTCCTCCCCCAGAGCATGGCGTTATCGCAGTTCCA
'uce-1113_Parahucho_perryi15_73'         GTTCTATTTTCTCACCTCCAGCGACGAGCCGGGTTTCTTTTTCAGCTCCTCACATTTCCTGAACTTGCAGATCTGGTGGCCCGTCTTACGGTTCCGACAACTGCTGCACACGCCGCAGTTGATTAGCCGCCGGCAGGGCGCGCACACCCCGCACCGCTTCCTTTTCTTCTTTGCCGGGTTCCCGCCGGACGCCGAGGAATTATTCTGTGGGCAGTCTGCCAGATTGGCAATTTGAAACGCACTGTCTGTAACGGCTGCCGAGGCTGCGGGGGAGTGAAGGGCTGTCATGACGATGACCCCGGGAGGTAATGAGATGCCCCCTAAAGCCGGAATGGCGGAAAAAGTTCCGACACGTTCCTGGAGATTCATTATCTCTGCTTCGCCGGCGCCGCATTTCAGCTTGTTCATGCATTCTCCTG-----------------------------------------------------------CTAAAGGTCTGCAGTGTTCGGGGGATAAGGAAGAGAGGAAATTATTATTTGCCATTTGCTGTAGCGTTTCTGGCGGCACGCCATGCTTCCCCGGCCTCTGGGAGTCATTCCTGTGCATGCTGGTCCTATTAGGGTTTATTGTCGCCGATTTCCTCCCCCAGAGCATGGCGTTATCGCAGTTCCA
'uce-1113_Prosopium_cylindraceum53_59'   GTTCTATTTCCTCACCTCCAGCGACGAGCCGGGTTTCTTTTTCAGCTCCTCACATTTCCTGAACTTGCAGATCTGGTGGCCCGTCTTACGGTTCCGACAACTGCTGCACACGCCGCAGTTGATTAGCCGCCTGCAGGGCGCACACACCCCGCACCGTTTCCTTTTCTTCTTCGCAGGGTTCCCGCCGGATGCCGAGGAATTATTCTGTGGGCAGTCTGCCAGATTGGCAATTTGAAACGCACTGTCTGTAACGGCTGCCGAGGCTGCGGGGGAGTGAAGGGCTGTCATGACGATGACCCCGGGAGGTAATGAGATGCCCCCTAAAGCCGGAATGGCGGAAAAAGTTCCGACACGTTCCTGGAGATTCATTATCTCTGCTTCGCCGGCGCCGCATTTCAGCTTGTTCATGCATTCTCCCGCTAAAGGTCTGCAGTGTTCGGGGGATAAGCTAGAGAGGAAATTATTATTTGCCATTTGACTAAAGGTCTGCAGTGTTCGGGGGATAAGCTAGAGAGGAAATTATTATTTGCCATTTGCTGTAGCGTTTCTGGCGGCGCGCCATGCTTCCCCGGCCTCTGGGAGTCATTCCTGTGCATGCTGGTCCTATTAGGGTTTATTGTCGCCGATTTCCTCCCCCAGAGCATGGCGTTATCGCAGTTCCA
'uce-1113_Salmo_salar13_75'              GTTCTATTTTCTCACCTCCAGCGACGAGCCGGGTTTCTTTTTCAGCTCCTCACATTTCCTGAACTTGCAGATCTGGTGGCCCGTCTTACGGTTCCGACAACTGCTGCACACGCCGCAGTTGATTAGCCGCCGGCAGGGCGCGCACACCCCGCACCGCTTCCTTTTCTTCTTCGCCGGGTTCCCGCCGGACGCTGAGGAATTATTCTGTGGGCAGTCTGCCAGATTGGCAATTTGAAACGCACTGTCTGTAACGGCTGCCGAGGCTGCGGGGGAGTGAAGGGCTGTCATGACGATGACCCCGGGAGGTAATGAGATGCCCCCTAAAGCCGGAATGGCGGAAAAAGTTCCGACACGTTCCTGGAGATTCATTATCTCTGCTTCGCCGGCGCCGCATTTCAGCTTGTTCATGCATTCTCCCG-----------------------------------------------------------CTAAAGGTCTGCAGTGTTCGGGGGATAAGGTAGAGAGGAAATTATTATTTGCCATTTGCTGTAGCGTTTCTGGCGGCACGCCATGCTTCCCCGGCCTCTGGGAGTCATTCCTGTGCATGCTGGTCCTATTAGGGTTTATTGTCGCCGATTTCCTCCCCCAGAGCATGGCGTTATCGCAGTTCCA
'uce-1113_Salvelinus_alpinus9_75'        GTTCTATTTTCTCACCTCCAGCGACGAGCCGGGTTTCTTTTTCAGCTCCTCACATTTCCTGAACTTGCAGATCTGGTGGCCCGTTTTACGGTTCCGACAACTGCTGCACACGCCGCAGTTGATTAGCCGCCGGCAGGGCGCACACACCCCACACCGCTTCCTTTTCTTCTTCGCCGGGTTCCCGCCGGACGCCGAGGAATTATTCTGTGGGCAGTCTGCCAGATTGGCAATTTGAAACGCACTGTCTGTAACGGCTGCCGAGGCTGCGGGGGAGTGAAGGGCTGTCATGACGATGACCCCGGGAGGTAATGAGATGCCCCCTAAAGCCGGAATGGCGGAAAAAGTTCCGACACGTTCCTGGAGATTCATTATCTCTGCTTCGCTGGCGCCGCATTTCAGCTTGTTCATGCATTCTCCCG-----------------------------------------------------------CTAAAGGTCTGCAGTGTTCGGGGGATAAGGTAGAGAGGAAATTATTATTTGCCATTTGCTGTAGCGTTTCTGGCGGCACGCCATGCTTCCCCGGCCTCTGGGAGTCATTCCTGTGCATGCTGGTCCTATTAGGGTTTATTGTCGCCGATTTCCTCCCCCAGAGCATGGCGTTATCGCAGTTCCA
'uce-1113_Stenodus_leucichthys51_57'     ??????TTTTCTCACCTCCAGCGACGAGCCGGGTTTCTTTTTCAGCTCCTCACATTTCCTGAACTTGCAGATCTGGTGGCCCGTCTTACGGTTCCGACAACTGCTGCACACACCGCAGTTGATTAGCCGCCTGCAGGGCGCGCACACCCCACACCGTTTCCTTTTCTTCTTCGCAGGGTTCCCGCCGGATGCCGAGGAATTATTCTGTGGGCAGTCTGCCAGATTGGCAATTTGAAACGCACTGTCTGTAACGGCTGCCGAGGCTGCGGGGGAGTGAAGGGCTGTCATGACGATGACCCCGGGAGGTAATGAGATGCCCCCTAAAGCTGGAATGGCGGAAAAAGTTCCGACACGTTCCTGGAGATTCATTATCTCTGCTTCGCCGGCGCCGCATTTCAGCTTGTTCATGCATTCTCCTG-----------------------------------------------------------CTAGAGGTCTGCAGTGTTCGGGGGATAAGCTAGAGAGGAAATTATTATTTGCCATTTGCTGTAGCGTTTCTGGCGGCGCGCCATGCTTCCCCGGCCTCTGGGAGTCATTCCTGTGCATGCTGGTCCTATTAGGGTTTATTGTCGCCGATTTCCGCCCCCAGAGCATGGCGTTATCGCAG?????
'uce-1113_Thymallus_arcticus57_59'       GCTCTATTTTCTCACCTCCAGCGACGATCCGGGTTTCTTTTTCAGCTCCTCACATTTCCTGAACTTGCAGATCTGGTGGCCCGTCTTACGGTTCCGACAACTGCTGCACACACCGCAGTTGATTAGCCGCCTGCAGGGCGCGCACACCCCACACCGCTTCCTTTTCTTCTTCGCAGGGTTCCCGCCGGACGCAGAGGAATTATTCTGTGGGCAGTCCGCCAGATTGGCAATTTGAAACGCACTGTCTGTAACGGCTGCCGAGGCTGCGGGGGAGTGAAGGGCTGTCATGACGATGACCCCGGGAGGTAATGAGATGCCCCCTAAAGCCGGAATGGCGGAAAAAGTTCCGACACGATCCTGGAGATTCAT?????????????????????????????????????????????????????????????????????????????????????????????????????????????????????????????????????????????????????????????????????????????????????????????????????????????????????????????????????????????????????????????????????????????????????????????????????
'uce-1113_Thymallus_grubii10_77'         GCTCTATTTTCTCACCTCCAGCGACGATCCGGGTTTCTTTTTCAGCTCCTCACATTTCCTGAACTTGCAGATCTGGTGGCCCGTCTTACGGTTCCGACAACTGCTGCACACACCGCAGTTGATTAGCCGCCTGCAGGGCGCGCACACCCCACACCGCTTCCTTTTCTTCTTCGCAGGGTTCCCGCCGGACGCCGAGGAATTATTCTGTGGGCAGTCCGCCAGATTGGCAATTTGAAACGCACTGTCTGTAACGGCTGCCGAGGCTGCGGGGGAGTGAAGGGCTGTCATGACGATGACCCCGGGAGGTAATGAGATGCCCCCTAAAGCCGGAATGGCGGAAAAAGTTCCGACACGTTCCTGGAGATTCATTATCTCTGCTTCGCCGGCGCCGCATTTCAGCTTGTTCATGCATTCTCCTG-----------------------------------------------------------CTAAAGGTCTGCAGTGTTCAGGGGATAAGGTAGAGAGGAAATTATTATTTGCCATTTGCTGTAGCGTTTCTGGCGGCGCGCCATGCTTCCCCGGCCTCTGGGAGTCATTCCTGTGCATGCTGGTCCTATTAGGGTTTATTGTTGCTGATTTCCTCCCCCAGAGCATGGCGTTATCGCAGTTCCA
'uce-1113_salvelinus_fontinalis'         ????????????????????????????????????????????????????????????????????????????????????????????TCCGACAACTGCTGCACACGCCGCAGTTGATTAGCCGCCGGCAGGGCGCACACACCCCACACCGCTTCCTTTTCTTCTTCGCCGGGTTCCCGCCGGACGCCGAGGAATTATTCTGTGGGCAGTCTGCCAGATTGGCAATTTGAAACGCACTGTCTGTAACGGCTGCCGAGGCTGCGGGGGAGTGAAGGGCTGTCATGACGATGACCCCGGGAGGTAATGAGATGCCCCCTAAAGCCGGAATGGCGGAAAAAGTTCCGACACGTTCCTGGAGATTCATTATCTCTGCTTCGCTGGCGCCGCATTTCAGCTTGTTCATGCATTCTCCCG-----------------------------------------------------------CTAAAGGTCTGCAGTGTTCGGGGGATAAGGTAGAGAGGAAATTATTATTTGCCATTTGCTGTAGCGTTTCTGGCGGCACGCCATGCTTCCCCGGCCTCTGGGAGTCATTCCTGTGCATGCTGGTCCTATTAGGGTTTATTGTCGCCGATTTCCTCCCCCAGAGCATGGCGTTATCGCAGTTCCA
;
end;
