# Supplementary material for: Addressing incomplete lineage sorting and paralogy in the inference of uncertain salmonid phylogenetic relationships
Source: PeerJ. 2020 Jul 3;8:e9389. doi: 10.7717/peerj.9389 (PMC7337038; doi:10.7717/peerj.9389)
Supplement: Supplemental Information 1 — Assembled contigs matching UCE loci, alignments, raw code and tree files. [file peerj-08-9389-s001.zip › Data Supplement/sequence data/mafft-nexus/uce-1119.nexus]

#NEXUS
begin data;
	dimensions ntax=15 nchar=956;
	format datatype=dna missing=? gap=-;
matrix
'uce-1119_Brachymystax_lenok32_79'       AACGCGCTTGTGTATGGGTTGATGCGATTCAGTCAGGCTATCCAGACTAGTTATAACGTGTTTAAATGACTAAATGAGAATCAACGACTGAGTGACTGCTACAATGGACTGTACGATAAAGGTAGGCGATTGAACTGGTTTTAATGTCGCTTGTGAAAACGATACGCAGCCACCCACTGAGTCGTTTAGCACG--------------------------------------------------------------------------------------------------------------------------------------------------------------------TCTCTGTTTGCTGAGTGAGAGAGACAAAGCGGTGATGCGAGGTCCCCACTCTTTCCTTCTTGTACAAAATTTCCTCTTCCTTCCCGTTCGTGGTTGTATGTCGGCTCTTTAATAGCACAAGTAACCACTACATCTTTACACACCGATAAAAACGAAATGGTGTCCAGCACTTGCACGCGTAAAAAGGGGCGCGCAAAACTCGCTATTTTAATTGTTTCGTTTATCAGGTTTTACTAAATGAGAATCAACGACTGAGTGACTGCTACAATGGACTGTACGATAAAGGTAGGCGATTGAACTGGTTTTAATGTAGCTTGTGAAAAAGATACGCAGCCACCCACTGAGTCGGTTAGCACGTCTCTGTTTGCTGAGTGAGAGAGGCAAAGCGGTGATGCGAGGTCCCCACTCTTTCCTTCTTGTACAAAATTTCCTCTTCCTTCCCGTTCGTGGTTGTATGTCGGCTCTTTAATAACACAAGTAACCACTACATC-TTTACGCACCA--TAAAAACGAAATGGTGTCCAGCACTGCACGCGTAAAAA--GGGGAGCGCAAAACTCGCGATTTGAATTGTTTCATTTAATCAAGTTTTATGCAG
'uce-1119_Coregonus_pidschian36_73'      ???????????????????????????????????????????????????????????????????????????????????????????????????????????????????????????????????????????????????????????????????????????????????AGTCGGTTAGCACG--------------------------------------------------------------------------------------------------------------------------------------------------------------------TCTCTGTTTGTTG---------------------------------------------------------------------------------------------------------------------------------------------------------------------------------------------------------------------------------------------------------------------------------------------------------------------------------------------------------------------AGTGAGAGAGGCAAAGCGGTGATGCGAGGTCCCCACTCTTTCCTTCTTGTACAAAATTTCCTCTTCCTTCCCGTTCGTGGTTGTATGTCGGCTCTTTAATAACACAAGTAACCACTACATC-TTTACACTCCGA-TAAAAACGAAATGGTGTCCAGCACTGCACGCGTAAAAA--GGGGCGCGCAAAACTCGCGATTTTAATTGTTTCGTTTAATCAAGTTTTATGCTG
'uce-1119_Coregonus_sardinella41_71'     AATGCGCTTGTGCATGGGTTGATGCGATTCAGTCAGGCTTTCCAGACTAGTTATAACGTGTTTAAATGACTAAATGAGAAACAACGACTGAGTGACTGCTACAATGGACTGTACGATAAAGGTAGGCGATTGAACTGGTTTTATTGTCGCTTGTGAAAACGATACGCAGCCACCCACTGAGTCGGTTAGCACG--------------------------------------------------------------------------------------------------------------------------------------------------------------------TCTCTGTTTGTTG---------------------------------------------------------------------------------------------------------------------------------------------------------------------------------------------------------------------------------------------------------------------------------------------------------------------------------------------------------------------AGTGAGAGAGGCAAAGCGGTGATGCGAGGTCCCCACTCTTTCCTTCTTGTACAAAATTTCCTCTTCCTTCCCGTTCGTGGTTGTATGTCGGCTCTTTAATAACACAAGTAACCACTACATC-TTTACACTCCGA-TAAAAACGAAATGGTGTCCAGCACTGCACGCGTAAAAA--GGGGCGCGCAAAACTCGCGATTTTAATTGTTTCGTTTAATCAAGTTTTATGCTG
'uce-1119_Esox_lucius3_61'               AATGCGCCTGTGCATGGGTTGATGCTATTCAGTAAGGTTATCCATACTAGTTATAACGTGTTTAAATGACTACATAAGAAACAACGACTAAGTGACTGCTACAATGGACTGTACGATAAAGGTAGGCGTTTGATCTCGTTTTAATCTCGCTTGTGAAAACGATACGCAGCCACCCACTGAGTCGGTTAGCAGG--------------------------------------------------------------------------------------------------------------------------------------------------------------------TCTCTGTTTGCTG---------------------------------------------------------------------------------------------------------------------------------------------------------------------------------------------------------------------------------------------------------------------------------------------------------------------------------------------------------------------AGTGAGAGAGTCAAGGCGGTGATGCGAGGTCCCCACTCTTTCCTTCTTGTACAAAATTTCCTCTTCCTTCCCGTTCGTGGTTGTATGTCGGCTCTTTAATAACACAAGTAACCACTACATC-TTTACACTCAGA-TAAAAACTAAATGGTGTCCA-----GAAGGCTTAAAAC--GGGGTGCGCAAAACTCGCGATTTTAA----TTTGTTTCATCAAGATGTAAGCAG
'uce-1119_Hucho_taimen31_75'             AATGCGCTTGTGTATGGGTTGATGCGATTCAGTCAGGCTATCCAGACTAGTTATAACGTGTTTAAATGACTAAATGAGAATCAACGACTGAGTGACTGCTACAATGGACTGTACGATAAAGGTAGGCGATTGAACTGGTTTTAATGTCGCTTGTGAAAACGATACGCAGCCACCCACTGAGTCGTTTAGCACG--------------------------------------------------------------------------------------------------------------------------------------------------------------------TCTCTGTTTGCTG---------------------------------------------------------------------------------------------------------------------------------------------------------------------------------------------------------------------------------------------------------------------------------------------------------------------------------------------------------------------AGTGAGAGAGACAAAGCGGTGATGCGAGGTCCCCACTCTTTCCTTCTTGTACAAAATTTCCTCTTCCTTCCCGTTCGTGGTTGTATGTCGGCTCTTTAATAACACAAGTAACCACTACATC-TTTACGCACCA--TAAAAACGAAATGGTGTCCAGCACTGCACGCGTAAAAA--GGGGAGCGCAAAACTCGCGATTTGAATTGTTTCATTTAATCAAGTTTTATGCAG
'uce-1119_Oncorhynchus_mykiss20_73'      ??????????????????????????????????????????????????????????????????????????????????????????????????????????????GTACGATAAAGGTAGGCGATTGAACTGGTTTTAATGTCGCTTGTGAAAACGATACGCAGCCACCCACTGAGTTGTTTAGCACG---------------------------------------------------------------------------------------------------------------------------------------------------------------------------TCTCTG---------------------------------------------------------------------------------------------------------------------------------------------------------------------------------------------------------------------------------------------------------------------------------------------------------------------------------------------------------------------AGTGAGAGAGGCAAAGCGGTGATGCGAGGTCCCCACTCTTTCCTTCTTGTACAAAATTTCCTCTTCCTTCCCGTTCGTGGTTGTATGTCGGCTCTTTAATAACACAAGTAACCACTACATC-TTTACACACCGATAAAAAACGAAATGGTGTCCAGCACTGCACGCGTAAAAA--GGGGAGCGCAAAACTCGCGATTTTAATTGTTTCATTTAATCAAGTTTTATGCAG
'uce-1119_Oncorhynchus_tshawytscha16_73' AATGCGCTTGTGTATGGGTTGATGCGATTCAGTCAGGCTATCCAGACTAGTTATAACGTGTTTAAATGACTAAATGAGAATCAACGACTGAGTGACTGCTACAATGGACTGTACGATAAAGGTAGGCGATTGAACTGGTTTTTATGTCGCTTGTGAAAACGATACGCAGCCACCCACTGAGTTGTTTAGCACG--------------------------------------------------------------------------------------------------------------------------------------------------------------------TCTCTGTTTGCTG---------------------------------------------------------------------------------------------------------------------------------------------------------------------------------------------------------------------------------------------------------------------------------------------------------------------------------------------------------------------AGTGAGAGAGGCAAAGCGGTGATGCGAGGTCCCCACTCTTTCCTTCTTGTACAAAAGTTCCTCTTCCTTCCCGTTCGTGGTTGTATGTCGGCTCTTTAATAACACAAGTAACCACTACATC-TTTACACACCGATAAAAAACGAAATGGTGTCCAGCACTGCACGCGTAAAAA--GGGGAGCGC?????????????????????????????????????????????
'uce-1119_Parahucho_perryi15_73'         AATGCGCTTGTGTATGGGTTGATGCAATTCAGTCAGGCTATCCAGACTAGTTATAACGTGTTTAAATGACTAAATGAGAATCAACGACTGAGTGACTGCTACAATGGACTGTACGATAAAGGTAGGCGATTGAACTGGTTTTAATGTCGCTTGTGAAAACGATACGCAGCCACCCACTGAGTTGTTTAGCACGTCTCTGTTTGCTGAGTGAGAGAGGCAAAGCGGTGATGCGAGGTCCCCACTCTTTCCTTCTTGTACAAAATTTCCTCTTCCTTCCCGTTCGTGGTTG--------TCTGGTTTTAATGTCGCTTGTGAAAACGATACGCAGCCACCCACTGAGTCGGTTAGCACGTCTCTGTTTGCTG---------------------------------------------------------------------------------------------------------------------------------------------------------------------------------------------------------------------------------------------------------------------------------------------------------------------------------------------------------------------AGTGAGAGAGACAAAGCGGTGATGCGAGGTCCCCACTCTTTCCTTCTTGTACAAAATTTCCTCTTCCTTCCCGTTCGTGGTTGTATGTCGGCTCTTTAATAACACAAGTAACCACTACATC-TTTACACACCGA-TAAAAACGAAATGGTGTCCAGCACTGCACGCGTAAAAA--GGGGCGCGCAAAACTCGCTATTTTAATTGTTTCGTTTAATCAAGTTTAATGCAG
'uce-1119_Prosopium_cylindraceum53_59'   ?????????????????????ATGCGATTCAGTCAGGCTATCCAGACTAGTTATAACGTGTTTAAATGACTAAATGAGAAACAACGACTGAGTGACTGCTACAATGGACAGTACGATAAAGGTAGGCGATTGAACTGGTTTTAATGTCGCTTGTGAAAACGATACGCAGCCACCCACTGAGTCGGTTAGCACG--------------------------------------------------------------------------------------------------------------------------------------------------------------------TCTCTGTTTGTTG---------------------------------------------------------------------------------------------------------------------------------------------------------------------------------------------------------------------------------------------------------------------------------------------------------------------------------------------------------------------AGTGAGAGAGGCAAAGCGGTGATGCGAGGTCCCCACTCTTTCCTTCTTGTACAAAATTTCCTCTTCCTTCCCGTTCGTGGTTGTATGTCGGCTCTTTAATAACACAAGTAACCACTACATC-TTTACACTCCGA-TAAAAACGAAATGGTGTCCAGCACTGCACGCGTAAAAAAGGGGGCACGCAAAACTCGCGATTTTAATTGTTTCGTTTAATCAAGTTTTATG???
'uce-1119_Salmo_salar13_75'              ????????????????????????????????????????????????????????????????????????????????????????????????????????????CTGTACGATAAAGGTAGGCGATTGAACTGGTTTTAATGTCGCTTGTGAAAACGATACGCAGCCACCCACTGAGTTGTTTAGCACG--------------------------------------------------------------------------------------------------------------------------------------------------------------------TCTCTGTTTGCTG---------------------------------------------------------------------------------------------------------------------------------------------------------------------------------------------------------------------------------------------------------------------------------------------------------------------------------------------------------------------AGTGAGAGAGGCAAAGCGGTGATGCGAGGTCCCCACTCTTTCCTTCTTGTACAAAATTTCCTCTTCCTTCCCGTTCGTGGTTGTATGTCGGCTCTTTAATAACACAAGTAACCACTACATC-TTTACACACCGA-TAAAAACGAAATGGTGTCCAGCACTGCACGCGTAAACA--GGGGAGCGCATAACTCGCGATTTGAATTGTTTCATTTAATGAAGT?????????
'uce-1119_Salvelinus_alpinus9_75'        AATGCGCTTGTGTATGGGTTGATGCGATTCAGTCAGGCTATCCAGACTAGTTATAACGTGTTTAAATGACTAAATGAGAATCAACGACTGAGTGACTGCTACAATGGACTGTACGATAAAGGTAGGCGATTGAACTGGTTTTAATGTCGCTTGTGAAAACGATACGCAGCCACCCACTGAGTCGGTTAGCACG----------------------------------------------------------------------------------------------------------------------------------------------------------------------TCTGTTTGCTG---------------------------------------------------------------------------------------------------------------------------------------------------------------------------------------------------------------------------------------------------------------------------------------------------------------------------------------------------------------------AGTGAGAGAGGCAAAGCGGTGATGCGAGGTCCCCACTCTTTCCTTCTTGTACAAAATTTCCTCTTCCTTCCCGTTCGTGGTTGTATGTCGGCTCTTTAATAACACAAGTAACCACTACATC-TTTACACACCGA-TAAAAACGAAATGGTGTCCAGCACTGCACGCGTAAAA---GGGGCGCGCAAAACTCGCTATTTTAATTGTTTCGTTTAATCAAGTTTAATGCAG
'uce-1119_Stenodus_leucichthys51_57'     ????????????????????????????????????????????????????????????????????????????????????????????????????????????????????????????????????????????????????????????????????????????????????????????????????????????????????????????????????????????????????????????????????????????????????????????????????????????????????????????????????????????????????????????????????????CTGTTTGTTG---------------------------------------------------------------------------------------------------------------------------------------------------------------------------------------------------------------------------------------------------------------------------------------------------------------------------------------------------------------------AGTGAGAGAGGCAAAGCGGTGATGCGAGGTCCCCACTCTTTCCTTCTTGTACAAAATTTCCTCTTCCTTCCCGTTCGTGGTTGTATGTCGGCTCTTTAATAACACAAGTAACCACTACATC-TTTACACTCCGA-TAAAAACGAAATGGTGTCCAGCACTGCACGCGTAAAAA--GGGGCGCGCAAAACTCGCGATTTTAATTGTTTCGTTTAAT??????????????
'uce-1119_Thymallus_grubii10_77'         AATGCGCGTGTGTATAGGTTGATGCGATTCAGTCAGGCTATCCAGACTAGTTATAACGTGTTTAAATGAGTAAATGAGAATCATCGATTGAGTGACTGCTACAATGGACTGTACGATAAAGGTAGGCGATTGAACTGGTTTTAATGTCGCTTGTGAAGACGATACGCAGCCACCCACTGAGTCGGTTAGCACGTCTCTGTCTGCTGAGTGAGAGAGGCAAAGCGGTGATGCGAGGTCCCCGCTCTTTCCTTCTTGTACA-------------CTGTACGATAAAGGTAGGCGATTGATCTGATTTTAATGTCGCTTGTGAAAACGATACGCAGCCACCCACTGAGTCGGTTAGCACGTCTCTGTTTGCTG---------------------------------------------------------------------------------------------------------------------------------------------------------------------------------------------------------------------------------------------------------------------------------------------------------------------------------------------------------------------AGTGAGAGAGGCAAAGCGGTGATGCGAGGTCCCCACTCTTTCCTTCTTGCACAAAATTTCCTCTTCCTTCCCGTTCGTGGTTGTATGTCGGCTCTTTAATAACACAAGTAACCACTACATCTTTTACACTCCGA-TAAAAACCAAATGGTGTCCAGCACTGCACGCGTAAAAA--GGGGCGCGCAAAACG------------AGTTTAATTTAATCAAGTTTTATGCAG
'uce-1119_salvelinus_fontinalis'         AATGCGCTTGTGTATGGGTTGATGCGATTCAGTCAGGCTATCCAGACTAGTTATAACGTGTTTAAATGACTAAATGAGAATCAACGACTGAGTGACTGCTACAATGGACAGTACGATAAAGGTAGGCGATTGAACTGGTTTTAATGTCGCTTGTGAAAACGATACGCAGCCACCCACTGAGTCGGTTAGCACG----------------------------------------------------------------------------------------------------------------------------------------------------------------------TCTGTTTGCTG---------------------------------------------------------------------------------------------------------------------------------------------------------------------------------------------------------------------------------------------------------------------------------------------------------------------------------------------------------------------AGTGAGAGAGGCAAAGCGGTGATGCGAGGTCCCCACTCTTTCCTTCTTGTACAAAATTTCCTCTTCCTTCCCGTTCGTGGTTGTATGTCGGCTCTTTAATAACACAAGTAACCACTACATC-TTTACACACCGATTAAAAACGAAATGGTGTCCAGCACTGCACGCGTAAAA---GGGGCGCGCAAAACTCGCTATTTTAATTGTTTCGTTTAATCAAGTTTAATGCAG
'uce-1119_umbra_limi'                    AATGCGCCTGTGCATGGATTGATGCGATTCAGTTAGGTTATACAGAATAGTTATAACGTGTTTAAATGACTACATAAGATACAACGACTAAGTGACTTCTACAATGGACTGTACGATAAAGGTAGGCGTTTGATCTGGTTTTAATCTCGCTAGTGAAAACGATACGCAGCCACCCACTGAGTCGGTTAGCAGG--------------------------------------------------------------------------------------------------------------------------------------------------------------------TCTCTGTTTGCTG---------------------------------------------------------------------------------------------------------------------------------------------------------------------------------------------------------------------------------------------------------------------------------------------------------------------------------------------------------------------AGTGAGAGAGTCAAAGCGGTGATGCGAGGTCCCCACTCTTTCCTTCTTGTACAAAATTTCCTCTTCCTTCCCGTTCGTGGTTGTATGTCGGCTCTTTAATAACACAAGTAACCACTACATC-TTTACACTCAGATAAAAAAGTAAATGCTGTCCA-----GGACGCTTGAAAT--TGGGTGCGCAAAACTCGCGATTTTAA---TT???????????????????????
;
end;
