# Supplementary material for: Addressing incomplete lineage sorting and paralogy in the inference of uncertain salmonid phylogenetic relationships
Source: PeerJ. 2020 Jul 3;8:e9389. doi: 10.7717/peerj.9389 (PMC7337038; doi:10.7717/peerj.9389)
Supplement: Supplemental Information 1 — Assembled contigs matching UCE loci, alignments, raw code and tree files. [file peerj-08-9389-s001.zip › Data Supplement/sequence data/mafft-nexus/uce-113.nexus]

#NEXUS
begin data;
	dimensions ntax=10 nchar=250;
	format datatype=dna missing=? gap=-;
matrix
'uce-113_Brachymystax_lenok32_79'   CATCAGCCCGGTGATTGCCAGGTGTGCATGTTGATCGACTAGGGCCGTTCCTTTTCATCATTAGGC-GGCGCCGCATGGCAAACGGGTGGTGTAAGCCCTTTTTTTCTCCACACGGCAGTATCACAGCTCCGATCTGTCACCCTTCGCTCGCCCTAATGTGCGAAAGCAAGACGTGTTGTGCCTATTAGCACTTCCTGGTAAGGCTGGCACGCTGATCCCCCGTCCCCAGGGAGCCTGGCAATATGGTGC
'uce-113_Coregonus_sardinella41_71' CATCAACGCAGTGATTCCTGGGTGAGCATGTTGTTCGACTAGGGCCATTCCTTCTCATCATTAGGC-GGCACCGCATGGCAAACGGGTGGCGTAGGCCCTTTTTTT--CCATGCGGCAGGTTCACAGCTCCGATCTGTCACCCTTCGCTCGTCCTAATGTGCGAAAGCAAGACGTGTTGCGCCTATTAGCACTTCA??????????????????????????????????????????????????????
'uce-113_Esox_lucius3_61'           CATCAACTCAGTGATTGCCGAGCGGGCGC-------------GGCCAATCCTCCCCATCATTAGACGGGCGCCGCCTGGCAAACTGGTGGCGTAAGCCCTTTATTT--CCACGCGGCTGTATCACAGCTCCGATCTGTCACCCTTCGCTCCCCCTAATGTGCGAAAGCAAGACGTGTTGCGCCTATTAGCACTTCCTGGCAAGGCTGGCACGCTGATCCCCCGTCCCCGGGGAGCCTGGCAATATGGTGC
'uce-113_Oncorhynchus_mykiss20_73'  CATCAGCCCAGTGATTGCCGCGTGGGCATGTTGATCGACTAGGGCCGTTCCTTTTCATCATTAGGC-GGCGCCGCATGGCAAACGGGTGGTGTAGGCCCTTTTTTTC-CCACACGGCAGTATCACAGCTCCGATCTGTCACCCTTCGCTCGCCCTAATGTGCGAAAGCAAGACGTGTTGTGCCTATTAGCACTTCCTGGTAAGGCTGGCACGCTACTG????????????????????????????????
'uce-113_Parahucho_perryi15_73'     CATCAGCCCAGTGATTGCCGGGTGGGCATGTTGATCGACTAGGGCCGTTTCTTTTCATCATTAGGC-GGCGCCGCATGGCAAACGGGTGGTGTAGGCCCTTTTTTTC-CCACACGGCAGTATCACAGCTCCGATCTGTCACCCTTCGCTCGCCCTAATGTGCGAAAGCAAGACGTGTTGTGCCTATTAGCACTTCCTGGTAAGGCTGGCACGCTGATCCCCCGTCCCCAGGGAGCCTGGCAATATGGTGC
'uce-113_Salvelinus_alpinus9_75'    CATCAGCCCGGTGATTTCCGGGCGGGCATGTTGATCGACTAGGGCCGTTCCTTTTCATCATTAGGC-GGCGCCGCATGGCAAACAGGTGGTGTAGGCCCTTTTTTCC-CCACACGGCAGTATCACAGCTCCGATCTGTCACCCTTCGCTCGCCCTAATGTGCGAAAGCAAGACGTGTTGTGCCTATTAGCACTTCCTGGTAAGGCTGGCACGCTGATCCCCCGTCCCCAGGGAGCCTGGCAATATGGTGC
'uce-113_Stenodus_leucichthys51_57' ????????????????????????????????????????????????????????ATCATTAGGC-GGCGCCGCATGGCAAATGGGTGGTGTAGGCCCTTTCTTT--CCACACGGCAGTATCACAGCTCCGATCTGTCACCCTTCGCTCGCCCTAATGTGCGAAAGCAAGACGTGTCGTGCCTATTAGCACTTCCTGGCAAGGCTGGCGCGCTGATCCCCCGTCCCCAGGGAGCCTGGCAATATGGTGC
'uce-113_Thymallus_arcticus57_59'   ????????????????????????????????????????????????????TCTCATCATTAGGC-GACACAGCATGGAAAACGGGTGGCGTAGGCCCTTTTTTT--CCATGCTGCAGGTTCACAGCTCCGATCTGTCACCCTTCGCTTGCCCTAATGTGCGAAAGCAAGACGTGTTGCGCCTATTAGCACTTCCTGGCAAGGCTGGCACGCTGATCCCCCGTCCCCGGGGAGCCTGGCAATATGGTGC
'uce-113_salvelinus_fontinalis'     CATCAGCCCGGTGATTTTCGGGTGGGCATGTTGATCGACTAGGGCCGTTCCTTTTCATCATTAGGC-GACGCCGCATGGCAAACAGGTGGCGTCGGCCCTTTTTTCC-CCACACGGCAGTATCACAGCTCCGATCTGTCACCCTTCGCTCGCCCTAATGTGCGAAAGCAAGACGTGTTGTGCCTATTAGCACTTCCTGGTAAGGCTGGCACGCTGATCCCCCGTCCCCAGGGAGCCTGGCAATATGGTGC
'uce-113_umbra_limi'                ????????CAGTGAATGTCGTGTGGGCATGATGTTCTAC-AGGGCCAAGCC-TCTCATCAGTAGAT-GGTTCCGC-----------GTGGTGCAGGCCCTTTATTT--CCATGCGTCTGTATCACAGCTCTGATCTGTCACCCTTCGCTCCCTCTAATGTGTGAAAGCAAGACGTGTTGCGCCTATTAGCACTTTCTGGCAAGGCTGGCATGCTGATCCCCCATCCCCGGGGAGCCTGGCAATATGGTGC
;
end;
