# Supplementary material for: Addressing incomplete lineage sorting and paralogy in the inference of uncertain salmonid phylogenetic relationships
Source: PeerJ. 2020 Jul 3;8:e9389. doi: 10.7717/peerj.9389 (PMC7337038; doi:10.7717/peerj.9389)
Supplement: Supplemental Information 1 — Assembled contigs matching UCE loci, alignments, raw code and tree files. [file peerj-08-9389-s001.zip › Data Supplement/sequence data/mafft-nexus/uce-1133.nexus]

#NEXUS
begin data;
	dimensions ntax=8 nchar=384;
	format datatype=dna missing=? gap=-;
matrix
'uce-1133_Coregonus_laurettae55_57'  GCGCCTCCCAGCCGAACAGGTTACCAGGCACCTGCTCCACTGAAGGTGAAAGAAGTGCTAACTTGAGCTCATTGAAAAGTAGATGTGACAGTACATTTTTCAGCCTCCCGAGATGGGAGATCTTGTTATAGCAGTCAGGATGGGGGTCAGGGCAGTGGCTGTTGATGATTGAGGAAAAGAGAAGTAAATTCATTCTGCTTCATGCACTTTGTCAAGTGCCAATAGCTTACCGTTGAGAGCCACTCACCCATCTCCGTGTTACGGTCCCAGAGGTCACCCTGCCGTCGTAAATCAG--TCGCCTCTCCTCGGCTGTTTAACCTATTGGCTCCTCTC?????????????????????????????????????????????????
'uce-1133_Coregonus_pidschian36_73'  GTGCCTGCCAGCCGACCAGGTTACCAGGCACCTGCTCCACTGAAGGTGAAAGAAGTGCTCACTTGAGCTCATTGAAAAGTAGATGTGACAGTAAATTTTTCAGCCTCCCGAGATGGGAGATCTTGTTATAGCAGTCAGGATGGGGGTCAGGGCAGTGGCTGTTGATGATTGAGGAAAAGAGAAGTAAATTCATTCTGCTTCAGGCACTTTGTCAAGTGCCAGTAGCTTACCGTTGAGAGCCACTCACCCATCACTGTGTTACTGCCCCAGAGGTCACCCTCCCGTCGTAAATCAGAGTCACCTCGCCTCGGCTGCTAAACCTATTGCCTGCTCTCCTATTGCTGCTCCCCCTGCTCCTGGAGAAATGAAAAAGGAAGATCAGCC
'uce-1133_Coregonus_sardinella41_71' GTGCCTGCCAGCCGACCAGGTTACCAGGCACCTGCTCCACTGAAGGTGAAAGAAGTGCTCACTTGAGCTCATTGAAAAGTAGATGTGACAGTAAATTTTTCAGCCTCCCGAGATGGGAGATCTTGTTATAGCAGTCAGGATGGGGGTCAGGGCAGTGGCTGTTGATGATTGAGGAAAAGAGAAGTAAATTCATTCTGCTTCAGGCACTTTGTCAAGTGCCAGTAGCTTACCGTTGAGAGCCACTCACCCATCACTGTGTTACTGCCCCAGAGGTCACCCTCCCGTCGTAAATCAGAGTCACCTCGCCTCGGCTGCTAAACCTATTGCCTGCTCTCCTATTGCTGCTCCCCCTGCTCCTGGAGAAATGA????????????????
'uce-1133_Esox_lucius3_61'           ???????????????????????????GCACCTGCTCCACTGAAGGTGAAAGAAGTGCTCACTTGAGCTCATTGAAAAGTAGATGTGACAGTAAATTTTTCAGCCTCCCGAGATGGGAGATCTTGTTATAGCAGTCAGGATGGGGGTCAGGGCAGTGGCTGTTGATGATTGAGGAAAAGAGAAGTAAATTCATTCTGCTCCGGGTACTTTGTCAAGTGCCAGTGGCTTACCGTTGAGAGCCAGTCACCCGTCCCAGTGTTAGGGCCCCAGAGGTCATCCCCCTGTCGTAAATCAG-------TCGCCGTGGCTGCTAAACCTATTGCCTGTTCTCCTATCG---------CCGCTCCTGGTGAAATGA-AAAGGAGGAGCAGCC
'uce-1133_Oncorhynchus_mykiss20_73'  GTGCCTGCCAGCCGACCAGGTTACCAGGCACCTGCTCCACTGAAGGTGAAAGAAGTGCTCACTTGAGCTCATTGAAAAGTAGATGTGACAGTAAATTTTTCAGCCTCCCGAGATGGGAGATCTTGTTATAGCAGTCAGGATGGGGGTCAGGGCAGTGGCTGTTGATGATTGAGGAAAAGAGAAGTAAATTCATTCTGCTTCAGGCACTTTGTCAAGTGCCAGTAGCTTACCGTTGAGAGCCACTCACCCATCACTGTGTTACGGCCCCAGAGGTCACCCTCCCGTCGTAAATCAGAGTCGCCTCGCCTCGGCTGCTAAACCTATTGCCTGCTCTCCTATTGCCGCTCCCCCTGCTCCTAGTGAAATAAAAAAGGAAGATCAGCC
'uce-1133_Stenodus_leucichthys51_57' GTGCCTGCCAGCCGACCAGGTTACCAGGCACCTGCTCCACTGAAGGTGAAAGAAGTGCTCACTTGAGCTCATTGAAAAGTAGATGTGACAGTAAATTTTTCAGCCTCCCGAGATGGGAGATCTTGTTATAGCAGTCAGGATGGGGGTCAGGGCAGTGGCTGTTGATGATTGAGGAAAAGAGAAGTAAATTCATTCTGCTTCAGGCACTTTGTC???????????????????????????????????????????????????????????????????????????????????????????????????????????????????????????????????????????????????????????????????????????
'uce-1133_Thymallus_arcticus57_59'   ???????????????CCAGGTTACCAGGCACCTGCTCCACTGAAGGTGAAAGAAGTGCTCACTTGAGCTCATTGAAAAGTAGATGTGACAGTAAATTTTTCAGCCTCCCGAGATGGGAGATCTTGTTATAGCAGTCAGGATGGGGGTCAGGGCAGTGGCTGTTGATGATTGAGGAAAAGAGAAGTAAATTCATTCTGCTTCAGGCACTTTGTCAAGTGCCAGTAGCTTACCGTTGAGAGCCACTCACCCATCACTGTGTTACGGCCCCAGAGGTCACCCTCCCGTCGTAAATCAGAGTCGCCTCGCCTCGGCTGCTAAACCTATTGCCTGCTTGC---------------CTGCTCCTGGTGAAATGAAAAGGGAAGATCAGCC
'uce-1133_umbra_limi'                ????????????????????????????????????????????????????AAGTGCTCACTTGAACTCATTGAAAAGTAGATGTGACAGTAAATTTTTCAGCCTCCTGAGATGGGAGATCTTGTTATAGCAGGCAGGAT-GGGGTCAGGGCACTGGCTGTTGATGATTGAGGAAAAGAGAAGTAAATTCATTCTGCTCCAGGCACTTTGTCAAGTGCCAGTAGCTTACCGCTGAGAGTCGCTCACCCATCCCAGTGTTACGGCCCCAGAGGTCACCCTCCTGTCGTAAATCAG-------TCACCTCGCCTGCTAAACCTATTGCATGTTCTCCTACTG---------CTGCTCCTGGTGAAATTACCAAGGAAGAGCAGCC
;
end;
