# Supplementary material for: Addressing incomplete lineage sorting and paralogy in the inference of uncertain salmonid phylogenetic relationships
Source: PeerJ. 2020 Jul 3;8:e9389. doi: 10.7717/peerj.9389 (PMC7337038; doi:10.7717/peerj.9389)
Supplement: Supplemental Information 1 — Assembled contigs matching UCE loci, alignments, raw code and tree files. [file peerj-08-9389-s001.zip › Data Supplement/sequence data/mafft-nexus/uce-1139.nexus]

#NEXUS
begin data;
	dimensions ntax=5 nchar=289;
	format datatype=dna missing=? gap=-;
matrix
'uce-1139_Coregonus_laurettae55_57'  CT-GTTTTCCCTCTTTCTTCAATGGCCCAAGTCAAAATGCCAGCTAGCGCTCTGACTTCACATTCTTCTACCAAAG-AACATTTAAATGCTAATATTATAAGCTCACAAGCATAATATGATAAGCTGACAAGCTTATTATAAGCTCTGAAGTTTTAAGAGTTTCTCCCATTAGTTATCAGCGGAGG???????????????????????????????????????????????????????????????????????????????????????????????????????
'uce-1139_Coregonus_sardinella41_71' ??????????????????????????CCAAGTCAAAATGGCAGTTAGAGCTCTGACTTCACATTCTT---TCAAAG-AACATTTAAATGCTAATATTATAAGCTCACAAGCGTAATATGATAAGCTGACAAGCTTATTATAAGCTCTGAAGTTTTAAGAGTTTCTCCCATTAGTTATCAGTGGAGGCATTAAATTGCATCCC--TGTTCTAGTGGAAGGTATGGGGTTAAATTATGTTGGAAAAAG--AGATAATTT????????????????????????????????
'uce-1139_Esox_lucius3_61'           ???GCTTTCCTTTTTTCTTCAATGG-CCAAGTCCAAATGGCAGCTAGCGCCCTGCCTCCACATTCTT---TCAAAGAAACATTTAAATGCTAATATTATAAGCTCACAAGCATTATATGATAAGCTGACAAGCTTATTATAAGCTTTGAAGTTTTAAGAGTTTCTCCCATTAGTTATCAGTGGTGGCATTAAATTGCATCCC--TGTGCTAGTAGAAAGTATGGAGTTAAATTCTCTTGGAAAAAG--AGATTATTTTGCCTGAGTTTGACAGCACTATATACATTGCC
'uce-1139_Thymallus_grubii10_77'     CT-GTTTTCCCTCTGTCTTCAATGG-CCAAGTCAAAATGGCAGCTAGTGCGCTGACTTCACATTATT---CCAAAG-AACATTTAAATGCTAATATTATAAGCTCACAAGCATAATATGATAAGCTGACAAGCGTATTATAAGCTCTGAAGTTTTAAGAGTTTCTCCCATTAGTTATCAGTGGAGGCATTAAATTGCATCCC--TGTGCTAGTAGAAGGTATGGGGTTAAATTCGGTTGAAAAAAT--GGATTATTTTGGCTGCATTTGACAGCACTTAATACAGTGCC
'uce-1139_umbra_limi'                CAGGCTTTCCCTCTTTCTTCAATGG-CCAAGTCCAAATGGCAGCTAGCACCCTGCCTCTACATTCTT---CCAAAG-AACATTTAAATGCTAATATTATAAGCTCACAAGCATTATATGATAAGCTGACAAGCTTATTATAAGCTCTGAAGTTTTAAGAGTTTCTCCCATTAGTTATCAGTGGTGGCATTAAATTGCATCCCGACGTGCTGGTAGACGGTATGGAGTTAAATTCTCTTGGAAAAAAATAGATTATTTTGCCTGCGTTTGACAGCACTATATACAGTGCC
;
end;
