# Supplementary material for: Addressing incomplete lineage sorting and paralogy in the inference of uncertain salmonid phylogenetic relationships
Source: PeerJ. 2020 Jul 3;8:e9389. doi: 10.7717/peerj.9389 (PMC7337038; doi:10.7717/peerj.9389)
Supplement: Supplemental Information 1 — Assembled contigs matching UCE loci, alignments, raw code and tree files. [file peerj-08-9389-s001.zip › Data Supplement/sequence data/mafft-nexus/uce-1147.nexus]

#NEXUS
begin data;
	dimensions ntax=7 nchar=228;
	format datatype=dna missing=? gap=-;
matrix
'uce-1147_Coregonus_laurettae55_57'      AAGCTTTCAGTCATTCTTTATGTGCTCCCCCCAGCCTCTCTCTCTCTCTCTCTGGATGAGATTGAGCGTGTACATTAGGCAGGGGCATTTTGATGAAATAAAAGCTTGGGCCAGCGTATGGCTAAACAGAATGGGAGCACTCACTCAGCCTGTCTCTGATTGACCATTAAAGCCATTGATGAATGGGGCTGTCAGAGGAGAG--AATTAAATCAAACATGAAACAAAG
'uce-1147_Hucho_taimen31_75'             AAGCTTTCAGTCATTCTTTGTGTGCTCCCCCCAGC------CTCTCTCTCTCTGGGAGAGATTGAGGGTGTACATTAGGCAGGGGCATTTTGATGAAATAAAAGCCCGGGCCAGCGTATGGCTAAACAGAATGGGAGCACTCACTCAGCCTGTCTCTGATTGACCATTAAAGCCATTGATGAATGGGCCTGTCAGAGAAGAGACAATTAAATCAAACATGAAACAAAG
'uce-1147_Oncorhynchus_mykiss20_73'      AAGCTTTCAGACATTCTTTATGCTCTCCCTCT---------------------------GAGCGAGTGTGTACATTAGGCAGGGGCATTTTGATTAAATAAAAGCCTGGGCCAGCGTATGGCTAAACAGAATGGGAGCACTCACTCAGCCTGTCTCTGATTGACCATTAAAGCCATTGATGAATGGGCCTGTCAGAGAAGAGACAATTAAATCAAACATGAAACAAAG
'uce-1147_Oncorhynchus_tshawytscha16_73' AAGCTTTCAGTCATTCTTTATGTGCTCCCCCCAAC------CTCTCTCTCGCTGGGAGAGATTGAGGGTGTACATTAGGCAGGGGCATTCTGATGAAATAAAAGCCCGGGCCAGCGTATGGCTAAACAGAATGGGAGCACTCACTCAGCCTGTCTCTGGTTGACCATTAAAGCCATTGATGA??????????????????????????????????????????????
'uce-1147_Parahucho_perryi15_73'         ???????????????????????????????????????????????????????????????????????????????????????????????????????????????????????????AAACAAAATGAGAGCAGTCACTCTGCCAACTTCTGATTGACCATTAGAGCCATTGATGAATGTGGCTGTCAGAAGGGAGACAATTAAATCAAATATGAAACAAAG
'uce-1147_Prosopium_cylindraceum53_59'   ???????????????????????????????????????????????????????????????????????????????????????????????????????????????????GTATGGCTAAACAGAATGGGAGCACTCACTCAGCCTGTCTCTGATTGACCATTAAAGCCATTGATGAATGGGCCTGTCAGAGAAGACACAATTAAATCAAACATGAAACAAAG
'uce-1147_Stenodus_leucichthys51_57'     AAGCTCTCAGACATTCTTTATGTGCTCCCCCA-GC------CTCTCTCTCTCTGGGAGTGAGTGAGTGTGTACATTAGGCAGGGGCATTTTGATTAAATAAAAGCCTGGGCCAGCGTATGGCTAAACAGAATGGGAGCACTCACTCTGCCTGTCTCTGATTGACCATTAAAGCCATTGATGAATGGGTCTGTCAGAGAAGAGACAATTAAATCAAACATGAAACAAA?
;
end;
