# Supplementary material for: Addressing incomplete lineage sorting and paralogy in the inference of uncertain salmonid phylogenetic relationships
Source: PeerJ. 2020 Jul 3;8:e9389. doi: 10.7717/peerj.9389 (PMC7337038; doi:10.7717/peerj.9389)
Supplement: Supplemental Information 1 — Assembled contigs matching UCE loci, alignments, raw code and tree files. [file peerj-08-9389-s001.zip › Data Supplement/sequence data/mafft-nexus/uce-1154.nexus]

#NEXUS
begin data;
	dimensions ntax=5 nchar=360;
	format datatype=dna missing=? gap=-;
matrix
'uce-1154_Coregonus_laurettae55_57'    ???????????????????????????????????????????????????????????????????????????????????????????????????????????????????????????????????????????????????????GGTCAGG----TGACGGATAAAAACCTTTCATGACATTAGGATCTGTGAGGTTCCGCCAGCAGATCATTGAGATCATAGCCTGGAGTCTATCCTCCTCTTCTTCATCATCATCCAGCGAGGGAGCACGGCTGCCCGTGGTGTGGTGGTAGTTTATAGTCACTGCTATAT-ACCAGGTGATAATACACACAGATAACACAGT????????
'uce-1154_Esox_lucius3_61'             CACTGTTGGGCTAGGCCATAAGGATGAAAGCACACA---AAAGGATCAGAGGGGGTTTGGATTTCAGGTCTTGAATACATGCAGCAAGGAATGGAAGGGCGGG-CAGGGGGGAGGGTTGTGGGTAAGGTAGTTTG------TTTTCAGGTAGGTCAGGTAGGTGATGGATAAAAACCTTTCATGACATTAGGGTCTGTGAGGTTCCGCGAGCAGATCATTGAGATCATAGCGTGGAGTCTATCTTCCTCCTCTTCGTCGTCATCCAGCGAGGGAGCACGGCTGCCCGTTGT?????????????????????????????????????????????????????????????????????
'uce-1154_Prosopium_cylindraceum53_59' ??????????????????????????????????????????????????????????????????????????????????????????????????????????????????????????????????????????????TTTGAGGTAGGTCAGG----TGACGGATAAAAACCTTTCATGACATTAGGATCTGTGAGGTTCCGCCAGCAGATCATTGAGATCATAGCCTGGAGTCTATCCTCCTCTTCTTCATCATCATCCAGCGAGGGAGCACGGCTGCCCGTGGTGTGGTGGTAGTTTATAGTCACTGCTATAT-ACCAGGTGATAATACACACAGATAACACAGTTAAACATA
'uce-1154_salvelinus_fontinalis'       CACTGTTGGATTAGGCCACAGGGACAAAGAGACACA--CAGCGGTTTAGATGGGAG--------------------------GGTAAGATGGGGAGGGATGGACCAGGAGGGTGAATTGTGGGTAGTGAAGTTTGTAAAGGGGGTGGCGGGGGTCAGG----TGATAGATAAAAACCTTTCAGGACATTAGGATCTGTGAGGTTCCGCCAACAGATCATTGAGATCATAGCCTGGAGTCTATCCTCCTCCTCTTCATCATCATCCAGCGAGGGAGCACGGCTGCCCGTGGTGTGGTGGTAGTTTATAGTCACTGCTATATAACCAGGTAATAATACACACAGATAACACAGTTAAACATA
'uce-1154_umbra_limi'                  CACTGTTGGGCTAGGCCATAAGGATGAGGACACGCAAACAAGGGATAGGACAGGGGTTTGATTTGAGGTCCAGGGTGCATGCAGTGAGCAACGAATAGG--------------GGATTGTGGGTAATGTAGTTTG------GTTTGAGGTAGGTCAGGTAGTTGATGGATAAAAACCTTTCATGACATTAGGGTCTGTGAGGTTCCGTGAGCAGATCATTGAGATCATAGCGTGGAGCCTATCCTCCTCCTCTTCATCGTCATCCAGCGAGGGAGCACGGCTGCCCGTTGTGTGGTGGTAGTTAATAGTCACCGCTACATGACCAGGCGATAATACACATAGAGAACATAGTTATACATA
;
end;
