# Supplementary material for: Addressing incomplete lineage sorting and paralogy in the inference of uncertain salmonid phylogenetic relationships
Source: PeerJ. 2020 Jul 3;8:e9389. doi: 10.7717/peerj.9389 (PMC7337038; doi:10.7717/peerj.9389)
Supplement: Supplemental Information 1 — Assembled contigs matching UCE loci, alignments, raw code and tree files. [file peerj-08-9389-s001.zip › Data Supplement/sequence data/mafft-nexus/uce-116.nexus]

#NEXUS
begin data;
	dimensions ntax=13 nchar=240;
	format datatype=dna missing=? gap=-;
matrix
'uce-116_Brachymystax_lenok32_79'       GTCTCCTCATGAGCCAACTTACACACATCAGAAA--AAAAAACAGGCTAATTAATTAAGAACAGTA------------------------------TTAGAAGTAATGGGATATTATAATATAAATTGCTACATTCTGGAACCAATTTAATCCAATTACTGAAAGCCCTCATGAATATAATACCTCAGAAATCACTCGGTAAAGGTCTGAAGGGAGAGATGTC?????????????????
'uce-116_Coregonus_laurettae55_57'      ???????????????????????????????GAA---AAAAACAGGCTAATTAATTAAGAACAGTA------------------------------TTAGAAGTAATGGGATATTATAATATAAATGGCTACATTCTGGAACCAATTTAATCCAATTACTGAAACCCCTCATGAATATAATACCTCAAAAATCACCCGGTAAAGGTCTAAAGGGAGAGATGTCAGACTATTACACAAAAA
'uce-116_Coregonus_pidschian36_73'      ????????????GCCAACTTACACACATCAGGAG---AAAAAATGGCTAATTAATTAAGAACAGTA------------------------------TTAGAAGTAATGGGATATTATAATATAAATTGCTACATTCTGGAACCAATTTAATCCAATTACTGAAACCCCTCATGAATATAATACCTCAAAAATCACTCCGTAATGGTCTAAAGGGAGAGGTGTAAGACTACTACAAAAAAA
'uce-116_Esox_lucius3_61'               ???????????????????????????????AAA---AAAAAAAGCCTAATTAATTAAGAACAGTA------------------------------TTAGAAGTAATGGGATATTATAATATAAATTGCTACATTCTGGAACCAATTTAATCCAATTACTGAAACCCCTCATGAATATAATACCTCAAAAATCACTCCGTACTAGTCTAAAGGGAGAGATGTCAGACTATCACACAAAAA
'uce-116_Hucho_taimen31_75'             GTCTCCTCATGAGCCAACTTACACACATCAGAAA---AAAAACAGGCTAATTAATTAAGAACAGTA------------------------------TTAGAAGTAATGGGATATTATAATATAAATTGCTACATTCTGGAACCAATTTAATCCAATTACTGAAACCCCTCATGAATATAATACCTCAGAAATCACTCGGTAAAGGTCTAAAGGGAGAGATGTCAGACTATTACACAAAAA
'uce-116_Oncorhynchus_mykiss20_73'      ??????????????????????GCACATCAGAAG---AAAAAAAGGCTAATTAATTAAGAACAGTA------------------------------TTAGAAGTAATGGGATATTATAATATAAATTGCTACATTCTGGAACCAATTTAATCCAATTACTGAAACCCCTCATGAATATAATACCTCAGAAATCACTCGGTAAAGGTCTAAAGGGAGAGAAGTCAGACTATTACACAAAAA
'uce-116_Oncorhynchus_tshawytscha16_73' GTCTCCTCGTGAGCCAACTTACGCACATCAGAAG---AAAAAAAGGCTAATTAATTAAGAACAGTATTAGAAGTAATGGGATATTATAATATAAATTTAGAAGTAATGGGATATTATAATATAAATTGCTACATTCTGGAACCAATTTAATCCAATTACTGAAACCCCTCATGAATATAATACCTCAAAAATCACTCTGTAATGGTCTAAAGGGAGAGATGTCAGACTATTACAAATATA
'uce-116_Parahucho_perryi15_73'         GTCTCCTCATGAGCCAACTTACACACATCAGGAG-AAAAAAAAAGGCTAATTAATTAAGAACAGTA------------------------------TTAGAAGTAATGGGATATTATAATATAAATTGCTACATTCTGGAACCAATTTAATCCAATTACTGAAACCCCTCATGAATATAATACCTAAAAAATCACTCTGTAATGGTCTAAAGGGAGAGATGTCAGACTATTACAAATATA
'uce-116_Prosopium_cylindraceum53_59'   GTCTCCTCATGAGCCAACTTACGCACATCAGGAG--AAAAAAAAGGCTAATTAATTAAGAACAGTA------------------------------TTAGAAGTAATGGGATATTATAATATAAATTGCTACATTCTGGAACCAATTTAATCCAATTACTGAAACCCCTCATGAATATAATACCTCAAAAATCACTCCGTAATGGTCTAAAGGGAGAGGTGTAAGACTAATACAAAAAA?
'uce-116_Salvelinus_alpinus9_75'        GTCTCCTCATGAGCCAACTTACACACATCAGAAA---AAAAACAGGCTAATTAATTAAGAACAGTA------------------------------TTAGAAGTAATGGGATATTATAATATAAATTGCTACATTCTGGAACCAATTTAATCCAATTACTGAAACCCCTCATGAATATAATACCTCAGAAATCACTCGGTAAAGGTCTAAAGGGAGAGATGTCAGACTATTACACAAAAA
'uce-116_Stenodus_leucichthys51_57'     GTATCCTCATGAGCCAACTTACACACATCAGGAG---AAAAAATGGCTAATTAATTAAGAACAGTA------------------------------TTAGAAGTAATGGGATATTATAATATAAATTGCTACATTCTGGAACCAATTTAATCCAATTACTGAAACCCCTCATGAATATAATACCTAAAAAATCACTCCGTAATGGTCTAAAGGGAG????????????????????????
'uce-116_salvelinus_fontinalis'         ???????????????????????????????????????????AGGCTAATTAATTAAGAACAGTA------------------------------TTAGAAGTAATGGGATATTATAATATAAATTGCTACATTCTGGAACCAATTTAATCCAATTACTGAAACCCCTCATGAATATAATACCTCAGAAATCACTCCGTAAAGGTCTAAAGGGAGAGATGTCAGACTATTACACAAAAA
'uce-116_umbra_limi'                    GCATCCTTATGAGCCAACTT----ACATTAGGAGGAAAAAAACTGCCTAATTAATTAAGAACAGTA------------------------------TTAGAAGTAATGGGATATTATAATATAAATTGCTACATTCTGGAACCAATTTAATCCAATTACTGAAACCCCTCATGAATATAATACCTCAAAAATCACTCCGTACTGGTCTAAAGGGAGAGATGTCAGACTGTTACACAAAGA
;
end;
