# Supplementary material for: Addressing incomplete lineage sorting and paralogy in the inference of uncertain salmonid phylogenetic relationships
Source: PeerJ. 2020 Jul 3;8:e9389. doi: 10.7717/peerj.9389 (PMC7337038; doi:10.7717/peerj.9389)
Supplement: Supplemental Information 1 — Assembled contigs matching UCE loci, alignments, raw code and tree files. [file peerj-08-9389-s001.zip › Data Supplement/sequence data/mafft-nexus/uce-1160.nexus]

#NEXUS
begin data;
	dimensions ntax=17 nchar=434;
	format datatype=dna missing=? gap=-;
matrix
'uce-1160_Brachymystax_lenok32_79'       ????TCTCTCCAACATGACCAGGTGATCAGAAGGTCTTCCAGGAGATTAA-----CCAGAGCTCTTCGTCCAGGT-CTGAGCCCTCGCATGAAAGATTCACCCC---GTCTGTCTTCTGGTGTGTAAATATTGTGCTAGCGGAAT--ATGAAAGTAGTGCAACTATAAGGTACAAAAACATAGGGAG--AAAAAGATCAAGAGCAGGTCTTACATCAAGAGGGACCCCGAGGATGTCTTTGTTGTCAACTTCAGAAGAGGAAGGGTC???????????????????????????????????????????????????????????????????????????????????????????????????????????????????????????????????????????????????????????????????????
'uce-1160_Coregonus_laurettae55_57'      TCCCTCTCTCCAACATGACCAGGTGATCAGAGTTTCTTCCAGGAGATTAA-----CCAGTGCTCTTCGTCCAGGT-CTGAGAGCTCGCATGAAAGATTCACCCC---GTCTGTCTTCTGGTGTGTAAATATTGTGCTAGCGGAAT--ATGAAAGTAGTGCAACTATAAGGTACAAAAACATAGGGAG-AAAAAAGATCAAGAGTGGGTCTTACATCAAGAGGGACCCCGAGGATGTCTTTGTTGTCAACTTCAGAAGAGGAAGAG--------------------------GCA????????????????????????????????????????????????????????????????????????????????????????????????????????????????????????????????????????????
'uce-1160_Coregonus_pidschian36_73'      TCCCTCTCTCCAACATGACCAGGTGATCAGAGTTTCTTCCAGGAGATTAA-----CCAGTGCTCTTCGTCCAGGT-CTGAGAGCTCGCATGAAAGATTCACCCC---GTCTGTCTTCTGGTGTGTAAATATTGTGCTAGCGGAAT--ATGAAAGTAGTGCAACTATAAGGTACAAAAACATAGGGAG-AAAAAAGATCAAGAGTGGGTCTTACATCAAGAGGGACCCCGAGGATGTCTTTGTTGTCAACTTCAGAAGAGGAAGAG--------------------------GCAGACAGA---------------AAG--GGAAAGATGCCAGAGTCAAGCTCAAAGGATTGGGTCTGGGCAAGGT--------GATCGGTATTCCTCGGCAGTCTGCCTTCTGGCTCAGATCAGTGGGAATAAGCTGGCAGCC
'uce-1160_Coregonus_sardinella41_71'     ??????????CAACATGACCAGGTGATCAGAGTTTCTTCCAGGAGATTAA-----CCAGTGCTCTTCGTCCAGGT-CTGAGAGCTCGCATGAAAGATTCACCCC---GTCTGTCTTCTGGTGTGTAAATATTGTGCTAGCGGAAT--ATGAAAGTAGTGCAACTATAAGGTACAAAAACATAGGGAG-AAAAAAGATCAAGAGTGGGTCTTACATCAAGAGGGACCCCGAGGATGTCTTTGTTGTCAACTTCAGAAGAGGAAGAG--------------------------GCAGACAGA---------------AAG--GGAAAGATGCCAGAGTCAAGCTCAAAGGATTGGGTCTGGGCAAGGT--------GATCGGTATTCCTCGGCAGTCTGCCT??????????????????????????????????
'uce-1160_Esox_lucius3_61'               ???????????????CGACCAGGTGATCCGAG-GTCTTTCAGGTGATTGATTACCCCGAAGCTCTCCGTCCAAGTCCTGAGCCCTGCCATGAAAGATTCACCCCCGTCTTTGTCTTCTGGTGTGTAAATATTGCGCTAGCGGAATACATAAGAACAGTGCAACTGTAAGGTACAAAAACACAGGGAG-GAAAAAGATCAAGAGCGGGTCTTACATCAAGCAGGACCCCGAGGAGGTCTTTGTTGTCAACTTCAGAAAGGGAAGAG--------------------------AGTAGCAGAGGAGGAAACCGGCAGAAGGAGGAAAGATGCCAGAGTCGAGCTCAAAGGATTCGGTCTGGGCAAGGT--------GATCGGTATTCCTCGGCAGTCTGCCTTCTGGCTCAGATCAGTGGGAATGAGCTGGCAGTC
'uce-1160_Hucho_taimen31_75'             ???????????????????????TGATCAGAGGGTCTTCCAGGAGATTAA-----CCAGAGCTCTTCGTCCAGGT-CTGAGCCCTCGCATGAAAGATTCACCCG---GTCTGTCTTCTGGTGTGTAAATATTGTGCTAGCGGAAT--ATGAAAGTAGTGCAACTATAAGGTACAAAAACATAGGGAG--AAAAAGATCAAGAGCAGGTCTTACATCAAGAGGGACCCCGAGGATGTCTTTGTTGTCAACTTCAGAAGAGGAAGAG--------------------------AGGAGCCGAGGAGGAAACAGACAGAAG--GGAAAGATGCCAGAGTCAAGCTCAAAGGATTGGGTCTGGGCAAGGT--------GATCGGTATTCCTCGGCAGTCTGCCTTCTGGCTCAGATCAGTGGGAATAAGCTGGCAGCC
'uce-1160_Oncorhynchus_mykiss20_73'      TCCCTCTCTCCAACATGACCAGGTGATCAGAGGGTCTTCCAGGAGATTAA-----CCAGAGCTCTTCGTCCAGGT-CTGAGCCCTCGCATGAAAGATTCACCCT---GTCTGTCTTCAGGTGTGTAAATATTGTGCTAGCGGAAT--ATGAAAGTAGTGCAACTATAAGGTACAAAAACATAGGGAG--AAAAAGATCAAGAGCGGGTCTTACATCAAGAGGGACCCCGAGGATGTCTTTGTTGTCAACTTCAGAAGAGGAAGAG--------------------------AGGAGCCGAGGAGGAAACAGACAGAAG--GGAAAGATGCCAGAGTCAAGCTCAAAGGATTGGGTCTGGGCAAGGT--------GATCGGTATTCCTCGGCAGTCTGCCTTCTGGCTCAGATCAGTGGGAATAAGCTGGCAGCC
'uce-1160_Oncorhynchus_tshawytscha16_73' TCCCTCTCTCCAACATAACCAGGTGATCAGAGGGTCTTCCAGGAGATTAA-----CCAGAGCTCTTCGTCCAGGT-CTGAGCCCTCGCATGAAAGATTCACCCT---GTCTGTCTTCTGGTGTGTAAATATTGTGCTAGTGGAAT--ATGAAAGTAGTGCAACTATAAGGTACAAAAACATAGGGAG--AAAAAGATCAAGAGCGGGTCTTATATCAAGAGGGACCCCGAGGATGTCTTTGTTGTCAACTTCAGAAGAGGAAGAG--------------------------AGGAGCCGAGGAGGAAACAGACAGAAG--GGAAAGATGCCAGAGTCAAGCTCAAAGGATTGGGTCTGGGCAAGGT--------GATCGGTATTCCTCGGCAGTCTGCCTTCTGGCTCAGATCAGTGGGAATAAGCTGGCAGCC
'uce-1160_Parahucho_perryi15_73'         TCCCTCTCTCCAACATGACCAGGTGATCAGAGGGTCTTCCAGGAGATTAA-----CCAGAGCTCTTCGTCCAGGT-CTGAGCCCTCGCATGAAAGATTCACCCA---GTCTGTCTTCTGGTGTGTAAATATTGTGCTAGCGGAAT--ATGAAAGTAGTGCAACTATAAGGTACAAAAACATAGGGAG--AAAAAGATCAAGAGCGGGTCTTACATCAAGAGGGACCCCGAGGATGTCTTTGTTGTCAACTTCAGAAGAGGTAGAG--------------------------AGGAGCCGAGGAGGAAACAGACAGAAG--GGAAAGATGCCAGAGTCAAGCTCAAAGGATTGGGTCTGGGCAAGGT--------GATCGGTATTCCTCGGCAGTCTGCCTTCTGGCTCAGATCAGTGGGAATAAGCTGGCAGCC
'uce-1160_Prosopium_cylindraceum53_59'   TCCCTCTCTCCAACATGACCAGGTGATCAAAGTTTCTTCCAGGAGATTAA-----CCAGAGCTCTCCATCCAGGT-CTGAGCCCTCGCATGAAAGATTCACCCC---GTCTGTCTTCTGGTGTGTAAATATTGTGCTAGCGGAAT--ATGAAAGTAGTGCAACTATAAGGTACAAAAACATAGGGAGAAAAAAAGATCAAGAGTGGGTCTTACATCAAGAGGGACCCCGAGGATGTCTTTGTTGTCAACTTCAGAAGAGGAAGAG--------------------------ACAGACAGA---------------AGG--GGAAAGATGCCAGAGTCAAGCTCAAAGGATTGGGTCTGGGCAAGGT--------GATCGGTATTCCTCGGCAGTCTGCCTTCTGGCTCAGATCAGTGGGAAGAAGCTGGCAGCC
'uce-1160_Salmo_salar13_75'              TCCCTCTCTCTAACATGACCAGGTGATCAGAGGGTCTTCCAGGAGATTAA-----CCAGAGCTCTTCGTCCAGGT-CTGAGCCCTCGCACGAAAGATTCACCCC---GTCTGTCTTCTGGTGTGTAAATATTGTGCTAGCGGAAT--ATGAAAGTAGTGCAACTATAAGGTACAAAAACATAGGGAG--AAAAAGATCAAGAGCGGGTCTTACATCAAGAGGGACCCCGAGGATGTCTTTGTTGTCAACTTCAGAAGAGGAAGAG--------------------------AGGAGCCGAGGAGGAAACAGACAGAAG--GGAAAGATGCCAGAGTCAAGCTCAAAGGATTGGGTCTGGGCAAGGT--------GATCGGTATTCCTCGGCAGTCTGCCTTCTGGCTCAGATCACT??????????????????
'uce-1160_Salvelinus_alpinus9_75'        TCCCTCTCTTCAACATGACCAGGTGATCAGAGGGTCTTCCAGGAGATTAA-----CCAGAGCTCTTCGTCCAGGT-CTGAGCCCTCGCATGAAAGATTCACCCT---GTCTGTCTTCTGGTGTGTAAATATTGTGCTAGCGGAAT--ATGAAAGTAGTGCAACTATAAGGTACAAAAACATAGGGAG--AAGAAGATCAAGAGCGGGTCTTACATCAAGAGGGACCCCGAGGATGTCTTTGTTGTCAACTTCAGAAGAGGAAGAG--------------------------AGGAGCCGAGGAGGAAACAGACAGAAG--GGAAAGATGCCAGAGTCAAGCTCAAAGGATTGGGTCTGGGCAAGGT--------GATCGGTATTCCTCGGCAGTCTGCCTTCTGGCTCAGATCAGTGGGAATAAGCTGGCAGCC
'uce-1160_Stenodus_leucichthys51_57'     ?????????????????????????????????????????????????????????????????????????????TGAGAGCTCGCATGAAAGATTCACCCC---GTCTGTCTTCTGGTGTGTAAATATTGTGCTAGCGGAAT--ATGAAAGTAGTGCAACTATAAGGTACAAAAACATAGGGAG-AAAAAAGATCAAGAGTGGGTCTTACATCAAGAGGGACCCCGAGGATGTCTTTGTTGTCAACTTCAGAAGAGGAAGAG--------------------------GCA????????????????????????????????????????????????????????????????????????????????????????????????????????????????????????????????????????????
'uce-1160_Thymallus_arcticus57_59'       TCCCTCTCTCCAACATGACCAGGTGATCAGAGGGTCTTCCAGGAGATTAA-----CCAGAGCTCTTCGTCCAGGT-CTGAGCCCTCGCATGAAAGATTCACCCC---GTCTGTCTTCTGGTGTGTAAATATTGTGCTAGCGGAAT--ATGAAAGTAGTGCAACTATAAGGTACAAAAACATAGGGAG--GATAAGATCAAGAGCGGGTCTTACATCAAGAGGGACCCCGAGGATGTCTTTGTTGTCAACTTCAGAAGAGGAAGAG--------------------------AGGAGCAGAGGAGGAAACAGGCAGAAG--GGAAAGATGCCAGAGTCAAGCTCAAAGGATTGGGTCTGGGCAAGGT--------GATCGGTATTCCTCGGCAGTCTGCCTTCTGGCTCAGATCAGTGGGAATAAGCTGGCAGCC
'uce-1160_Thymallus_grubii10_77'         TCCCTCTCTCCAACATGACCAGGTGATCAGAGGGTCTTCCAGGAGATTAA-----CCAGAGCTCTTCGTCCAGGT-CTGAGCCCTCGCATGAAAGATTCACCCC---GTCTGTCTTCTGGTGTGTAAATATTGTGCTAGCGGAAT--ATGAAAGTAGTGCAACTATAAGGTACAAAAACATAGGGAG--GATAAGATCAAGAGCGGGTCTTACATCAAGAGGGACCCCGAGGATGTCTTTGTTGTCAACTTCAGAAGAGGAAGAG--------------------------AGGAGCAGAGGAGGAAACAGGCAGAAG--GGAAAGATGCCAGAGTCAAGCTCAAAGGATTGGGTCTGGGCAAGGT--------GATCGGTATTCCTCGGCAGTCTGCCTTCTGGCTCAGATCAGTGGGAATAAGCTGGCAGCC
'uce-1160_salvelinus_fontinalis'         TCCCTCTCTCCAACATGACCAGGTGATCAGAGGGTCTTCCAGGAGATTAA-----CCAGAGCTCTTCGTCCAGGT-CTGAGCCCTCGCATGAAAGATTCACCCT---GTCTGTCTTCTGGTGTGTAAATATTGTGCTAGCGGAAT--ATGAAAGTAGTGCAACTATAAGGTACAAAAACATAGGGAG--AAGAAGATCAAGAGCGGGTCTTACATCAAGAGGGACCCCGAGGATGTCTTTGTTGTCAACTTCAGAAGAGGAAGAG--------------------------AGGAGCCGAGGAGGAAACAGACAGAAG--GGAAAGATGCCAGAGTAAAGCTCAAAGGATTGGGTCTGGGCAAGGT--------GATCGGTATTCCTCGGCAGTCTGCCTTCTGGCTCAGATCAGTGGGAATAAGCTGGCAGCC
'uce-1160_umbra_limi'                    ????????????ACGTGGCCAGCTGATCAGAG-GTGTTTCAGGTGATTGATTAG-CCAGTGCTCTTCGTCCAGGTCCTGAGCCCTGCCATGAAAGATTCACCCG-GTCTTTGTCTTCTGGTGTGTAAATATTGTGCTAGCGGAAT--ATGAAAGTAGTGCAACTGTAAGGTACAAAAACACAGGGAG--AAAAAGATCAAGAGCGGGTCTTACATCAAGCAGGACCCCGAGGAGGTCTTTGTTGTCAACTTCAGAAAGGGAAGAG--------------------------AGAAGCAGAGGAGGAAACTGGCAGAAG--GGGAA?????????????????????????????????????????????????????????????????????????????????????????????????????????????
;
end;
