# Supplementary material for: Addressing incomplete lineage sorting and paralogy in the inference of uncertain salmonid phylogenetic relationships
Source: PeerJ. 2020 Jul 3;8:e9389. doi: 10.7717/peerj.9389 (PMC7337038; doi:10.7717/peerj.9389)
Supplement: Supplemental Information 1 — Assembled contigs matching UCE loci, alignments, raw code and tree files. [file peerj-08-9389-s001.zip › Data Supplement/sequence data/mafft-nexus/uce-1167.nexus]

#NEXUS
begin data;
	dimensions ntax=10 nchar=226;
	format datatype=dna missing=? gap=-;
matrix
'uce-1167_Brachymystax_lenok32_79'       TATTTTGTATGTGTTCTGATGTGTGTGTGTGTGTATGCAGGATTATCCATGAGGATGGCTTTTCTGGGGATGATGTGAAGCAGTATAAGCCTGTGGTCTACAGCAACACCATCCAGAGTTTGGCTGCCGTCCTCCGAGCTATGGACTCTCTGGGCATTGAGTACGCAGACAAGGACAGAAAGGTGGGTACATGCTCCCTGCACAGGGTAGGGTTCATCCATAGTGT
'uce-1167_Coregonus_pidschian36_73'      TATTTTGTATGTGTACTGATGTGTGTGTGTGTGTGTGCAGGATTATCCATGAGGATGGTTTTTCTGGGGATGATGTGAAGCAGTATAAGCCTGTGGTCTACAGCAACACCATCCAGAGCTTGGCTGCCGTCCTCCGAGCTATGGACTCTCTGGGCATCGAGTATGCTGACAAGGACAGAAAGGTGGGTACATGCTCCCTGTACAGGGTAGGGTTCATCCATAGTGT
'uce-1167_Coregonus_sardinella41_71'     ?????????????????????????????GATGTTTGCAGGATTATCCATGAGGATGGCTTCTCTGGAGATGATGTGAAGCAGTACAAGCCTGTGGTTTACAGCAACACAATCCAATCTTTGGCTGCCATCGTCCGTGCCATGGACACCCTGGGCCTGGAGTACGGCGACAAGGAGAGAAAAGTGAGT??????????????????????????????????????
'uce-1167_Oncorhynchus_mykiss20_73'      TATTTTGTATGTGTTCTGA--TGTGTGTGTGTGTATGCAGGATTATCCATGAAGATGGCTTTTCTGGGGATGATGTGAAGCAGTATAAGCCTGTGGTCTACAGCAACACCATCCAGAGTTTGGCTGCCGTCCTCCGAGCTATGGACTCTCTGGGCATCGAGTACGCCGACAAGGACAGAAAGGTGGGTACATGCACCCTGCACAGAGTAGGATTCATCCATAGTGT
'uce-1167_Oncorhynchus_tshawytscha16_73' TATTTTGTATGTGTTCTGATGTGTGTGTGTGTGTATGCAGGATTATCCATGAGGATGGCTTTTCTGGGGATGATGTGAAGCAGTATAAGCCTGTGGTCTACAGCAACACCATCCAGAGTTTGGCTGCCGTCCTCCGAGCTATGGACTCTCTGGGCATCGAGTACGCAGACAAGGACAGAAAGGTGGGTACATGCTCCCTGCACAGGGCAGGGTTCAT-CATAGTAT
'uce-1167_Parahucho_perryi15_73'         ?????????????????????????????CATGTTTGCAGGATTATCCATGAGGATGGCTTCTCTGGAGATGATGTGAAGCAGTACAAGCCTGTGGTCTACAGCAACACAATCCAGTCTCTGGCTGCCATCGTCCGCGCCATGGACACCCTTGGCCTGGAGTACGGAGACAAGGAGAGAAAAGTGAGT??????????????????????????????????????
'uce-1167_Prosopium_cylindraceum53_59'   TATTTTGTATGTGTACTGA--------TGTGTGTGTGCAGGATTATCCATGAGGATGGTTTTTCTGGGGATGATGTGAAGCAGTATAAGCCTGTGGTCTACAGCAACACCATCCAGAGCTTGGCTGCCGTCCTCCGAGCTATGGACTCTCTGGGCATCGAGTACGCTGACAAGGACAGAAAGGTGGGTACATGCTCCCTGCACAAGGTAGGGTTCATCCATAGTGT
'uce-1167_Salmo_salar13_75'              ?????????????????????????????CATGTTTGCAGGATTATCCATGAGGATGGCTTCTCTGGAGATGATGTGAAGCAGTACAAGCCTGTGGTCTACAGCAACACAATCCAGTCTCTGGCTGCCATCGTCCGTGCCATGGACACCCTTGGCCTGGAGTACGGAGACAAGGAGAGAAAAGTGAGT??????????????????????????????????????
'uce-1167_Salvelinus_alpinus9_75'        TATTTTGTATGTGTTCTGATGTGTGTGTGTGTGTATGCAGGATTATCCATGAGGATGGCTTTTCTGGGGATGATGTGAAGCAGTATAAGCCTGTGGTCTACAGCAACACCATCCAGAGTTTGGCTGCCGTCCTCCGAGCTATGGACTCTCTGGGCATCGAGTACGCAGACAAGGACAGAAAGGTGGGTACATGCTCCCTGCACAGGGTAGGGTTCAT-CATAGTGT
'uce-1167_Thymallus_arcticus57_59'       TATTTTGTATGTGTTCTGA--TGTGTGTGTGTGTGTGCAGGATTATCCATGAGGATGGCTTTTCTGGGGATGATGTGAAGCAGTATAAGCCTGTGGTCTACAGCAACACCATCCAGAGCTTGGCTGCAGTCCTCCGAGCTATGGATTCTCTGGGCATCGAGTACGCTGACAAGGACAGAAAGGTGGGTACATACTCACTGCACAGGGTAGGGTTCATCCATAGTGT
;
end;
