# Supplementary material for: Addressing incomplete lineage sorting and paralogy in the inference of uncertain salmonid phylogenetic relationships
Source: PeerJ. 2020 Jul 3;8:e9389. doi: 10.7717/peerj.9389 (PMC7337038; doi:10.7717/peerj.9389)
Supplement: Supplemental Information 1 — Assembled contigs matching UCE loci, alignments, raw code and tree files. [file peerj-08-9389-s001.zip › Data Supplement/sequence data/mafft-nexus/uce-1168.nexus]

#NEXUS
begin data;
	dimensions ntax=8 nchar=234;
	format datatype=dna missing=? gap=-;
matrix
'uce-1168_Brachymystax_lenok32_79'     ATGCCTGAATGAGCAGGGGCGAAGCGCGACCCAACGTGGCTGACTGATTACTGTAATTCATACACTTTAATTAGCTGCACAAACCATTAGCCACAATTACACTTTTACACAACGCTTTGTGGCAGGCGCCAGCCCGAGGACCACGTCTCTCTGCCGGAGGGGAAGA????????????????????????????????????????????????????????????????????
'uce-1168_Coregonus_laurettae55_57'    ???????????AACAGGGGCGAAGCGCGGCCCAACGTCGCTGACTGATTACTGTAATTCATATACTTTAATTAGCTGCACAAACCATTAGCCACAATTACACTTTTACGGAACGCTTTGTGGCAGGAGCCAGCCCGAGGACTCCGTCTCTCTGCCGGAGGGGAAGAAAGAGAGAGAGAGAAAGTGAGAGGGAAGGGGGAGGGGAGAATGTGTACATAGAGGGGAAGAACATA-T
'uce-1168_Esox_lucius3_61'             ATGCCTGGAAGAGTGGGGGCAAAGTA-GCCCAAACGTGGCTGACTGATTACTGTAATTCACACACTTTAATTAGCTGTACAAACCATTAGCCACAATTACACTATTACAGAATGCTTTGTGGCAGGAGCCAGCCCGATGA-GACGTCTTTCTGCTGGAGGGGTAGAATGAGAGAA???????????????????????????????????????????????????????????
'uce-1168_Hucho_taimen31_75'           ATGCCTGGATGAGCAGGGGCAAAGCGCGACCCAACGTGGCTGACTGATTACTGTAATTCATACACTTTAATTAGCTGCACAAACCATTAGCCACAATTACACTTTTACACAACGCTTTGTGGCAGGCGCCAGCCCGAGGACCACGTCTCTCTGCCGGAGGGGAAGAAAGAGAGAGAGAGAAAGATAGAGGGAAGGGGGAGAGGAGGATGTTTACATAGAGGAGAAGAACATA-T
'uce-1168_Oncorhynchus_mykiss20_73'    ATGCCTAGAGGAGCAGGGGCGAAGCG-GGCCCAATGTGGCTGACTGATTACTGTAATTCATACACTTTAATTAGCTGCACAAACCATTAGCCACAATTACACTATTACGGAACACTTTGTGGCAGGAGCCAGCCCGAGGACGACATCTCTCTGCCGGAGGGGAGGAAAGAGAGAGAGAGAAAG-----------GGGGAGGGAAGGATGTGCACATAGAGGGGAAGAACATA-T
'uce-1168_Parahucho_perryi15_73'       ????CTAGAGGAGCAGGGGCGAAGCG-GGCCCAATGTGGCTGACTGATTACTGTAATTCATACACTTTAATTAGCTGCACAAACCATTAGCCACAATTACACTATTACGGAACGCTTTGTGGCAGGAGCCAGCCCGAGGACGACATCTCTCTGCCGGAGGGGAAGAAAGAGAGAGAGAGAAAT-----------GGGGAGGGGAGGATGTGCACATAGAGGGGAAGAACATA-T
'uce-1168_Prosopium_cylindraceum53_59' ??????????????????????????????CCAACGTTGCTGACTGATTAATGTAATTCGTACACTTTAATTAGCTGCACAAACCATTAGCCACAATTACACTTTTACGGAACGCTTTGTGGCAGGAGCCAGCCCGAGGACTACGTCTCTCTGCCGGAGGGTATGAAAGAGACAGAGAGAAAGAGAGA------GGGGAGGGGAGAATGTGTACATAGAGGGGAAGAACATA-T
'uce-1168_umbra_limi'                  ATGCCTGGAGGAGCCGGGGCGAAGCA--GCCCAACGTGGCTGACTGATTACTGTAATTCACACACTTTAATTAGCTGTACAAACCATTAGCCACAATTACACTATTACAGAATGCTTTGTGGCAGGACCCAGCCTGAGGA-GATGTCTTTCTGCTGGAGGGGGAGGAAGA????????????????????????????????????????????????????????????????
;
end;
