# Supplementary material for: Addressing incomplete lineage sorting and paralogy in the inference of uncertain salmonid phylogenetic relationships
Source: PeerJ. 2020 Jul 3;8:e9389. doi: 10.7717/peerj.9389 (PMC7337038; doi:10.7717/peerj.9389)
Supplement: Supplemental Information 1 — Assembled contigs matching UCE loci, alignments, raw code and tree files. [file peerj-08-9389-s001.zip › Data Supplement/sequence data/mafft-nexus/uce-1173.nexus]

#NEXUS
begin data;
	dimensions ntax=10 nchar=348;
	format datatype=dna missing=? gap=-;
matrix
'uce-1173_Coregonus_laurettae55_57'    CCGTGCGG--CCAGGCAGGCGCCGTTTCCTTTGGCTCTCTACTGACGGTCCTATCTGACAGCGTTTTACATCTCCCCTGCTCTGCCTACCCCTCCACTTCACCGCCAGACAAAGAAATTAATACCCCTAGTGACTGTGTTTTAATTAAGCAATTTCATGCAAATTACACATTTTAGATTGTCAAATAATATACTGCGCAAAATTGTAAGCAGGCTGATCTGATATGCATGGAGTGTTATTCTTCCAGGCGCTGTGCATACATGGAAAATGAACAA-AAATGCTAATTTCTAATCTATTATGCAAACAGTGAGATACTT??????????????????????????????
'uce-1173_Esox_lucius3_61'             ?????????????????GCCGGCGTCTCCTTTGGCTCCAGACTGACATTCCTATCTGACGGCGTTTTACATCTCCCCTGCTCTGCCTACCACTCCACTCCACGGCCAGACAAAGAAATTAATACCCCTAGTGACTGTGTTTTAATTAAGCAATTTCATGCAAATTACACATTTTAGATTGTCAAATAATATACTGCGCAAAATTGTAGGCAGGCTGATCTGATATGCATGGAGTGTTATTCTTCCAGGCGCTGTGCATACATGGAAAATGAACAA-AAATGCTAATTTCTAATCTATTATGCAAACAGTGAGATACTTACATAGATTTGCACGCCTTTCTTGGCATGG
'uce-1173_Hucho_taimen31_75'           CCGTGCGGGCCCGGGCAGGTGCCGTTTCCTTTGGCACTCTAATGACAGTCCTATCTGACAGCGTTTTACATCTCCCCTGCTCTGCCTACCCCTCTACTTCACCGCCAGACAAAGACATTAATACCCCTAGTGACTGTGTTTTAATTAAGCAATTTCATGCAAATTACACATTTTAGATTGTCAAATAATATACTGCGCAAAATTGTAAGCAGGCCGATCTGATATGCATGGAGTGTTATTCTTCCAGGCGCTGTGCATACATGGAAAATGAACAA-AAATGCTAATTTTGAATCTATTATGCAAACAGTGAGATACTTACATAGATTTGCACGCCTTTCTTGGCATGG
'uce-1173_Parahucho_perryi15_73'       CCGTGTGG--CCGGGCAGGCGCCGTTTCCTTTGGCTCTCTAATGACAGTCCTATCTGACAGCGTTTTACATCTCCCCTGCTCTGCCTACCCCTCCACTTCACCGCCAGACAAAGACATTAATACCCCTAGTGACTGTGTTTTAATTAAGCAATTTCATGCAAATTACACATTTTAGATTGTCAAATAATATACTGCGCAAAATTGTAAGCAGGCTGATCTGATATGCATGGAGTGTTATTCTTCCAGGCGCTGTGCATACATGGAAAATGAACAA-AAATGCTAATTTCGAATCTATTATGCAAACAGTGAGATACTTACATAGATTTGCACGCCTTTCTTGGCATGG
'uce-1173_Prosopium_cylindraceum53_59' CCGTGCGG--CCGGGCAGGCGCCGTTTCCTTT-CCTCTCTACTGACAGTCCTATCTGACAGCGTTTTACATCTCCCCTGCTCTGCCTACCCCTCCACTTCACCGCCAGACAAAGAAATTAATACCCCTAGTGACTGTGTTTTAATTAAGCAATTTCATGCAAATTACACATTTTAGATTGTCAAATAATATACTGCGCAAAATTGTAAGCAGGCTGATCTGATATGCATGGAGTGTTATTCTTCCAGGCGCTGTGCATACATGGAAAATGAACAA-AAATGCTAATTTCTAATCTATTATGCAAACAGTGAGATACTTACATAGATTTGCACGCCTTTCTTGGCATGG
'uce-1173_Salmo_salar13_75'            CCGTGCGG--CCGGGCAGGCGCCGTTTCCTTTGGCTCTCTAATGACAGTCCTATCTGACAGCGTTTTACATCTCCCCTGCTCTGCCTACCCCTCCACTTCACCGCCAGACAAAGACATTAATACCCCTAGTGACTGTGTTTTAATTAAGCAATTTCATGCAAATTACACATTTTAGATTGTCAAATAATATACTGCGCAAAATTGTAAGCAGGCTGATCTGATATGCATGGAGTGTTATTCTTCCAGGCGCTGTGCATACATGGAAAATGAACA??????????????????????????????????????????????????????????????????????????
'uce-1173_Salvelinus_alpinus9_75'      CCGTGAGG--ACGGGCAGGCGCCGCTTCCTATGGCTCTCTAATGACAGTCCTATCTGACAGCGTTTTACATCTCCCCTGCTCTGCCTACCCCTCCACTTCACCGCCAGACAAAGACATTAATACCCCTAGTGACTGTGTTTTAATTAAGCAATTTCATGCAAATTACACATTTTAGATTGTCAAATAATATACTGCGCAAAATTGTAAGCAGGCTGATCTGATATGCATGGAGTGTTATTCTTCCAGGCGCTGTGCATACATGGAAAATGAACAA-AAATGCTAATTTCGAATCTATTATGCAAACAGTGAGATACTTACATAGATTTGCACGCCTTTCTTGGCATGG
'uce-1173_Stenodus_leucichthys51_57'   CCGTGCGG--CCAGGCAGGCGACGTTTCCTTTGGCTCTCTACTGACGGTCCTATCTGACAGCGTTTTACATCTCCCCTGCTCTGCCTACCCCTCCACTTCACCGCCAGACAAAGAAATTAATACCCCTAGTGACTGTGTTTTAATTAAGCAATTTCATGCAAATTACACATTTTAGATTGTCAAATAATATACTGCGCAAAATTGTAGGCAGGCTGATCTGATATGCATGGAGTGTTATTCTTCCAGGCGCTGTGCATACATGGAAAATGAACAA-AAATGCTAATTTCTAATCTATTATGCAAACAGTGAGATACCTACATAGATTTG???????????????????
'uce-1173_Thymallus_arcticus57_59'     ???????????????????????????????????????????????????????????????????????????????????????????????????????????????????????????CCCCTAGTGACTGTGTTTTAATTAAGCAATTTCATGCAAATTACACATTTTAGATTGTCAAATAATATACTGCGCAAAATTGTAAGCAGGCTGATCTGATATGCATGGAGTGTTATTCTTCCAGGCGCTGTGCATACATGGAAAATGAACAAAAAATGCTAATTTCTAATCTATTATGCAAACAGTGAGATACTTACACAGATTTGCACGCCTTTCTTGGCATGG
'uce-1173_umbra_limi'                  ???????????????????????????????????????GACTGACATTCCTATCTGCCAGCGTTTTACATCTCCCCTGCTCTGCCTACCTCTCCACTCCACGGCCAGACAAAGAAATTAATACCCCTAGTGACTGTGTTTTAATTAAGCAATTTCATGCAAATTACACATTTTAGATTGTCAAATAATATACTGCGCAAAATGGTAGGCAGGCTGATCTGATATGCATGGAGTGTTATTCTTCCAGGCACTGTGCATACATGGAAAATGAACAA-AAATGCTAATTTCTAATCTATTATGCAAACAGTGAGATACTTACATAGATTTGCACGCCTTTCTTGGCATGG
;
end;
