# Supplementary material for: Addressing incomplete lineage sorting and paralogy in the inference of uncertain salmonid phylogenetic relationships
Source: PeerJ. 2020 Jul 3;8:e9389. doi: 10.7717/peerj.9389 (PMC7337038; doi:10.7717/peerj.9389)
Supplement: Supplemental Information 1 — Assembled contigs matching UCE loci, alignments, raw code and tree files. [file peerj-08-9389-s001.zip › Data Supplement/sequence data/mafft-nexus/uce-1175.nexus]

#NEXUS
begin data;
	dimensions ntax=14 nchar=363;
	format datatype=dna missing=? gap=-;
matrix
'uce-1175_Brachymystax_lenok32_79'       ???????????????????AGGGGGAGAGGGAGAGAATGGCCCTGGCACCTGATCCATAACAGTCATTGCCAGTTACATACATTTCAGGATTCATTCAGGCTATGAAGATAATCGAGGAAGTCGACAGTTCCCCCTGCAGCCCAATGGATTTATGATAGCACTGTCAAGAAAATGAGGCGAAATGACACAGTAGCTGACTTTAGCTGCAAATAATGTGATAGGCTGTACAGTGGTGCTGCAGCAGCTGCTGTCGTTGCAGGTAATAGGCTAT-AAAATAGCCTGATAGCAATACCTGTCATTTCTTAATGGCTGACTTCACTGAAGAGCTTTTGTGGCCTTTAACATGAAGATAATAGAAGAT
'uce-1175_Coregonus_laurettae55_57'      ????????????????????????????????????????????????????ATCCATAACAGTCATTGCCGGTTACATACATTTCAGGATTCATTCAGGCTATGAAGATAATCGAGGAAGTCGACAATTCCCCCTGCAGCCCAATGGATTTATGATACCACTGTCAAGAAAATGAGGCGAAATGACACAGTAGCTGACTTTAGCTGCAAATAATGTGATAGTCTGT????????????????????????????????????????????????????????????????????????????????????????????????????????????????????????????????????????
'uce-1175_Coregonus_pidschian36_73'      AGAGAGAGAGAGAGAGAG-AGAGAGAGAGAGAGAGAATGGCCCTGGCACCTGATCCATAACAGTCATTGCCGGTTACATACATTTCAGGATTCATTCAGGCTATGAAGATAATCGAGGAAGTCGACAGTTCCCCCTGCAGCCCAATGGATTTATGATAGCACTGTCAAGAAAATGAGGCGAAATGACACAGTAGCTGACTTTAGCTGCAAATAATGTGATAGTCTGTACAGTGGTGCTGCAGCAGCTGCTGTCGTTGCAGGTAATAGGCTAT-AAAATAGCCTGATAGCAATACCTGTCATTTCTTAATGGCTGACTTCACTGAAGAGCTTTT??????????????????????????????
'uce-1175_Coregonus_sardinella41_71'     ?????????????????G-AGAGAGAGAGAGAGAGAATGGCCCTGGCACCTGATCCATAACAGTCATTGCCGGTTACATACATTTCAGGATTCATTCAGGCTATGAAGATAATCGAGGAAGTCGACAGTTCCCCCTGCAGCCCAATGGATTTATGATAGCACTGTCAAGAAAATGAGGCGAAATGACACAGTAGCTGACTTTAGCTGCAAATAATGTGATAGTCTGTACAGTGGTGCTGCAGCAGCTGCTGTCGTTGCAGGTAATAGGCTAT-AAAATAGCCTGATAGCAATACCTGTCATTTCTTAATGGCTGACTTCACTGAAGAGCTTTTGTGGCCTTTAACATGAAGATAATAGAAGAT
'uce-1175_Hucho_taimen31_75'             ????????????AGAGAA-AGGGGGAGAGAGAGAGAATGGCCCTGGCACCTGATCCATAACAGTCATTGCCAGTTACATACATTTCAGGATTCATTCAGGCTATGAAGATAATCGAGGAAGTCGACAGTTCCCCCTGCAGCCCAATGGATTTATGATAGCACTGTCAAGAAAATGAGGCGAAATGACACAGTAGCTGACTTTAGCTGCAAATAATGTGATAGGCTGTACAGTGGTGCTGCAGCAGCTGCTGTCGTTGCAGGTAATAGGCTAT-AAAATAGCCTGATAGCAATACCTGTCATTTCTTAATGGCTGACTTCACTGAAGAG???????????????????????????????????
'uce-1175_Oncorhynchus_mykiss20_73'      AGAGAGAGAGAGAGAGAG-AGAGAGAGAGAGAGAGAATGGCCCTGGCACCTGATCCATAACAGTCATTGCCGGTTACATACATTTCAGGATTCATTCAGGCTCTGAAGATAATCGAGGAAGTCGACAGTTCCCCCTGCAGCCCAATGGATTTATGATAGCACTGTCAAGAAAATGAGGCGAAATGACACAGTAGCTGACTTTAGCTGCAAATAATGTGATAGGCTGTACAGTGGTGCTGCAGCAGCTGCTGTCATTGCAGGTAATAGGCTAT-AAAATAGCCTGATAGCAATACCTGTCATTTCTTAATGGCTGACTTCACTGAAGAGCTTTTGTGGCCTTTAACATGAAGATAATAGAAGAT
'uce-1175_Oncorhynchus_tshawytscha16_73' AGAGAGAGAGAGAGAGAG-AGAGAGAGAGAGAGAGACTGGCCCTGGCACCTGATCCATAACAGTCATTGCCGGTTACATACATTTCAGGATTCATTCAGGCTATGAAGATAATCGAGGAAGTCGACAGTTCCCCCTGCAGCCCAATGGATTTATGATAGCACTGTCAAGAAAATGAGGCGAAATGACACAGTAGCTGACTTTAGCTGCAAATAATGTGATAGGCTGTACAGTGGTGCTGCAGCAGCTGCTGTCATTGCAGGTAATAGGCTAT-AAAATAGCCTGATAGCAATACCTGTCATTTCTTAATGGCTGACTTCACTGAAGAGCTTTTGTGGCCTTTAACATGAAGATAATAGAAGAT
'uce-1175_Parahucho_perryi15_73'         AGAGAGAGAGAGAGAGAG-AGAGAGAGAGAGAGAGAATGGCCCTGGCACCTGATCCATAACAGTCATTGCCGGTTACATACATTTCAGGATTCATTCAGGCTATGAAGATAATCGAGGAAGTCGACAGTTCCCCCTGCAGCCCAATGGATTTATGATAGCACTGTCAAGAAAATGAGGCGAAATGACACAGTAGCTGACTTTAGCTGCAAATAATGTGATAGGCTGTACAGTGGTGCTGCAGCAGCTGCTGTCATTGCAGGTAATAGGCTAT-AAAATAGCCTGATAGCAATACCTGTCATTTCTTAATGGCTGACTTCACTGAAGAGCTTTTGTGGCCTTTAACATGAAGATAATAGAAGAT
'uce-1175_Prosopium_cylindraceum53_59'   AGAGAGAGAGAGAGAGAG-AGAGAGAGAGAGAGAGAATGGCCCTGGCACCTGATCCATAACAGTCATTGCCGGTTACATACATTTCAGGATTCATTCAGGGTATGAAGATAATCGAGGAAGTCGACAGTTCCCCCTGCAGCCCAATGGATTTATGATAGCACTGTCAAGAAAATGAGGTGAAATGACACAGTAGCTGACTTTAGCTGCAAATAATGTGATAGGCTGTACAGTGGTGCTGCAGCAGCTGCTGTCATTGCAGGTAATAGGCTAT-AAAATAGCCTGATAGCAATACCTGTCATTTCTTAATGGCTGACTTCACTGAAGAGCTTTTGTGGCCTTTAACATGAAGATAATAGAAGAT
'uce-1175_Salmo_salar13_75'              AGAGAGAGAGAGAGAGAG-AGAGAGAGAGAGAGAGAATGGCCCTGGCACCTGATCCATAACAGTCATTGCCGGTTACATACATTTCAGGATTCATTCAGGCTATGAAGATAATCGAGGAAGTCGACAGTTCCCCCTGCAGCCCAATGGATTTATGATAGCACTGTCAAGAAAATGAGGCGAAATGACACAGTAGCTGACTTTAGCTGCAAATAATGTGATAGGCTGTACAGTGGTGCTGCAGCAGCTGCTGTCATTGCAGGTAATAGGCTAT-AAAATAGCCTGATAGCAATACCTGTCATTTCTTAATGGCTGACTTCACTGAAGAGCTTTTGTGGCCTTTAACATGAAGATAATAGAAGAT
'uce-1175_Salvelinus_alpinus9_75'        AGAGAGAGAGAGAGAGAG-AGAGAGAGAGAGAGAGAATGGCCCTGGCACCTGATCCATAACAGTCATTGCCGGTTACATACATTTCAGGATTCATTCAGGCTATGAAGATAATCGAGGAAGTCGACAGTTCCCCCTGCAGCCCAATGGATTTATGATAGCACTGTCAAGAAAATGAGGCGAAATGACACAGTAGCTGACTTTAGCTGCAAATAATGTGATAGGCTGTACAGTGGTGCTGCAGCAGCTGCTGTCATTGCAGGTAATAGGCTAT-AAAATAGCCTGATAGCAATACCTGTCATTTCTTAATGGCTGACTTCACTGAAGAGCTTTTGTGGCCTTTAACATGGAGATAA????????
'uce-1175_Thymallus_grubii10_77'         AGAAAGAGAGAGAGAGAG-AGAGAGAGAGAGAGAGAATGGCCCTGGCACCTGATCCATAACAGTCATTGCCGGTTACATACATTTCAGGATTCATTCAGGCTATGAAGATAATCGAGGAAGTCGACAGTTCCCCCTGCAGCCCAATGGATTTATGATAGCACTGTCAAGAAAATGAGGCGAAATGACACAGTAGCTGACTTTAGCTGCAAATAATGTGATAGGCTGTACATTGGTGCTGCAGCAGCTGCTGTCATTGCAGGTAATAGGCTAT-AAAATAGCCTGATAGCAATACCTGTCATTTCTTAATGGCTGACTTCACTGAAGAGCTTTTGTGGCCTTTAACATGAAGATAATAGAAGAT
'uce-1175_salvelinus_fontinalis'         AGAGAGAGAGAGAGAGAG-AGAGAGAGAGAGAGAGAATGGCCCTGGCACCTGATCCATAACAGTCATTGCCGGTTACATACATTTCAGGATTCATTCAGGCTATGAAGATAATCGAGGAAGTCGACAGTTCCCCCTGCAGCCCAATGGATTTATGATAGCACTGTCAAGAAAATGAGGCGAAATGACACAGTAGCTGACTTTAGCTGCAAATAATGTGATAGGCTGTACAGTGGTGCTGCAGCAGCTGCTGTCATTGCAGGTAATAGGCTAT-AAAATAGCCTGATAGCAATACCTGTCAT??????????????????????????????????????????????????????????????
'uce-1175_umbra_limi'                    ?????????????GAGAATAGAGAGGGAGAGAGCGAATAGCCCTGGTCCCTGATCCATAACAGTCATTGCCTGTTACATACATTTCTGGATTCATCCAGGCTATGAAGATAATGGAGGCAGTCGACAGTTCCCCCCGCAGCCCAATGGATTTATGATGGCACTGTCAAGAAAATGAGGCGAAATGACACAGTAGCTGACTTTAGCTGCAAATAATGTGATAGGCTGTACAGTGGCGAGGCTGCAGCTGCTGTCATTGCAGGTAATAGGCTATAAAAAAAGGCTGATAGCAATACCTGTCATTTCTTAATGGCTGACTTCACTGAAGAGCTTTTGTGGCCTTTAACATGGAGATAATAGAAGAT
;
end;
