# Supplementary material for: Addressing incomplete lineage sorting and paralogy in the inference of uncertain salmonid phylogenetic relationships
Source: PeerJ. 2020 Jul 3;8:e9389. doi: 10.7717/peerj.9389 (PMC7337038; doi:10.7717/peerj.9389)
Supplement: Supplemental Information 1 — Assembled contigs matching UCE loci, alignments, raw code and tree files. [file peerj-08-9389-s001.zip › Data Supplement/sequence data/mafft-nexus/uce-118.nexus]

#NEXUS
begin data;
	dimensions ntax=7 nchar=305;
	format datatype=dna missing=? gap=-;
matrix
'uce-118_Brachymystax_lenok32_79'   ACAATAGTGACATGAATTAAAAGCAATAGAACAATAGTAGAATATAAACCAGAAATGACACCCAAAGTGGCTGTTGATTTATAGCTATGGTGAGTTTGGTACTGGGCTTCCATGTATATTAGTGCTACAAATCTAGGTCCATTTAGCAGGGAAATGCTCATACATACATCACCGACTCCTGCTCCAAGCCAAGGTCAGTCCTCATTGCATCAATCTTTTCAACAGAGGCTACTTCACACAGCAGCAGTTTTGTAACTGTCAGAGCTGTAATAGAA----TCTTTTTTCCTGCGCTTCATCTTTCT
'uce-118_Esox_lucius3_61'           AAGACAGTGACATGAATTAAAAGCAATAGAACAGTAGCAGAATCTAAACCATAAATGACACCCAAAGTGGCTGTTGATTTACTGCAATGGTGAGTTTGGTACTGGGCTTCAATGTATATTAGTGCTACAAATCTGGGTCCATTTAGCAAGGAGATGCTCATACATACATCACCGACTCCTGCTTCAAGCCAAGGTCAGTCCTTATTGCATCAATCTTTTCAACAGAGGCTACTTTACACAGCAGCAGTTTTGTAACTGTCTGAGCTGTAATAGAATA-----TTTTTCCTGTGATTCATCTTTCT
'uce-118_Hucho_taimen31_75'         ACAATAGTGACATGAATTAAAAGCAATAGAACAATAGTAGAATATAAACCAGAAATGACACCCAAAGTGGCTGTTGATTTATAGCTATGGTGAGTTTGGTACTGGGCTTCCATGTATATTAGTGCTACAAATCTAGGTCCATTTAGCAGGGAAATGCTCATACATACATCACCGACTCCTGCTCCAAGCCAAGGTCAGTCCTCATTGCATCAATCTTTTCAACAGAGGCTACTTCACACAGCAGCAGTTTTGTAACTGTCAGAGCTGTAATAGAA----TCTTTTTTCCTG??????????????
'uce-118_Salmo_salar13_75'          ACAATAGTAACATGAATTAAAAGCAATAGAACAACAGTAGAATATAAACCAGAAATGACACCCAAAGTGGCTGTTGATTTATAGCTATGGTGAGTTTGGTACTGGGCTTCCATGTATATTAGTGCTACAAATCTAGGTCCATTTAGCAGGGAAATGCTCATACATACATCACCGACTCCTGCTCCAAGCCAAGGTCAGTCCTCATTGCATCAATCTTTTCAACAGAGGCTACTTCACGCAGCAGCAGTTTTGTAACTGTCAGAGCTGTAATAGAA----TCTTTTTTCCTGCGCTTCATCTTT??
'uce-118_Stenodus_leucichthys51_57' ?????????????????????????????????????????????????????????????????????????????????????????GTGAGTTTGGTACTGGGATTCCTTGTATATTAGTGCCACAAATCTGGGTCCATTTAGCAAGGAGATGCTCATACATACATCACCGACTCCTGCTCCAAGCCAAGGTCAGTCCTTATTGCATCAATCTTTTCAACAGAGTCTACTTCACACAGGAGCAGTTCTGTAACTGTCGGAGCTGTAATAGAA----TCCTTTTTCCCGCGCTTCATCTTTCT
'uce-118_Thymallus_arcticus57_59'   ??????????????????????????????????????????????????????????CACCCAAGGTGGCTGTTGATGTATAGCTATGGTGAGTTTGGTACTGGGCTTCCATGTATATTAGTGCTACAAATCTAGGTCCATTTAGCAGGGAAATGCTCATACATACATCACCGACTCCTGCTCCAAGCCAAGGTCAGTCCTCATTGCATCAATCTTTTCAACAGAGGCTACTTCACACAGCAGCAGTTTTGTAACTGTCAGAGCTGTAATAGAATATTTTTTTTTTCCTGCGCTTCATCTTTCT
'uce-118_umbra_limi'                ACAATAGTGTCATGTATTAAAA-TAAAAAAACAGTAGTAGTATGTAATCCAGAAATGACACACAAAGTGGCTGTTGATTTATTGCAATGGTGAGTTTGGTACTCGGCTTCAGTGGATATTAGTACTAGAAATCTGGGTCCATTTAGCAAGTAGATGCTCATACATACATCATTGACTCCTGCTCCAACCCAAGGTCAGTCCTCATTGCATCAATCTTTTCAACAGAGGCTACTTTACACTGCAGCACTTTTGTAACTGTCTGAGGTGTAATAGAATA---TTTCTTTCCTGTGCTTCATCTTTCT
;
end;
