# Supplementary material for: Addressing incomplete lineage sorting and paralogy in the inference of uncertain salmonid phylogenetic relationships
Source: PeerJ. 2020 Jul 3;8:e9389. doi: 10.7717/peerj.9389 (PMC7337038; doi:10.7717/peerj.9389)
Supplement: Supplemental Information 1 — Assembled contigs matching UCE loci, alignments, raw code and tree files. [file peerj-08-9389-s001.zip › Data Supplement/sequence data/mafft-nexus/uce-1184.nexus]

#NEXUS
begin data;
	dimensions ntax=13 nchar=387;
	format datatype=dna missing=? gap=-;
matrix
'uce-1184_Brachymystax_lenok32_79'       ATCTGGCAGGCATACTGAAACGTTGT-------------TTTTTTCCT--------AACCGGCAAGAGTGAGGGAATGAAGTGCATCGATTGCTTGTGATTATTAACTAGACTGAGATAAGCCCTCTCCTTATTATGCAGATTACTGAGGCTCCCCGCTCCAGCATATTGTACAGATGCAGGGGAGCAGCTGCTCTTACAGATGGTGGGTACACGGATCTATCATCATGCCTCCATTGTCTACACTTCAATTGTTT--GGGGGACAAGAGAACTGCATCAAAGAGGAACCCGACTGTAATGAATTAAGAAAGAGAAACGAAAAACCATCAAGTAAATTTATACACCGGAGGCCT-CGGAATGGAGAAGAGCAGAAAGCACAAGCCAT
'uce-1184_Coregonus_laurettae55_57'      ATACGGCAGGCATACTGAAACATTGT--------------TTTTTTCT--------AACCGGCAAGAGTGAGGGAATGAAGTGCATCGATTGCTTGTGATTATTAACTAGACTGAGATAAGCCCTCTCCTTATTATGCAGATTACTGAGGCTCCCCGCTCCAGCATATTGTACAGATGCAGGGGAGCAGCTGCTCTTACAGATGGTGGGTACACGGATCTATCATTATGCCTCCATTGTCTACACTTCAATTGTTT--GGGGGACAAGAGAACTGCATCAAAGAGGAACCCGACT????????????????????????????????????????????????????????????????????????????????????????????
'uce-1184_Coregonus_pidschian36_73'      ATACGGCAGGCATACTGAAACGTTGT---------------TTTTTCT--------AACCGGCAAGAGTGAGGGAATGAAGTGCATCGATTGCTTGTGATTATTAACTAGACTGAGATAAGCCCTCTCCTTATTATGCAGATTACTGAGGCTCCCCGCTCCAGCATATTGTACAGATGCAGGGGAGCAGCTGCTCTTACAGATGGTGGGTACACGGATCTATCATTATGCCTCCATTGTCTACACTTCAATTGTTT--GGGGGACAAGAGAACTGCATCAAAGAGGAACCCGACTGCAATGAATTAAGAAAGAGAAACG-AAAACCATCAAGTAAATGTATACACCGGAGGCCT-CGGAATGGAGGAGAGCA???????????????
'uce-1184_Esox_lucius3_61'               ?????GCGAGCATACTGAAAAGTTGTGG---------AGTTTTTTTTT--------AACCAACGAGAGTGAGGGAATGAAGTGCATCGATTGCTTGTGATTATTAACTAGACTGAGATAAGCCCTCTCCTTATTATGCAGATTACTGAGGCTCCCCGCTCCAGCATATTGTACAGATGCAAAGGAGCAGCTGCTCTTACAGATGGTGGGTACACGGATCTATCATTATGCCTCCATTGTCTCCACTCCAATTGTTT--GGGGGACAGGAGAACTGCATCAGAGAGGAACCCAACTGCAATGAATTACGAAAGAGAAACGAAAAAGCATCCCGCAAATGTATACACCGGAGGCCT-TGGGATGGAGGAGAGCGGAAAGCAG???????
'uce-1184_Hucho_taimen31_75'             ATACGGCAGGCATACTGAAACGTTGT-------------TTTTTACCT--------AACCGGCAAGAGTGAGGGAATGAAGTGCATCGATTGCTTGTGATTATTAACTAGACTGAGATAAGCCCTCTCCTTATTATGCAGATTACTGAGGCTCCCCGCTCCAGCATATTGTACAGATGCAGGGGAGCAGCTGCTCTTACAGATGGTGGGTACACGGATCTATCATCATGCCTCCATTGTCTACACTTCAATTGTTT--GGGGGACAAGAGAACTGCATCAAAGAGGAACCCGACTGTAATGAATTAAGAAAGAGAAACGAAAAACCATCAAGTAAATTTATACACCGGAGGCCT-CGGAATGGAGAAGAGCAGAAAGCACAAGCCAT
'uce-1184_Oncorhynchus_mykiss20_73'      ATATGGCAGGCATACTGAAACGTTGTT------------TTTTTTTCT--------AACCGGCAAGAGTGAGGGAATGAAGTGCATCGATTGCTTGTGATTATTAACTAGACTGAGATAAGCCCTCTCCTTATTATGCAGATTACTGAGGCTCCCCGCTCCAGCATATTGTACAGATGCAGGGGAGCAGCTGCTCTTACAGATGGTGGGTACACGGATCTATCATCGTGCCTCCATTGTCTACACTTCAATTGTTTGGGGGGGG???????????????????????????????????????????????????????????????????????????????????????????????????????????????????????????
'uce-1184_Oncorhynchus_tshawytscha16_73' ATATGGCAGGCATACTGAAACGTTGT-------------TGTTTTTTTTCT----AACCCGGCAAGAGTGAGGGAATGAAGTGCATCGATTGCTTGTGATTATTAACTAGACTGAGATAAGCCCCCTCCTTATTATGCAGATTACTGAGGCTCCCCGCTCCAGCATATTGTACAGATGCAGGGGAGCAGCTGCTCTTACAGATGGTGGGTACACGGATCTATCATCGTGCCTCCATTGTCTACACTTCAATTGTTT--GGGGGGGG?????????????????????????????????????????????????????????????????????????????????????????????????????????????????????????
'uce-1184_Parahucho_perryi15_73'         ATATGGCAGGCATACTGAAACGTAGT-------------TTTTTTTCT--------AACCGGCAAGAGTGAGGGAATGAAGTGCATCGATTGCTTGTGATTATTAACTAGACTGAGATAAGCCCTCTCCTTATTATGCAGATTACTGAGGCTCCCCGCTCCAGCATATTGTACAGATGCAGGGGAGCAGCTGCTCTTACAGATGGTGGGTACACGGATCTATCATCGTGCCTCCATTGTCTACACTTCAATTGTTTGGGGGGGACAAGAGAACTGCATCAAAGAGGAACCCGACTGTAATGAATTAAGAAAGAGAAACGAAAAACCATCAAGTAAATTTATACACCGGAGGCCTCGGGAATGGGGAAGAGCAGAAAGCACAAGCCAT
'uce-1184_Salvelinus_alpinus9_75'        ATATGGCAGGCATACTGAAACGTTGT-------------TTTTTTTCT--------AACCGGCAAGAGTGAGGGAATGAAGTGCATCGATTGCTTGTGATTATTAACTAGACTGAGATAAGCCCTCTCCTTATTATGCAGATTACTGAGGCTCCCCGCTCCAGCATATTGTACAGATGCAGGGGAGCAGCTGCTCTTACAGATGGTGGGTACACGGATCTATCATCGTGCCTCCATTGTCTACACTTCAATTGTTTGGGGGGGACAAGAGAACTGCATCAAAGAGGAACCCGACTGTAATGAATTAAGAAAGAGAAACGAAAAACAATCAAGTAAATTTATACACCGGAGGCCTCCGGAATGGGGAAGAGCAGAAAGCACAAGGCAT
'uce-1184_Stenodus_leucichthys51_57'     ?????????GCATACTGAAACGTTGT---------------TTTTTCT--------AACCGGCAAGAGTGAGGGAATGAAGTGCATCGATTGCTTGTGATTATTAACTAGACTGAGATAAGCCCTCTCCTTATTATGCAGATTACTGAGGCTCCCCGCTCCAGCATATTGTACAGATGCAGGGGAGCAGCTGCTCTTACAGATGGTGGGTACACGGATCTATCATTATGCCTCCATTGTCTACACTTCAATTGTTT--GGGGGACAAGAGAACTGCATCAAAGAGGAACCCGACTGCAATGAATTAAGAAAGAGAAACG-AAAACCATCAAGTAAATGTATACACCGGAGGCCT-CGGAATGGAGGAGAGCAGAAAGCAGAAGCCAT
'uce-1184_Thymallus_arcticus57_59'       ?????????????????????????????????????????????????????????????????????????????????????????????????????????ACTAGACTGAGATAAGCCCTCTCCTTATTATGCAGATTACTGAGGCTCCCCGCTCCAGCATATTGTACAGATGCAGGGGAGCAGCTGCTCTTACAGATGGTGGGTACACGGATCTATCATCATGCCTCCATTGTCTACACTTCAATTGTTT--GGGGGACAAGAGAACTGCATCAAAGAGGAACCCGACTGCAATGAATTAAGAAAGAGAAACAAAAAACCATCAAGTAAATTTATACACCGGAGGCCT-CGGAATGGAGGAGAGCAGAAAGCACAAGCCAT
'uce-1184_Thymallus_grubii10_77'         ATACGGCAGGCATACTGAAACATTGT---------------TTTTTCT--------AACCAGCAAGAGTGAGGGAATGAAGTGCATCGATTGCTTGTGATTATTAACTAGACTGAGATAAGCCCTCTCCTTATTATGCAGATTACTGAGGCTCCCCGCTCCAGCATATTGTACAGATGCAGGGGAGCAGCTGCTCTTACAGATGGTGGGTACACGGATCTATCATCATGCCTCCATTGTCTACACTTCAATTGTTT--GGGGGACAAGAGAACTGCATCAAAGAGGAACCCGACTGCAATGAATTAAGAAAGAGAAACAAAAAACCATCAAGTAAATTTATACACCGGAGGCCT-CGGAATGGAGGAGAGCAGAAAGCACAAGCCAT
'uce-1184_umbra_limi'                    ???????????????????????????????????????????????????????GAACCAGCAAGAGTCAGGGAATGAAGTGCATCGATTGCTTGTGATTATTAACTAGACTGAGTTAAGCCCTCTACTTATTATGCAGATTACTGAGGCTCCCTGCTCCAGCATATTGTACAGATGCAAGGGAGCAGCTGCTCTTACAGATGGTGGGTACACGGATCTATCATTATGCTTCCATTGTCTCCACTTCAATTGTTT--GGGGGACAAGAGAACTGCATCAAAGAGGAACCCGACTGCACTGAATTAAGAAAGAGAAACG-AAAACCATCAAGTAAATTTATACACCGGAGGCCC-TGGAATTGAGGAGAGCGGAAAGCAGCAGACAT
;
end;
