# Supplementary material for: Addressing incomplete lineage sorting and paralogy in the inference of uncertain salmonid phylogenetic relationships
Source: PeerJ. 2020 Jul 3;8:e9389. doi: 10.7717/peerj.9389 (PMC7337038; doi:10.7717/peerj.9389)
Supplement: Supplemental Information 1 — Assembled contigs matching UCE loci, alignments, raw code and tree files. [file peerj-08-9389-s001.zip › Data Supplement/sequence data/mafft-nexus/uce-1186.nexus]

#NEXUS
begin data;
	dimensions ntax=7 nchar=209;
	format datatype=dna missing=? gap=-;
matrix
'uce-1186_Esox_lucius3_61'               ??????????????TCTCTTTAAGCGTGTGGCCTGATTGAAGTGTAAGGTTCGGGAGCTAATTACCTGCAGAGCCACAGGCCCCGGGAACAGATGCCACACTTGTGCATCAATAAATGCTTATGAGTAACTTATTTAGG----GCCTGCCTGGACTGCCACGGAGGGAAATGGCATGGCTGGGAACACTGGCGCCCGGGGCCGTTTTGC
'uce-1186_Oncorhynchus_mykiss20_73'      GGGGCTTTAGTCTTTCTCTTTAAGTGTGTCGCCTGATTGAAGTGTAAGGTTC-AGAGCTAATTACATCCAGAGCCACAGACCTCGGGAACAGATGCCACACTTGTGCATCAATAAATACTTATAAGTCACTTATTTAGGGGCTGACTGCCTGGGCTGCCACCAAGGGAAATGGCATGACTGGAAGCACTGGCGCCCAGGGCC???????
'uce-1186_Oncorhynchus_tshawytscha16_73' GGGGCTTTAGTCTTTCTCTTTAAGTGTGTCGCCTGATTGAAGTGTAAGGTTC-AGAGCTAATTACATCCAGAGCCACAGACCTCGGGAACAGATGCCACACTTGTGCATCAATAAATACTTATAAGTCACTTATTTAGGGGCTGACTGCCTGGGCTGCCACCAAGGGAAATGGCATGACTGGAAGCACTGGCGCCCGGGGCCATTTCTC
'uce-1186_Salmo_salar13_75'              GGGGCTTTAGTCTTTCTCTTTAAGTGTGTCGCCTGATTGAAGTGTAAGGTTC-AGAGCTAATTACATCCAGAGCCACAGACCTCGGGAACAGATGCCACACTTGTGCATCAATAAATACTTATAAGTCACTTATTTAGGGGCTGACTGCCTGGGCTGCCACCAAGGGAAATGGCATGACTGGAAGCACTGGCGCCCGGGGCCATTTCTC
'uce-1186_Thymallus_grubii10_77'         GGGGCTCTAGTCTTTCTCTTTAAGTGTGTCGCCTGATTGAAGTGTAAGGTTC-AGAGCTAATTACATCCAGAGCCACAGACCTCGGGAACAGATGCCACACTTGTGCATCAATAAATACTTATAAGTCACTTATTTAGGAGCTGCCTGCTTGGGCTGCCACCAAGGGAAATGGCATGACTGGAAGCACTGGCGCCCGGGGCCATTTCTC
'uce-1186_salvelinus_fontinalis'         GGGGCTTTAGTCTTTCTCTTTAAGTGTGTCGCCTGATTGAAGTGTAAGGTTC-AGAGCTAATTACATCCAGAGCCACAGACCTCGGGAACAGATGCCACACTTGTGCATCAATAAATACTTATAAGTCACTTATTTAGGGGCTGACTGCCTGGGCTGCCACCAAGGGAAATGGCATGACTGGAAGCACTGGCGCCCGGGGCCATTTCTC
'uce-1186_umbra_limi'                    ??????????????TCTTTTTAAATGTGTGGCCTGATTGAAGTGTAAGGTTC-CAAGCTAATTACCTCCAGAACCACAGACCTCGAGAACAGATGCCAGACTTGTGCATCAATAAATGCTTATAAGTAACTTATTTAGGGGCTGCCTGC-----CTGCCACCAGAGGCAATGGCATGACTGGGAGCAGTGACGCCC?????????????
;
end;
