# Supplementary material for: Addressing incomplete lineage sorting and paralogy in the inference of uncertain salmonid phylogenetic relationships
Source: PeerJ. 2020 Jul 3;8:e9389. doi: 10.7717/peerj.9389 (PMC7337038; doi:10.7717/peerj.9389)
Supplement: Supplemental Information 1 — Assembled contigs matching UCE loci, alignments, raw code and tree files. [file peerj-08-9389-s001.zip › Data Supplement/sequence data/mafft-nexus/uce-1188.nexus]

#NEXUS
begin data;
	dimensions ntax=9 nchar=279;
	format datatype=dna missing=? gap=-;
matrix
'uce-1188_Brachymystax_lenok32_79'   CGTATCCGTTGTAGGCCATCACGTGGTCCTGGTAGGTCTTCAGATCCATCTTTTGCTCATTGGACATGAGGTTGGTGATGGAGAAGGGGTGGTTGAAGTTGTAGTGGGGATCCATGGCCTTGAGAGGGTCGTTCTGCAGGTCCAGATTATGCATGGCGCCGGGAAGGAGGTGGGGGCTGCCTCCCATGACCTGGGAGTGGAGGAGAGGGGTAGAGGAGGAGATGGAGGAGGGCACGGAGGAG------------GGGATTTCCAC??????????????
'uce-1188_Coregonus_pidschian36_73'  CGTAACCGTTGTAGGCCATCACCTGGTCCTGGTAGGTCTTCAGATCCATCTTCTGCTCGTTGGACATGAGGTTGGTGATGGAGAAGGGGTGGTTGAAGTTGTAGTGGGGATCCATGGCCTTGAGAGGGTCGCTCTGCAGGTCCAGATTATGCATGGCGCTGGGGTGGAGGTGAGGGCTGCCTCCCATGACCTGGGAGTGGAGGAGAGGGGCGGAGGAGGAGATGGAGGAGGGCACGGAGGAG------------GGGATTGCCACCGGGGTGCTCTGGA
'uce-1188_Coregonus_sardinella41_71' ?????????????????????????????????????????????????????????????GGACATGAGGTTGGTGATGGAGAAGGGGTGGTTGAAGTTGTAGTGGGGATCCATGGCCTTGAGAGGGTCGTGCTGCAGGTCCAGATTATGCATGGCGCTGGGAAGGAGGTGGGGGCTGCCTCCCATGGCCTGGGAGTGGAGGAGAGGGGCGGAGGAGGAGATGGAGGAGGGCACGGAGGAG------------GGGATTGCCACCGGGGTGCTCTGAA
'uce-1188_Esox_lucius3_61'           CATAACCATTGTAGGCCATCACCTGGTCCTGGTAGGACTTCAGGTCCATCTTCTGCTCGTTGGACATGAGGTTGGTGATGGAGAAGGGGTGATTAAAATTGTAGTGGGGATCCATAGACTTGAGCGCGTCATTTTGAAGGTCCAGATGGTGCATGGTGCCAGGCAGGAGGTGGGTGCCGCCTCCCATGGCCTGGGAGTGCAAGAGAGGGGAGGAGGAGGAGATGGAGGAGGGCACAGAGGAG------------GGGATGGCCACGGGGCTGCTCTGGA
'uce-1188_Parahucho_perryi15_73'     ???????????????????CACCTGGTCCTGGTACGTCTTCAGATCCATCTTCTGCTCATTGGACATGAGGTTGGTGATGGAGAAGGGGTGATTGAAGTTGTAGTGGGGATCCATGGCCTTGAGAGGGTCGTTCTGCAGGTCCAGATTATGCATGGCGCTGGGAAGGAGGTGGGGGCTGCCTCCCATGATCTGGGAGTGGAGGAGAGGGGCGGAGGAGGAGATGGAGGAGGGCACGGAGGAG------------GGGATTTCCACCGGGGTGCTCTGGA
'uce-1188_Salvelinus_alpinus9_75'    CGTAGCCATTGTAGGCCATCACCTGGTCCTGGTACGTCTTCAGATCCATCTTCTGCTCATTGGACATGAGGTTGGTGATGGAGAAGGGGTGGTTGAAGTTGTAGTGGGGATCCATGGCCTTGAGAGGGTCGTTCTGCAGGTCCAGATTATGCATGGCGCTGGGAAGGAGGTGGGGGCTGCCTCCCATGATCTGGGAGTGGAGGAGAGGGGCGGAGGAGGAGATGGAGGAGGGCACGGAGGAG------------GGGATTTCCACCGGGGTGCTCTGAA
'uce-1188_Stenodus_leucichthys51_57' ??????????????????????????????????????????????????????GCTCATTGGACATGAGGTTGGTGATGGAGAAGGGGTGGTTGAAGTTGTAGTGGGGATCCATGGCCTTGAGAGGGTCGTGCTGCAGGTCCAGATTATGCATGGCGCTGGGAAGGAGGTGGGGGCTGCCTCCCATGGCCTGGGAGTGGAGGAGAGGGGCGGAGGAGGAGATGGAGGAGGGCACGGAGGAG------------GGG??????????????????????
'uce-1188_Thymallus_arcticus57_59'   CATAACCGTTGTAGGCCATCACCTGGTCCTGGTAGGTTTTCAGATCCATCTTCTGCTCGTTGGACATGAGGTTGGTGATGGAGAAGGGGTGGTTGAAGTTGTAGTGGGGATCCATGGCCTTGAGATGGTCGTTCTGCAGGTCCAGATTATGCATGGCGCTGGGGAGGAGGTGGGGGCTGCCTCCCATGACCTGGGAGTGGAGGAGAGGGGCGGAGGAGGTGATGGAGGA---------------------------GATTGCCACAGGGGTGCTCTGGA
'uce-1188_umbra_limi'                CGTAACCATTGTAGGCCATCACCTGATCCTGGTAGGTCTTTAGATCCATCTTCTGCTCATTGGACATGAGGTTGGTGATGGAGAACGGGTGGTTGAAATTATAGTGGGGATCTATGGCCTTCAGGGCATCGTTCTGGAGGTCCAAATGATGCATGCTGCTGGGCAGGAGGTGGGGGCTTCCTCCCATGGCCTGGGAGTGGAGGAGAGGGGAGGACGAGGAGATGGATGAAGGCACGGAGGAGG????????????????????????????????????
;
end;
