# Supplementary material for: Addressing incomplete lineage sorting and paralogy in the inference of uncertain salmonid phylogenetic relationships
Source: PeerJ. 2020 Jul 3;8:e9389. doi: 10.7717/peerj.9389 (PMC7337038; doi:10.7717/peerj.9389)
Supplement: Supplemental Information 1 — Assembled contigs matching UCE loci, alignments, raw code and tree files. [file peerj-08-9389-s001.zip › Data Supplement/sequence data/mafft-nexus/uce-1191.nexus]

#NEXUS
begin data;
	dimensions ntax=10 nchar=210;
	format datatype=dna missing=? gap=-;
matrix
'uce-1191_Coregonus_laurettae55_57'      TTTTGGTGTGGTGCGGTTCCCCCGGGGCCC--GTGTGTGTCTCAGTAATGCCCTGCTCCTGATTGCTCTGATACAGGTTAGGAATAATGGCTTTAATGATGTGTAAAATGAGCAAGCAGTGCCTGTGACATTTACAGATGGCACCGCCTTGGCCTGTTCTTCCCAACTGCTC??????????????????????????????????????
'uce-1191_Coregonus_pidschian36_73'      TTTTGGTGCGGTGCGGTTCCCCTGGGACCC--GTGTGTGTCTCAGTAATGGCCTGCTCCTGATTGCTCTGATACAGGTTAGGAATATTGGCTTTAATGATGTGTAAAATGAGCAAGCAGTGCCTGTGACATTTACAGATGGCACCGCCTTGGCCTGTTCTTCCCAACTGCTCGTTAATTCACAGGAACAGAAAGCACTTCTTTAAGTGAC
'uce-1191_Esox_lucius3_61'               ????????????????TTCCCTCGGGCCCC--GCGTGTGTCTCAGTAATGGCCTGCTACTGATTGCTCTGATACAGGTTAGGAATATTGGCTTTAATGATGTGTAAAATGAGCAAGCAGTGCCTGTGACATTTACAGATGACACTGCCTTGGCCTGTTCTTCCCAACTGCTCGTTAATTCACAGGAACGGAGAGCACTTCTTTAAGTGAC
'uce-1191_Oncorhynchus_mykiss20_73'      ???????????????????CCCCGGGGCCC--GTGTGTGTCTCAGTAATGCCCTGCTCCTGATTGCTCTGATACAGGTTAGGAATAATGGCTTTAATGATGTGTAAAATGAGCAAGCAGTGCCTGTGACATTTACAGATGGCACCGCCTTGACCTGCACTTCCCAACTGCTGGTTAATTCACAGGAACGGAGAGCACTTCTTTAACTGAC
'uce-1191_Oncorhynchus_tshawytscha16_73' TTTTGGTGCGGTGCGGTTCCCCCGGGGCC---GTGTGTGTCTCAGTAATGGCCTGCTCCTGATTGCTCTGGTCCAGGTTAGGAATATTGGCTTTAATGATGTGTAAAATGAGCAAGCAGTGCCTGTGACATTTACAGATGGCACCGCCTTGGCCTGTTCTTCCCAACTGCACGTTAATTCACAGGAACAGAAAGCACTTCTTTAAGTGAC
'uce-1191_Salvelinus_alpinus9_75'        TTTTGGTGTGGTGCGGTTCCCCCGGGGCCC--GTGTGTGTCTCAGTAATGGCCTGCTCCTGATTGCTCTGATACAGGTTAGGAATATTGGCTTTAATGATGTGTAAAATGAGCAAGCAGTGCCTGTGACATTTACAGATGGCACCGCCTTGGCCTGTTCTTCCCAACTGCTCGTTAATTCACAGGAACAGAAAGCACTTCTTTAAGTGAC
'uce-1191_Stenodus_leucichthys51_57'     TTTTGGTGCGGTGCGGTTCCCCTGGGACCC--ATGTGTGTCTCAGTAATGGCCTGCTCCTGATTGCTCTGATACAGGTTAGGAATATTGGCTTTAATGATGTGTAAAATGAGCAAGCAGTGCCTGTGACATTTACAGATGGCACCGCCTTGGCCTGTTCTTCCCA?????????????????????????????????????????????
'uce-1191_Thymallus_arcticus57_59'       TTTTGGTGCGGTGTGATTCCCCTGGGGCCG--GTGTGTGTCTCAGTAATGGCCTGCTCCTGATTGCTCTCATACAGGTTAGGAATATTGCCTTTAATGATGTGTAAAATGAGCAAGCAGTGCCTGTGACATTTACAGACGGCACCTCCTTGGCCTGTTCTTCCCAACTGCTGGTTAATTCACAGGAACAGAAAGCACTTCTTTAAGTGAC
'uce-1191_Thymallus_grubii10_77'         TTTTGGTGCGGTGTGATTCCCCTGGGGCCG--GTGTGTGTCTCAGTAATGGCCTGCTCCTGATTGCTCTCATACAGGTTAGGAATATTGCCTTTAATGATGTGTAAAATGAGCAAGCAGTGCCTGTGACATTTACAGACGGCACCGCCTTGGCCTGTTCTTCCCAACTGCTGGTTAATTCACAGGAACAGAAAGCACTTCTTTAAGTGAC
'uce-1191_umbra_limi'                    TTTTGGTGCGGTACGGTTCCCCCAGGGCCCGTGTGTGTGTCTCGGTAATGGCTTGCTGCTGATTGCTCTGATACAGGTTAGGAATATTGGCTTTAATGATGTGTAAAATGAGCAAGCAGTGCATGTGACATTTACAGATGACACTGCCTTGTCCTGTTCTTCCCAGCTGCTCGTTAATTCACGGGAACGCAGAGCACTTCTTTAAGTGAC
;
end;
