# Supplementary material for: Addressing incomplete lineage sorting and paralogy in the inference of uncertain salmonid phylogenetic relationships
Source: PeerJ. 2020 Jul 3;8:e9389. doi: 10.7717/peerj.9389 (PMC7337038; doi:10.7717/peerj.9389)
Supplement: Supplemental Information 1 — Assembled contigs matching UCE loci, alignments, raw code and tree files. [file peerj-08-9389-s001.zip › Data Supplement/sequence data/mafft-nexus/uce-1192.nexus]

#NEXUS
begin data;
	dimensions ntax=9 nchar=283;
	format datatype=dna missing=? gap=-;
matrix
'uce-1192_Coregonus_laurettae55_57'      ???????????????????????????????????????????????????????????????????????????????????????????CACGCTATTGGTGTTTTTCTTAATTAAGAAACAAATGAATTCTCTCCAGCAAAATATATGGAACAACGGGATAGGGTGCCAGGGGCCAGATGCAGCGCGGCTTAATTAGAAGTCACTCTATTGTCTGAG-GTTTTTTAATGAACCTCCAATCTAAATGGATATCAAA-AAAGCTTCTAGCAGAAAAAAAATA
'uce-1192_Coregonus_sardinella41_71'     TCCCAGTTCATTTCTAGGGCTACTGGAATGAGT-----TCTCCCCCTCACTATTTAACTCATTAGGATTCAGGTACCATAAGCAGATTTTTCACGCTATTGGTGTTTTTCTTAATTAAGAAACAAATGAATTCTCTCCAGCAAAATAGATGGAACAACGGGATAGGGTGCCAGGGGCCAGATGCAGCGCGGCTTAATTAGAAGTCACTCTATTGTCTGAG-GTTTTTTAATGAACCTCCAATCTAAATGGATATCAAA-AAAGCTTCTAGCAGAAAAAAAATA
'uce-1192_Esox_lucius3_61'               TCTGAGTTCATTTCTAGGGCTACTGGAATGTGTACTCCCCTTCCCCTCGCCATTGAACTAATTAGGATTCAGGTACCATAAGCAGATTTTTCACGCTATTGGTGTTTTTCTTAATTAAGAAACAAATGAATTCTCCCCAGCAGAATAGATGGAACAACGGGATAGGATGCCAGGGGCCAGATGCAGCGCGGCTTAATTAGAAGTCCCTCTATTGTCTGAG-GTTTTTTAATGAACCTCCAATCTAAATGGATATCAAA-AAAGCTTCTAGTAGAGAAAAAAAA
'uce-1192_Oncorhynchus_tshawytscha16_73' TCCCGGTTCATTTCTAGGGCTACTGGAATGAGT-----TCTCCCCCTCACTACTTAACTCATTAGGATTCAGGTGCCATAAGCAGATTTTTCACGCTATTGGTGTTTTTCTTAATTAAGAAACAAATGAATTCTCCCCAGCAAAATAGATGGAACACCAGGATAGGGTGCCAGGGGCCAGATGCAGTGCGGCTTAATTAGGAGTCACTCTATTGTCGGAGCTTTTTTTAATGAACCTCCAATCTAAATGGATATCAAA-AAACCTTCCAGTAGAAAAAAAATA
'uce-1192_Parahucho_perryi15_73'         ?????????????????????????????????????????????????????????????????????????????????????????????????ATTGGTGTTTTTCTTAATTAAGAAACAAATGAATTCTCCCCAGCAAAATAGATGGAACACCGGGATAGGGTGCCAGGGGCCAGATGCAGTGCGGCTTAATTAGAAGTCACTCTATTGTCTGAG-ATTTTTTAATGAACCTCCAATCTAAATGGATATCAAA-AAACCTTCTAGTAGAAAAAAAATA
'uce-1192_Prosopium_cylindraceum53_59'   TCCCAGTTCATTTCTAGGGCTACTGGAATGAGT-----TCTCCCCCTCACTATTTAACTCATTAGGATTCAGGTACCATAAGCAGATTTTTCACGCTATTGGTGTTTTTCTTAATTAAGAAACAAATGAATTCTCCCCAGCAAAATAGATGGAACAACGGGATAGGGTGCCAGGGGCCAGATGCAGCGCGGCTTAATTAGAAGTCACTCTATTGTCTGAG-GTTTTTTAATGAACCTCCAATCTAAATGGATATCAAA-AAAGCTTCTAGTAGAAAAAAAAGA
'uce-1192_Thymallus_arcticus57_59'       ?????????????????????????????????????????CCCCCTCACTATTTAACTCATTAGGATTCAGGTACCATAAGCAGATTTTTCACGCTATTGGTGTTTTTCTTAATTAAGAAACAAATGAATTCTCCCCAGCAAAATAGATGGAACAACGGGATAGGGTGCCAGGGGCCAGATGCA??????????????????????????????????????????????????????????????????????????????????????????????????
'uce-1192_salvelinus_fontinalis'         TCCCAGTTCATTTCTAGGGCTACTGGAATGAGT-----TCTCCCCCTCACTACTTAACTCATTAGGATTCAGGTACCATAAGCAGATTTTTCACACTATTGGTGTTTTTCTTAATTAAGAAACAAATGAATTCTCCCCAGCAAAATAGATGGAACACCAGGATAGGGTGCCAGGGGCCAGGTGCAGTGCGGCTTAATTAGAAGTCACTCTATTGTCTGAGCTTTTTTTAATGAACCTCCAATCTAAATGGATATCAA??????????????????????????
'uce-1192_umbra_limi'                    TCTCAGTTCATTTCTAGGGCTACTGGAATGTGTTCTCCTCTTCCCCTTTCCATTGAACTAATTAGGATTCAGGTACCATAAGCAGATTTTTCACGCTATTGGTGTTTTTCTTAATTAAGAAACAAATGAATTCTCCCCAGCAAAATAGATGGAACAACGGGATAGGGTGCCAGGGGCCAGATGCAGCACGGCTTAATTAGAAGTCCCTCTATTGTCTGAC-TTTTTTTAATGAACCTCCAATCTAAATGGATATCAAAAAAAGCTTCTGGTAAAAAAAGAA??
;
end;
