# Supplementary material for: Addressing incomplete lineage sorting and paralogy in the inference of uncertain salmonid phylogenetic relationships
Source: PeerJ. 2020 Jul 3;8:e9389. doi: 10.7717/peerj.9389 (PMC7337038; doi:10.7717/peerj.9389)
Supplement: Supplemental Information 1 — Assembled contigs matching UCE loci, alignments, raw code and tree files. [file peerj-08-9389-s001.zip › Data Supplement/sequence data/mafft-nexus/uce-120.nexus]

#NEXUS
begin data;
	dimensions ntax=17 nchar=369;
	format datatype=dna missing=? gap=-;
matrix
'uce-120_Brachymystax_lenok32_79'       GTCTGTCTCCCCTCGTCACA---------------------------------TTTCAGAATATGTTCCCCCTGTGATACCAGGGCCAGACTTGAAAGGAAGTCTTAAGGACCTGAGCTTATACACTGTGCCAGATTTTGTTAAATAACCGGGAGATGTTGATGCCAATTCATTGGTAATTGTCCCTTGTGGCACAGTGCTGTTGAAAGTCCTGGAGCAGCCTAAGCTCAAGATCACTGCAAGTGTTAATCTTCTTATA-CTTAAGGTTTCAGGTTTTCTTTTGAAGTCGCTAAACATGTTGACTCCTATCTCGGCACAGAAGGCAATCCAGACGTA-----GCCATGAGCAATAAA-GCTTTTGTCAG
'uce-120_Coregonus_laurettae55_57'      ????????????????????????????????????????????????????????????????????????????????CGGGGCCAGACTTGAAAGGAAGTCTTAAGGACCTGAGCTTATACAGTGTGCCAGATTTTGTTAAATAACCAGGAGATGTTGATGCCAATTCATGGGTAATTGTCCCTTGTGGCACAGTGCTGTTGAAAGTCCTGGAGCAGCCTAAGCTCAAGATCACTGCAAGTGTTAATCTTCTTATG-CTTAAGGTTTCAGGTTTTCTTTTGATGTTGCTAAACATGTTGACTCCTATCTCAGCACAGAAGGCAATCCAGACGTA-----GCTATGAGCA?????????????????
'uce-120_Coregonus_pidschian36_73'      GTCTGTCTCCCCTCGTCACA---------------------------------TTTCAGAATATGTTACCCCTGTGATACCGGGGCCAGACTTGAAAGGAAGTCTTAAGGACCTGAGCTTATACACTGTGCCAGATTTTGTTAAATAACCAGGAGATGTTGATGCCAATTCATGGGTAATTGTCCCTTGTGGCACAGTGCTGTTGAAAGTCCTGGAGCAGCCTAAGCTCAAGATCACTGCAAGTGTTAATCTTCTTATG-CTTAAGGTTTCAGGTTTTCTTTTGATGTTGCTAAACATGTTGACTCCTATCTCAGCACAGAAGGCAATCCAGACGTA-----GCTATGAGCAATAAA-GCTTTTGTCTG
'uce-120_Coregonus_sardinella41_71'     GTCTGTCTCCCCTCGTCACA---------------------------------TTTCAGAATATGTTACCCCTGTGATACCGGGGCCAGACTTGAAAGGAAGTATTAAGGACCTGAGCTTATACACTGTGCCAGATTTTGTTAAATAACCAGGAGATGTTGATGTCAATTCATGGGTAATTGTCCCTTGTGGCACAGTGCTGTTGAAAGTCCTGGAGCAGCCTAAGCTCAAGATCACTGCAAGTGTTAATCTTCTTATG-CTTAAGGTTTCAGGTTTTCTTTTGATGTTGCTAAACATGTTGACTCCTATCTCAGCACAGAAGGCAATCCAGACGTA-----GCTATGAGCAATAAA-GCTTTTGTCTG
'uce-120_Esox_lucius3_61'               GTCTGTCTCCTCTCGTCACA---------------------------------TTTTAGAATATGTTACCCCTGTGATACCAGGGCCAAACTTGAAAGGAAGTCTTAAGGACGTGAGCTTATACACTGTGCCAGAATTTGTTAAATAACCGGGAGATGTTGGTGCCAATTCATTGGTAATTGTCCCTTCTGACACAGTGCTGTTGAAAGTACTGGAGAAGCCTAAGCTCAAGATCACTGCAAGTGTTAATCTTCTTAAGCCTTAAGGTATCAGGTTTTCTTTTGATGTTGCTAAACATGTTGACTCCTATCTTGCCACAGAAGGCAATCCAGACATACTATTGCTATGAGCAAGAAA-GGTTTTGTCTA
'uce-120_Hucho_taimen31_75'             ??????????????????????????????????????????????????????????????????????????????????????????????????????????????????????????????????????????????????????????????????????????????????????????????????????????????????CCTGGAGCAGCCTAAGCTCAAGATCACTGCAAGTGTTAATCTTCTTATA-CTTAAGGTTTCAGGTTTTCTTTTGATGTCGCTAAACATGTTGACTCCTATCTCGGCACAGAAGGCAATCCAGACGTA-----GCCATGAGCAATAAA-ACTTTTGTCAT
'uce-120_Oncorhynchus_mykiss20_73'      GTCTGTCTCCCCTCGTCACATTTCAGAATATGTTACCCCTGTGATACGTCACATTTCAGAATATGTTACCCCTGTGATACCAAGGCCAGACTTGAAAGGAAGTCTTAAGGACCTGAGCTTATACACTGTGCCAGATTTTGTTAAATAACCGGGAGATGTTGATGCCAATTCATTGGTAATTGTCCCTTGTGGCACAGTGCTGTTGAAAGTCCTGGAGCAGCCTAAGCTCAAGATCACTGCAAGTGTTAATCTTCTTATA-CTTAAGGTTTCAGGTTTTCTTTTGATGTTGCTAAACATGTTGACTCCTATCTTGGCACAGAAGGCAATTCAGACGTA-----GCCATGAGCAATAAA-GCTTTTGTCAG
'uce-120_Oncorhynchus_tshawytscha16_73' ???????????????????????????????????????????????????????????????????????????????????????????????????????????????????????????????????????????????????ACCGGGAGATGTTGATGCCAATTCATTGGTAATTGTCCCTTGTGGCACAGTGCTGTTGAAAGTCCTGGAGCAGCCTAAGCTCAAGATCACTGCAAGTGTTAATCTTCTTATA-CTTAAGGTTTCAGGTTTTCTTTTGATGTTGCTAAACATGTTGACTCCTATCTCGGCACAGAAGCCAATTCAGACGTA-----GCCATGAGCAATAAA-GCTTTTGTCAG
'uce-120_Parahucho_perryi15_73'         ????????CCCCTCGTCACA---------------------------------TTTCAGAATATGTTACCCCTGTGATACCAGGGCCAGACTTGAAAGGAAGTCTTAAGGACCTGAGCTTATACACTGTGCCAGATTTTGTTAAATAACCGGGAGATGTTGATGCCAATTCATTGGTAATTGTCCGTTGTGGCGCAGTGCTGTTGAAAGTTCTGGAGCAGCCTAAGCTCAAGATCACTGCAAGTGTTAATCTTCTTATA-CTTAAGGTTTCAGGTTTTCTTTTGATGTCGCTAAACATGTTGACTCCTATC??????????????????????????????????????????????????????????
'uce-120_Prosopium_cylindraceum53_59'   GTCTGTCTCCCCTTGTCACA---------------------------------TTTCAGAATATGTTACCCCTGTGATACCGGGGCCAGACTTGAAAGGAAGTCTTAAGGACCTGAGCTTATACACTGTGCCAGATTTAGTTAAATAACCAGGAGATGTTGATGCCAATTCATTGGTAATTGTCCCTTGTGGCACAGCGCTGTTGAAAGTCCTGG-------------------CACTGCAAGTGTTAATCTTCTTATG-CTTAAGGTTTCAGGTTTTCTTTTGATGTCGCTAAACATGTTGACGCCTATCTCAGCACAGAAGGCAATCCAGACGTA-----GCTATGAGCAATAAA-GCTTTTGTCTG
'uce-120_Salmo_salar13_75'              GTCTGTCTCCCCTCGTCACA---------------------------------TTTCAGAATATGTTACCCCTGTGATACCAGGGCCAGACTTGAAAGGAAGTCTTAAGGACCTGAGCTTATACACTGTGCCAGATTTTGTTAAATAACCGGGAGATGTTGATGCCAATTCATTGGTAATTGTCCCTTGTGGCACAGTGCTGTTGAAAGTCCTGGAGCATCCTAAGCTCAAGATCACTGCAAGTGTTAATCTTCTTATA-CTTAAGGTTTCAGGTTTTCTTTTGATGTCGCTAAACATGTTGACTCCTATCTCGGCACAGAAGGCAATCCAGACGTA-----GCCATGAGCAATAAA-GCTTTTGTCTG
'uce-120_Salvelinus_alpinus9_75'        GTCTGTCTCCCCTCGTCACA---------------------------------TTTCAGAATATGTTACCCCTGTGATACCAAGGCCAGACTTGAAAGGAAGTCTTAAGGACCTGAGCTTATACACTGTGCCAGATTTTGTTAAATAACCGGGAGATGTTGATGCCAATTCATTGGTAATTGTCCCTTGTGGCACAGTGCTGTTGAAAGTCCTGGAGCAGCCTAAGCTCAAGATCACTGCAAGTGTTAATCTTCTTCTA-CTTAAGGTTTCAGGTTTTCTTTTGATGTCTCTAAACATGTTGACTCCTATCTCGGCACAGAAGGCAATCCAGACATA-----GCCATGAGCAATAAA-GCTTTTGTCTG
'uce-120_Stenodus_leucichthys51_57'     GTCTGTCTCCCCTCGTCACA---------------------------------TTTCAGAATATGTTACCCCTGTGATACCGGGGCCAGACTTGAAAGGAAGTCTTAAGGACCTGAGCTTATACACTGTGCCAGATTTTGTTAAATAACCAGGAGATGTTGATGCCAATTCATGGGTAATTGTCCCTTGTGGCACAGTGCTGTTGAAAGTCCTGGAGCAGCCTAAGCTCAAGATCACTGCAAGTGTTAATCTTCTTATG-CTTAAGGTTTCAGGTTTTCTTTTGATGTTGCTAAACATGTTGACTCCTATCTCAGCACAGAAGGCAATCCAGACGTA-----GCTATGAGCAATAAA-GCTTTTGTCTG
'uce-120_Thymallus_arcticus57_59'       ??????????????????????????????????????????????????????????????????????????????????????????????????????????????????????????????????????????????????????????????????????????????????ATTGTCCCTTCTGGCACAGTGCTGTTGAAAGTCCTGGAGCAGACTAAGCTCAAGATCACGGCAAGTGTTAATCTTCTTATA-CTTAAGGTTTCAGGTTTTCTTTTGATGTCGCTAAACATGTTGACTCCTATCTCGGCACAGAAGGCAATCCAGACGTA-----GCTATGAGCAATTAA-GCTTTTGTCTG
'uce-120_Thymallus_grubii10_77'         ?????????????????????????????????????????????????????????????????????????????????????????????????????????????????????????????????????????????????????????????????GTGCCAATTCATTGGTAATTGTCCCTTCTGGCACAGTGCTGTTGAAAGTCCTGGAGCAGACTAAGCTCAAGATCACGGCAAGTGTTAATCTTCTTATA-CTTAAGGTTTCAGGTTTTCTTTTGATGTCGCTAAACATGTTGACTCCTATCTCGGCACAGAAGGCAATCCAGACGTA-----GCTATGAGCAATTAA-GCTTTTGTCTG
'uce-120_salvelinus_fontinalis'         GTCTGTCTCCCCTCGTCACA---------------------------------TTTCAGAATATGTTACCCCTGTGATACCAAGGCCAGACTTGAAAGGAAGTCTTAAGGACCTGAGCTTATACACTGTGCCAGATTTTGTTAAATAACCGGGAGATGTTGATGCCAATTCATTGGTAATTGTCCCTTGTGGCACAGTGCTGTTGAAAGTCCTGGAGCAGCCTAAGCTCAAGATCACTGCAAGTGTTAATCTTCTTCTA-CTTAAGGTTTCAGGTTTTCTTTTGATGTCGCTAAACATGTTGACTCCTATCTCGGCACAGAAGGCAATCCAGACATA-----GCCATGAGCAATAAA-GCTTGTGTCTG
'uce-120_umbra_limi'                    GTCTGTCTCCCCTCGTCACA---------------------------------TTTTAGAATATGTTACCCCTGTGATACCAGGGCCAAACTTGAAAGGAAGTCTTAAGGACATGAGCTTATACACTGTGCCAGATTTTGTTAAATAACTGGGAGATGTTGGTGCCAATTCATTGGTAATTGTCCCTTCTGACACAGTGCTGTTGAAAGTACTGGAGAATCCTAAGCTGAAGATCACGGCATGTGTTAATCTCCTTAAGCCTTAAGGTATCAGGTTTTCTTTTGATGTCGCTAAACATGTTGACTCCTATCTCACCACAGAAGGCAATCCAGACATACTGTAGCTATGAGCAAGAAAGGTTTTTGTCTG
;
end;
