# Supplementary material for: Addressing incomplete lineage sorting and paralogy in the inference of uncertain salmonid phylogenetic relationships
Source: PeerJ. 2020 Jul 3;8:e9389. doi: 10.7717/peerj.9389 (PMC7337038; doi:10.7717/peerj.9389)
Supplement: Supplemental Information 1 — Assembled contigs matching UCE loci, alignments, raw code and tree files. [file peerj-08-9389-s001.zip › Data Supplement/sequence data/mafft-nexus/uce-1200.nexus]

#NEXUS
begin data;
	dimensions ntax=12 nchar=280;
	format datatype=dna missing=? gap=-;
matrix
'uce-1200_Brachymystax_lenok32_79'       ???????????????????????GAACGTGGGGGGAAAGTCGTTGCTCAAAGCAGGTTGATTTCATGCCCCAATGCTGCGGGAGTAATTGCACCCAGAGCCGTTTTATTGCGAGTTGATTTTAAAGAGGGATGAATGGAGAAACATTCTGTAAAGTGTTTATTTTGGGGGCTGACCTTTATTAACCTGTTTTCCAGGCGGGTTCCCCTGAGGTGGGCCGGCCCGGTGCTAGATTAACCCTCGCAGGCCCAACACAGCCTGGCTGCACCCCATCACCGGCA
'uce-1200_Coregonus_sardinella41_71'     AGATCATAAGCAGACCTCAGCTAGAACGTGGGGGAAAAGTCATTGCTCGAAGCAGGTTGATTTCATGCCCCAATGCTGCGGCAGTAATTGCACCCAGACCCGTTTTATTGCGAGTTGATTTTAAAGAGGGATGAATGGAGAAACATTCTGTAAAGTGTTTATTTTGGGGGCTGACCTTTATTAACCCGTTTTCCAGGCGGGTTCCCCTGAGGTAGGCTGGCCCGGTGCTAGATTAACCCTTGCAGGCCCAACACAGCCTAGCTGAGCCCCATCACCGGCA
'uce-1200_Esox_lucius3_61'               AGATCATAAGCAGACCTCAGCTAGAACGTGGGGGGAAAGTCGTCGCTCAAAGCAGGTTGATTTCATGCCCCAATGCTGCGGCGGTAATTGCACCCAGACCCATTTTATTGCAAGTTGATTTTAAAGAGGGATGAATGGAGAAACATTCTGTAAAGTGTTTATTTTGGGGGATGACCTTTATTAACCCGTTTTCCAGGCGGGTTCCCCTGCGGTAGGCAGGCTTGGTGCTAGATTAACCCTTACAGGCCCAT-GCAGCCTGGCTGCTCCCCATCACCAACA
'uce-1200_Hucho_taimen31_75'             AGATCATAAGCAGACCTCAGCTAGAACGTGGGGGGAAAGTCGTTGCTCAAAGCAGGTTGATTTCATGCCCCAATGCTGCGGGAGTAATTGCACCCAGAGCCGTTTTATTGCGAGTTGATTTTAAAGAGGGATGAATGGAGAAACATTCTGTAAAGTGTTTATTTTGGGGGCTGACCTTTATTAACCTGTTTTCCAGGCGGGTTCCCCTGAGGTGGGCTGGCCCGGTGCTAGATTAACCCTCGCAGGCTCAACACAGCCTGGCTGCGCCCCATCACCGGCA
'uce-1200_Oncorhynchus_mykiss20_73'      AGATCATAAGCAGACCTCAGCTAGAACGTGGGGGAAAAGTCGTTGCTCAAAGCAGGTTGATTTCATGCCCCAATGCTGCGGGAGTAATTGCACCCAGACCCGTTTTATTGCAAGTTGATTTTAAAGAGGGATGAATGGAGAAACATTCTGTAAAGTGTTTATTTTGGGGGCTGACCTTTATTAACCCGTTTTCCAGGCGGGTTCCCCTGAGGTGGGCTGGCCCGGTGCTAGATTAACCCTCGCAGGCCCAACACAGCCTGGCTGCACCCTATCACCGGCA
'uce-1200_Oncorhynchus_tshawytscha16_73' AGATCATAAGCAGACCTCAGCTAGAACGTGGGGGAAAAGTCGTTGCTCAAAGCAGGTTGATTTCATGCCCCAATGCTGCGGGAGTAATTGCACCCAGACCCGTTTTATTGCAAGTTGATTTTAAAGAGGGATGAATGGAGAAACATTCTGTAAAGTGTTTATTTTGGGGGCTGACCTTTATTAACCCGCTTTCCAGGAGA????????????????????????????????????????????????????????????????????????????????
'uce-1200_Parahucho_perryi15_73'         ????????????????????CTAGAACGTGGGGGAAAAGTTGTTGCTCAAAGCAGGTTGATTTCATGCCCCACTGCTGCGGGAGTAATTGCACCCAGACCCGTTTTATTGCGAGTTGATTTTAAAGAGGGATGAATGGAGAAACATTCTGTAAAGTGTTTATTTTGGGGGCTGACCTTTATTAACCCGTTTTCCAGGCAGGTTCCCCTGAGGTGGGCTGGCCCGGTGCTAGATTAACCCTCGCAGGCCCAAAACAGCCTTGCTGCTCCCTATC???????
'uce-1200_Prosopium_cylindraceum53_59'   AGATCATAAGCAGACCTCAGCTAGAACGTGGGGGAAAAGTCGTTGCTCGAAGCAGGTTGATTTCATGCCCCAATGCTGCGGCAGTAATTGCACCCAGACCCGTTTTATTGCGAGTTGATTTTAAAGAGGGATGAATGGAGAAACATTCTGTAAAGTGTTTATTTTGGGGGCTGACCTTTATTAACCCGTTTTCCAGGCGGGTTCCCCTGAGGTAGGCTGGCCCGGTGCTAGATTAACCCTTGCAGGCCCAACACAGCCTAGCTGCGCCCCATCACCGGCA
'uce-1200_Salvelinus_alpinus9_75'        AGATCATAAGCAGACCTCAGCTAGAACGTGGGGGAAAAGTCGTTGCTCAAAGCAGGTTGATTTCATGCCCCAATGCTGCGGGAGTAATTGCACCCAGACCCGTTTTATTGCAAGTTGATTTTAAAGAGGGATGAATGGAGAAACATTCTGTAAAGTGTTTATTTTGGGGGCTGACCTTTATTAACCCGTTTTCCAGGCGGGTTCCCCTGAGGTGGGCTGGCCCGGTGCTAGATTAACCCTCGCAGGCCCAA--CAGCCTAGCTGCTCCCTATCACCGGCA
'uce-1200_Stenodus_leucichthys51_57'     ???????????????????????????????????????????????????????????????????????????CTGCGGCAGTAATTGCACCCAGACCCGTTTTATTGCAAGTTGATTTTAAAGAGGGATGAATGGAGAAACATTCTGTAAAGTGTTTATTTTGGGGGCTGACCTTTATTAACCCGTTTTCCAGGCGGATTCCCCTGAGGTAGGCTGGCCCGGTGCTAGATTAACCCTTGCAGGCCCAACACAGCCTAGCTGAGCC????????????
'uce-1200_Thymallus_arcticus57_59'       ???????AAGCAGACCTCAGCTAGAACGTGGGGGAAAAGTCGTTGCTCAAAGCAGGTTGATTTCATGCCCCAATGCTGTGGGAGTAATTGCACCCAGACCCGTTTTATTGCGAGTTGATTTTAAAGAGGGATGAATGGAGAAACATTCTGTAAAGTGTTTATTTTGGGGGCTGACCTTTATTAACCCGTTTTCTAGGCGGGTTCCCCTGAGGTAGGCTGGCCCAGTGCTAGATTAACCCTCGCAGGCCCAG?????????????????????????????
'uce-1200_umbra_limi'                    AGATCATAAGCAGACCTCAGCTAGAATGTGGGGGGAAAGTCGTTGCACAAAGCAGGTTGATTTCATGCCCCAATGCTGCGGCGGTAATTGCACCCAGACCCATTTTATTGCAAGTTGATTTTAAAGAGGGATGAATGGAGAAACATTCTGTAAAGTGTTTATTTTGGGGGGTGACCTTTATTAACCTGTTTTCCAGGTGGTTTCCCCTGCGGTGGGTTGGCCCGGTGCTAGATTAACCCTTGCAGGCGAAGCACAGCCTGGCTGCACCCCATCACTAGCA
;
end;
