# Supplementary material for: Addressing incomplete lineage sorting and paralogy in the inference of uncertain salmonid phylogenetic relationships
Source: PeerJ. 2020 Jul 3;8:e9389. doi: 10.7717/peerj.9389 (PMC7337038; doi:10.7717/peerj.9389)
Supplement: Supplemental Information 1 — Assembled contigs matching UCE loci, alignments, raw code and tree files. [file peerj-08-9389-s001.zip › Data Supplement/sequence data/mafft-nexus/uce-1204.nexus]

#NEXUS
begin data;
	dimensions ntax=5 nchar=274;
	format datatype=dna missing=? gap=-;
matrix
'uce-1204_Coregonus_laurettae55_57'  TGAGCAATTGTAATTGTGTGGAAAATGCATGCAGTCCCC--ACCCAGCACCACCACCCCTGCTGCACTCCCCTGTGGATAACAAATGGGCCTTTTCTCTGTGAATTGAGGCTAAACGATGGTTTCACTTAGAGAGCAAAGTGACTGTCCATCTTCATAAC--TACTCTCCATCAAAGAGCAATGAATCCCATCCCATCCCACTGGCTCTGATTAAACACAGGCAATGGATATCCCCTCTGTGTAGGCCCGCAAAGCC?????????????????
'uce-1204_Coregonus_pidschian36_73'  ???????????????????????????????????????????????????????????????????????????????????????????????????????????????TAAACGATGGTTTCACTTAGAGAGCAAAGTGACTGTCCATCTTCATAAC--TACTCTCCATCAAAGAGCAATGAATCCCATCCCATCCCACTGGCTCTGATTAAACACAGGCAATGGATATCCCCTCTGTGTAGGCCCGCAAAGCCGGCCCCTGTGTCAGCCT
'uce-1204_Stenodus_leucichthys51_57' TGAGCAATTGTAATTGTGTGGAAAATGCATGCAGTCCCC--ACCCAGCACCACCACCCCTGCTGCACTCCCCTGTGGATAACAAATGGGCCTTTTCTCTGTGAATTGAGGCTAAACGATGGTTTCACTTAGAGAGCAAAGTGACTGTCCATCTTCATAACAGTGCTCTCCATCAAAGAGCAATGAATCCCATCCCATCCCACTGGCTCTGATTAAACGCAGGCAATGGATATCCCCTCTGTGTAGGCCCGCAAAGCCAGCCCCTGTGTCAGCCT
'uce-1204_Thymallus_arcticus57_59'   ????????????????????????????????????????????????ACCACCACTCCTGCTGCACTCTCCTGTGGATAACAAATGGGCCTTTTCTCTGTGAATTGAGGCTAAACGATGGTTTCACTTAGAGAGCAAAGTGACTGTCCATCTTCATAAC--TGCTCTCCATCAAAGAGCAATGCATCCCATCCTATCCCACTGGCTCTGATTAAACGCAAGCAATGGATATCCCCT?????????????????????????????????????
'uce-1204_umbra_limi'                TGTGCAAT-GTAATCGTGTGGAAAATGCACACAGCCCCCCACTCCAGCACCATCATGAATGCCGCACTC-CCTGTGGATAACAAATGAGCCTTTTCTCTGAGAATTAACACTAAATGATGGTTTCACTTAGAGAGCAAAGTGACTGTCCATCTTTATAAGAGTGCTCTCCATCAAAGAGCAATGAA--------------------TCTGATTAAACAGAGGCAATGAAGATCCCCTCTGTGTAAGCCCAGATAGCTGGCCCCTGTGTCAGTCT
;
end;
