# Supplementary material for: Addressing incomplete lineage sorting and paralogy in the inference of uncertain salmonid phylogenetic relationships
Source: PeerJ. 2020 Jul 3;8:e9389. doi: 10.7717/peerj.9389 (PMC7337038; doi:10.7717/peerj.9389)
Supplement: Supplemental Information 1 — Assembled contigs matching UCE loci, alignments, raw code and tree files. [file peerj-08-9389-s001.zip › Data Supplement/sequence data/mafft-nexus/uce-1209.nexus]

#NEXUS
begin data;
	dimensions ntax=7 nchar=181;
	format datatype=dna missing=? gap=-;
matrix
'uce-1209_Coregonus_laurettae55_57'      TGGTTGGATTAGAGACATTCATTTCCTCCTGAACTCAATTATATTCTACAAAGGATGACATCTCCAGTTAATTGCAGTCTTTCCACATGACGGAATGATTTGCACTTCTCAATTCCCCAGCCATGTGTACTCTGTTCCGCATGTACAGACTTCATCTAATGTGTGGAAATATTGCAAATTA
'uce-1209_Esox_lucius3_61'               ?????AGATTAGACACATCCATTTCCCCCCGAACTCAATTATATTCTACAAAGGATGACATCCCAAGTTAATTGCAGTCTTTCCACATGAGAGAATGATTTGCACTTCTCAATTCCCCGGCCATGTGTACTCTGTTCCGCATGTACAGACTCCATCTAATGTGCAGAAATATTGCGAATTA
'uce-1209_Oncorhynchus_tshawytscha16_73' TAGTTGGATTAGAGACATTCATTTCCTCATGAACTCAATTATATTCTACAAAGGATGACATCTCCAGTTAATTGCAGTCTTTCCACATGAGGGAATGATTTGCACTTCTCAATTCCCCAGCCATGTGTACTCTGTTCCGCATGTACAGACTTCATCTAATGTGTGGAAATATTGCAAATGA
'uce-1209_Prosopium_cylindraceum53_59'   TGGTTGGATTAGAGACATTCATTTCCTCCTGAACTCAATTATATTCTACAAAGGATGACATCTCCAGTTAATTGCAGTCTTTCCACATGAGGGAATGATTTGCACTTCTCAATTCCCCAGCCATGTGTACTCTGTTCCGCATGT?????????????????????????????????????
'uce-1209_Salvelinus_alpinus9_75'        TAGTTGGATTAGAGACATTCATTTCCTCCTGAACTCAATTATATTCTACAAAGGATGACATCTCCAGTTAATTGCAGTCTTTCCACATGAGGGAATGATTTGCACTTCTCAATTCCCCAGCCATGTGTACTCTGTTCCGCATGTACAGACTTCATCTAATGTGTGGAAATATTGCAAATTA
'uce-1209_Thymallus_grubii10_77'         TGGCTGGATTAGAGACATTTATTTCCTCCTGAACTCAATTATATTCTACAAAGGATGACATCTCCAGTTAATTGCAGCCTTTCCACATGAGGGAATGATTTGCACTTTTCAATTCCCCAGCCATGTGTACTCTGTTCCGCATGTACAGACTTCATCTAATGTGTGGAAATATTGTAA????
'uce-1209_umbra_limi'                    ??????GATTAGGCACATCCATTTCCCCCCGAACTCAATTATATTCTACAAAGGATGACATCCCAAGTTAATTGCAGTCTTTCCACATGAGAGAATGATTTGCACTTCTCAATTCCCCGGCCATGTGTACTCTGTTCCGCATGTACAGACTTTGTCTAACGTGCAGAAATATTGCGAATTA
;
end;
