# Supplementary material for: Addressing incomplete lineage sorting and paralogy in the inference of uncertain salmonid phylogenetic relationships
Source: PeerJ. 2020 Jul 3;8:e9389. doi: 10.7717/peerj.9389 (PMC7337038; doi:10.7717/peerj.9389)
Supplement: Supplemental Information 1 — Assembled contigs matching UCE loci, alignments, raw code and tree files. [file peerj-08-9389-s001.zip › Data Supplement/sequence data/mafft-nexus/uce-1211.nexus]

#NEXUS
begin data;
	dimensions ntax=10 nchar=254;
	format datatype=dna missing=? gap=-;
matrix
'uce-1211_Brachymystax_lenok32_79'       CCTCCCCTCTGCCCTGCCTCTGCACACCTGATTGGTCAGGTCTAGACGGGCAGTGAAACTGATTGGTGCAATTCTTCCTGACAGGGAGACATCCATGAGGATTTCTGCACTGTGTGCAGACGCAGTGGCCAGTTGCTCATGTGTGACACATGCTCACGTGTCTATCACCTGGACTGCCTGGACCCACCCCTGAAAACCATTCCTAAAGGCATGTGGATCTGTCCCAAATGTCAAGAGCAGGTAAACGCAGCACC
'uce-1211_Coregonus_pidschian36_73'      ??????????????????????????????????????????????????????AATACTGATTGATGCAATTCTTCCTGACAGGGAGACATCCATGAGGACTTCTGCACTGTGTGCAGGCGCAGTGGTCAGTTGCTCATGTGTGACACATGTGCACGTGTTTACCATCTGGACTGCCTCGCTCCACCCTTGAAAACCATTCCCAGGGGCATGTGGATC???????????????????????????????????
'uce-1211_Coregonus_sardinella41_71'     CCTCCCTTCTGCCCTGCCTCTGCACACCTGATTGGTCAGGCCTAGACGGGCAGTGAAACTGATTGGTGCAATTCTTCCTGACAGGGAGACATCCATGAGGATTTCTGCACTGTGTGCAGACGCAGTGGCCAGTTGCTCATGTGTGACACATGCTCACGTGTCTATCACCTGGACTGCCTGGACCCACCCCTGAAAACCATTCCTAAAGGCATGTGGATCTGTCCCAAATGTCAAGACCAGGTAAACACAGCACC
'uce-1211_Hucho_taimen31_75'             ????CCCTCTGCCCTGCCTCTGCACACATGATTGGTCAGGCCTAGACAGGCAGTGAAACTGATTGGTGCAATTCATCCTGACAGGGAGACATCCATGAGGATTTCTGCACTGTGTGCAGACGCAGTGGCCAGTTGCTCATGTGTGACACATGCTCACGTGTCTATCACCTGGACTGCCTGGACCCACCCCTGAAAACCATTCCTAAAGGCATGTGGATCTGTCCCAAATGTCAAGACCAGGTAAACGC??????
'uce-1211_Oncorhynchus_mykiss20_73'      CCTCCCCTCTGCCCTGCCTCTGCACACCTGATTGGTCAGGCCTAGACGGGCAGTGAAACTGATTGGTGCAATTCTTCCTGACAGGGAGACATCCATGAGGATTTCTGCACTGTGTGCAGACGCAGTGGCCAGTTGCTCATGTGTGACACATGCTCACGTGTCTATCACCTGGACTGCCTGGACCCACCCCTGAAAACCATTCCTAAAGGCATGTGGATCTGTCCCAAATGTCAAGACCAGGTAAACGCAGCACC
'uce-1211_Oncorhynchus_tshawytscha16_73' CGGCCCCTCTGCCCTGCCTCTGCACACGTGATTGGTCAGGCCTAGACAGGCAGAGAAACTGATTGGTGCAATTCATCCTGACAGGGAGACATCCATGAGGATTTCTGCACTGTGTGCAGACGCAGTGGCCAGTTGCTCATGTGTGACACATGCTCACGTGTCTATCACCTGGACTGCCTGGACCCACCCCTGAAAACCATTCCTAAAGGCATGTGGATCTGTCCCAAATGTCAAGAGCAGGTAAACGCAGCACC
'uce-1211_Prosopium_cylindraceum53_59'   ??????????????????????????????????????????????????????AATACTGATTGATGCAATTCTTCCTGACAGGGAGACATCCATGAGGACTTCTGCACTGTGTGCAGGCGCAGTGGTCAGTTGCTCATGTGTGACACATGTGCACGTGTTTACCATCTGGACTGCCTCGCTCCACCCTTGAAAACCATTCCCAGGGGCATGTGGATCTGCCCCAAATGTCACGACCAGGTAACAGCAGCATC
'uce-1211_Stenodus_leucichthys51_57'     CCTCCCTTCTGCCCTGCCTCTGCACACCTGATTGGTCAGGCCTAGATGGGCAGTGAAACTGATTGGTGCAATTCTTCCTGACAGGGAGACATCCATGAGGATTTCTGCACTGTGTGCAGACGCAGTGGCCAGTTGCTCATGTGTGACACATGCTCACGTGTCTATCACCTGGACTGCCTGGACCCACCCCTGAAAACCATTCCTAAAGGCATGTGGATCTGTCCCAAATGTCAAGACCAGGTAAACACAGCACC
'uce-1211_Thymallus_arcticus57_59'       CCTACCCTCTGCCCTGCCTCTGCACACCTGATTGGTCAGGCCTAGACGGGCAGTGAAACTGATTGGTGCAATTCTTCCTGACAGGGAGACATCCATGAGGATTTCTGCACTGTGTGCAGACGCAGTGGCCAGTTACTCATGTGTGACACATGCTCACGTGTCTATCACCTGGACTGCCTGGACCCACCCCTGAAAACCATTCCTAAAGGCATGTGGATCTGTCCCAAATGTCAAGAGCA--TAAACGCAGCACC
'uce-1211_salvelinus_fontinalis'         CCTCCCCTCTGCCCTGCCTCTGCACACCTGATTGGTCAGGCCTAGACGGGCAGTGAAACTGATTGGTGCAATTCTTCCTGACAGGGAGACATCCATGAGGATTTCTGCACTGTGTGCAGACGCAGTGGCCAGTTGCTCATGTGTGACACATGCTCACGTGTCTATCACCTGGACTGCCTGGACCCACCCCTGAAAACCATTCCTAAAGGCATGTGGATCTGTCCAAAATGTCAAGACCAGGTAAACGCAGCACC
;
end;
