# Supplementary material for: Addressing incomplete lineage sorting and paralogy in the inference of uncertain salmonid phylogenetic relationships
Source: PeerJ. 2020 Jul 3;8:e9389. doi: 10.7717/peerj.9389 (PMC7337038; doi:10.7717/peerj.9389)
Supplement: Supplemental Information 1 — Assembled contigs matching UCE loci, alignments, raw code and tree files. [file peerj-08-9389-s001.zip › Data Supplement/sequence data/mafft-nexus/uce-1219.nexus]

#NEXUS
begin data;
	dimensions ntax=7 nchar=447;
	format datatype=dna missing=? gap=-;
matrix
'uce-1219_Coregonus_laurettae55_57'      CCTTCAGATTT------ACACACACACGTGTATATATAAATATAATATATAGAAATATGCATATACA-----TATGTATCAACTTGTACATGTGTATACATATTTTCCAACTGTATCAAAGCCAATTTAATGTGCTCTCAAAATATGGCCCATGATTCCTAGTGGGATGCACATCAATTCACATAGTACAACCAGTAGATTAGGTTGAAAAATCCAAACATGATGGGGAAAAGGACCCGGGACCATTTGTCAATGGTGCTGACATCTGCCAGGTTGGGGATTTTCAGCTTGAGCTTGGAGGAGCGCCGTCGTAGCCGACAGTTGGCCCTGCTGCGCATAGCGCTGCGGTCCAGTGAGTGGTGGCTGAAGCCGTCCCGGGGAGCCATGGGCTTCCTGAACTGGAC???????????????????????????????????????????
'uce-1219_Esox_lucius3_61'               CCTTCAGATTT------ACACACACATGTGTATATATAAATATAATATATAGAAATATGCATATACA-----TATGTATCAACTTGTATATGTGTATACATATTTTCCAACTGTATCAAAGCCAATTTAATGTGCTCTAAAAATATGGCCCATGATTCCTAGAAGGATGCACATCAATTCACATAGTACAACCAGTAGATTAGGTTGAAAAATCCAAACATGATGGGGAAAAGGACCCGGGACCACTTGTCAATGGTGCTGACATCTGCCAGGTTGGGAATTTTCAGCTTGAGCTTGGAGGAGCGCCGCCGTAGTCGACAGTTGGCCCTGCTGCGCATGGCGCTGCGGTCCAGTGAGTGGTGGCTGAAGCCGTCCCGGGGAGCCATGGGCTTCCTGAACTGGACCCCGGAGCTGTCGAATGACATCACCGAATTCCGGGAGTCACTG
'uce-1219_Hucho_taimen31_75'             CCTTCAGATTT--------ACACACACGTGTATATAGAAATATAATATAAAGAAATATGCATATACA-----TATGTATCAACTTGTACATGTGTATACATA-TTTTCAACTGTATCAAAGCCAATTTAATGTGCTCTCAAAATATGGCCCATGATTCCTAGTGGGATGCACATCAATTCACATAGTACAACCAGTAGATTAGGTTGAAAAATCCAAACATGATGGGGAAAAGGACCCGGGACCATTTGTCAATGGTGCTGACATCTGCCAGGTTAGGGATTTTCAGCTTGAGCTTGGAGGAGCGCCGTCGTAGCCGACAGTTGGCCCTGCTGCGCATGGCGCTGCGGTCCAGCGAGTGGTGGCTGAAGCCGTCCCGGGGAGCCATGGGCTTCCTGAACTGGACCCCGGAGCTGTCGAATGACATCACTGAATTCCGGGAGTCACTG
'uce-1219_Oncorhynchus_tshawytscha16_73' ??????????????CACACACACACACGTGTATATATAAATATAATATATAGAAATATGCATATACATACTGTATGTATCAACTTGTATATGTGTATACATATTTTCCAACTGTATCAAAGCCAATTTAATGTGCTCTCAAAATATGGCCCATGATTCCTAGTGGGATGCACATCAATTCACATAGTACAACCAGTAGATTAGGTTGAAAAATCCAAACATGATGGGGAAAAGGACCCGGGACCATTTGTCAATGGTGCTGACATCTGCCAGATTGGGGATTTTCAGCTTGAGCTTGGAGGAGCGCCGTCGTAGCCGACAGTTGGCCCTGCTGCGCATAGCGCTGCGGTCCAGTGAGTGGTGGCTGAAGCCGTCCCGGGGAGCCATGGGCTTCCTGAACTGGACCCCGGAGCTGTCGAATGACATCACTGAATTCCGGGAGTCACTG
'uce-1219_Parahucho_perryi15_73'         CCTTCAGATTT----ACACACACACACGTGTATATAGAAATATAATATATAGAAATATGCATATACATACTGTATGTATCAACTTGTATATGTGTATACATATTTTCCAACTGTATCAAAGCCAATTTAATGTGCTCTCAAAATATGGCCCATGATTCCTAGTGGGATGCACATCAATTCACATAGTACAACCAGTAGATTAGGTTGAAAAATCCAAACATGATGGGGAAAAGGACCCGGGACCATTTGTCAATGGTGCTGACATCTGCCAGATTAGGGATTTTCAGCTTGAGCTTGGAGGAGCGCCGTCGTAGCCGACAGTTGGCCCTGCTGCGCATGGCGCTGCGGTCCAGTGAGTGGTGGCTGAAGCCATCGCGGGGAGCCATGGGCTTCCTGAACTGGACCCCGGAGCTGTCGAATGACATCACTGAATTCCGGGAGTCACTG
'uce-1219_salvelinus_fontinalis'         ???????????????????????????????????????????????????????????????????????????????????????????????????????TTTCCAACTGTATCAAAGCCAATTTAATGTGCTCTCAAAATATGGCCCATGATTCCTAGTGGGATGCACATCAATTCACATAGTACAACCAGTAGATTAGGTTGAAAAATCCAAACATGATGGGGAAAAGGACCCGGGACCATTTGTCAATGGTGCTGACATCTGCCAGATTGGGGATTTTCAGCTTGAGCTTGGAGGAGCGCCGTCGTAGCCGACAGTTGGCCCTGCTGCGCATGGCGCTGCGGTCCAGTGAGTGGTGGCTGAAGCCGTCCCGGGGAGCCATGGGCTTCCTGAACTGGACCCCGGAGCTGTCGAATGACATCACTGAATTCCGGGAGTCACTG
'uce-1219_umbra_limi'                    CCTTCAGATTT------ACACACACATGTGTATATATAAATATAATATATAGAAATATGCATATACA-----TATGTATCAACTTGTATATGTGTATACATATTTTCCAACTGTATCAAAGCCAATTTAATGTGCTCTCAAAATATGGCCCATGATTCCTTGTAGGATGCACATCAATTCACATAGTACAACCAGTAGATTAGGTTGAAAAATCCAAACATGATTGGGAAAAGGACCCGGGACCATTTGTCAATGGTGCTGACATCTGCCAGGTTAGGAATTTTCAGCTTGAGCTTGGAGGAGCGCCGCCGTAGCCGACAGTTGGCCCGGCTGCGCATGGCGCTGCGGTCCAGTGAGTGGTGGCT??????????????????????????????????????????????????????????????????????????????????
;
end;
