# Supplementary material for: Addressing incomplete lineage sorting and paralogy in the inference of uncertain salmonid phylogenetic relationships
Source: PeerJ. 2020 Jul 3;8:e9389. doi: 10.7717/peerj.9389 (PMC7337038; doi:10.7717/peerj.9389)
Supplement: Supplemental Information 1 — Assembled contigs matching UCE loci, alignments, raw code and tree files. [file peerj-08-9389-s001.zip › Data Supplement/sequence data/mafft-nexus/uce-122.nexus]

#NEXUS
begin data;
	dimensions ntax=7 nchar=467;
	format datatype=dna missing=? gap=-;
matrix
'uce-122_Brachymystax_lenok32_79'   TAAAGGGAAGTGGCCATCTTTGTACAACACACTGCTGTTTTGCTGTAACCGCGCAATGTTTTATGAGCTGGAGTATTTTATAGACA------AAGTATG------TATCAATAATATG-AAAAGCAATAGCTAAATGATAATGAAGAATAACATGGATCAGTGAATATTGTGGAAAATCTTTAGATTTACTTTTGGTGGATTTTGTACTGTATTTATTACTAA------------------------------------------------------------------------------------------------------------------TGATGATGCAAAAAGTTGCATAGCTTAACCCAAACTGTTCTGTCTCC-TTTTTTATTTATTGTC---TTGTATATGATCTTTTTGTATGTGTTTTTCAAATAAACTGCCCAAAATGCTGAAAGTACCTGG
'uce-122_Esox_lucius3_61'           TAAAGGGAAGTGGCCATGTTTGTACAACACACTGCTGTTTTGCTGTAACCGCGCAATGTTTTATGAGCTGAAGTATTTTATAGACAAAGTAGAAGTATG------TATCAATAATATG-AAAAGCAATAGCTAAATGATAATGAAGAATAACATGGATCAATGAATATTGTGGAAAATCTTTAGATTCACTTTTGGTGGATTTTGTACTGTATTTATTACTA---------------------------------------------------------------------------------------------------------------------ATGATGCAAAAAGTTGCATAGCTTAACCCAAACTGTTCTGTCTTC-TTTTTTATTTATTGTC---TTGTATATGATCTTTTTGTATGTGTTTTTCAAATAAACTGCCTAAAATGCAGAAAATACCTAG
'uce-122_Salvelinus_alpinus9_75'    ????????????????????????????????????????????????????????????????????????????????????????????AAGTATG------TATCAATAATATG-AAAAGCAATAGCTAAATGATAATGAAGAATAACATGGATCAGTGAATATTGTGGAAAATCTTTAGATTTACTTTTGGTGGATTTTGTACTGTATTTATTACTAA------------------------------------------------------------------------------------------------------------------TGATGATGCAAAAAGTTGCATAGCTTAACCCAAACTGTTCTGTCTCCTTTTTTTATTTATTGTC---TTGTATATGATCTTTTTGTATGTGTTTTTCAA???????????????????????????????
'uce-122_Stenodus_leucichthys51_57' TAAAGGGAAGTGGCCATCTTTGTACAACACACTGCTGTTTTGCTGTAACCGCGCAATGTTTTATGAGCTGGAGTATTTTATAGACA------AAGTATG------TATCAATAATATG-AAAAGCAATAGCTAAATGATAATGAAGAATAACATGGATCAGTGAATATTGTGGAAAATCTTTAGATTCACTTTTGGTGGATTTTGTACTGTATTTATTACTAACAATAATATGAAAAGCAATAGCTACATTATAAGGAAGAATAACATGGATCAGTGAATGTTGTGGAAAATCTTTAGATTCACTTTTGGTGGATTTTGTACTGTATTTATTACTAATGATGATGCAAAAAGTTGCATAGCTTAACCCAAACTGTTCTGTCTCCTTTTTTTATTTATTGTC---TTCTATATGATGTTTTTGTATGTGTTTTTCAAATAAACTGCCTAAAATGCTGAAAATACCTGG
'uce-122_Thymallus_arcticus57_59'   ???????????????????????????????????????????????ACCGCGCAATGTTTTATGAGCTGGAGTATTTTATAGACA--CTAGAAGTATGTACCACTACCAATAATATG-AAAAGCAATAGCTACATTATAATGAAGAATAACATGGATCAGTGAATGTTGTGGAAAATCTTTAGATTCACTTTTGATGGATTTTGTACTGTATTTATTACTAA------------------------------------------------------------------------------------------------------------------TGATGATGCAAAAAGTTGCATAGCTTAACCCA??????????????????????????????????????????????????????????????????????????????????????????????????
'uce-122_Thymallus_grubii10_77'     TAAAGGGAAGTGCCCATCTTTGTACAACACACTGCTGTTTTGCTGTAACCGCGCAATGTTTTATGAGCTGGAGTATTTTATAGACA--CTAGAAGTATGTACCACTACCAATAATATG-AAAAGCAATAGCTACATTATAATGAAGAATAACATGGATCAGTGAATGTTGTGGAAAATCTTTAGATTCACTTTTGATGGATTTTGTACTGTATTTATTACTAA------------------------------------------------------------------------------------------------------------------TGATGATGCAAAAAGTTGCATAGCTTAACCCAAACTGTTCTGTCTCC-TCTTTTATTTATTGTCTGATTGTATATGATCTTTTTCTATGTGTTTTTCAAATAAACTCCCTAAAATGCTGAAAAGACCTGG
'uce-122_umbra_limi'                TAAAGGGAAGTGGCCATGTTTGTACAACACACTGCTGTTTTGCTGTAACTGCGCAATGTTTTATGAGCTGAAGTATTTTTTAGACAAAGTAGAAGTATG------TATCAATAATATGAAAAAGCAATAGCTAAATGATAATGAAGAATAACATGGATCAGTGAATATTGTGGAAAATCTTTAGATTCACATTTGGTGGATTTTGTACTGTATTTATTACTA---------------------------------------------------------------------------------------------------------------------ATGATGCAAAAAGTTGCATAGCTTAACCCAAACTGTTCTGTCTCC-TTTTTTATTTATTGTA---TTGTATATGATCTTTTTGTATGTGTTTTTCAAATAAACTGCCTAAAATGCTGAAAGTACCCTG
;
end;
