# Supplementary material for: Addressing incomplete lineage sorting and paralogy in the inference of uncertain salmonid phylogenetic relationships
Source: PeerJ. 2020 Jul 3;8:e9389. doi: 10.7717/peerj.9389 (PMC7337038; doi:10.7717/peerj.9389)
Supplement: Supplemental Information 1 — Assembled contigs matching UCE loci, alignments, raw code and tree files. [file peerj-08-9389-s001.zip › Data Supplement/sequence data/mafft-nexus/uce-1224.nexus]

#NEXUS
begin data;
	dimensions ntax=9 nchar=218;
	format datatype=dna missing=? gap=-;
matrix
'uce-1224_Coregonus_pidschian36_73'      GGGAATGGAAATTACAATGTTGTCTTTGACTTGTGTGGCATAAACCAGAGATGTATCCATCCG--AGCCCGTGTGTCCTTCAC-AACCCTTTATTATTTATAACGCTCGTTC-TTTGAGCAATGACCAGTACTAATGCATAACCTTCTGTCCTTCTGGCTGATTCGTTTCCTTTGAAACCAAAGATTGAAGGA--AGAGATAAGGGGTTG????????
'uce-1224_Esox_lucius3_61'               AGGAATGGAAATTACAATGTTGTCTTTGACTTGTGCGGTGTGAACCAGAGATGTATCCATCCCACAGCCTGCGTGTCCTTCAC-CAGCCTTTATTATTTATAACGCTGGCTCTTTTGAGCAATGACCAGTACTAATGTATAACCTTGTGTCCTTCTGGCTGATTCGCTTCCTTTGAAACCAAAGATTGAAGGAA-GAGAGAAAGGGTGTGTG---AAG
'uce-1224_Hucho_taimen31_75'             GGGAATGGAAATTACAATGTTGTCTTTGACTTGTGTGGCGTGAACCAGAGATCCATCCA------AGCCCATGTGTCCTTCAC-AACCCTTTATTATTTATAACGCTCCTTC-TTTGAGCAATGACCAGTACTAATGCATAACCTTCTGTCCTTCTGGCTGATTCGCTTCCTTTGAAACCAAAGATTGAGGGA--AGAGAAAAGGGTGTGTG---GAG
'uce-1224_Oncorhynchus_mykiss20_73'      ?????????????????????????????????????????????????????????????????AGTCCGCGTGTCCTTCAC-AACCCTTTATTATTTATAGCTCTCCCTC-TTTGAGCAATGACCAGTACTAATGCATAACCTTCTGTCCTTCTGGCAGATTCGTTTCCTTTGAAACCAAAGATTGAAGGA--AGAGAAAAGGGTGTGTG---GAG
'uce-1224_Oncorhynchus_tshawytscha16_73' GGGAATGGAAATTACAATGTTGTCTTTGACTTGTGTGGTGTGAACCAGAGATCCATCCA------AGCCCATGTGTCCTTCACAAACCCTTTATTATTTATAGCGCTCGTTC-TTTGAGCAATGACCAGTACTAATGCATAACCTTCTGTCCTTCTGGCTGATTCGCTTCCTTTGAAACCAAAGATTGAGGGA--AGAGAAAAGGGTGTGTG---GAG
'uce-1224_Parahucho_perryi15_73'         GGGAATGGAAATTACAATGTTGTCTTTGACTTGTGTGGCGTGAACCAGAGATCCATCCA------AGCCCATGTGTCCTTCAC-AACCCTTTATTATTTATAGCGCTCGTTC-TTTGAGCAATGACCAGTACTAATGCATAACCTTCTGTCCTTCTGGCAGATTCGCTTCCTTTGAAACCAAAGATTGAGGGA--AGAGAAAAGGGTGTGTG---GAG
'uce-1224_Prosopium_cylindraceum53_59'   GGGATTGGAAATTACAATGTTGTCTTTGACTTGTGTGGCGTGAACCAGAGATGTATCCATCCTACAGTCCGTGTGTCCTTCAC-AACCCTTTATTATTTATAACTCTCGCTC-TTTGAGCAATGACCAGTACTAATGCATAACCTTCTGTCCTTCTGGATGATTCGCTTCCTTTGAAACCAAAGATTGAGGGA--AGAGAAAAGGGTGTGTG---GAG
'uce-1224_Thymallus_arcticus57_59'       ???????????????????????????????????????????????????????????????????????????????TCAC-AACCCTTGATTATTTATAACGCTCACTC-TTTGAGCAATGACCAGCACTAATGCATAACCTTCTGTCCTTCTGGCTGATTCGCTTCCTTTGAAA---------AAGGGA--AGAGAAAAGGGTGTGTGGCCG??
'uce-1224_umbra_limi'                    GAGAATGGAAATTACTATGTTGTCTCTGACTTGAGTGGCATAAACCTGAGATGTATCCATCCCACAGCCCATTTGTGCTTCAC-AAGCCTTTATTATTTATAACGCTGGCTCTTTTGAGCAATGACCAGTACTAATGTATAACCTTGTGTCCTTCTGGCAGATTCGCTTTCTTTGAAACCAAAGATTGAAGGAAGAGAGAAAAGGGTGTGTA---GAG
;
end;
