# Supplementary material for: Addressing incomplete lineage sorting and paralogy in the inference of uncertain salmonid phylogenetic relationships
Source: PeerJ. 2020 Jul 3;8:e9389. doi: 10.7717/peerj.9389 (PMC7337038; doi:10.7717/peerj.9389)
Supplement: Supplemental Information 1 — Assembled contigs matching UCE loci, alignments, raw code and tree files. [file peerj-08-9389-s001.zip › Data Supplement/sequence data/mafft-nexus/uce-1226.nexus]

#NEXUS
begin data;
	dimensions ntax=4 nchar=300;
	format datatype=dna missing=? gap=-;
matrix
'uce-1226_Coregonus_laurettae55_57'      GTTCACTGAGGCAGGCAGGTTATCCCTT-GGCCCAGCAGGGCACCTAAGTAAGATTCTTCTCTCTCAATTCTCCCCAGACACACCATCCTGAGAAGCCACTTTTTCCTACCACAGGAAGCCCAAGAGAACCCTATAGGTAGCAGTCTGACAGGCAAACTGAACCCTGGCCTTTTATATCCTGCCAGGTTTGAGAAGTTGGACATCACCCCAAAAAGCGCCCAGAAGATTAAGCCCGTTCTGGAGCGCTGGATGGCCGAGGCCGAGGCCCGCCACCGGTCCGGCATGCAGAACCTGACCGA
'uce-1226_Oncorhynchus_tshawytscha16_73' GTTCACTGAGGCAGGCAGGTTATCCCTT-GGCCCAGCAGGGCACCTAAGTAAGATTCTTCTCTCTCAATTCTCCCCAGACACACCATCCTGAGAAGCCACTTTTTCCTACCACAGGAAGCCCAAGAGAACACTATAGGTAGCAGTCTGACAGGCAAACTGAACCCTGGCCTTTTATATCCTGCCAGGTTTGAGAAGTTGGACATCACCCCAAAAAGCGCCCAGAAGATTAAGCCCGTTCTGGAGCGCTGGATGGCCGAGGCCGAGGCCCGCCATCGGTCCGGCATGCAGAACCTGACCGA
'uce-1226_Prosopium_cylindraceum53_59'   ???????????????????????????????????????????????????????????????????????????????????????????????????????????????????????????????????CTATAGGTAGCAGTCTGACAGGCAAACTGAACCCTGGCCTTTTATATCCTGCCAGGTTTGAGAAGTTGGACATCACCCCAAAAAGCGCCCAGAAGATTAAGCCGGTTCTGGAGCGCTGGATGGCCGAGGCCGAGGCCCGCCACCGGTCCGGCATGCAGAACCTGACCGA
'uce-1226_umbra_limi'                    GTAATCTGAGGCAGGCAGGTCATCCCTTTGGCCCAGCAGGGCACCTGAGTAAGATTCTTCTCTCTCAATTCTCCCCAGACACACCATCCTGAGAAGCCACTTTTTCCTACCACAGGAAGCCCAAGAGAACTCTATAGGTAGCAGTGTGACAGGCAAACTGAACCCTGGCCTTTTATATCCTGCCAGGTTTGAGAAGTTGGACATCACCCCAAAAAGCGCCCAGAAGATTAAGCCTGTTCTGGAGCGCTGGATGGCCGAGGCCGAGGCCCGCCACCGTTCCGGCATGCAGAACC???????
;
end;
