# Supplementary material for: Addressing incomplete lineage sorting and paralogy in the inference of uncertain salmonid phylogenetic relationships
Source: PeerJ. 2020 Jul 3;8:e9389. doi: 10.7717/peerj.9389 (PMC7337038; doi:10.7717/peerj.9389)
Supplement: Supplemental Information 1 — Assembled contigs matching UCE loci, alignments, raw code and tree files. [file peerj-08-9389-s001.zip › Data Supplement/sequence data/mafft-nexus/uce-1228.nexus]

#NEXUS
begin data;
	dimensions ntax=11 nchar=401;
	format datatype=dna missing=? gap=-;
matrix
'uce-1228_Brachymystax_lenok32_79'       ????????????????????????????????????????????????????????????????????????????????????????????????????????TCCCCGGCACAATTACATGAATTTACTTTCAATAAATTACCATCTTTGCATACATCAGTCAAATCACTGAGCTGAGGCTTTCGCAAACAATATGCATTATTAATTGCATTGTCACAGTTTATTTGGTTAACTTATAACCGACTTGGACAGCCCCTGCCTTGATGGTGCATTTAAAAGCATCAACGTCGGTTTTTAAAAGGAGATCACT-GGATGACATGCACGGCTATACACCACATCGCTTCCCACTAAAG------CCACAGAGGGATAAAGTGAAGACCACAGTCAAAGACCAA
'uce-1228_Coregonus_laurettae55_57'      ?????????????????????????????????????????????????????????????????????????????????????????????????????????????????????????????????????CAATAAATTACCATCTTTGCATACATCTGTCAAATCACTGAGCTGAGGCATTCACAAACAATATGCATTATTAATTGCATTGTCACAGTTTATTTGGTTAACTTATAACCGACATGGACAGCCCCTGCCTTGATGGTGTATTTAAAAGCATCAGCATCAGTTTTTAAAAGGAGATCACTGGGGTGAAATGCACAGCTATACACCACT?????????????????????????????????????????????????????????????
'uce-1228_Coregonus_pidschian36_73'      TCTGTAGCCGCCCTTTGAAGTGGATTTGTTTTTT-CTCTTTAATGATTCCGTTCGTCTGATGGTGATGGAAGCCATGCTGACACCTTCTTTTGGTTCATCAAGTTCCCCGGCACAATTACATGAATTTACTTTCAATAAATTACCATCTTTGCATACATCAGTCAAATCACTGAGCTGAGGCATTCACAAACAATATGCATTATTAATTGCATTGTCACAGTTTATTTGGTTAACTTATAACCGACATGGACAGCCCCTGCCTTGATGGTGTATTTAAAAGCATCAGCATCAGTTTTTAAAAGGAGATCACTGGGGTGAAATGCACAGCTATACACCACTACGCTATACACCACTGTGGTTTTCATATAGGGATAAAGTGAA???????????????????
'uce-1228_Esox_lucius3_61'               TCTGTAGCTGCCCTTTGAAGTGGATTTGTTTTTTCCTCTTTAACGATTCCTTCCGTCTGATGATGATGGAAGCCATGCTGACACCTTCTTTTGGTTCATCAAGTTCCTCTGCACAATTACATGAATTTACTTTCAATAAATTACCATCTTTGCATACATCAGTCAAATCACAGAGCTGAGGCGTTCGCAAACAATATGCATTATTAATTGCATTGTCACAGTTTATTTGGTTAACATATAACCGACTTCGACAGCCCCTGCCTTGATGGTGCATTTAAAAGCATCAGCGTCATTCTTTTAAAAGAGATCACTGGGCTGACACACATGGCTATTCACCACTTCGCTTCTCACAACAG------CCACAGAGGGAT-AAGTAAAAACCTCTGTCAAAGACCAA
'uce-1228_Hucho_taimen31_75'             ???????????????????????????????????????????TGATTCCTTTCGTCTGATGGTGATGGAAGCCATGCTGACACCTTCTTTTGGTTCATCAAGTTCCCCGGCACAATTACATGAATTTACTTTCAATAAATTACCATCTTTGCATACATCAGTCAAATCACTGAGCTGAGGCGTTCGCAAACAATATGCATTATTAATTGCATTGTCACAGTTTATTTGGTTAACTTATAACTGCCATGGACAACCCCTGCCTTGATGGTGTATTTAAAAGCATCAGCATCAGTTTTTAAAAGGAGACCAC??????????????????????????????????????????????????????????????????????????????????????????
'uce-1228_Oncorhynchus_mykiss20_73'      TCTGTAGCCGCCCTTTGAAGTGGATTTGTTTTTT-CTCTTTAATGACTCCGTTCGTCTGATGGTGATGGAAGCCATGCTGACACCTTCTTTTGGTTCATCAAGTTCCCCGGCACAATTACATGAATTTACTTTCAATAAATTACCATCTTTGCATACATCAGTCAAATCACTGAGCTGAGGCTTTCGCAAACAATATGCATTATTAATTGCATTGTCACAGTTTATTTGGTTAACTCATAACCGACTTGGACAGCCCCTGCCTTGATGGTGCATTTAAAAGCATCAGCATCAGTTTTTAAAAGGAGATCACT-GGATGACATG------TATACACCACATCGCTTCCCACTACAG------CCACAGAGGGATAAAGTGAAAAC--CAGTCAAAGACCAA
'uce-1228_Oncorhynchus_tshawytscha16_73' ??????????????????????????????????????????????????????ATCTGATGGTGATGGAAGCCATGCTGACACCTTCTTTTGGTTCATCAAGTTCCCCGGCACAATTACATGAATTTACTTTCAATAAATTACCATCTTTGCATACATCAGTCAAATCACTGAGCTGAGGCTTTCGCAAACAATATGCATTATTAATTGCATTGTCACAGTTTATTTGGTTAACTTATAACCGACTTGGACAGCCCCTGCCTTGATGGTGCATTTAAAAGCATCAGCATCCGTTTTTAAAAGGAGATCACT-GGATGACATG------TATACACCACATCGCTTCCCACTACAG------CCACAGAGGGATAAAGTGAAAAC--CAGTCAAAGACCAA
'uce-1228_Salvelinus_alpinus9_75'        TCTGTAGCCGCCCTTTGAAGTGGATTTGTTTTTT-CTCTTTAATGATTCCGTTCATCTGATGGTGATGGAAGCCATGCTGACACCTTCTTTTGGTTCATCAAGTTCCCCGGCACAATTACATGAATTTACTTTCAATAAATTACCATCTTTGCATACATCAGTCAAATCACTGAGCTGAGGCTTTCGCAAACAATATGCATTATTAATTGCATTGTCACAGTTTATTTGGTTAACTTATAACCGACTTGGACAGCCCCTGCCTTGATGGTGCATTTAAAAGCATCAGCGTCGGTTTTTAAAAGGAGATCACT-GGATGACATGTAGGGCTATACACCACATCGCTTCCCACTACAG------CCACAGAGGGATAAAGTGAAAAC--CAGTCAAAGACCAA
'uce-1228_Stenodus_leucichthys51_57'     TCTGTAGCCGCCCTTTGAAGTGGATTTGTTTTTT-CTCTTTAATGATTCCGTTCGTCTGATGGTGATGGAAGCCATGCTGACACCTTCTTTTGGTTCATCAAGTTCCCCGGCACAATTACATGAATTTACTTTCAATAAATTACCATCTTTGCATACATCAGTCAAATCACTGAGCTGAGGCATTCACAAACAATATGCATTATTAATTGCATTGTCACAGTTTATTTGGTTAACTTATAACCGACATGGACAGCCCCTGCCTTGATGGTGTATTTAAAAGCATCAGAATCAGTTTTTAAAAGGAGATCACTGGGGTGAAATGCACAGCTATACACCACT?????????????????????????????????????????????????????????????
'uce-1228_Thymallus_grubii10_77'         TCTGTAGCCGCCGTTTGAAGTGGATTTGTTTTTT-CTCTTTAATGATTCCGTTCATCTGATGCTGATGGAAGCCATGCTGACACCTTCTTTTGGTTCATCAAGTTCCCCGGCACAATTACATGAATTTACTTTCAATAAATTACCATCTTTGCATACATCAGTCAAATCACTGAGCTGAGGCTTTCGCAAACAATATGCATTATTAATTGCATTGTCACAGTTTATTTGGTTAACTTATAACCGACTTGGACAGCCCCTGCCTTGATGGTGCCTTTAAAAGCATCAGCGTCGGTTTTTAAAAGGAGATCACT-GGATGACATGCATGACTATACACCACATCGCTTTCCACTACAG------CCACAGAGGGATAAAGTGAAAACCCCAGTCAAAGACCAA
'uce-1228_umbra_limi'                    TCTGTAGCTACCCTTTGAAGTGGATTTGTTTTTTGCTCTTTAATGATTCGCTTCGTCTGATAGTGATGGAAGCCATGCTGACACCTTCTTTTGGTTCATCAAGTTCCTCTGCACAATTACATGAATTTACTTTCAATAAATTACCATCTTTGCATACATCAGTCAACTCACCGAGCTGAGGCGTTCGCAAACAATATGCATTATTAATTGCATTGTCACAGTTTATTTGGTTAACATATAACCGACTTCGACAGTCTCTGCCTTGATGGTGCATTTAAAAGCATCAGCGTCAGTTTTTTAAAGGATATCACTGGGATGACATACACAGCTATTCACTACTTCGCATCTCACAACAG------CCACAGAGGGAT-AAGTTTAAACCACAGTGAAAGACCAA
;
end;
