# Supplementary material for: Addressing incomplete lineage sorting and paralogy in the inference of uncertain salmonid phylogenetic relationships
Source: PeerJ. 2020 Jul 3;8:e9389. doi: 10.7717/peerj.9389 (PMC7337038; doi:10.7717/peerj.9389)
Supplement: Supplemental Information 1 — Assembled contigs matching UCE loci, alignments, raw code and tree files. [file peerj-08-9389-s001.zip › Data Supplement/sequence data/mafft-nexus/uce-1229.nexus]

#NEXUS
begin data;
	dimensions ntax=16 nchar=363;
	format datatype=dna missing=? gap=-;
matrix
'uce-1229_Brachymystax_lenok32_79'       TCAGGGAGGTTTTCACCGGG----------------------------------------------------------GTGGCTAATGGAAAGTGATCAGCGGAAGATTTTAATATTTAAATAGCCAGAGAAACGC-AACGCACCAGAAGTTTCTAATTAAATTATAACTCATGCTTGAAAAGCAAAAGTGCATGTGTTGTGGGAGTTGTGAATAATTCAGCTGCCTGCCTGCCGTCCTGGCCTATATCTCGTCTTTCTGTTAACCTACAGACAAATGGCACTTGCGAGCTTTTAGAAGGAGGCAGGCGGTGCTGTCGGAAAAATGAACAACAGGAGACCCCGTAGCAGGGCCCTCAGACGTC
'uce-1229_Coregonus_pidschian36_73'      TCAGGGAGGTTTTCACCGGG----------------------------------------------------------GTGGCTAATGGAAAGTGATCAGCGGAAGATTTTAATATTTAAATAGCCAGAGAAATGCAAACGCACCAGAAGTTTCTAATGAAATTATAACTCATGCTTGAAAAGCAAAAGTGCATGTGTTGTGGGAGTTGTGAATAATTCAGCGGCCTGCCTGCCGTCCTGGCCTATATCTCGTCTCTCTGTTAACCTACAGACACATGGCACTTGCGAGCTTTTAGAAGGAGGCAGGCG??????????????????????????????????????????????????????
'uce-1229_Coregonus_sardinella41_71'     TCAGGGAGGTTTTCACCGGG----------------------------------------------------------GTGGCTAATGGAAAGTGATCAGCGGAAGATTTTAATATTTAAATAGCCAGAGAAATGCAAACGCACCAGAAGTTTCTAATGAAATTATAACTCATGCTTGAAAAGCAAAAGTGCATGTGTTGTGGGAGTTGTGAATAATTCAGCGGCCTGCCTGCCGTCCTGGCCTATATCTCGTCTCTCTGTTAACCTACAGACACATGGCACTTGCGAGCTTTTAGAAGGAGGCAGGCGGTGCTGTCGGAAAAATGAACAACAGCAGACCCCCTAACAG??????????????
'uce-1229_Esox_lucius3_61'               TCAGGGAGGCTTTCACCGG-----------------------------------------------------------GTGGCTAATCGAAAGTGATCAGCGGAAGATTTTAATATTTAAATAGCCAGAGAAACGC-AACGCACCAGAAGTTTCTAATTAAATTATAACTCATGCTTGAAAAGCAAAAGTGCATGTGTTGTGGGAGTTGTGAATAATTCAGCGCCCTGCCTACCGTCCTGGCCTATATCTAGTCTATCTGTTAACCCAGAGACAAATGGCACTTGCGAGCTTTTAGAGGGAGGCAGGCGGTGCTGTCGGAAAGATGAGCACCGGCGGGCGCCAAAACACGGTACTCAGACGTC
'uce-1229_Hucho_taimen31_75'             ??AGGGAGGTTTTCACCGGG----------------------------------------------------------GTGGCTAATGGAAAGTGATCAGCGGAAGATTTTAATATTTAAATAGCCAGAGAAACGC-AACGCACCAGAAGTTTCTAATTAAATTATAACTCATGCTTGAAAAGCAAAAGTGCATGTGTTGTGGGAGTTGTGAATAATTCAGCTGCCTGCCTGCCGTCCTGGCCTATATCTCGTCTTTCTGTTAACCTACAGACAAATGGCACTTGCGAGCTTTTAGAAGGAGGCAGGCGGTGCTGTCGGAAAAATGAACAACAGGAGACCCCGTAGCAGGGCCCTCAGACGTC
'uce-1229_Oncorhynchus_mykiss20_73'      TCAGGGAGGTTTTCATCGGG----------------------------------------------------------GTGGCTAATGGAAAGTGATCAGCGGAAGATTTTAATATTTAAATAGCCAGAGAAACGC-AACGCACCAGAAGTTTCTAATTAAATTATAACTCATGCTTGAAAAGCAAAAGTGCATGTGTTGTGGGAGTTGTGAATAATTCAGCGGCCTGCCTGCCGTCCTGGCCTATATCTCGTCTTTCTGTTAACCTACAGACAAATGGCACTTGCGAGCTTTTAGAAGGAGGCAGGCGGTGCTGTCGGGAAAATGAACAACAGGAGACCCCGTAACAGGGCCCTCAGACGTC
'uce-1229_Oncorhynchus_tshawytscha16_73' ?????????????????????????????????????????????????????????????????????????????????????????????????????????????????????????????????????CGC-AACGCACCAGAAGTTTTTAATTAAATTATAACTCATGCTTGAAAAGCAAAAGTGCATGTGTTGTGGGAGTTGTGAATAATTCAGCGGCCTGCCTGCCGTCCTGGCCTATATCTCGTCTTTCTGTTAACCTACAGACAAATGGCACTTGCGAGCTTTTAGAAGGAGGCAGGCGGTGCTGTCGGGAAAATGAACAACAGGAGACCCCGTAACAGGGCCTTTAGACGTC
'uce-1229_Parahucho_perryi15_73'         ??????????TTTCATCGGG----------------------------------------------------------GTGGCTAATGGAAAGTGATCAGCGGAAGATTTTAATATTTAAATAGTCAGAGAAACGC-AACGCACCAGAAGTTTCTAATTAAATTATAACTCATGCTTGAAAAGCAAAAGTGCATGTGTTGTGGGAGTTGTGAATAATTCAGCAGCCTGCCTGCCGTCCTGGCCTATATCTCGTCTTTCTGTTAACCTACAGACAAATGGCACTTGCGAGCTTTTACAAGGAGGCAGGCGGTGCTGTCGGGAAAATGAACAACAGGAGACCCCGTAACAGGG????????????
'uce-1229_Prosopium_cylindraceum53_59'   TCAGGGAGGTTTTCACCGG---------------------------------------------------------------CTAATGGAAAGTGATCAGCGGAAGATTTTAATATTTAAATAGCCAGAGAAATGCAAACGCACCAGAAGTTTCTAATTAAATTATAACTCATGCTTGAAAAGCAAAAGTGCATGTGTTGTGGGAGTTGTGAATAATTCAGCGGCCTGCCTGCCGTCCTGGCCTATATCTCGTCTTTCTGTTAACCTACAGACACATGGCACTTGCGAGCTTTTAGAAGGAGGCAGGCGGTGCTGTCGGAAAAATGAACACCAACAGACCCCCTAACAGGGCCCTCAGACGTC
'uce-1229_Salmo_salar13_75'              ??????????????????????????????????????????????????????????????????????????????????CTAATGGAAAGTGATCAGCGGAAGATTTTAATATTTAAATAGCCAGAGAAACGC-AACGCACCAGAAGTTTCTAATTAAATTATAACTCATGCTTGAAAAGCAAAAGTGCATGTGTTGTGGGAGTTGTGAATAATTCAGCGGCCTGCCTGCCGTCCTGGCCTATATCTCGTCTTTCCGTTAACCTACAGACAAATGGCACTTGCGAGCTTTTAGAAGGAGGCAGGCGGTGCTGTCGGGAAAATGAACAACAGGAGACCCCGTAACAGGGCCCTCAGACGTC
'uce-1229_Salvelinus_alpinus9_75'        TCAGGGAGGTTTTCGTCGGG----------------------------------------------------------GTGGCTAATGGAAAGTGATCAGCGGAAGATTTTAATATTTAAATAGCCAGAGAAACGC-AACGCACCAGAAGTTTCTAATTAAATTATAACTCATGCTTGAAAAGCAAAAGTGCATGTGTTGTGGGAGTTGTGAATAATTCAGCGGCCTGCCTGCCGTCCTGGCCTATATCTCGTCTTTCTGTTAACCTACAGACAAATGGCACTTGCGAGCTTTTAGAAGGAGGCAGGCGGTGC??????????????????????????????????????????????????
'uce-1229_Stenodus_leucichthys51_57'     ?????????????????????????????????????????????????????????????????????????????????????????????????????GGAAGATTTTAATATTTAAATAGCCAGAGAAACGC-AACGCACCAGAAGTTTCTAATTAAATTATAACTCATGCTTGAAAAGCAAAAGTGCATGTGTTGTGGGAGTTGTGAATAATTCAGCGGCCTGCCTGCCGTCCTGGCCTATATCTCGTCTCTCTGTTAACCTACAGACACATGGCACTTGCGAGCTTTTAGAAGGAGGCAGGCGGTGCTGTCGGAAAAATGAACAACAGCAGACCCCCTAACAGGGCCCTCAGACGTC
'uce-1229_Thymallus_arcticus57_59'       ???????????????????????????????????????????????????????????????????????????????????????GGAAAGTGATCAGCGGAAGATTTTAATATTTAAATAGCCAGAGAAACGC-AACGCACCAGAAGTTTCTAATTAAATTATAACTCATGCTTGAAAAGCAAAAGTGCATGTGTTGTGGGAGTTGTGAATAATTCAGTGGCCTGCCTGCCGTCCTGGCCTATATCTCGTCTCTCTGTTAACCTACAGACAAATGGCACTTGCAAGCTTTTAGAAGGAGGCAGGCGGTACTGTCGGAAAAATGAACAACAGCAGACCCCCTAACAGGGCACTCAGACGTC
'uce-1229_Thymallus_grubii10_77'         TCAGGGAGGTTTTCACCAGGGTGGCTAGAAGAGAAACACAACCCTGACATCTCAGGGCGTATTTGGAAAGTGGCTAAGGTGGCTAATGGAAAGTGATCAGCGGAAGATTTTAATATTTAAATAGCCAGAGAAACGC-AACGCACCAGAAGTTTCTAATTAAATTATAACTCATGCTTGAAAAGCAAAAGTGCATGTGTTGTGGGAGTTGTGAATAATTCAGTGGCCTGCCTGCCGTCCTGGCCTATATCTCATCTCTCTGTTAACCTACAGACAAATGGCACTTGCAAGCTTTTAGAAGGAGGCAGGCGGTACTGTCGGAAAAATGAACAACAGCAGACCCCCTAACAGGGCACTCAGACGTC
'uce-1229_salvelinus_fontinalis'         TCAGGGAGGTTTTCGTCGGG----------------------------------------------------------GTGGCTAATGGAAAGTGATCAGCGGAAGATTTTAATATTTAAATAGCCAGAGAAACGC-AACGCACCAGAAGTTTCTAATTAAATTATAACTCATGCTTGAAAAGCAAAAGTGCATGTGTTGTGGGAGTTGTGAATAATTCAGCGGCCTGCCTGCCATCCTGGCCTATATCTCGTCTTTCTGTTAACCTACAGACAAATGGCACTTGCGAGCTTTTAGAAGGAGGCAGGT???????????????????????????????????????????????????????
'uce-1229_umbra_limi'                    TCAGGGAGGCTTTCACCGG-----------------------------------------------------------GTGGCTAATCGAAAGAGATCAGCGGAAGAACTTAATATTTAAATAGCCAGAGAAACGC-AACGCACCAGAAGTTTCTAATTAAATTATAACTCATGCTTGAAAAGCAAAAGTGCATGTGTTGTGGGAGTAGTGAATAATTCAGCTGCCTGCCTACCGCCCTGGCCTACATCTCGTCTATCTGTTAACCTAGAGACAAATGGCACTTGCAAGCTTTTAGTGAGAGGCAGTCGGTGCTGTCGGAAAAATGAGCAGCTG?????????????????????????????
;
end;
