# Supplementary material for: Addressing incomplete lineage sorting and paralogy in the inference of uncertain salmonid phylogenetic relationships
Source: PeerJ. 2020 Jul 3;8:e9389. doi: 10.7717/peerj.9389 (PMC7337038; doi:10.7717/peerj.9389)
Supplement: Supplemental Information 1 — Assembled contigs matching UCE loci, alignments, raw code and tree files. [file peerj-08-9389-s001.zip › Data Supplement/sequence data/mafft-nexus/uce-1232.nexus]

#NEXUS
begin data;
	dimensions ntax=9 nchar=512;
	format datatype=dna missing=? gap=-;
matrix
'uce-1232_Esox_lucius3_61'               GTTATATGAACCCCAGAAACAAATAAATTCAATTTCCAATGAATCTGCACAATTCATTGAGCTACTCTCTAGCTCCATTTAACTACCCACATGTGTACTGTAATGAGCTGTAGACATTATGCCTAATTATGTATATTTGGGCTGTGTTA---------------------------------------------------------------------------------------------------------------------------------------------------------------------------------------------GAGGGCCTAACAAAAGCTTTCGAAGGGGACAATTACGTTTGTTGCTTAGTTACATCGTTAAAAATATACCAAATAACTGCAGATTATAGTGGGTGAGAATGCACATGTAAACCATGGGTATTGTTGCCAAAATGCTCAAAATTCAATTCATTTTGAAACAGAAATGTTTTGCTT
'uce-1232_Hucho_taimen31_75'             GTTATATGAACCCCGGAAACAAATACATTCCATTTCCAATTAATCTGCACAATTCATTGAGCTACTCTCTTGGTCCATTTAACTACCCACATGTGTACTATAATGAGCTGTAGACATTATGCCTAATTATGTATATTTGGACTGTGTTA---------------------------------------------------------------------------------------------------------------------------------------------------------------------------------------------GAGGGCCTAACAAAAGCTTTCGAAGGGGACAATTACGTTTGTTGCTTAGTTACATCGTTAAAACTATACCAAATAAGTGCAGATTATAGTGGGTGAGAATGCACATGTAAACCATGGGTATTGTTGCCAAAATGCTCAAAATTCTATTC----GGAAATAGAAATGTTTTGCTT
'uce-1232_Oncorhynchus_mykiss20_73'      GTTATATGAACCCCAGAAACAAATAAATTCCATTTCCAATGAATCTGCACAATTCATTGAGCTACTCTCTTGGTCCATTTAACTACCCACATGTGTACTATAATGAGCTGTAGACATTATGCCTAATTATGTATATTTGGACTGTGTTAAGAGGGCCTAACAAAAGCTTTCGAAGGGGACAATTACGTTTGTTGCTTAGTTACATCGTTAAAACTATACCAAATAAGTGCAGATTATAGTGGGTGAGAATGCACATGTAAACCATGGGTATTGTTGCCAAAATGCTCAAAATTCAATTCATTTGGAAATAGAAATGTTTTGCTTGGGGGGGGGGGGCTGAGGGCCTAACAAAAGCTTTCGAAGGGGACAATTACGTTTGTTGCTTAGTTACATCGTTAAAAATATACCAAATAAGTGCAGATTATAGTGGGTGAGAATGCATGTGTAAACCATGGATATTGTGGCCAAAATGCTCAAAATTCAATTCATTAGGAAATAGAAATGTTTTGCTT
'uce-1232_Oncorhynchus_tshawytscha16_73' ?????????????CAGAAACAAATACATTCCATTTCCAATTAATCCGCACAATTCATTGAGCTACTCTCTTGGTCCATTTAACTACCCACATGTGTACTATAATGAGCTGTAGACATTATGCCTAATTATGTATATTTGGACTGTGTTAA--------------------------------------------------------------------------------------------------------------------------------------------------------------------------------------------GAGGGCCTAACAAAAGCTTTCGAAGGGGACAATTACGTTTGTTGCTTAGTTACATCGTTAAAACTATACCAAATAAGTGCAGATTATAGTGGGTGAGAATGCACATGTAAACCATGGGTATTGTTGCCAAAATGCTCAAAATTCAATTCATTTGGAAATAGAAATGTTTTGCTT
'uce-1232_Parahucho_perryi15_73'         GTTATATGAACCCCAGAAACAAATACATTCCATTTCCAATTAATCCGCACAATTCATTGAGCTACTCTCTTGGTCCATTTAACTACCCACATGTGTACTATAATGAGCTGTAGACATTATGCCTAATTATGTATATTTGGACTGTGTTA---------------------------------------------------------------------------------------------------------------------------------------------------------------------------------------------GAGGGCCTAACAAAAGCTTTCGAAGGGGACAATTACGTTTGTTGCTTAGTTACATCGTTAAAACTATACCAAATAAGTGCAGATTATAGTGGGTGAGAATGCACATGTAAACCATGGGTATTGTTGCCAAAATGTTAAAAATTCTATTCATTTGGAAATAGA????????????
'uce-1232_Prosopium_cylindraceum53_59'   GTTATATGAACCCCGGAAACAAATAAATTCCATTTCCAATTAATCCGCACAATTCATTGAGCTACTCTCTTGGTCCATTTAACTACCCACATGTGTACTATAATGAGCTGTAGACATTATGCCTAATTATGTATATTTGGACTGTGTTA---------------------------------------------------------------------------------------------------------------------------------------------------------------------------------------------GAGGGCCTAACAAAAGCTTTCGAAGGGGACAATTACGTTTGTTGCTTAGTTACATCGTTAAAAATATACCAAATAAGTGCAGATTAT???????????????????????????????????????????????????????????????????????????????????????
'uce-1232_Salvelinus_alpinus9_75'        GTTATATGAACCCCAGAAACAAATAAATTCCATTTCCAATGAATCTGCACAATTCATTGAGCTACTCTCTTGGTCCATTTAACTACCCACATGTGTACTATAATGAGCTGTAGACATTATGCCTAATTATGTATATTTGGACTGTGTTA---------------------------------------------------------------------------------------------------------------------------------------------------------------------------------------------GAGGGCCTAACAAAAGCTTTCGAAGGGGACAATTACGTTTGTTGCTTAGTTACATCGTTAAAAATATACCAAATAAGTGCAGATTATAGTGGGTGAGAATGCATGTGTAAACCATGGATATTGTGGCCAAAATGCTCAAAATTCAATTCATTAGGAAGTAGAAATGTTTTGCTT
'uce-1232_Thymallus_arcticus57_59'       ???????????????????????????????????????????????????????????????????????GGTCCATTTAACTACCCACATGTGTACTATAATGAGCTGTAGACATTATGCCTAATTATGTACATTTGGACTGTGTTA---------------------------------------------------------------------------------------------------------------------------------------------------------------------------------------------GAGGGCCTAACAAAAGCTTTCGAAGGGGACAATTACGTTTGTTGCTTAGTTACATCGTTAAAACTATCCCCAATAAGTGCAGATTATAGTGGGTGAGAATG?????????????????????????????????????????????????????????????????????????
'uce-1232_umbra_limi'                    ?????????????????????????????????????????AATCTGCACAATTCATTGAGCTACTCTCTGGGTCCATTTAACTACCCACATGTGTACTGTAATGAGCTGTAGACATTATGCCTAATTATGTATATTTGGACTGTGTTA---------------------------------------------------------------------------------------------------------------------------------------------------------------------------------------------GAGGGCCTAACAAAAGCTTTCGAAGGGGACAATTACGTTTGTTGCTTAGTTACATCGTTAAAAATATACCAAATAACTGCAGATTAGAGTGGGTGAGAATGCACATGTAAACCATGGGTATTGTTGCCAAAATGCTCAAAATTCAATTCATTAGGTAATAGAAATGTTTTGCTT
;
end;
