# Supplementary material for: Addressing incomplete lineage sorting and paralogy in the inference of uncertain salmonid phylogenetic relationships
Source: PeerJ. 2020 Jul 3;8:e9389. doi: 10.7717/peerj.9389 (PMC7337038; doi:10.7717/peerj.9389)
Supplement: Supplemental Information 1 — Assembled contigs matching UCE loci, alignments, raw code and tree files. [file peerj-08-9389-s001.zip › Data Supplement/sequence data/mafft-nexus/uce-1233.nexus]

#NEXUS
begin data;
	dimensions ntax=9 nchar=237;
	format datatype=dna missing=? gap=-;
matrix
'uce-1233_Brachymystax_lenok32_79'     GGGGGTTGTTGAAGTTGAAGCTTGTTCTTTTGTGCAGCGGGTTCTGATCATTTACATCAAGTTGACATTCGGAGAGTTTACCCTGGGGTCTGTAATTGTATTCTTTCGCCAGTTCTGCATTGCCAACCGTGAAAATGGAATCTTATCAACCCTGACCAATTTTTAATGTACAAAATGAATTGGCAGAGGTTC-AAAAAAGAGAGCTACAATTCAAATCAGGTGAATGATACATGGTA
'uce-1233_Coregonus_laurettae55_57'    ?????????TGGAGTTGAAGCCTGTTCTTTTGTGCTGCGGCTTCTGATCATTTACATCAAGTTGACATTCTGAGAGTTTACCCTGGGGTCTGTAATTGTATTCTTTCGCCAGTTCTGCATTGCCAACCGTGAAAATGGAATCTTATCAACCCTGACCAATTTTATATGTACAAAATGAATTGGCAGAGGTTCAAAAAAAGAGAGCTACATTTCAAATCAGGTGAATGATACATGGTA
'uce-1233_Esox_lucius3_61'             GGGGGGGTTTGAAGTTGAAGCCTGTTCTTTTGTGCAGCCGCTTCTGATCATTTACATCAAGTTGACATTCGGAGAGTTTACTCTGGGGTCTGTAATTGTATTCTTTCGCCAGTTCTGCATTGCCAACCGTGAAAATGGAATCTTATCAACCCTGACCAATTTTTAATGTACAAAATGAATTGGCAGGGGTTC-AAAAAAGAGAGCTACAATTCAAATCAGGTGAATGATACATGGGA
'uce-1233_Prosopium_cylindraceum53_59' GGGGGTTGTTGAAGTTGAAGCCTGTTCTTTTGTGCAGCCGCTTCTGATCATTTACATCAAGTTGACATTCGGAGAGTTTACTCTGGGGTCTGTAATTGTATTCTTTCGCCAGTTCTGCATTGCCAACCGTGAAAATGGAATCTTATCAACCCTGACCAATTTTTTATGTACAAAATGAATTGGCAGAGGTTCAAAAAAAGAGAGCTACAATTCAAATCAGGTGAATGATACATGGTA
'uce-1233_Salvelinus_alpinus9_75'      GGGGGTTGTTGAAGTTGAAGCCTGTTCTTTTGTGCAGCCGCTTCTGATCATTTACATCAAGTTGACATTCGGAGAGTTTACTCTGGGGTCTGTAATTGTATTCTTTCGCCAGTTCTGCATTGCCAACCGTGAAAATGGAATCATATCAACCCTGACCAATTTTTAATGTACAAAATGAATTGGCAGAGGTTC-AAAAAAGAGAGCTACAATTCAAATCAGGTGAATGATACATGGGA
'uce-1233_Stenodus_leucichthys51_57'   ??????????GAAGTTGAAGCCTGTTCTTTTGTGCTGCGGCTTCTGATCATTTACATCAAGTTGACATTCTGAGAGTTTACCCTGGGGTCTGTAATTGTATTCTTTCGCCAGTTCTGCATTGCCAACCGTGAAAATGGAATCATATCAACCCTGACCAATTTTTAATGTACAAAATGAATTGGCAGAGGTTCAAAAAAAGAGAGCTACAATTCAAA?????????????????????
'uce-1233_Thymallus_arcticus57_59'     ??????????????????????????????????????????????????????????????????????GGAGAGTTTACTCTGGGGTCTGTAATTGTATTCTTTCGCCAGTTCTGCATTGCCAACCGTGAAAATGGAATCTTATCAACCCTGACCAATTTTTAATGTACAAAATGAATTGGCAGAGGTTC-AAAAAAGAGAGCTACAATTCAAATCAGGTGAATGATACATGGTA
'uce-1233_salvelinus_fontinalis'       GGGGGTTGTTGAAGTTGAAGCCTGTTCTTTTGTGCAGCGGCTTCTGATCATTTACATCAAGTTGACATTCGGAGAGTTTACCCTGGGGTCTGTAATTGTATTCTTTCGCCAGTTCTGCATTGCCAACCGTGAAAATGGAATCTTATCAACCCTGACCAATTTTTAATGTACAAAATGAATTGGCAGAGGTTC-AAAAAAGAGAGCTACAATTCAAATCAGGTGAATGATACATGGTA
'uce-1233_umbra_limi'                  GGATTTTGTTGAAGTTGAAGCCTGTTCTTTTGTGCAGCCGCTTCTGATCATTTACATCAAGTTGACATTCGGAGAGTTTACTCTGGGGTCTGTAATTGTATTCTTTCGCCAGTTCTGCATTGCCAACCGTGAAAATGGAATCTTATCAACCCTGACCAATTTTTAATGTACAAAATGAATTGGCAGAGGTTC-AAAAAAGAGAGCTACAATTCAAATCAGGTGAATGATACATGGGA
;
end;
