# Supplementary material for: Addressing incomplete lineage sorting and paralogy in the inference of uncertain salmonid phylogenetic relationships
Source: PeerJ. 2020 Jul 3;8:e9389. doi: 10.7717/peerj.9389 (PMC7337038; doi:10.7717/peerj.9389)
Supplement: Supplemental Information 1 — Assembled contigs matching UCE loci, alignments, raw code and tree files. [file peerj-08-9389-s001.zip › Data Supplement/sequence data/mafft-nexus/uce-1238.nexus]

#NEXUS
begin data;
	dimensions ntax=16 nchar=307;
	format datatype=dna missing=? gap=-;
matrix
'uce-1238_Brachymystax_lenok32_79'       ATGTGCGCATGTGTGTTTAGAGGTGGTGGGTTGGAGGAGCAGAGGGAAGAGGGAAGAGGTAATGGGAGGGGG-GGAGAAAGTTGTAAGAAGAACATCCCGGTCTCAC-ACAACTTCAAAAGCTCCCCTTCCCCAGGATATTAAGCGACTGTGATGAAAAATTTAGCGAGCGTTAAATAAGGCGCTTTGAAGTGATCTGTTTTGGCTCAGCAGTCTCCAAATTTCCGTAGCCCCTCTGCTTTCACCATCATGCTAGCTAGCT--AGAGAGAGAGAAAATAAAAATGCATAAAGCCCAGGAGTTGGGGG
'uce-1238_Coregonus_laurettae55_57'      ??????????GTGTGTTTAGGGGTGGTGGGTTGGTGGAGCAGAGGGAGGAG-------GTAATGGGAGGGGG-GAAAAAAGTTGTAAGAAGATCATCCCGGTCTCGC-ACAACTTCAAAAGCTCCCCTTCCCCAGGATATTAAGCGACTGTGATGAAAAATTTAGCGAGCGTTAAATAAGGCGCTTTGAAGTGATCTGTTTTGGCTCAGCAGTCTCTGAATTTCCGTAGCCCCTCTGCTATCACCATCATGCTAGCTAGCT--AGAGAGAGAAAAAATAGAAACTCATAAAGCCAAGGAGTTGGGGG
'uce-1238_Coregonus_pidschian36_73'      ATGTGCGCATGTGTGTTTAGGGGTGGTGGGTTGGAGGAGCAGAGGGAGGAG-------GTAATGGGAGGGGGAAAAAAAAGTTGTAAGAAGATCATCCCGGTCTCGC-ACAACTTCAAAAGCTCCCCTTCCCCAGGATATTAAGCGACTGTGATGAAAAATTTAGCGAGCGTTAAATAAGGCGCTTTGAAGTGATCTGTTTTGGCTCAG??????????????????????????????????????????????????????????????????????????????????????????????????
'uce-1238_Coregonus_sardinella41_71'     ????????ATGTGTGTTTAGGGGTGGTGGGTTGGAGGAGCAGAGGGAGGAG-------GTAATGGGAGGGGGAAAAAAAAGTTGTAAGAAGATCATCCCGGTCTCGC-ACAACTTCAAAAGCTCCCCTTCCCCAGGATATTAAGCGACTGTGATGAAAAATTTAGCGAGCGTTAAATAAGGCGCTTTGAAGTGATCTGTTTTGGCTCAGCAGTCTCTGAATTTCCGTAGCCCCTCTGCTATCACCATCATGCTAGCTAGCT--AGAGAGAGAAAAAATAGAAACTCATAAAGCCAAGGAGTTGGGGG
'uce-1238_Esox_lucius3_61'               ATGTGTGCATGTATGTTTAGGGGTGGTGGGTTGGAGGTGCAGAGGGAATT-----------------------GTAAGAAAATGTATGAAGAACATCCCGGTCTTGCTGCAACTTCAAAAGCTTCTCTTCCCCAGGATATTAAGCGACTGTGATGAAAAATTTAGCGAGCGTTAAATAAGGCGCTTTGAAGTGATCTGTTTTGGCTCAGCAGTCT--AAATTTCCG?????????????????????????????????????????????????????????????????????????????????
'uce-1238_Hucho_taimen31_75'             ATGTGCGCATGTGTGTTTAGGGGTGGTGGGTTGGAGGAGCAGAGGGAAGAG-------GTAATGGGAGGGGG-GGAGAAAGTTGTAAGAAGAACATCCCGGTCTCAC-ACAACTTCAAAAGCTCCCCTTCCCCAGGATATTAAGCGACTGTGATGAAAAATTTAGCGAGCGTTAAATAAGGCGCTTTGAAGTGATCTGTTTTGGCTCAGCAGTCTCCAAATTTCCGTAGCCCCTCTGCTTTCACCATCATGCTAGCTAGCT--AGAGAGAGAGAAAATAAAAATGCATAAAGCCCAGGAGTTGGGGG
'uce-1238_Oncorhynchus_mykiss20_73'      ATGTGCGCATGTGTGTTTAGGGGTGCTAGGTTGGAGGAGCAGAGGGAGGAG-------GTAATGGGAGGGGG---GGAAAGTTGTAAGAAGAACATCCCGGTCTCAC-ACAACTTCAAAAGCTCCCCTTCCCCAGGATATTAAGCGACTGTGATGAAAAATTTAGCGAGCGTTAAATAAGGCGCTTTGAAGTGATCTGTTTTGGCTCAGCAGTCTCTGAATTTCCGTAGCCCCTCTGCTATCACCATCATGCTAGCTAGCTAGAGAGAGAGAGAAAATGAAAATGCATAAAGCCCAGGAGTTGGGTG
'uce-1238_Oncorhynchus_tshawytscha16_73' ATGTGCGCATGTGTGTTTAGGGGTGGTGGGTTGGAGGAGCAGAGGGAGGAG-------GTAATGGGAGGGGG---GGAAAGTTGTAAGAAGAACATCCCGGTCTCAC-ACAACTTCAAAAGCTCCCCTTCCCCAGGATATTAAGCGACTGTGATGAAAAATTTAGCGAGCGTTAA-------------AAGTGATCTGTTTTGGCTCAGCAGTCTCTGAATTTCCGTAGCCCCTCTGCTATCACCATCATGCTAGCTAGCTAGAGAGAGAGAGAAAATGAAAATGCATAAAGCCTAGGAGTTGGGTG
'uce-1238_Parahucho_perryi15_73'         ATGCGCGCATGTGTGTTTAGGGGTGGTGGGTTGGAGGAGCAGAGGGAGGAG-------GTAATGGGAGGGGG---GGAAAGTTGTAAGAAGAACATCCCGGTCTCAC-ACAACTTCAAAAGCTCCCCTTCCCCAGGATATTAAGCGACTGTGATGAAAAATTTAGCGAGCGTTAAATAAGGCGCTTTGAAGTGATCTGTTTTGGCTCAGCAGTCTCTGAATTTCCGTAGCCCCTCTGCTATCACCATCAT?????????????????????????????????????????????????????????
'uce-1238_Prosopium_cylindraceum53_59'   ATGTGCGCATGTGTGTTTAGGGGTGGTGGGTTGGAGGAGCAGAGGGAGGAG-------GTAATGGGAGGGGG--AAAAAAGTTGTAAGAAGATCATCCCGGTCTCGC-ACAACTTCAAAAGCTCCCCTTCCCCAGGATATTAAGCGACTGTGATGAAAAATTGAGCGAGCGTTAAATAAGGCGCTTTGAAGTTATCTGTTTTGGCTCAGCAGTCTCTGAATTTCCGTAGCCCCTCTGCTATCACCATCATGCTAGCTAGCT--AGAGAGAGAAAAAATAAAAACGCATAAAGCCAAGGAGTTGGGGG
'uce-1238_Salmo_salar13_75'              ?????????????????????????????????GAGGAGCAGAGGGAGGAG-------GTAATGGGAGGGGG--GGGTAAGTTGTAAGAAGAACATCCCGGTCTCAC-ACAACTTCAAAAGCTCCCCTTCCCCAGGATATTAAGCGACTGTGATGAAAAATTTAGCGAGCGTTAAATAAGGCGCTTTGAAGTGATCTGTTTTGGCTCAGCAGTCTCTGAATTTCCGTAGCCCCTCTGCTATCACCATCATGCTAGCTAGCT--AGAGAGAGAGAAAATAAAAATGCATAAAGCCCAGGAGTTGGGGG
'uce-1238_Stenodus_leucichthys51_57'     ???????????????????????????????????????????????????????????????????????????????????????????????????GGTCTCGC-ACAACTTCAAAAGCTCCCCTTCCCCAGGATATTAAGCGACTGTGATGAAAAATTTAGCGAGCGTTAAATAAGGCGCTTTGAAGTGATCTGTTTTGGCTCAGCAGTCTCTGAATTTCCGTAGCCCCTCTGCTATCACCATCATGCTAGCTAGCT--AGAGAGAGAAAAAATAGAAACTCATAAAGCCAAGGAGTTGGGGG
'uce-1238_Thymallus_arcticus57_59'       ATGTGCGCATGTATGTTTAG-GGTGGTGAGTTGGAGGAGCAGAGGGAGGAG-------GTAATGGGAGGGGG--AGGGGAGTTGTAAGAAGAACATCCCGGTCTCGC-ACAACTTCAAAAGCTCCCATTCCCCAGGATATTAAGCGACTGTGATGAAAAATTTAGCGAGCGTTAAATAAGGCGCTTTGAAGTGATCTGTTTTGGCTCAGCAGTCTCAGAATTTCCGTAGCC????????????????????????????????????????????????????????????????????????????
'uce-1238_Thymallus_grubii10_77'         ATGTGCGCATGTATGTTTAG-GGTGGTGAGTTGGAGGAGCAGAGGGAGGAG-------GTAATGGGAGGGGG--AGGGGAGTTGTAAGAAGAACATCCCGGTCTCGC-ACAACTTCAAAAGCTCCCATTCCCCAGGATATTAAGCGACTGTGATGAAAAATTTAGCGAGCGTTAAATAAGGCGCTTTGAAGTGATCTGTTTTGGCTCAGCAGTCTCCGAGTTTCCGTAGCC------------CCATCATGCTAGCTAGCT--AGAGAGAGAAAAAAGAAAAATGCATAAAGCCCAGGAGTTGGGGG
'uce-1238_salvelinus_fontinalis'         ATGTGCGCATGTGTGTTTAGGGGTGGTGGGTTGGAGGAGCAGAGGGAGGAG-------GTAATGGGAGGGGG---GGAAAGTTGTAAGAAGAACATCCCGGTCTCAC-ACAACTTCAAAAGCTCCCCTTCCCCAGGATATTAAGCGACTGTGATGAAAAATTTAGCGAGCGTTAAATAAGGCGCTTTGAAGTGATCTGTTTTGGCTCAGCAGTCTCTGAATTTCCGTAGCCCCTCTGCTATCACCATCATGCTAGCTAGCT--AGAGAGAGAGAAAATAAAAATGCATAAAGCCCAGGAGTTGGGTG
'uce-1238_umbra_limi'                    ???????????????TTTATTGATGGTGGGTTGGAGGTACAGAGGGAATTG-------TA-------------AGAAAACGTTGTAAGACGAACATCCTGGTCTCGCAAGAACATCAAAAGCTCCTCTTCCCCAGGATATTAAGCGACTGTAATGAAAAATTTAGCAAGCGTTAAATAAGGCGCTTTGAAGTGATCTGTTTTGTCTCAGCAGTGTTTGAATTTCCG?????????????????????????????????????????????????????????????????????????????????
;
end;
