# Supplementary material for: Addressing incomplete lineage sorting and paralogy in the inference of uncertain salmonid phylogenetic relationships
Source: PeerJ. 2020 Jul 3;8:e9389. doi: 10.7717/peerj.9389 (PMC7337038; doi:10.7717/peerj.9389)
Supplement: Supplemental Information 1 — Assembled contigs matching UCE loci, alignments, raw code and tree files. [file peerj-08-9389-s001.zip › Data Supplement/sequence data/mafft-nexus/uce-124.nexus]

#NEXUS
begin data;
	dimensions ntax=5 nchar=483;
	format datatype=dna missing=? gap=-;
matrix
'uce-124_Coregonus_pidschian36_73' ????????????????????????????????????????????????????????????????????????????????????????????????????????????????????????????????????????????????????????????????????????????????????????????AGACGATGCTAAAAAGACGCTAATGACAAGCCATTCAACGCAATCCAATTATGCAAAAGGGGGTCTAAACAATTCCATCATCCCCTAAATTAGATTGTCCTAACGAGATAAAGGCACCAATTAATCCTGGATTAATATCTACAGCTCATTTTCCCA-CAGAAAACACTCTAATATGCAAATGCAAACGAGAGAGAGAGACAGACAAGTGCCCTTCTGCA--------------GTTTTGGATAGGTTGTTGTGT-TTTGGGTTTAATTGAGCTTTGCACAGAGGTCTGTCAAAAA
'uce-124_Esox_lucius3_61'          ??????????????????????????????????????????????????????????????????????????????????????????????????????????????????????????????????GGCGGAACACATGCTTGCTCTTTATGAGTCTGGGGCCATGA--AGAGAGAGGGCCCACAGACAACGCTAAAAAGACGCTAATGACAAGCCATTCAACGCAATCCAATTATGCAAAAGGGAGTCTAAACAATTCCATCATCCCCTAAATTAGATTGTCCTAACAAGATAAAGGCACCAATTAATCCTGAATTAATTCCTACAGCTCATTTTCCCCACGAAAAACACTCTAATATGCAAATGACAAC-TGGAGCAGAGACCGACAAGTGCCCTTCTGCAGGGGTTTTGGAACAGTTTAGGATAGGTTGTTATTT-TTCGGGTTTAATTGAGCTTAACACGGAAGCCCATCAAATA
'uce-124_Hucho_taimen31_75'        CAACGGCATGCTGTTAGCTTTATGCTAATGAACTTAAAAAATAGTTAATCA---CTGTTGCGCTGTTTGCCACATGCTCGTCTATTGCTACATCATCACGGCGATGTGTTCCAGGGGTTAGCAAAACAGTGGCGTAACACATGATCGCTCTTTATGACTCTGGGGCCAGGAAGAGAGAGAGGGCCCTCAGACGACGCTAAAAAGACGCTAATGACAAGCCATTCAACGCAATCCAATTATGCAAAAGGG-GTCTAAACAATTCCATCATCCCCTAAATTAGATTGGCCTAATGAGATGAAGGCACCAATTAATCCTGAATTAATTTCTATAGCTCATTTTCCCC-CAGAAAATACTCTCAAATGCAAATACAAAC-CAGAGAAGAGACAGAGAAGTGCCCTTCTGTAGGG-----------GTTTATGATAATTTGTTGTGT-TTTGGGTTTAATTGAGCTTAGCACAGAGGTGCATCA????
'uce-124_Salvelinus_alpinus9_75'   CAATGGCATGCTGTTAGCTTCATGCTAATGGCCTTAAAAGAGAGTTAATCA---CTGCTGTGCTGTTTGCCACATGCTCATCTATTGCTACAGCATCACAGCGATGTGTTCCAGAGGTTAGCAAAACAGTGACTTAACACATGATCGCTCTTTATGAGTCTGGGGCCAGGAAGAGAGAGAGGGCCCACAGACGATGCTAAAAAGACGCTAATGACAAGCCATTCAACGCAATCCAATTATGCAAAAGGG-GTCTAAACAATTCCA-----CCCTAAATTAGATTGTCCTAACGAGATAAAGGCACCAATTAATCCTGGATTAATATCCACAGCTCATTTTCCCG-CAGAAAACACTCTAATATGCAAATGAAAA--ATAGAGAGAGACATACAAGTGCCCTTCTGCA--------------ATTTCAGATAGGTTGTTGTGT-TTTGGGTTTAATTGAGCTTAGCATAGAGGTCTGTCAAA??
'uce-124_umbra_limi'               CAATGGCATGCTGTTAGCTTCATGCTAATGGCCTTAAAAGAGAGTTAATCACTGCTGCTGCGCCGTTTACCACATGCTTGTCTATTGCTACGTCGTTGAGGTGCTGTGTTACAGGGGTTAGCAAAACAGTGGCGGAACACATGCTTGCTCATTATGAGTCTCAGGCCAAGAACAGAGAGAGGGCCCATAGACAACGCTAAAATGACGCTAATGACAAGCCATTCAACGCAATCCAATTATGCAAAAGGGAGTCTAAACAATTCCATCATCCCCTAAATTAGATTGTCCTAACAAGATAAAGGCACCAATTAATCCTGAATTAATTCCTACAGCTCATTTTCCCC-AAGAAAACACTCTAATATGCAAATGACAAG-CGGAGCAGAGACCGACAAGTGCCCTTCTGCAGGGGTTTTGGAACAGTTTAGGATCGGTTGTTATCTATTAAGGCTTAATTGAGCTTGGCACAGAGGTCCATCAACTA
;
end;
