# Supplementary material for: Addressing incomplete lineage sorting and paralogy in the inference of uncertain salmonid phylogenetic relationships
Source: PeerJ. 2020 Jul 3;8:e9389. doi: 10.7717/peerj.9389 (PMC7337038; doi:10.7717/peerj.9389)
Supplement: Supplemental Information 1 — Assembled contigs matching UCE loci, alignments, raw code and tree files. [file peerj-08-9389-s001.zip › Data Supplement/sequence data/mafft-nexus/uce-1242.nexus]

#NEXUS
begin data;
	dimensions ntax=8 nchar=271;
	format datatype=dna missing=? gap=-;
matrix
'uce-1242_Brachymystax_lenok32_79'     TCTATTTTCCAGTCCATCAAAGCTTGCGGCAGCTAATCCCTTTCTTATATAAATAGCTCTTTGGTGGAGAGTGTAGCTGCCGCATGGAGCTCTAACCCTTCTGTCCCTGAAGCTACAGCCAGGATAAGCTGTGTGTTGGATTGGCACATCGGGCTGCCTGAGGCCTGCTGCTGTGCTGGCCGCCAGTACAGATGGAGGGCAGGGCTGGGCAATGCCAGCTTGTCAGTCGGATTAAAACGACTCATTTATTCACTGAAGTATCGCGCAAAGC
'uce-1242_Esox_lucius3_61'             TCTCTTTTCCAGTCCATCAAAGCTTGCGGCGGCTAATCCCTTTCTTATATAAATAGCTCTTTGGTGGAGAGTGGAGCTGCGGCATGGGGCTCTAACCCTTCTGTCCCTGAAGCTACAGCCAGGATAAGCTGTGTGTTGGATTGGCACATCGGGTTGCCTTGGGCCTGCTGCTGTGCTGGCCGCCAGTACAGATGGAGGGCAGGGCTGGGCAATGCCAGCTTGTCAGTCGGATTAAAACGACTCATTTATTCACTGAAGTATCGCGCAAAGC
'uce-1242_Prosopium_cylindraceum53_59' ?CTGTTTTCCAGTCCATCAAAGCTTGCGGCGGCTAATCCCTTTCTTATATAAATAGCTCTTTGGTGGAGAGTGTAGCTGCCGCATGGAGCTCTAACCCTTCTGTCCCTGAAGCTACAGCCAGGATAAGCTGTGTGTTGGATTGGCACACCGGGCTGCCTGGGGCCTGCTGCTGTGCTGGCCGCCAGTACAGATGGAGGCCAGGGCTGGGCAATGCCAGCTTGTCAGTCGGATTAAAACGACTCATTTATTCACTGA???????????????
'uce-1242_Salmo_salar13_75'            TCTATTTTCCAGTCCATCAAAGCTTGCGGCAGCTAATCCCTTTCTTATATAAATAGCTCTTTGGTGGAGAGTGTAGCTGCCGCATGGAGCTCTAACCCTTCTGTCCCTGAAGCTACAGCCAGGATAAGCTGTGTGTTGGATTGGCACACCGGGCTGCCTGGGGCCTGCTGCTGTGCTGGCCGCCAGTACAGATGGAGGCCAGGGCTGGGGAATGCCAGCTTGTCAGTCGGATTAAAACGACTCATTTATTCACTGAAGTATCGCGCAAAGC
'uce-1242_Salvelinus_alpinus9_75'      ??????TTCCAGTCCATCAAAGCTTGCGGCGGCTAATCCCTTTCTTATATAAATAGCTCTTTGGTGGAGAGTGTAGCTGCCGCATGGAGCTCTAACCCTTCTGTCCCTGAAGCTACAGCCAGGATAAGCTGTGTGTTGGATTGGCACATCGGGCTGCCTGAGGCCTGCTGCTGTGCTGGCCGCCAGTACAGATGGAGGGCAGGGCTGGGCAATGCCAGCTTGTCAGTCGGATTAAAACGACTCATTTATTCACTGAAGTATCGCGCAAA??
'uce-1242_Thymallus_arcticus57_59'     ????????????????????????TGCGGCGGCTAATCCCTTTCTTATATAAATAGCTCTTTGGTGGAGAGTGTAGCTGCCGCATGGAGCTCTAACCCTTCTGTCCCTGAAGCTACAGCCAGGATAAGCTGTGTGTTGGATTGGCACATCGGGCTGCCTGGGGCCTGCTGCTGTGCTGGACGCCAGTACAGATGGAGGGCAG?????????????????????????????????????????????????????????????????????
'uce-1242_salvelinus_fontinalis'       TCTATTTTCCAGTCCATCAAAGCTTGCGGCGGCTAATCCCTTTCTTATATAAATAGCTCTTTGGTGGAGAGTGTAGCTGCCGCATGGAGCTCCAACCCTTCTGTCCCTGAAGCTACAGCCAGGATAAGCTGTGTGTTGGATTGGCACACCGGGCTGCCTGGGGCCTGCTGCTGTGCTGGCCGCCAGTACAGATGGAGGGCAGGGCTGGGGAATGCCAGCTTGTCAGTCGGATTAAAACGACTCATTTATTCACTGAAGTATCGCGCAAAGC
'uce-1242_umbra_limi'                  TCCATTTTCCAGTCCATCAAAGCTTGCGGCGGCTAATCCCTTTCTTATATAAATAGCTCTTTGGTGGAGAGTGTAGCTGCTGCATGGAGCTCTAACCCTTCTGTCCCTGAAGCTACAGCCAGGATAAGCTGTGTGTTGGATTGGCACATCGGGCTGCCTGGGGCCTGCTGCTCTGCTGGCCGCCAGTACAGATGGAGGGCAGGGCTGGGCAATGCCAGCTTGTCAGTCGGATTAAAACGACTCATTTATTCACTGAAGTATCGTGCAAAGC
;
end;
