# Supplementary material for: Addressing incomplete lineage sorting and paralogy in the inference of uncertain salmonid phylogenetic relationships
Source: PeerJ. 2020 Jul 3;8:e9389. doi: 10.7717/peerj.9389 (PMC7337038; doi:10.7717/peerj.9389)
Supplement: Supplemental Information 1 — Assembled contigs matching UCE loci, alignments, raw code and tree files. [file peerj-08-9389-s001.zip › Data Supplement/sequence data/mafft-nexus/uce-1243.nexus]

#NEXUS
begin data;
	dimensions ntax=8 nchar=297;
	format datatype=dna missing=? gap=-;
matrix
'uce-1243_Coregonus_laurettae55_57'    ????????????????????????????????????????????????????????????????????????????????????????????????????GTCTGGTAGATATCATTCTTATTGTCTTTTTTGGGGTTTGCCGTGTGTGTCCCCCCCTACCCCCTCTTCTT----TTTCTTTTTATAATTTTAATTTCATCCTAGACACTTCTTATCAAAAAATGAGGAAATGGGTTTGTATTACCAACAGCTTTTCTTCAGTTCTCAATATCCTCCGT-TCCCTGGCCTCTCAACC
'uce-1243_Esox_lucius3_61'             ATTAACAAGCGTTTTGTTCACTATTCTGTTGGTTTCCTTTCTTCCCTCTTCTTCTCAAAGCAATCAGGCATTGGACTCGCTATGGTAAACAAACTCCATTGTCTGGTAGATATCATTCTTATTGTCTTTTTTTGGGTTTGCCGTGTGT------CCCTCTCCCCCCTCTCTTCTGTTTCTTTTTGTACTTTGAGTTTCATCCTAGACACTTCTTATCAAAAAATGAGGAAATGGGTTTGTATTACCAACGGC-TTTCTTCACTTCTCAATATCCTCCCTATCCTTGGCCTCCCAGAC
'uce-1243_Parahucho_perryi15_73'       ATTAACAACCGTTTTGTTCACTATTCTTTTGATTTCCTTTCTTCCC-CTTTTCCGGAAAGCAATCAGGCATTGGACACGCTATGGTAAACATACTGCATTGTCTGGTAGATATCATTCTTATTGTCTTTTTTTGGGTTTGCCGTGTGT------CCCTCCCCCCTCTTCTT----TTTCTTTTTATAATTTCAATTTCATCCTAGACACATCTTATCAAACAATGAGGATATGGGTTTGTATTACCAACAGC-TTTCTTCAGTTCTCAATATCCTCCCTGTTCCTGGCCTC??????
'uce-1243_Prosopium_cylindraceum53_59' ??????????????????????????????????????????????????????????????????????????????????????????????????????????????????????????????????????????????????????????????????????????????????????????ACTTTGAGTTTCATCCTAGACACTTCTTATCAAAAAATGAGGAAATGGGTTTGTATTACCAACAGC-TTTCTTCACGTCTCAATATCCTCCCCATCCTTGGCCTCCCAACC
'uce-1243_Salmo_salar13_75'            ???????????????????????????????????????????????????????????????????????????????????????????????????????????????????????AATTGTCTTTTTTTGGATTTGCCGTGTGT------CCCTTCCCCCCCCTCTTCTT-TTTCTTTTTATACTTTGAGTTTCATCCTAGACACTTCTTATCAAAAAATGAGGAAATGGGTTTGTATTACCAACAGC-TTTCTTCACTTCTTAATATCCTCTCCGTCCTTGGCCTCCCAACC
'uce-1243_Salvelinus_alpinus9_75'      ATTAACAACCGTTTTGTTCACTATTCTTTTGATTTCCTTTCTTCCC-CTTTTCCGGAAAGCAATCAGGCATTGGACACGCTATGGTAAACATACTGCATTGTCTGGTAGATATCATTCTTATTGTCTTTTTTTGGGTTTGCCGTGTGT------CCCTCCCCCCTCTTCTT----TTTCTTTTTATAATTTCAATTTCATCCTAGACACATCTTATCAAACAATGAGGAAATGGGTTTGTATTACCAACAGC-TTTCTTCAGTTCTCAATAACCTCCCT??????????????????
'uce-1243_salvelinus_fontinalis'       ATTAACAACCGTTTTGTTCACTATTCTTTTGATTTCCTTTCTTCCC-CTTTTCCGGAAAGCAATCAGGCATTGGACACGCTATGGTAAACATACTGCATTGTCTGGTAGATATCATTCTTATTGTCTTTTTTTGGGTTTGCCGTGTGT------CCCTCCCCTCTCTTCTT----TTTCTTTTTATAATTTCAATTTCATCCTAGACACATCTTATCAAACAATGAGGAAATGGGTTTGTATTACCAACAGC-TTTCTTCAGTTCTCAATATCCTCCCT------GGCCTCTCAACC
'uce-1243_umbra_limi'                  ATTAACAATCGTTTTGTTCACTATTCTTTTGGTTTCCTTTCTTCCCCCTTTTCCGGAAAGCAATCAGGCATTGGACTCGCTATGGTAAACAAACTACATTGTCTGGTAGATATCATTCTTATTGTCTTTTTTTGGGTTTGCCGTGTGT------CCCTCCCCCCTCTCTTCT---TTTCTTTTTATACTTTGAGTTTCATCCTAGACAATTCTTATCAAAAAATGAGGAAATGGGTTTGTATTACCAACGGC-TTTCTTCACTTCTCAATATCCTCCCTGTCCTTGGCCCCCA????
;
end;
