# Supplementary material for: Addressing incomplete lineage sorting and paralogy in the inference of uncertain salmonid phylogenetic relationships
Source: PeerJ. 2020 Jul 3;8:e9389. doi: 10.7717/peerj.9389 (PMC7337038; doi:10.7717/peerj.9389)
Supplement: Supplemental Information 1 — Assembled contigs matching UCE loci, alignments, raw code and tree files. [file peerj-08-9389-s001.zip › Data Supplement/sequence data/mafft-nexus/uce-1251.nexus]

#NEXUS
begin data;
	dimensions ntax=9 nchar=323;
	format datatype=dna missing=? gap=-;
matrix
'uce-1251_Coregonus_laurettae55_57'      ?????????????????????????????????????????????????????????????????????????????????????????????????AGGGGACAAGGGAGG--GAGAGAGACATGGGGGCCTGTTTATTAGACAGCAAATAGACAGCAAGTGGCTTTACGGTGTGGAAGGTCATTGTTGGTTAATAAGTGGCCACATTGAGTGCAGGCAGGTGCTGTGTTAACACC---TCTTAACTCGGCTTTCCAGCAGAGGCCATTCATCAAGCCAGTGTTAATGAAGGCCATATAATTAATAGGTGGGTGGCAGAGAA
'uce-1251_Coregonus_sardinella41_71'     CCCGATCAGTATTTTAGTTGATTCCAGGTGTTCGATGTTTGTGGC------ACATTTCTTGGCTTTAAAGCACAATAAAGTCTGAGAGGCTTAATTAAGGGGACAAGGGAGG--GAGAGAGACATGGGGGCCTGTTTATTAGACAGCAAATAGACAGCAAGTGGCTTTACGGTGTGGAAGGTCATTGTTGGTTAATAAGTGGCCACATTGAGTGCAGGCAGGTGCTGTGTTAACACC---TCTTAACTCGGCTTTCCAGCAGAGGCCATTCATCAAGCCAGTGTTAAT???????????????????????????????????
'uce-1251_Esox_lucius3_61'               CCCCATCAGTATTTTAGTTGATTCCAGGTGTTCAGTGTTTATTGGCATTTTTATTTTTTTTACTTTAAAGCACAATAAAGTCAGAGAGGTTCAATTAAAGGGGCAAGGTAGGGGGATAGGGACACAGGGACTTGTTTATTAGATGGCAAATAGACGACGAGTGGCTTTACGGTGTGGAAGGTCATTGTTGGTTAATAAGTGGCCACA-TGAGTGTAGGCAGGTGCTCTGTTAACACCTCGTCTTAACTCTGCCTTCCAGCAGCAGCTATTCATCAGGCCAGTGTTAATGAAGGCCATATAATTAATAGCTGGGTGGCAGAGAA
'uce-1251_Oncorhynchus_mykiss20_73'      CCCGATCAGTATTTTAGTTGATTCCAGGTGTTCAATGTTTATGGG------TCATTTTTTAGCTTTAAAGCACAATAAAGTCAGAGAGGCTTAATTAAGGGGACAAGGGAGG-GGAGAGAGACATGGGGGCCTGTTTATTAGACAGCAAATAGACAGCAAGTGGCTTTACGGTGTGGAAGGTCATTGTTGGTTAATAAGTTGCCACA-TGAGTGCAGGCAGGTGCTGTGTTAACACC---TCTTAACTCGGCTTTCCAGCAGAAGCCATTCATCAGGCCAGTGTTAATGAAGGCCATATAATTAATAGGTGGGTGGCAGAGAA
'uce-1251_Oncorhynchus_tshawytscha16_73' ???????????????????????????????????????????????????????????????????????????????GTCCGAGAGGCTTAATTAAGGGGACAAGGGAGG-GGAGAGAGACATGGGGGCCTGTTTATTAGACAGCAAATAGACAGCAAGTGGCTTTACGGTGTGGAAGGTCATTGTTGGTTAATAAGTTGCCACA-TGAGTGCAGGCAGGTGCTGTGTTAACACC---TCTTAACTCGGCTTTCCAGCAGAAGCCATTCATCAGGCCAGTGTTAATGAAGGCCATATAATTAATAGGTGGGTGGCAGAGAA
'uce-1251_Salvelinus_alpinus9_75'        CCCGATCACTATTTTAGTTGATTCCAGGTGTTCAATGTTTATGGG------TCATTTTTTGGCTTTAAAGCACAATAAAGTCTGAGAGGCTTAATTAAGGGGACAAGGGAGG-GGAGAGAGACATGGGGGCCTGTTTATTAGACAGCAAATAGACAGCAAGTGGCCTTACGGTGTGGAAGGTCATTGTTGGTTAATGAGTTGCCACA-TGAGTGCAGGCAGGTGCTGTGTTAACACC---TCTTAACTCGGCTTTCCAGCAGAGGCCATTCATCAGGCCAGTGTTAATGAAGGCCATATAATTAATAGGTGGGTGGCAGAGAA
'uce-1251_Stenodus_leucichthys51_57'     ??????????????????????????????????????????????????????????????????????????????????????????????????????????????????????????????????????????????ACAGCAAATAGACAGCAAGTGGCTTTACGGTGTGGAAGGTCATTGTTGGTTAATAAGTGGCCACATTGAGTGCAGGCAGGTGCTGTGTTAACACC---TCTTAACTCGGCTTTCCAGCAGAGGCCATTCATCAAGCCAGTGTTAATGAAGGCCATATAATTAATAGGTGGGTGGCAGAGAA
'uce-1251_Thymallus_grubii10_77'         CCCGATCAGTATTTTAGTTGATTCCAGGTGTTCAATGTTTATGGG------TAATTTTTTGGCTTTAAAGCATAATAAAGTCTGAGAGGCTTAATTAAGGGGACAAGGGAGG-GGAGAGAGACATGGGGACCTGTTTATTAGTCAGCAAATAGACAGCAAGTGGCTTTACGCTGTGGAAGGTCATTGTTGGTTAATAAGTGGCCACA-TGAGTGCAGGCAGGTGCTGTGTTAACACC---TCTTAACTCGGCTTTCCAGCAGAGGCCATTCATCAGGCCAGTGTTAATGAAGACCAT??????????????????????????
'uce-1251_umbra_limi'                    CCTGATCAGCAATTTAGTTGATTCCAGGTGTTCAATGTTAATGGC------CAGTTTCTTGGCTTTAAAGCACAATAAAGTCAGAGAGGCTCAATTAAGGGGGCAAGGGAGA-AGAGAAAGAAATGGGGACCTGTTTATTAGACGGCAAATAGACGGCTAGTGGCTTTATGGTGTGGAAGGTCATTGTTGGTTAATAAGTGGCCACA-TGAGTGCAGGCAGGTGCTGTGTTAACACCTCCCCTTAACTCTG----CCAGCAGTGGTCATTCATCAGGCTGGTGATAATGAAGGCTATATAATTAATAGCTGGGTGGTAGAAAA
;
end;
