# Supplementary material for: Addressing incomplete lineage sorting and paralogy in the inference of uncertain salmonid phylogenetic relationships
Source: PeerJ. 2020 Jul 3;8:e9389. doi: 10.7717/peerj.9389 (PMC7337038; doi:10.7717/peerj.9389)
Supplement: Supplemental Information 1 — Assembled contigs matching UCE loci, alignments, raw code and tree files. [file peerj-08-9389-s001.zip › Data Supplement/sequence data/mafft-nexus/uce-1253.nexus]

#NEXUS
begin data;
	dimensions ntax=6 nchar=273;
	format datatype=dna missing=? gap=-;
matrix
'uce-1253_Esox_lucius3_61'               CCCTGGTGTGCTGCCGGTGCGATCTCTAGGAGGAGAGACAGGTTCGGACTTGATGTGCAGGCTTTGGGCAGAAGGCAGGGACAGATTTGAACTCTGACATAAGTGATTGCTATTGCAATTTCTGTGGGAAGGAAAGG-----AAATGCAAGGGGTTACACAGCGCTG------AGACACGGTCACACACACACAG---------------------------CACGCCGTGCCGAAAACACGTTCCCATCCCAAATCCAGTCAAAATGAATCA
'uce-1253_Oncorhynchus_tshawytscha16_73' ?????????????CTGGTGCGATCTCTAGGAGGAGAAACAGGTTCGGACTTGATGTGCAGGCTTTGAGCAGAAGGCAGGGAGAGATTTGAACTCTGACATAAGTGATTGCTATTGCAATTTCTGTAGGAAGGAAAGG-----AAACACAAGGTGTGACAGAGTAAAG------AAACATGATCATGCACCCGCAGTTACACACAGG----------------CACATCGC--------CCCATTCATATATCATATCTAGTCAAAAAATATCA
'uce-1253_Prosopium_cylindraceum53_59'   CCCGGGTGTGCTGCTGGTGCGATCTCTAGGAGGAGAAACAGGTTCGGACTTGATGTGGAGGCTTTGAGCAGAAGGCAGGGAGAGATTTGAACTCTGACATAAGTGATTGCTATTGCAATTTCTGTAGGAAGGAAAGG-----AAACGCAAGGGGTTACAGGGTGAAG------AAACATGATCATGCACCCGCAGTTACACACAAGCACACACGTTTACTC-CATATCTT--------CACATCCATATCTCATATGTAGTCAAAAAATATCA
'uce-1253_Thymallus_arcticus57_59'       CCCCGGTGTGCTGCTGGTTCGATCTCTAGGAGGAGAAACAGGTTCGGACTTGATGTGCAGGCTTTGAGCAGAAGGCAGGGAGAGATTTGAATTGTGACATAAGTGATTGCTATTGCAATTTCTGTAGGAAGGAAAGGAAGACAAGCACAAAGGGTTAAAGAGTGGGG------AAACATGATCATGCA--------------CACGCACACAAGTTTACTC-CGTTTCTC--------CTCATCCAT-------GTCTGGTCACAATATATCA
'uce-1253_salvelinus_fontinalis'         ???CGGCGTGCTACTGGTGCGATCTCTAGGAGGAGAAACAGGTTCGGACTTGATGTGCAGGCTTTGAGCAGAAGGCAGGGAGAGATTTGAATTGTGACATAAGTGATTGCTATTGCAATTTCTGTTGGAAGGAGAGGAAAACAAACACAAGGGGTTAAAGAGTAAGG------AAACATGATCATACA---------GTATACATGCACACAAGTTTACTCACATTTTTC--------CACATCCATATCTCATGTCTGGTCACAAT??????
'uce-1253_umbra_limi'                    CCCTGGCGTGCTGCTGCTGCGATCTCTAGGAGGGGAGACAGGTTCGGACTTGATGTGCAGGCTTTGAGCAGAGGGCAGCGAGAGATTTGAACTCTGACATAAGTGATTGCTATTGCAATTTCTGTAGGAAGGAAAGG-----AAATGCAAGGGGTTACATAGTGACA??????????????????????????????????????????????????????????????????????????????????????????????????????????
;
end;
