# Supplementary material for: Addressing incomplete lineage sorting and paralogy in the inference of uncertain salmonid phylogenetic relationships
Source: PeerJ. 2020 Jul 3;8:e9389. doi: 10.7717/peerj.9389 (PMC7337038; doi:10.7717/peerj.9389)
Supplement: Supplemental Information 1 — Assembled contigs matching UCE loci, alignments, raw code and tree files. [file peerj-08-9389-s001.zip › Data Supplement/sequence data/mafft-nexus/uce-1256.nexus]

#NEXUS
begin data;
	dimensions ntax=13 nchar=373;
	format datatype=dna missing=? gap=-;
matrix
'uce-1256_Brachymystax_lenok32_79'       ACACCAAGTGCATCCTAGTTGTGTGTTAGATCAGCGTTAAG-----CTGTGTGCCATTTTAAAATTATCATTCAGAGAAAGAGGTGGCTTGTAGTGTAAAATCAATAGCTACTTAAAATTCATCGCCAGGCAATCCATTTGCCCTTTATGTTGCTAACCTTTCGCTT-AAATATGCACCATATTAAGATTTCATTATATACAATGAATGTCACAACAGTTTGCCCACTATTTTTCATGTTTGCATGGGTTAACTGCAAATCATTGCGCTTGTAATATCTGAAAAATGACT------------------------------CCCATTAGCATTCTTGAAGAGGAA------A-AAAAATTG----GGTGGAAAA
'uce-1256_Coregonus_pidschian36_73'      ACACCAAGTGCATCCTAGTTGTGTGTCAGATCAGCTATAAG-----CTGTGTGCCATTTAAAAATTATCATTCAGGGAAAGAGGTGGCTTGTAGTGTAAAATCAATAGCTACTTAAAATTCATAGCCAGGCAATCCATTTGCCCTTTATGTTGCTAACCTTTCACTTAAAATATGCACCATATTAAGATTTCTTTATATACAATGAATGTCACAACAGTTTGCCCACTATTTTTCATGTTTGCATGGGTTAACTGCAAATCAGTGCGCTTGTAATATCTGAAAAATGACT------------------------------CCCATTAGCGTTCTTGAAGAGGTG------A-AAAAAAAGC--GGGTGGAAAA
'uce-1256_Coregonus_sardinella41_71'     ???????????????????????????AGATCAGCTATAAG-----CTGTGTGCCATTTAAAAATTATCATTCAGGGAAAGAGGTGGCTTGTAGTGTAAAATCAATAGCTACTTAAAATTCATAGCCAGGCAATCCATTTGCCCTTTATGTTGCTAACCTTTCACTTAAAATATGCACCATATTAAGATTTCTTTATATACAATGAATGTCACAACAGTTTGCCCACAATTTTTCATGTTTGCATGGGTTAACTGCAAATCATTGCGCTTGTAATATCTGAAAAATGACT------------------------------CCCATTAGCGTTCTTGAAGAGGTG------AAAAAAAAAGA--TGGTGGAAAA
'uce-1256_Esox_lucius3_61'               ?????AAGTGTGTCCTGGTTGTGTGTCAGATCAGTGAGAAGAAAA-ACATGTGATATTTCAAAATTATCATTCATGC--AGAGGTAGCATGTAGTGTAAAATCAATGGCTGCTTAATATTCAAAGCCAGGCCATCCATTTGCCCTTTATGTTGCTAACCTTTCACTT-AAATATGCACCGTATTAAGATTTCATTATATACAATGAATGTCACAATAGTTTCCCCACTA-------TGTTTGCATGGGTTAACTGCAAATCATTGCACTTGTAACATCAGAAAAATGACT------------------------------CACATTAGTGCTCTTGAAGAGCA---------AAAAATAG?????????????
'uce-1256_Hucho_taimen31_75'             ??ACCAAGTGCATCCTAGTTGTGTGTCAGATCAGCGTTAAG-----CTGTGTGCCATTTTAAAATTATCATTCAGAGAAAGAGGTGGCTTGTAGTGTAAAATCAATAGCTACTTAAAATTCATCGCCAGGCAATCCATTTGCCCTTTATGTTGCTAACCTTTCGCTT-AAATATGCACCATATTAAGATTTCATTATATACAATGAATGTCACAACAGTTTGCCCACTATTTTTCATGTTTGCATGGGTTAACTGCAAATCATTGCGCTTGTAATATCTGAAAAATGACT------------------------------CCCATTAGCATTCTTGAAGAGGAA------A-AAAAATAG----GGTGGAAAA
'uce-1256_Oncorhynchus_mykiss20_73'      ACACCAAGTGCATCCTTGTTGTGCGTCAGATCAGTGTTAAG-----CTGTGTGCCATTTAAAAATCATGATTCAGAGAAAGAGGTGGCTTGTAGTGTAAAATCAATAGCTACTTAAAATTCATCGCCAGGCAATCCATTTGCCCTTTATGTTGCTAACCTTTTGCTT-AAATATGCACCATATTAAGATTGCATTATATACAATGAACGTCACAACAGTTTGCCCACTATTTTTCATGTTTGCATGGGTTAACTGCAAATCATTGCGCTTGTAATGTCTGAAAAATGACT------------------------------CCCATTAGCGTTCCTGAAGAGGAG------A-AAAAATAG----GGTGGAAAA
'uce-1256_Oncorhynchus_tshawytscha16_73' AAACCAAGTGCATCCTTGTGGTGAGTCAGATCAGTGTTAAG-----CTTTGTGCCATTTCAAAATTATCATTCAGAGAAAGAGGTGGCTTGTAGTGTAAAATCAATAGCTACTTAAAATTCATCGCCAGGCAATCCATTTGCCCTTTATGTTGCTAACCTTTTGCTT-AAATATGCACCATATTAAGATTTCATTATATACAATGAATGTCACAACAGTTTGCCCACTATTTTTCATGTTTGCATGGGTTAACTGCAAATCATTGCGCTTGTAATATCTGAAAAATGACT------------------------------CCCATTAGCGTTCTTGAAGAGGAG------A-AAAAATA??????????????
'uce-1256_Salmo_salar13_75'              ACACCAAGTGCATCCTAGTTGTGTGTCAGATCAGCG--------------------TTTAAAAATTATCATTCAGAGAAAGAGGTGGCTTGTAGTGTAAAATCAATAGCTACTTAAAATTCATCGCCAGGCAATCCATTTGCCCTTTATGTTGCTAACCTTTCGCTT-AAATATGCACCGTATTAAGATTTCATTATATACAATGAATGTCACAACAGTTTGCCCACTATTTTTCATGTTTGCATGGGTTAACTGCAAATCATTGCGCTTGTAATATCTGAAAAATGACT------------------------------CCCATTAGCGTTCTTGAAGAGGAG------A-AAAAATAG----GGTGGAAAA
'uce-1256_Salvelinus_alpinus9_75'        ??????????????????????????????????????????????????????????????????ATCATTCAGAGAAAGAGGTGGCTTGTAGTGTAAAATCAATAGCTACTTAAAATTCAACGCCAGGCAATCCATTTGCCCTTTATGTTGCTAACCTTTCACTT-AAATATGCACCATATTAAGATTTCATTATATACAATGAATGTCACAACAGCTTGCCCACTATTTTTCATGTTTGCATGGGTTAACTGCAAATCATTGCGCTTGTAATATCTGAAAAATGACT------------------------------CCCATTAGCGTTCTTGAAGAGGAG------A-AAAAATAG----GGTGGAAAA
'uce-1256_Stenodus_leucichthys51_57'     ?????????????????????????????????GCTATAAG-----CTGTGTGCCATTTAAAAATTATCATTCAGGGAAAGAGGTGGCTTGTAGTGTAAAATCAATAGCTACTTAAAATTCATAGCCAGGCAATCCATTTGCCCTTTATGTTGCTAACCTTTCACTTAAAATATGCACCATATTAAGATTTCTTTATATACAATGAATGTCACAACAGTTTCCCCACTATTTTTCATGTTTGCATGGGTTAACTGCAAATCATTGCGCTTGTAATATCTGAAAAATGACTCCA????????????????????????????????????????????????????????????????????????????????
'uce-1256_Thymallus_arcticus57_59'       ACA-CAAGTGCATTCTAGTTTTGTGTCAGATCAGCTATAAA-----CTGTGTGCCATTTAAAAATTATCATTCAGGGAAAGAGGTGGCTTGTAGTGTAAAATCAATAGCTACTTAAAATTCATAACCAGGCAATCCATTTGCCCTTTATGTTGCTAACCTTTCACTT-AAATATGCACCATATTAAGATTTCATTATATACAATGAATGTCACAACAGTTTGCCCACTATTTTTCATGTTTGCATGGGTTAACTGCAAATCATTGTGCTTATAATATCTGACAAATGATT------------------------------CCCATTTGCGTTCTTGAAGAGGAG------AAAAAAAGAG----GGTGGAAAA
'uce-1256_Thymallus_grubii10_77'         ACACCAAGTGCATTCTAGTTTTGTGTCAGATCAGCTTTAAA-----CTGTGTGCCATTTAAAAATTATCATTCAGGGAAAGAGGTGGCTTGTAGTGTAAAATCAATAGCTACTTAAAATTCATAACCAGGCAATCCATTTGCCCTTTATGTTGCTAACCTTTCACTT-AAATATGCACCATATTAAGATTTCATTATATACAATGAATGTCACAACAGTTTGCCCACTATTTTTCATGTTTGCATGGGTTAACTGCAAATCATTGTGCTTGTAATATCTGAAAAATGATT------------------------------CCCATTTGCGTTCTTGAAGAGGAG------ATAAAAAGAG----GGTGGAAAA
'uce-1256_umbra_limi'                    ACACAAAGTGTATGCTAGTTGTGTGTCAGATCAGTGTTAAGATAAGCAGTGTGCCATTTGAAAATTATTATTCAGGCAAAGAAGTGACATGTAGTGTAAAATCAATAACTGCTTAAAATTCATAGCCAGGCAATCCATTTGCCCTTTATGTTGCTAACCTTTCCCTT-AAATATGCACCATATTAAGATTTCATTATATACAATGAATGTCACAATAGTTTTGAAACTA-----------------G------------------------TAACATCAGAAAACTGACA------------------------------GCCATTAGGGTTTTT??????????????????????????????????????
;
end;
