# Supplementary material for: Addressing incomplete lineage sorting and paralogy in the inference of uncertain salmonid phylogenetic relationships
Source: PeerJ. 2020 Jul 3;8:e9389. doi: 10.7717/peerj.9389 (PMC7337038; doi:10.7717/peerj.9389)
Supplement: Supplemental Information 1 — Assembled contigs matching UCE loci, alignments, raw code and tree files. [file peerj-08-9389-s001.zip › Data Supplement/sequence data/mafft-nexus/uce-126.nexus]

#NEXUS
begin data;
	dimensions ntax=3 nchar=571;
	format datatype=dna missing=? gap=-;
matrix
'uce-126_Parahucho_perryi15_73'  TACTATTTTGGCATGATACAGTAAGTTATGGGAACAGTTTGGTCATCTCAACCCCACCCCTC---CTTTGTCGTACCAGTACCACTATCTGTTCCTAAGCCCACTGAGACCATGCTTGGCCCACAGCC---------------------------------------------------------------------------------------------------------------------------------------GCTAAAAGAGATCCTGTGGTTGATGTCAGTCCAGTGATCTTCACCCATTTTCCTTCTTGGACTGTAAGAGTTCGATGCCACCTCTGTCACACATCTCGCCCTGAAGCAAACAGGGATTCACACTGCTTAGTAATATGGACTCCCAAGTAAAACTGAAGAAGAAGAAAAATTCTACTAGTTTAGCCTCATGTTAAATGTCCTATAAAGAAATTT---GTGCCAGCTGAATGGAGATGTTTGTATTTGAATGGTTTGAATTTTATGAGGGGAAAAATACTCAT-------AAATCATTAACTAAATGTAT
'uce-126_Salmo_salar13_75'       TAACATTTTGGCATGCTACAGTAAGCCATGGTAACAATTTGGTCATCTCAACCCCACCCCTCCTGCTTTGTCGTACCAATACCACTATCTGTTCCTAAGCCCACTGAGGCCATGCTTGGCCCACAGCCACTAAAAGAGATCCTGTGGTTGGTGCCAGTCCAGTGATCTTCACCCATTTTCCTTCTTGGAATGTAAGAGTTCGATGCCACCTCTGTCACACATCTCGCCCTGAAGCAAACAGGGATTCACACTGCTTAGTAATAGCTAAAAGAGATCCTGTGGTTGATGTCAGTCCAGTGATCTTCACCCATTTTCCTTCTTGGACTGTAAGAGTTCGATGCCACCTCTGTCACACATCTCGCCCTGAAGCAAACAGGGATTCACACTGCTTAGTAATATGGACTCCCAAGAAAAACTGAAA----AGAAAAAATCCACTAGTTCAGCCTCATGTTAAATGACCTATGTTTGTTCTTTTAGTGCCAGCTGAATGGAGGTGATCCATTT----TGGCTTGTATTTCATGAGGGGAAAACTATTCTTATTGGTGAAATCATTAACTAAATGTAT
'uce-126_Salvelinus_alpinus9_75' ???????????????????????????????????????????????????????????????????????????????????????TCTGTTCCTAAGCCCACTGAGACCATGCTTGGCCCACAGCC---------------------------------------------------------------------------------------------------------------------------------------GCTAAAAGAGATCCTGTGGTTGATGTCAGTCCAGTGATCTTCACCCATTTTCCTTCTTGGACTGTAAGAGTTCGATGCCACCTCTGTCACACATCTCGCCCTGAAGCAAACAGGGAGTCACACTGCTTAGTAATATGGACTCCCAAGTAAAACTGAAG--CAAAAAAAATTCTACTAGTTTAGCCTCATGTTAAATGTCCTATATATTTTTTT---GTGCCAGCTGAATGG?????????????????????????????????????????????????????????????????????????????
;
end;
