# Supplementary material for: Addressing incomplete lineage sorting and paralogy in the inference of uncertain salmonid phylogenetic relationships
Source: PeerJ. 2020 Jul 3;8:e9389. doi: 10.7717/peerj.9389 (PMC7337038; doi:10.7717/peerj.9389)
Supplement: Supplemental Information 1 — Assembled contigs matching UCE loci, alignments, raw code and tree files. [file peerj-08-9389-s001.zip › Data Supplement/sequence data/mafft-nexus/uce-1260.nexus]

#NEXUS
begin data;
	dimensions ntax=15 nchar=284;
	format datatype=dna missing=? gap=-;
matrix
'uce-1260_Brachymystax_lenok32_79'       TCCACCCT-GCTTTTTGAGCTAGAGCGAACAACATTCTACCATGGCATCATCATCAGGCACTCCCCTGTCAGTGAATGCTCTATG-------------GTTTTAAATACTCATATGGAGAAGGGTTACGATAGAGTAGTGGCAGTGAGTACATCTCTCTTGCAGGACGTCCCCACTCCGACAGATCAGGTGCCCTTCCTCGTCGTCCCTCACACTCAGTGCCCGCGTCCGGCTGTCGCTCCGCTGTTTGCAG-CCCCCACGGCATCAGCAGGTCATGACACGAC
'uce-1260_Coregonus_laurettae55_57'      ????????????????????????????????????????????????????????????????CCTGTCAGTGAATGCTCTATG-------------GTTTTAAATACTCATATGGAGAAGGGTTACGATAGAGTAGTGGCAGTGAGTACATCTCTCTTGCAGGACGTCCCCACTCCGACAGATCAGGTGCCCTTCCTCGTCGTCCCTCACACTCAGTGCCCGCGTCCGGCTGTCGCTCCGCTGTTTTCAG-CCCCCACGGCATCAGCAGGTCACGACACAAC
'uce-1260_Coregonus_pidschian36_73'      TCCACCCT-GCTTTTTGAGCTAGAGCCAACAGCATTCTACCATGGCATCATCATCAGGCATTCCCCTGTCAGTGAATGCTCTATG-------------GTTTTAAATACTCATATGGAGAAGGGTTACGATAGAGTAGTGGCAGTGAGTACATCTCTCTTGCAGGACGTCCCCACTCCGACAGATCAGGTGCCCTTCCTCGTCGTCCCTCACACTCAGTGCCCGCGTCCGGCTGTCGCTCCGCTGTTTTCAG-CCCCCACG???????????????????????
'uce-1260_Coregonus_sardinella41_71'     ????CCCT-GCTTTTTGAGCTAGAGCCAACAGCATTCTACCATGGCATCATCATCAGGCATTCCCCTGTCAGTGAATGCTCTATG-------------GTTTTAAATACTCATATGGAGAAGGGTTACGATAGAGTAGTGGCAGTGAGTACATCTCTCTTGCAGGACGTCCCCACTCCGACAGATCAGGTGCCCTTCCTCGTCGTCCCTCACACTCAGTGCCCGCGTCCGGCTGTCACTCCGCTGTTTTCAG-CCCCCACGGCATTAGCAGGTCACGACACGAC
'uce-1260_Esox_lucius3_61'               TCCACCCTTGCTTTTTGAGCTAGAGCAAACAGCATTCTACCATGGCATCAT---CAGGCACTCCCTTGTCAGTAAATGCGCTATGTTTTTTGTTTGTTTTTTTAAATACTCATATGGAGAAGGGTTACGATAGAGTAGTGGCAGTGAGTACATCTCTCTTGCAGGACGTCCCCACTCCGACAGATCAGGTGCCCTTCCTCGTCGTCTCTCACACTCAGTGCCCGCGTCCGGCTGTCACTCCGCTGTTTTCAGCCCCCAACGGCATCAGCAGGTCACGAGACGAC
'uce-1260_Hucho_taimen31_75'             TCCACCCT-GCTTTTTGAGCTAGAGCGAACAGCATTCTACCATGGCATCATCATCAGGCACTCCCCTGTCAGTGAATGCTCTATG-------------GTTTTAAATACTCATATGGAGAAGGGTTACGATAGAGTAGTGGCAGTGAGTACATCTCTCTTGCAGGACGTCCCCACTCCGACAGATCAGGTGCCCTTCCTCGTCGTCCCTCACACTCAGTGCCCGCGTCCGGCTGTCGCTCCGCTGTTTGCAG-CCCCCACGGCATCAGCAGGTCATGACACGAC
'uce-1260_Oncorhynchus_mykiss20_73'      ???ACCCT-GCTTTTTGAGCTAGAGCGAACAACATTCTACCATGGCATCATCATCAGGCACTCCCCTGTCAGTGAATGCTCTATG-------------GTTTTAAATACTCATATGGAGAAGGGTTACGATAGAGTAGTGGCAGTGAGTACATCTCTCTTGCAGGACGTCCCCACTCCGACAGATCAGGTGCCCTTCCTCGTCGTCCCTCACACTCAGTGCCCGCGTCCGGCTGTCGCTCCGCTGTTTGCAG-CCCCCACGGCATCAGCAGGTCACGACACGAC
'uce-1260_Oncorhynchus_tshawytscha16_73' ?????CCT-GCTTTTTGAGCTAGAGCGAACAGCATTCTACCATGGCATCATCATCAGGCACTCCCCTGTCAGTGAATGCTCTATG-------------GTTTTAAATACTCATATGGAGAAGGGTTACGATAGAGTAGTGGCAGTGAGTACATCTCTCTTGCAGGACGTCCCCACTCCGACAGATCAGGTGCCCTTCCTCGTCGTCCCTCACACTCAGTGCCCGCGTCCGGCTGTCGCTCCGCTGTTTGCAG-CCCCCACGGCATCAGCAGGTCACGACACGAC
'uce-1260_Parahucho_perryi15_73'         TCCACCCT-GCTTTTTGAGCTAGAGCGAACAACATTCTACCATGGCATCATCATCAGGCACTCCCCTGTCAGTGAATGCTCTATG-------------GTTTTAAATACTCATATGGAGAAGGGTTACGATAGAGTAGTGGCAGTGAGTACATCTCTCTTGCAGGACGTCCCCACTCCGACAGATCAGGTGCCCTTCCTCGTCGTCCCTCACACTCAGTGCCCGCGTCCGGCTGTCGCTCCGCTGTTTGCAG-CCCCCACGGCATCAGCAGGTCACGACGCGAC
'uce-1260_Prosopium_cylindraceum53_59'   ??????????????????????????????????????????????????????CAGGCATTCCCCTGTCAGTGAATGCTCTATG-------------GTTTTAAATACTCATATGGAGAAGGGTTACGATAGAGTAGTGGCAGTGAGTACATCTCTCTTGCAGGACGTCCCCACTCCGACAGATCAGGTGCCCTTCCTCGTCGTCCCTCACACTCAGTGCCCGCGTCCGGCTGTCACTCCGCTGTTTTCAG-CCCCCACGGCATTAGCAGGTCACGACACGAC
'uce-1260_Salmo_salar13_75'              TCCACCCT-GCTTTTTGAGCTAGAGCGAACAACATTCTACCATGGCATCATCATCAGGCACTCCCCTGTCAGTGAATGCTCTATG-------------GTTTTAAATACTCATATGGAGAAGGGTTACGATAGAGTAGTGGCAGTGAGTACATCTCTCTTGCAGGACGTCCCCACTCCGACAGATCAGGTGCCCTTCCTCGTCGTCCCTCACACTCAGTGCCCGCGTCCGGCTGTCACTCCGCTGTTTGCAG-CCCCCACAGCATTAGCAGGT???????????
'uce-1260_Stenodus_leucichthys51_57'     TCCACCCT-GCTTTTTGAGCTAGAGCAAACAGCATTATACCATGGCATCAT---CAGGCACTCCCCTGTCAGTGAATGCTCTATG-------------GTTTTAAATACTCATATGGAGAAGGGTTACGATAGAGTAGTGGCAGTGAGTACATCTCTCTTGCAGGACGTCCCCACTCCGACAGATCAGGTGCCCTTCCTCGTCGTCCCTCACACTCAGTGCCCGCGTCCGGCTGTCGCTCCGCTGTTTTCAG-CCCCCACGGC?????????????????????
'uce-1260_Thymallus_arcticus57_59'       TCCACCCT-GCTTTGTGAGCTAGAGCGAACAGCATTCTACCATGGCATGGTCATCAGGCACTCCCCTGTCAGTGAATGCTCTATG-------------GTTTTAAATACTCATATGGAGAAGGGTTACGATAGAGTAGTGGCAGTGAGTACATCTCTCTTGCAGGACGTCCCCACTCCGACAGATCAGGTGCCCTTCCTCGTCGTCCCTCACACTCAGTGCCCGCGTCCGGCTGTCGCTCCGCTGTTTTCAGCCCCCCACGGCATTAGCAGGTCACGACACG??
'uce-1260_Thymallus_grubii10_77'         TCCACCCT-GCTTTTTGAGCTAGAGCGAACAGCATTCTACCATGGCATCGTCATCAGGCACTCCCCTGTCAGTGAATGCTCTATG-------------GTTTTAAATACTCATATGGAGAAGGGTTACGATAGAGTAGTGGCAGTGAGTACATCTCTCTTGCAGGACGTCCCCACTCCGACAGATCAGGTGCCCTTCCTCGTCGTCCCTCACACTCA???????????????????????????????????????????????????????????????????
'uce-1260_umbra_limi'                    TCGCCCTT-GCTTTTTGAGCTAGAGCAAACAGCATTCTACCATGGCATCAT---CAGACACTCCCCTGTCAGTGAATGCGCTATGGGTTTTTTCT---GCTTTAAATACTCATATTGAGAAGGGTTACGATAGAGTAGTGGCAGTGAGTACATCTCTCTTGCAGGACGTCCCCACTCCGACAGATCAGGTGCCCTTCCTCGTCGTCTCTCACACTCAGTGCCCGACTCCGGCTGTCACTCCGCTGTTTTCAGCCCCCCACGGCATCAGCAGGTCACAAGACGAC
;
end;
