# Supplementary material for: Addressing incomplete lineage sorting and paralogy in the inference of uncertain salmonid phylogenetic relationships
Source: PeerJ. 2020 Jul 3;8:e9389. doi: 10.7717/peerj.9389 (PMC7337038; doi:10.7717/peerj.9389)
Supplement: Supplemental Information 1 — Assembled contigs matching UCE loci, alignments, raw code and tree files. [file peerj-08-9389-s001.zip › Data Supplement/sequence data/mafft-nexus/uce-1263.nexus]

#NEXUS
begin data;
	dimensions ntax=11 nchar=561;
	format datatype=dna missing=? gap=-;
matrix
'uce-1263_Coregonus_laurettae55_57'      ????????????????????????????????????????????????????????????????????????????????????????????????????????????????????????????????????????????????????????????????????????????????????????????????CTTCCTGATACAAT---GAACCGCTCACTCTTGATATGATATTTTATTCCTCTGCAATTACTCTGCCCCCACTGCACCACGTGTGTTTATTGCCTGGAGCACACATGTCAAATTAAAGAGCAGCTTATGCACCTGATATTTAATTATTGCCTGCTGCACCGCTGTGCACAATGGGGAAATGTCAAAGCCTGCAATCTATAGTACTTCAAGCAGCAGAGCAGTGTGCTGCGATCACTGAGCACTCATGCTCGGCTCACA---------------------------------------------------------------------------CTCTCACACATTGAATTTAAATATTGAATATGAATG
'uce-1263_Esox_lucius3_61'               TCTATTGCAAATAGCTGCAGTAGGGGTGAGACTGTCTG---------------AAAAGGGCATTGTTCACTCATGCAGAGA---------TTTTTATGCAAGAGCGACCCCTGATTAGTGGGTGAGTTTTAATGGCAACTAATTAGCCAACCTTTTTAGCCCTTGCGTAATGATCAAACGAGCTGTCATCGGGTACCTGATACAAT---GATCTGCTCACTCTTGATATGATATTTTATTCCTCTGCAATTACTCTGCCCCCACTGCACCACATGTGTTTATTGCCTGGAGCACACATGTCAAATTAAAGAGCAGCTTATGCACCTGATATTTAATTATTGCCTGCTGCACCGCTGTGCACAATGGGAAAATGTCAAAGCCAGCAATCTACAGTACTTCAAGCAGCAGAGCTGTGCACTGCGATCTCTGAGCATTCACGCTTGTGTCACATTC-----------------------------------------------------------------------ACTCTCACACATTGAATTTCAATATTGAATATGAATG
'uce-1263_Oncorhynchus_tshawytscha16_73' TCTATTGCAAATAGCTGCAGGAAGGG-GAGCTTGCCTAGGCATGAAAGGGTTATTAAGGGCATTGTTCACTCATCTGGAGATAGGGACATTTTTTATGCAAGAGCGACCCCTGATTAGAGGGTGAGTTTTAATGGCAACTAATTAGCCAACCTCTTTAGCCCTGGCGTAATGATCAAACGAGCTGTCATCAGGTACCTGATACAAT---GATCCGCTCACTCTTGATACGATATTTCATTCCTCTGCAATTACTCTGCCCCCACTGCACCACGTGTGTTTATTGCCTGGAGCACACATGTCAAATTAAAGAGCAGCTTATGCACCTGATATTTAATTATTGCCTGCTGCACCGCTGTGCACAATGGGGAAATGTCAAAGCCAGCAATCTACAGTACTTCAAGCAGCAGAGCAGTGCGCTGCGATCACCGAGCACTCACACTCGGCTCACA---------------------------------------------------------------------------CTCTCACACATTGAATTTAAATATTGAATATCAATG
'uce-1263_Parahucho_perryi15_73'         TCTATTGCAAATAGCTGCAGGAAGGG-GAGCTTGCCTAGGCATGAAAGGG---TTAAGGGCATTGTTCACTCATCTGGAGATAAGGACATTTTTTATGCAAGAGCGACCCCTGATTAGAGGGTGAGTTTTAATGGCAACTAATTAGCCAACCTCTTTAGCCCTGGCGTAATGATCAAACGAGCTGTCATCAGGTACCTGATACAAT---GATCCGCTCACTCTTGATACGATATTTCATTCCTCTGCAATTACTCTGCCCCCACTGCACCACGTGTGTTTATTGCCTGGAGCACACATGTCAAATTAAAGAGCAGCTTATGCACCTGATATTTAATTATTGCCTGCTGCACCGCTGTGCACAATGGGGAAATGTCAAA???????????????????????????????????????????????????????????????????????????????????????????????????????????????????????????????????????????????????????????????????????????????????????
'uce-1263_Salmo_salar13_75'              TCTATTGCAAATAGCTGCAGGAAGGG-GAGCTTGCCTAGGCATGAAAGGG---TTAAGGGCATTGTTCACTCATCTGGAGATAAGGACATTTTTTATGCAAGAGCGACCCCTGATTAGAGGGTGAGTTTTAATGGCAACTAATTAGCCAACCTCTTTAGCCCTGGCGTAATGATCAAACGAGCTGTCATCAGGTACCTGATACAAT---GATCCGCTCACTCTTGATACGATATTTTATTCCTCTGCAATTACTCTGCCCCCACTGCACCACGTGTGTTTATTGCCTGGAGCACACATGTCAAATTAAAGAGCAGCTTATGCACCTGATATTTAATTATTGCCTGCTGCACCGCTGTGCACAATGGGGAAATGTCAAAGCCAGCAATCTACAGTACTTCAAGCAGCAGAGCAGTGCGCTGCGATCACCGAGCACTCACGCTCGGCTCACACTCTCACACATTGAATTTAAATATTGAATATGAATGTGAACTTTCTCCTGCTTGTCCTTGTTCATTTGGCTCACACTCTCACACATTGAATTTAAATATTGAATATGAATG
'uce-1263_Salvelinus_alpinus9_75'        ????????????????????????????????????????????????????????????????????????????????????????????????????????????????????????????????????????AACTAATTAGCCAACCTCTTTAGCCCTGGCGTAATGATCAAACGAGCTGTCATCAGGTACCTGATACAAT---GATCTGCTCACTCTTGATACAATATTTCATTCCTCTGCAATTACTCTGCCCCCACTGCACCACGTGTGTTTATTGCCTGGAGCACACATGTCAAATTAAAGAGCAGCTTATGCACCTGATATTTAATTATTGCCTGCTGCACCGCTGTGCACAATGGGGAAATGTCAAAGCCAGCAATCTACAGTACTTCAAGCAGCAGAGCAGTGCGCTGCGATCACCGAGCACTCACGCTCGGCTCACA---------------------------------------------------------------------------CTCTCACACATTGAATTTAAATATTGAATATGAATG
'uce-1263_Stenodus_leucichthys51_57'     TCTATTACAAATAGCTGCAGGAGGGGTGAGCCTGCCTGGGCATGAAAGGG---TTAAGGGCATTGTTCACTCATCTGGAGATAGGGACATTTTTTATGCAAGAGCGACCCCTGATTAGAGGGTGAGTTTTAATGGGAACTAATTAGCCAACCTCTTTAGCCCCGGCGTAATGATCAAACGAGCTGTCATCAGGTACCTGATACAAT---GATCCGCTCACTCTTGATATGATATTTTATTCCTCTGCAATTACTCTGCCCCCACTGCACCACGTGTGTTTATTGCCTGGAGCACACATGTCAAATTAAAGAGCAGCTTATGCACCTGATATTTAATTATTGCCTGCTGCACCGCTGTGCACAATGGGGAAATGTCAAAGCCAGCAATCTATAGTACTTCAAGCAGCAGAGCAGTGCGCTGCGATCACTGAGCACTCATGCTCGGCTCACA---------------------------------------------------------------------------CTCTCACACATTGAATTTAAATATTGAAT???????
'uce-1263_Thymallus_arcticus57_59'       ??????????????????????????????????????????????????????????????????????????????????GGGGACATTTTTTATGCAAGAGCGACCCCTGATTAGAGGGTGAGTTTTAATGGCAACTAATTAGCCAACCTCTTTCGCCCCGGCGTAATGATCAAACGAGCTGTCATCAGGTACCTGATACAATGACGATCCGCTCACTCTTGATATGATACTTTATTCCTCTGCAATTACTCTGCCCCCACTGCACCACGTGTGTTTATTGCCTGGAGCACATATGTCAAATTAAAGAGCAGCTTATGCACCTGATATTTAATTATTGCCTGCTGCACCGCTGTGCACAATGGGGAAATGTCAAAGGCAGCAATCTACAGTACTTCAAGCAGTAGAGCAGTGAGCTGCGATCACCGAGCACTCACGCTCAGCTCACA---------------------------------------------------------------------------CTCTCACACATTGAATTTAAATGTTGAATACGAAT?
'uce-1263_Thymallus_grubii10_77'         ?????????????????????????????????????????????????????????????????????????????????????????????????????????????????????????????????????GGCAACTAATTAGCCAACCTCTTTCGCCCCGGCGTAACGATCAAACGAGCTGTCATCAGGTACCTGATACAAT---GATCCGCTCAATCTTGATATGATATTTTATTCCTCTGCAATTACTCTGCCCCCACTGCACCACGTGTGTTTATTGCCTGGAGCACACATGTCAAATTAAAG???????????????????????????????????????????????????????????????????????????????????????????????????????????????????????????????????????????????????????????????????????????????????????????????????????????????????????????????????????????????????????????
'uce-1263_salvelinus_fontinalis'         TCTATTGCAAATAGCTGCAGGAAGGG-GAGCTTGCCTAGGCATGAAAGGG---TTAAGGGCATTGTTCAGTCATCTGGAGATAAGGACATTTTTTATGCAAGAGCGACCCCTGATTAGAGGGTGAGTTTTAATGGCAACTAATTAGCCAACCTCTTTAGCCCTGGCGTAATGATCAAACGAGCTGTCATCAGGTACCTGATACAAT---GATCCGCTCACTCTTGATACGATATTTTATTCCTCTGCAATTACTCTGCCCCCACTGCACCACGTGTGTTTATTGCCTGGAGCACACATGTCAAATTAAAGAGCAGCTTATGCACCTGATATTTAATTATTGCCTGCTGCACCGCTGTGCACAATGGGGAAATGTCAAAGCCAGCAATCTACAGTACTTCAAGCAGCAGAGCAGTGCGCTGCGATCACCGAACACTCACGCTCGGCTCACA---------------------------------------------------------------------------CTCTCACACATTGCATTTAAATATTGAATATGAATG
'uce-1263_umbra_limi'                    TCTACTGCAAATAGCTGCAGGAGGGGTAAGCCAGCCTG------AAAGGG---TTAAATGCATTGTTCCTTCATCTGGAGA-TGGGACATTTTTTATGCAAGAGCGACCCCTAATTAGAGGGTGAGTTTTAATGGCAACTAATTAGCCAACCTCTTTAGCCCTTGCGTAATGATCAAACGAGCTGTCATCGGGTACCTGATACAAT---GATCTGCTCACTCTTTATATGATATTTTATTCCTCTGCAATTACTCTGCCCCCACTGCACCACATGTGTTTATTGCCTGGAGCACACATGTCAAATTAAAGAGCAGCTTATGCACCTGATATTTAATTATTGCCTGCTGTACCGCTGTGCACAATGGGAAAATGTCAAAGCCAGCAATCTACAGTACTTCAAGCAGCAGAGCTGTGAGCTACGATCACTGAGCATTCACGCGTGGCTCACACT-------------------------------------------------------------------------CTCTCTCGCATTGAATTTAAATATTGAATATGAATG
;
end;
