# Supplementary material for: Addressing incomplete lineage sorting and paralogy in the inference of uncertain salmonid phylogenetic relationships
Source: PeerJ. 2020 Jul 3;8:e9389. doi: 10.7717/peerj.9389 (PMC7337038; doi:10.7717/peerj.9389)
Supplement: Supplemental Information 1 — Assembled contigs matching UCE loci, alignments, raw code and tree files. [file peerj-08-9389-s001.zip › Data Supplement/sequence data/mafft-nexus/uce-1270.nexus]

#NEXUS
begin data;
	dimensions ntax=11 nchar=286;
	format datatype=dna missing=? gap=-;
matrix
'uce-1270_Coregonus_laurettae55_57'      ??????????????????????????????????????????????????????TCAGTGAAATGGTAGGGTTTGACTCATTAGTTCCATCTGCATTTAATTAGAGGCTGGCTGAAATTGGATTTAACTTATTACTTTTTCATGGATCACTTTCTTGTCATCACTTCAAATTGGATTGCAGCCCCAGGTAACTAATTATGCCAGCTGCAGGATCAGGAGTGGAGAAATAGGTCATTAGGCACAACACTGTCGGACCCTCGCTGATAGTCCACTCGCAC????????
'uce-1270_Coregonus_sardinella41_71'     ??????????????????????????????????????????????????????????????????????GTTTGACTCATTAGTTCCATGTGCATTTAATTAGAGGCTGGCTGAAATTGGATTTAACTTATTACTTTTTCATGGATCACTTTCTTGTCATCACTTCAAATTGGATTGCAGCCCCAGGTAACTAATTATGCCAGCTGCAGGATCAGGAGTGGAGAAATAGGTCATTAGGCACAACACTGTCGGACCCTCGCTGATAGTCCACTCGCACCGCGGAGG
'uce-1270_Esox_lucius3_61'               CCTACAGTGGCGCGGGACAAGAGTGAGCAACTCCCAC----CTAATTAGCATTATCAGTGAAATGGTAGGGTTTGACTCATTAGTTCCATGTGCATTTAATTAGAGGCAGGCTGAAATTGGATTTAACTTATTACTTTTTCATGGATCACTTTCTTGTCATCACTTCAAATTGGATTGCAGCCCCAGGTAACTAATTATGCCAGCCACAGAATCAGGAGTGGAGAAGGAGGTAATTAGGAACAACACTGTCGGACCCGAGCTGATAGTCCACTCGCACGGCGGAGG
'uce-1270_Oncorhynchus_tshawytscha16_73' ????????????????????????????????????????GCTAATTAGCATTATCAGTGAAATGGTAGGGTTTGACTCATTAGTTCCATGTGCATTTAATTAGAGGCTGGCTGAAATTGGATTTAACTTATTACTTTTTCATGGATCACTTTCTTGTCATCACTTCAAATTGGATTGCAGCCCCAGGTAACTAATTATGCCAGCCGCAGGATCAGGAGTGGAGAAATAGGTCATTAGGCACAACACTGTCGGACCCTCGCTGATAGTCCACTCGCACCGCAGAGG
'uce-1270_Parahucho_perryi15_73'         CCTACAGTGGCGCGGGACGAGAGCGAGCAACTCCCACCCCGCTAATTAGCATTATCAGTGAAATGGTAGGGTTTGACTCATTAGTTCCATGTGCATTTAATTAGAGGCTGGCTGAAATTGGATTTAACTTATTACTTTTTCATGGATCACTTTCTTGTCATCACTTCAAATTGGATTGCAGCCCCAGGTAACTAATTATGCCAGCCGCAGGATCAGGAGTGGAGAAATAGGTCATTAGGCACAACACTGTCGGACCCTCGCTGATAGTCCACTCGCACCGCGGAAG
'uce-1270_Prosopium_cylindraceum53_59'   CCTACTGTGGCGCAGGACGAGAGCGAGCAACTCCCACCTCGCTAATTAGCATTATCAGTGAAATGGTAGGGTTTGACTCATTAGTTCCATGTGCATTTAATTAGAGGCTGGCTGAAATTGGATTTAACTTATTACTTTTTCATGGATCACTTTCTTGTCATCACTTCAAATTGGATTGCAGCCCCAGGTAACTAATTATGCCAGCCGCAGGATCAGGGGTGGAGAAATTGGTCATTAGGAACAACACTGTCAGACCCTCACTGATAGTCCACTCACACCATGGAGG
'uce-1270_Salvelinus_alpinus9_75'        CCTACAGTGGCGCAGGACGAGAGCAAGCAACTCCCACCTCGCTAATTAGCATTATCAGTGAAATGGTAGGGTTTGACTCATTAGTTCCATGTGCATTTAATTAGAGGCTGGCTGAAATTGGATTTAACTTATTACTTTTTCATGGATCACTTTCTTGTCATCACTTCAAATTGGATTGCAGCCCCAGGTAACTAATTATGCCAGCCGCAGGATCAGGAGTGGAGAAATAGGTCATTAGGCACAACACTGTCGGACCCTCGCTGATAGTCCACTCGCACCGCGGAGG
'uce-1270_Stenodus_leucichthys51_57'     CATACAGTGGCGCGGGACGAGGGCGAGCAACTCCCACCCCGCTAATTAGCATTATCAGTGAAATGGTAGGGTTTGACTCATTAGTTCCATGTGCATTTAATTAGAGGCTGGCTGAAATTGGATTTAACTTATTACTTTTTCATGGATCACTTTCTTGTCATCACTTCAAATTGGATTGCAGCCCCAGGTAACTAATTATGCCAGCTGCAGGATCAGGAGTGGAGAAATAGGTCATTAGGCACA???????????????????????????????????????????
'uce-1270_Thymallus_arcticus57_59'       CCTACAGTGGCGCGGGACGAGAGCGAGCAACTCCCACCTCGCTAATTAGCATTATCAGTGAATTGGTAGGGTTTGACTCATTAGTTCCATGTGCATTTAATTAGAGGCTGGCTGAAATTGGATTTAACTTATTACTTTTTCATGGATCACTTTCTTGTCATCACTTCAAATTGGATTGCAGCCCCAGGTAACTAATTATGTCAGCCGCAGGACCAGGAGTGGAGAAATGGGTCATTAGGAACAACACTGTCGGACCCTCGCTGATAGTCCACTCACACCGCGAAGG
'uce-1270_salvelinus_fontinalis'         ???????????????????????????????????????CGCTAATTAGCATTATCAGTGAAATGGTAGGGTTTGACTCATTAGTTCCATGTGCATTTAATTAGAGGCTGGCTGAAATTGGATTTAACTTATTACTTTTTCATGGATCACTTTCTTGTCATCACTTCAAATTGGATTGCAGCCCCAGGTAACTAATTATGCCAGCCGCAGGATCAGGAGTGGAGAAATAGGTCATTAGG???????????????????????????????????????????????
'uce-1270_umbra_limi'                    CCTACAGTGGCGCGGGACGAGCGTAAGCAACTCCCCC----CTAATTAGCATTATCAGTGAAATGGTAGGGTTTGACTCATTAGTTCCATGTGCATTTAATTAGAGGCAGGCTGAAATTGGATTTAACTTATTACTTTTTCATGGATCACTTTCTTGTCATCACTTCAAATTGGATTGCAGCCCCAGGTAACTAATTATACCAGCCGCTGGATCAGGAGTGGAGTGCTGGGTAATAAGAAACAACACTGTCGGACACTAGATGAT?????????????????????
;
end;
