# Supplementary material for: Addressing incomplete lineage sorting and paralogy in the inference of uncertain salmonid phylogenetic relationships
Source: PeerJ. 2020 Jul 3;8:e9389. doi: 10.7717/peerj.9389 (PMC7337038; doi:10.7717/peerj.9389)
Supplement: Supplemental Information 1 — Assembled contigs matching UCE loci, alignments, raw code and tree files. [file peerj-08-9389-s001.zip › Data Supplement/sequence data/mafft-nexus/uce-1273.nexus]

#NEXUS
begin data;
	dimensions ntax=5 nchar=333;
	format datatype=dna missing=? gap=-;
matrix
'uce-1273_Coregonus_pidschian36_73'  CGTGCTACGTTGGCCTATGTAGGGCTATCGAATTCCCCTTTATAG-------TATCTCTTTCTTTTACTACTTTAAAGTTTGGAAGGTTATTTATGCCAATTGCCTCGAGCGGGGCCTGTGAATGGTGCACAGGGAGCACGTGGTGCCATTAAAGTGGGTTTTATGGCCTGGAAGAGCTGACAAACCCTCGATATATACACATCATATATAATCTTAACTGTCCGGAATCGCAGCTGCTGGCTCCTCTTATCCGAGGAAGAAAGGG-CTGTGTGGCAGTTAGTGTGGATTACCTTGGCCCGGACTAGTCTCTCTGTAGTGGTGGTGCTGGGCT
'uce-1273_Coregonus_sardinella41_71' ?????????TTGGCCTATGTAGGGCTATCGAATTCCCCTTTATAG-------TATCTCTTTCTTTTACTACTTTAAAGTTTGGAAGGTTATTTATGCCAATTGCCTCGAGCGGGGCCTGTGAATGGTGCACAGGGAGCACGTGGTGCCATTAAAGTGGGTTTTATGGCCTGGAAGAGCTGACAAACCCTCGATATATACACATCATATATAATCTTAACTGTCCGGAATCGCAGCTGCTGGCTCCTCTTATCCGAGGAAGAAAGGG-CTGTGTTGCAGTTAGTGTGGATTACCTTGGCCCGGACTAGTCTCTCTGTAGTGGTGGTGCTGGGCT
'uce-1273_Esox_lucius3_61'           CCTGCTACGATGGCCTATGTAGGGCTATCGAATTCCCCTTTTTAGAATAGGCCATCTCTTTCTTTTAGTATTTTAAAGTTTGGAAGGTTATTTATGCCAATTGCCTCGAACGAGGCTTGTGAATGGTGCATGGGAAGCACGTGGTGCCATTAAAGTGGGTTTTATGGCCTGGAAGAGCTGACAAACCTTCGATATATACACATCATATATAATCTTAACTGTCCGGAATCGCAGCTGCTGGCTTCTCTTACCCGAGGAAGAAAAGG-CTCTGTGTCAGTTAGTGTGGATTACTTTGGCCCAGACAAG----TCTGTAGTGGTGTTGCTGGGCT
'uce-1273_Thymallus_arcticus57_59'   ??????????????????????????????????????????????????????TCTCTTTCTTTTAGTA-TTTAAAGTTTGGAAGGTTATTTATGCCAATTGCCTCGAGCGGGGTCTGTGAATGGTGCACAGGTAGCACGTGGTGCCATTAAAGTGGGGTTTATTGCCTGGAAAAGCTGACAAACCTTCGATATATACACATCATATATAATCTTAACTGTCCTGAATCGCAGCTGCTGTCTTCTATTACCTGAGGAAGAAAGGG-CTGTGTCTC?????????????????????????????????????????????????????????
'uce-1273_umbra_limi'                CATGCAACGATGGCCTATGTAGGGCTATCGAATTCCCCTTTTTAGTATAGGCCATCTCTTTCTTTTAGTATTTTAAAGTTTGGAAGGTTATTTATGCCAATTGCCTCAAGCGAGGCCTGTGAATGGTGCATAGGGAGCACGTGGTGCCATTAAAGTGGGTTTTATGGCCTGGAAGAGCTGACAAACCTTCGATATATACACATCATATATAATCTTAACTGTCCTGAATCGCAGCTGCTGGCTTCTCTTACCCGAGGAAGAAAAGGACTCTGTGTCAGTTAGTGTGGATTACTGTGGCCTGGACAAG----TCTGTAATGGTGGTGCTGGGCG
;
end;
