# Supplementary material for: Addressing incomplete lineage sorting and paralogy in the inference of uncertain salmonid phylogenetic relationships
Source: PeerJ. 2020 Jul 3;8:e9389. doi: 10.7717/peerj.9389 (PMC7337038; doi:10.7717/peerj.9389)
Supplement: Supplemental Information 1 — Assembled contigs matching UCE loci, alignments, raw code and tree files. [file peerj-08-9389-s001.zip › Data Supplement/sequence data/mafft-nexus/uce-1276.nexus]

#NEXUS
begin data;
	dimensions ntax=8 nchar=355;
	format datatype=dna missing=? gap=-;
matrix
'uce-1276_Coregonus_laurettae55_57'    ?????????????????????????CCACCTCTTTGAAAAGCAATGTCTATTCTTTTTCTGAGGTCTTTTAAGTCATTATCATTTTTTTAATTCTCT---TTTTTGGCTCAGTC-TTCTTGAATAAAATAAGTGCAGATTTGCTGAAAATCAGTGGCTTTTGTGTGCGGCTGCAGGAGCATGGTGAAATGTTTGGACACTAATACCCATTCATTTCGGTAGCTCCATAAATAAAAGCGGCCAGCTATGCGGCTGCCATGAAGTGGTATTCTTTGGTGCCCAG?????????????????????????????????????????????????????????????????????????
'uce-1276_Coregonus_pidschian36_73'    TTTTTATGTTCGATTTCTCTTTCATCCACCTCTTTGAAAAGCAATGTCTATTCTTTTTCTGAGGTCTTTTAAGTCATTATCATTTTTTTAATTCTCT---TTTTTGGCTCAGTC-TTCTTGAATAAAATAAGTGCAGATTTGCTGAAAATCAGTGGCTTTTGTGTGCGGCTGCAGGAGCATGGTGAAATGTTTGGACACTAATACCCATTCATTTCGGTAGCTCCATAAATAAAAGCGGCCAGCTATGCGGCTGCCATGAAGTGGTATTCTTTGGTGCCCAGCAGGATGTCCTGTTCACATTAGCACAGCGGGGGAAACTGGCCGGAACAGCCAGACAACTAAATCAAGAAATGT
'uce-1276_Coregonus_sardinella41_71'   TTTTTAAGTTCGATTTCTCTTTCATCCACCTCTTTGAAAAGCAATGTCTATTCTTTTTCTGAGGTCTTTTAAGTCATTATCATTTTTTTAATTCTCT---TTTTTGGCTCAGTC-TTCTTGAATAAAATAAGTGCAGATTTGCTGAAAATCAGTGGCTTTTGTGTGCGGCTGCAGGAGCATGGTGAAATGTTTGGACACTAATACCCATTCATTTCGGTAGCTCCATAAATAAAAGCGGCCAGCTATGCGGCTGCCATGAAGTGGTATTCTTTGGTGCCCAGCAGGATGTCCTGTTCACATTAGCACAGCGGGGGAAACTGGCCGGAACAGCCAGACAACTAAATCAAGAAATGT
'uce-1276_Esox_lucius3_61'             ???????????????????????????????????????????????????????????????????????????????????????????????????????????????????????????????????????????TTGCTGAAAATCAGTAGCTTTTGTGTGCGGCTGCAGGAGCATGGTGAAATGTTTGGACACTAATACCCATTCATTTCGGTAGCTCCATAAATAAAAGCTGCCAGCTATGCGGCTGCCATGAAGTGGTATTCTTTGGTGCCCAGCGGGATGTCCTGTTCACATTAGCACAGCGGGAGAAACTGTCCGGAACAGCCAGACAACTAAATCAAGACATTT
'uce-1276_Prosopium_cylindraceum53_59' TTTTTATGTTCGATTTCTTTCTCATCCACCTCTTTGAAAAGTAATGTTTATTCTTTTTCTGAGGTCTTTTAAGTCATTGTAAATGTTTT---CTTTTGGGGGGAGGGCTCAGTCTTTCTTGAATACAATAAGAGCAGATTTGCTGAAAATCAGTGGCTTTTGTGTGCGGCTGCAGGAGCATGGTGAAATGTTTGGACACTAATACCCATTCATTT????????????????????????????????????????????????????????????????????????????????????????????????????????????????????????????????????????????
'uce-1276_Stenodus_leucichthys51_57'   TTTTTATGTTCGATTTCTCTTTCATCCACCTCTTTGAAAAGCAATGTCTATTCTTTTTCTGAGGTCTTTTAAGTCATTATCATTTTTTTAATTCTCT---TTTTTGGCTCAGTC-TTCTTGAATAAAATAAGTGCAGATTTGCTGAAAATCAGTGGCTTTTGTGTGCGGCTGCAGGAGCATGGTGAAATGTTTGGACACTAATACCCATTCATTTCGGTAG??????????????????????????????????????????????????????????????????????????????????????????????????????????????????????????????????????
'uce-1276_Thymallus_arcticus57_59'     ?????????????????????????????????????????????????ATTCTTTTTCTGAGGCCATTTAAGTCATTATAATTTTTTC-ATTCTCT---TTTTTGGCTCAG----TCTTGAATAAAATAAGTGCAGATTTGCTGAAAATCAGTGGCTTTTGTGTGCGGCTGCAGGAGCATGGTGAAATGTTTGGACACTAATACCCATTCATTTCGGTAGCTCCATAAATAAAAGCGGCCAGCTATGCGGCTGCCGTGAAGTGGTATTCTTTGGTGCCCAGCAGGATGTCCTGTTCACATTAGCACAGCGGGGGAAACTGTCCGGAACAGCCAGACAACTAAATCAAGACATTT
'uce-1276_umbra_limi'                  TTTTTATGTTCGATATCTCTGTTATCCATCTC--TGAAAAGCAATGTC------TTTTCTGAGGTCTTTTAAGTCATTATAAATGTTTTTTTCTTCT--CTTTTTGGTCCAG----TCTTGAATAAAATAAGTGCAGATTTGCTGAAAATCAGTGGCTTTTGTGTGCGGCTGCAGGAGCATGGAGAAATGTTTGGACACTAATACCCATTCATTTCGGTAGCTCCATAAATAAAAGCTGCCAGCTATGCGGCTGCCGTGAAGTGGTATTCTTT-GTGCCCAGCGGGATGTCCTGTTCACATTAGCACAGCGGGAGAAACTGTCCGGAACAGCCAGACAACTAAATCAAGACATTT
;
end;
