# Supplementary material for: Addressing incomplete lineage sorting and paralogy in the inference of uncertain salmonid phylogenetic relationships
Source: PeerJ. 2020 Jul 3;8:e9389. doi: 10.7717/peerj.9389 (PMC7337038; doi:10.7717/peerj.9389)
Supplement: Supplemental Information 1 — Assembled contigs matching UCE loci, alignments, raw code and tree files. [file peerj-08-9389-s001.zip › Data Supplement/sequence data/mafft-nexus/uce-1279.nexus]

#NEXUS
begin data;
	dimensions ntax=15 nchar=360;
	format datatype=dna missing=? gap=-;
matrix
'uce-1279_Coregonus_laurettae55_57'      CTCTTTAACCGCCAATAAATTCCCATCATTACAGAATCTGGCAGTTTTCCTGGGCGTCTGT------------------------------------------------------------------------------AGCACCGGGTTTTATCTCACTCTCCCTCCAGTCTGGGAGCATGTAGATCTGGCCCAGTTAGATTGTCATACTTAACAAACATTCATGATTAATTTCCTCCACTGAGTCAAATGGGGCTAAAGGGATGTCTCGATTCATCTTATCGCGCCACAAATTAGCATTTCTCATATTCCTCAGCATCAACTGTGCATTAAAATTCCACATTTACCATTCCAGGCACT
'uce-1279_Coregonus_pidschian36_73'      ?????????CGCCAATAAATTCCCATCATTACAGAATCTGGCAGTTTTCCTGGGCGTCTGT------------------------------------------------------------------------------AGCACCAGGTTTTATCTCACTCTCCCTCCAGTCTGGGAGCATGTAGATCTGGCCCAGTTAGATTGTCATACTTAACAAACATTCATGATTAATTTCCTCCACTGAGTCAAATGGGGCTAAAGGGATGTCTCGATTCATCTTATCGCGCCACAAATTAGCATTTCTCATATTCCTCAGCATCAACTGTGCATTAAAATTCCACATTTACCATTCCAGGCACT
'uce-1279_Coregonus_sardinella41_71'     ?????????????????????????????TACAGAATCTGGCAGTTTTCCTGGGCGTCTGT------------------------------------------------------------------------------AGCGCCGGGTTTTATCTCACTCTCCCTCCAGTCTGGGAGCATGTAGATCTGGCCCAGTTAGATTGTCATACTTAACAAACATTCATGATTAATTTCCTCCACTGAGTCAAATGGGGCTAAAGGGATGTCTCGATTCATCTTATCGCGCCACAAATTAGCATTTCTCATATTCCTCAGCATCAACTGTGCATTAAAATTCCACATTTACCATTCCAGGCACT
'uce-1279_Esox_lucius3_61'               GTCTTTAACCGCCAATAAATTCCCATCATTACAGAATCTGTCAGTTTTCCTGGGCGTCTTC------------------------------------------------------------------------------AGTGCCTGGTTTTATCTCACTCTCCCTCCAGTCTGGGAGCATGTAGATCTGGCCCAGTTAGATTGTCATACTTAACAAACATTAATGATTCATTTCCTCCACTGAGTCAAATGGGGCTAAATGGATGTCTCGATTCATCTTATCGCGCCACAAATTAGCATTTCCCATATTCCTCAGCATCAACTGTGCATTCAAATTCCATATTTACTATTCCAAGCACT
'uce-1279_Hucho_taimen31_75'             CTCTTTAACTGCCAATAAATTCCCATCATTACAGAATCTGGCAGTTTTCCTGGGCGTCTGT-------------------------------------------------------------------------------GCGCCGGGTTTTATCTCCCTCTCTCTCCAGTCTGGGAGCATGTAGATCTGGCCCAGTTAGATTGTCATACTTAACAAACATTCATGATTAATTTCCTCCACTGAGTCAAATGGGGCTAAAGGGATGTCTCGATTCATCTTATCGCGCCACAAATTAGCATTTCCCATATTCCTCAGCATCAACTGTGCATTAAAATTCCACATTTACCATTCCAGGCACT
'uce-1279_Oncorhynchus_mykiss20_73'      CTCTTTAACTGCCAATAAATTCCCATCATTACAGAATCTGGCAGTTTTCCTGGGCGTCT---------------------------------------------------------------------------------GCGCCGGGTTTTATCTCCCTCTCTCTCCAGTCTGGGAGCATGTAGATCTGGCCCCGTTAGATTGTCATACTTAACAAACATTCATGATTCATTTCCTCCACTGAGTCAAATGGGGCTAAAGGGATGTCTCGATTCATCTTATCGCGCCACAAATTAGCATTTCCCATATTCCTCAGAATCAACTGTGCATTAAAATGCCACAGTTACCATTCCAGAT???
'uce-1279_Oncorhynchus_tshawytscha16_73' CTCTGTAACTGCCAATAAATTCCCATCATTACAGAATCTGGCAGTTTTCCTGGGCGTCT---------------------------------------------------------------------------------GCGCCGGGTTTTATCTCCCTCTCTCTCCAGTCTGGGAGCATGTAGATCTGGCCCCGTTAGATTGTCATACTTAACAAACATTCATGATTCATTTCCTCCACTGAGTCAAATGGGGCTAAAGGGATGTCTCGATTCATCTTATCGCGCCACAAATTAGCATTTCCCATATTCCTCAGAATCAACTGTGCATTAAAATGCCACAGTTACCATTCCAAGGA??
'uce-1279_Parahucho_perryi15_73'         CTCTTTAACTGCCAATAAATTCCCATCATTACAGAATCTGGCAGTTTTCCTGGGCGTCTGCGCCGGGTTTTATCTCCCTCTCTCTCCAGTCTGGGAGCATGTAGATCTGGCCCCGTTAGATTGTCATACTTAACAAATCTGCGCAGGGTTTTATCTCCCTCTCTCTCCAGTCTGGGAGCATGTAGATCTGGCCCCGTTAGATTGTCATACTTAACAAACATTCATGATTCATTTCCTCCACTGAGTCAAATGGGGCTAAAGGGATGTCTCGATTCATCTTATCGCGCCACAAATTAGCATTTTCCATATTCTACAGCATCAACTGTGCATTAAAATTCCACATTTACCATTCCAGGCACT
'uce-1279_Prosopium_cylindraceum53_59'   CTCTTTAACCGCCAATAAATTCCCATCATTACAGAATCTGGCAGTTTTCCTGGGCATCTGT------------------------------------------------------------------------------AGCGCCGGGTTTTATCTCACTCTCCCTCCAGTCTGGGAGCATGTAGATCTGGCCCAGTTAGATTGTCATACTTAACAAACATTCATGATTAATTTCCTCCACTGAGTCAAATGGGGCTAAAGGGATGTCTCGATTCATCTTATCGCGCCACAAATTAGCATTTCTCATATTCCTCAGCATCAACTGTGCATTAAAATTCCACATTTACCATTCCAGGCACT
'uce-1279_Salmo_salar13_75'              CTCTTTAACTGCCAATAAATTCCCATCATTACAGAATCTGGCAGTTTTCCTGGGCGTCT---------------------------------------------------------------------------------GCGCGGGGTTTTATCTCCCTCTCTCTCCAGTCTGGGAGCATGTAGATCTGGCCCCGTTAGATTGTCATACTTAACAAACATTCAGGATTCATTTCCTCCACTGAGTCAAATGGGGCTAAAGGGATGTCTCGATTCATCTTATCACGCCACAAATTAGCATTTCCCATATTCCTCAGCATCAACTGCACATTAAAATTCCACATTTACCATTCCAGGCACT
'uce-1279_Salvelinus_alpinus9_75'        CTCTTTAACTGCCAATAAATTCCCATCATTACAGAATCTGGCAGTTTTCCTGGGCGTCT---------------------------------------------------------------------------------GCGCCGGGTTTTATCTCCCTCTCTCTCCAGTCTGGGAGCATGTAGATCTGGCCCCGTTAGATTGTCATACTTAACAAACATTCATGATTCATTTCCTCCACTGAGTCAAATGGGGCTAAAGGGATGTCTCGATTCATCTTATCGCGCCACAAATTAGCATTTCCCATATTCCTCAGCATCAACTGTGCATTAAAATGCCACAGTTACTATTCCAG?????
'uce-1279_Stenodus_leucichthys51_57'     ????????????????????????????????AGAATCTGGCAGTTTTCCTGGGCGTCTGT------------------------------------------------------------------------------AGCACCGGGTTTTATCTCACTCTCCCTCCAGTCTGGGAGCATGTAGATCTGGCCCAGTTAGATTGTCATACTTAACAAACATTCATGATTAATTTCCTCCACTGAGTCAAATGGGGCTAAAGGGATGTCTCGATTCATCTTATCGCGCCACAAATTAGCATTTCTCATATTCCTCAGCATCAACTGTGCATTAAAATTCCACATTTACCATTCCAGGCACT
'uce-1279_Thymallus_arcticus57_59'       ????????CCGCCAATAAATTCCCATCATTACAGAATCTGGCAGTTTTCCTTGGCGTCTGC------------------------------------------------------------------------------AGCGCCGGGTTTTATCTCACTCTCCCTCCAGTCT-GGAGCATGTAGATCTGGCCCAGTTAGATTGTCATACTTAACAAACATTCATGATTAATTTCCTCCACTGAGTCAAATGGGGCTAAAGGGATGTCTCGATTCATCTTATCGCGCCACAAATTAGCATTTCCCATATTCCTCAGCATCAAC?????????????????????????????????????
'uce-1279_Thymallus_grubii10_77'         CTCTTTAACCGCCAATAAATTCCCATCATTACAGAATCTGGCAGTTTTCCTTGGCGTCTGC------------------------------------------------------------------------------AGCGCCGGGTTTTATCTCACTCTCCCTCCAGTCT-GGAGCATGTAGATCTGGCCCAGTTAGATTGTCATACTTAACAAACATTCATGATTAATTTCCTCCACTGAGTCAAATGGGGCTAAAGGGATGTCTCGATTCATCTTATCGCGCCACAAATTAGCATTT??????????????????????????????????????????????????????????
'uce-1279_umbra_limi'                    CTCTTTAACCGCCAATAAATTTCCATCATTACAGGATCTGGCAGTGTTCCTTGGCGTCTGC------------------------------------------------------------------------------AGGCCCTGGTTTTATCTCACTCTCCCTCCAGTCTGGGAGCATGTAGATCTGGCCCAGTTAGATTGTCATACTTAACAAACATTAATGATTCATTTCCTCCACTGAGTCAAATGGGGCTAAAGGGATGTCTCGATTCATCTTATCGCACTACAAATGAGCTTTTCCCATATTCCTCAGCATCGACTG--CATTAAGATTCCACATTTACCATTCCAGGCACT
;
end;
