# Supplementary material for: Addressing incomplete lineage sorting and paralogy in the inference of uncertain salmonid phylogenetic relationships
Source: PeerJ. 2020 Jul 3;8:e9389. doi: 10.7717/peerj.9389 (PMC7337038; doi:10.7717/peerj.9389)
Supplement: Supplemental Information 1 — Assembled contigs matching UCE loci, alignments, raw code and tree files. [file peerj-08-9389-s001.zip › Data Supplement/sequence data/mafft-nexus/uce-1280.nexus]

#NEXUS
begin data;
	dimensions ntax=5 nchar=246;
	format datatype=dna missing=? gap=-;
matrix
'uce-1280_Esox_lucius3_61'       GGGTTGTGTGTGTGTGGTTGGGGGTGCTGGGGGCCCATTGTCTCTGCCGCCAGTGTGGAGCTGTGTGAGGCGTGATGGAGGGCTCTGGACCCTCGCTGCTGTGTTGCCTTTCTCTGCCGATTTCATGCCTCTTTTATCACTCACTTTCGCAC-AAAACAAACAACACAGAGGATGTCTGCTATGGGAACTAGTCTCTCCCTC????????????????????????????????????????????
'uce-1280_Hucho_taimen31_75'     ?GGGTTGGTGTGTGTGGTTGTGAGTGCTGGGGGCCCATTGTCCTTGCCGCCAGTGTGGAGCTGTATAGGGTGTGATGGAGGGCTCTGGACCCTCGCTGTTGTCTTGGCTTTCTCTGCCGATTTCATGCCTCTTTTATCATTCACTTTCACAC-AAAACAAACAACACAGAGGACGTCTGCTATGGGAACTAG-----------------TCTCTCTCTCTCTCTTTATCTTGCCTGCTCCTTCTCT
'uce-1280_Salmo_salar13_75'      GGGGTTGGTGTGTGTGGTTGTGAGTGCTGGGGGCCCATTGTCCTTGCCGCCAGTGTGGAGCTGTATAGGGCGTGATGGAGGGCTCTGGACCCTCGCTGTTGTCTTGGCTTTCTCTGCCGATTTCATGCCTCTTTTATCATTCACTTTCACAC-AAAACAAACAACACAGAGGACGTCTGCTATGGGAACTAGTCTCTCTC---TCTTTCTCTCTCTCTCTCTCTCTCTCTTGCCTGCTCCTTCTCT
'uce-1280_Thymallus_grubii10_77' GGGGTTGGTGTGTGTGGTTGTGAGTGCTGGGGCCCCATTGTCCTAGCCGCCAGTGTGGAGCTGTATAGGGCGTGATGGAGGGCTCTGGACCCTCGCTGTTGTCTTGGCTTTCTCTGACGATTTCATGCCTCTTTTATCATTCACTTTCACAC-AAAACAAACAACACAGAGGACGTCTGCTATGGGAACTAGTCTCTCTCT-ATCTCTCTCTCTCTCTCTATCTCTCTCCTGCCTGCTCCTTCTCT
'uce-1280_umbra_limi'            ???????????????????AGGAGCGCTGGGGGCCCATTGTCCCTGCCGCCAGTGTGGAGCTGTGTGAGGCGTGATGGAGCGCTCTGGACCCTCGCTGCTGTCTCGCCTTTCTCTGTCGATTTCATGCCTCTTTTATCATTCACTTTCACACAAAAACAAACAACAC--AGGATGTCTGCTGTGGGAACT------------CTCTCTCTCTCTCTCTCTCTCTCTCTCTC???????????????
;
end;
