# Supplementary material for: Addressing incomplete lineage sorting and paralogy in the inference of uncertain salmonid phylogenetic relationships
Source: PeerJ. 2020 Jul 3;8:e9389. doi: 10.7717/peerj.9389 (PMC7337038; doi:10.7717/peerj.9389)
Supplement: Supplemental Information 1 — Assembled contigs matching UCE loci, alignments, raw code and tree files. [file peerj-08-9389-s001.zip › Data Supplement/sequence data/mafft-nexus/uce-1281.nexus]

#NEXUS
begin data;
	dimensions ntax=14 nchar=250;
	format datatype=dna missing=? gap=-;
matrix
'uce-1281_Brachymystax_lenok32_79'       GTGTGTGTCTGGGATACTGACT--GTAGGCCTGTTAAAGGAGAACTTTAGACCAAGGTGTTCTATAGCTC-GGGGCCTAACGGTGATAAATGAGTCCCTTAATTTCTGCAAACACTTTATCTGTGCTTCATCTGTTTTCATTAGGCTGGCCCCAACCTCT-GGCTGGG--TGAGAGCGTGCTGCTGCTGTCTGCTGCCTCTATTACAGCACTGTGGACACGCCCCAAATT????????????????????
'uce-1281_Coregonus_laurettae55_57'      ???????????????????????????????????????????????????????????????????????????CCTAACGGTGATAAATGAGTCCTTTAATATCTGCAAACACTTTATCTCTGCTTCATCTGTTTTCATTAGGCCGGCCCCAACCTCT-GGCTGGG--TGAGAACGTGCTGCTGCTGTCTACTGCCTCCATTAAAGCACTGTGGACATGCCCCAAATGGCACACTATTCCCTATGTAG
'uce-1281_Coregonus_pidschian36_73'      GTGTGTGTCTAGGATACTAACT--GTAGGCCTGTTAAAGGAGAACTCCAGACCAAGGTGTTCTATAGCTC-GGGGCCTAACGGTGATAAATGAGTCCTTTAATATCTGCAAACACTTTATCTCTGCTTCATCTGTTTTCATTAGGCCGGCCCCAACCTCT-GGCTGGG--TGAGAACGTGCTGCTGCTGTCTACTGCCTCCATTAAAGCACTGTGGACATGCCCCAAATGGCACACTATTCCCTATGTAG
'uce-1281_Coregonus_sardinella41_71'     GTGTGTGTCTAGGATACTAACT--GTAGGCCTGTTAAAGGAGAACTCCAGACCAAGGTGTTCTATAGCTC-GGGGCCTAACGGTGATAAATGAGTCCTTTAATATCTGCAAACACTTTATCTCTGCTTCATCTGTTTTCATTAGGCCGGCCCCAACCTCT-GGCTGGG--TGAGAACGTGCTGCTGCTGTCTACTGCCTCCATTAAAGCACTGTGGACATGCCCCAAATGGCACACTATTCCCTAT????
'uce-1281_Esox_lucius3_61'               GTATGTGTCCGGGATACTGACT-TGTATGCCCGTTAAAGGAGAAGCCCAGACCAAGGTGTTCCGTAGCTCTGGGGCCTAACGGTGATTAATGAGTCCCCTAATGTCTGCGAACGCTTTATCTCTGCTTCATCTGTTTTCATTAGGCGGCCCTAACCCTCT-GGCGGGGGACGACGACGTGCTGCCGCTGTCTGCCGCT????????????????????????????????????????????????????
'uce-1281_Hucho_taimen31_75'             ????????????????????????GTAGGCCTGTTAAAGGAGAACTTTAGACCAAGGTGTTCTATAGCTT-GGGGCCTAACGGTGATAAATGAGTCCCTTAATTTCTGCAAACACTTTATCTCTGCTTCATCTGTTTTCATTAGGCTGGCCCCAACCTCT-GGCTGGG--TGAGAACGTGCTGCTGCTGTCTGCTGCCTCCATTACAGCACTGTGGGCACGCCCCAAATTGCACCCTATTCCCTATGTAG
'uce-1281_Oncorhynchus_tshawytscha16_73' GTGTGTGTTTGGGATACTGACT--GTAGGCCTGTTAAAGGAGAACTTTAGACCAAGGTGTTCTATAGCTC-GGGGCCTAACGGTGATAAATGAGTCCCTTAATTTCTGCAAACACTTTATCTCTGCTTCATCTGTTTTCATTAGGCTGGCCCCAACCTCT-GGCTGGG--TGAGAACGTGCTGCTGCTGTCTGCTGCCTCCATTACAGCACTGTGGACACGCCCCAAATCGCACCCTATTCCCTATGTAG
'uce-1281_Prosopium_cylindraceum53_59'   ???????????????????????????????TGTTAAAGGAGAACTCCAGACCAAGGTGTTCTATAGCTC-GGGGCCTAACGGTGATAAATGAGTCCCTTAATATCTGCAAACACTTTATCTCTGCTTCATCTGTTTTCATTAGGCCGGCCCCAACCTCT-GGCTGGG--TGAGAACGTGCTGCTGCTGTCTACTGCCTCCATTACAACACTGTGGACACGCCCCAAATGGCA?????????????????
'uce-1281_Salmo_salar13_75'              GTGTGTGTTTGGGATACTGACT--GTAGGCCTGTTAAAGGAGAACTTTAGACCAAGGTGTTCTATAGCTC-GGGGCCTAACGGTGATAAATGAGTCCCTTAATTTCTGCAAACACTTTATCTCTGCTTCATCTGTTTTCATTAGGCTGGCCCCAACCTCT-GGCTGGG--TGAGAACGTGCTGCTGCTGTCTGCTGCCTCCATTACAGCACTGTGGACACGCCCCAAATTGCACCCTATTCCCTATGTAG
'uce-1281_Salvelinus_alpinus9_75'        ????????????????????????????????????????????????????????????????TCTCTC-GGGGCCTAACGGTGATAAATGAGTCCCTTAATTTCTGCAAACACTTTATCTCTGCTTCATCTGTTTTCATTAGGCTGGCCCCAACCTCT-GGCTGGG--TGAGAACGTGCTGCTGCTGTCTGCTGCCTCCATTACAGCACTGTGGACACGCCCCAAATTGCACCCTATTCCCTATGTAG
'uce-1281_Stenodus_leucichthys51_57'     ???????????GGATACTAACT--GTAGGCCTGTTAAAGGAGAACTCCAGACCAAGGTGTTCTATAGCTC-GGGGCCTAACGGTGATAAATGAGTCCTTTAATATCTGCAAACACTTTATCTCTGCTTCATCTGTTTTCATTAGGCCGGCCCCAACCTCT-GGCTGGG--TGAGAACGTGCTGCTGCTGTCTACTGCCTCCATTAAAGCACTGTGGACATGCCCCAAATGGCACACTATTCCCTATGTAG
'uce-1281_Thymallus_grubii10_77'         GTGTGTGTCTGGGATACTGACG--TTAAGCCCGTTAAAGGAGAACTCCAGACCAAGGTGTTCTATAGCTC-GGGGCCTAACGGTGATAAATGAGTCCCTTAATATCTGCAAACACTTTATCTCTGCTTCATCTGTTTTCATTAGGCTGGCCCCAACCTCT-GGCTGGG--TGAGAACGTGCTGCTGCTGTC-------TCCATTACAGCACTGTGGACACGCCTCAAATGGCACCCTATTCCCTATGTAG
'uce-1281_salvelinus_fontinalis'         GTGTGTGTTTGGGATACTGACT--GTAGGCCTGTTAAAGGAGAACTTTAGACCAAGGTGTTCTATAGCTC-GGGGCCTAACGGTGATAAATGAGTCCCTTAATTTCTGCAAACACTTTATCTCTGCTTCATCTGTTTTCATTAGGCTGGCCCCAACCTCT-GGCTGGG--TGAGAACGTGCTGCTGCTGTCTGCTGCCTCCATTACAGCACTGTGGACACGCCCCAAATTGCACCCTATTCCCTATGTAG
'uce-1281_umbra_limi'                    GTGTGTGTCTGGGATAGTGACTGCGTATGCCCGTTAAAGGAGAACTCCAGACCAAGGTGTTCTGTAGCCCGGGGGCCTAACGGTGATAAATGACTCCCTTAATGTCTGCAAACACTTTATCTCTGCTTCATCTGTTTTCATTAGGCCGGCCCTAACCTCTGGGCAGGA--GGAGAACGTGCTACGGCTGTCCGCCGCTTCCATTACAACACCACGGGCGCTTCCCAAATGGCAGCCTGTCCCCT??????
;
end;
