# Supplementary material for: Addressing incomplete lineage sorting and paralogy in the inference of uncertain salmonid phylogenetic relationships
Source: PeerJ. 2020 Jul 3;8:e9389. doi: 10.7717/peerj.9389 (PMC7337038; doi:10.7717/peerj.9389)
Supplement: Supplemental Information 1 — Assembled contigs matching UCE loci, alignments, raw code and tree files. [file peerj-08-9389-s001.zip › Data Supplement/sequence data/mafft-nexus/uce-1282.nexus]

#NEXUS
begin data;
	dimensions ntax=14 nchar=356;
	format datatype=dna missing=? gap=-;
matrix
'uce-1282_Brachymystax_lenok32_79'     ACTCAGTCTCTGCAGTCTTATTGACCTTGGTTCCTTCTCATTTGCATCCACCATTTTTCATTGCTCGGAATATGGCGTTGGGGGACTTTTCCATCATTAAGTGAATTTACAACGGTTTCCTTATGTGTTTTCTCCAAGGGATTGGGTTATGAGATGCACATTAAATATCCATTAATACCTCATTATCCCACTGATAAGATTACCATGATAATGAGGCAGAAATTCTAATTGTTTCACTTCTTGTTGTGCCACTCATTTAATCATCCACCTGAAAGACAAGTGCTCTGCGCCCCTACCTT-GAAGACTGTAAACATGGACAGCAGGGTAGAGCTCCTCTGCCGCAAGGAAGGGCTCT
'uce-1282_Coregonus_laurettae55_57'    ???????????????????????????TGGTTCCTTCTCATTTGCATCCACCATTTTTCATTCCTTGGAATATGGCGTTGGGGGACTTTTCCATCATTAAGTGAATTTACAGCGATTTCCTTATGTGTTTTCTCCAAGGGATTGGGTTATGAGATGCACATTAAATATCCATTAATACCTCATTATCCCACTGATAAGATTACCATGATAATGAGGCAGAAATTCTAATTGTTTCACTTCTTGTTGTGCCACTCATTTAATCATCCACCTGAAAGACAAGTGCTCTGCGCCCCTACCTTGGAAGACTGTAAACATGGA??????????????????????????????????????
'uce-1282_Coregonus_pidschian36_73'    ????????????????????????????????????????????????????????????????????????????????????????????ATCATTAAGTGAATTTACAGCGATTTCCTTATGTGTTTTCTCCAAGGGATTGGGTTATGAGATGCACATTAAATATCCATTAATACCTCATTATCCCACTGATAAGATTACCATGATAATGAGGCAGACATTCTAATTGTTTCACTTCTTGTTGTGCCACTCATTTAATCATCCACCTGAAAGACAAGTGCTCTGCGCCCCTACCTTGGAAGACTGTAAACATGGACAACAGGGTAGAGCTCTCCT??????????????????
'uce-1282_Coregonus_sardinella41_71'   ACTCAGTCCCTGCAGTCTTATTGACCTTGGTTCCTTCTCATTTGCATCCACCATTTTTCATTCCTTGGAATATGGCGTTGGGGGACTTTTCCATCATTAAGTGAATTTACAGCGATTTCCTTATGTGTTTTCTCCAAGGGATTGGGTTATGAGATGCACATTAAATATCCATTAATACCTCATTATCCCACTGATAAGATTACCATGATAATGAGGCAGAAATTCTAATTGTTTCACTTCTTGTTGTGCCACTCATTTAATCATCCACCTGAAAGACAAGTGCTCTGCGCCCCTACCTT-GAAGACTGTAAACATGGACAGCAGGGTAGAGCTCTCCTGCCGCTAGAAAGGGACCT
'uce-1282_Esox_lucius3_61'             AGTCAGTCCCTGCAGTCGTATTGACCTTGGTTCTTTCTCATTTGCATCCACCATTTTTCATTCCTCGGAATATGGCGTTGGGGGACTTTTCCATCATTAAGTGAATTTACAGTGATTTCCTTATGTGTTTTCTCCAAGGGATTGGGTTATGAGATGCACATTAAATATCCATTAATACCTCATTATCCCACTGATAAGATTACCATGATAATGAGGCAGAAATTCTAATTGTTTCACTTCTTGTTGTGCCACTCATTTAATCATCCACCTGAAAGACAAGTGTTCTGCGCCCCTACCTT-GAAGACTGTAAACATGGGCAGCAGGGTAGAGCTCTCCTGCCGCTAGAGAGGGCTCT
'uce-1282_Hucho_taimen31_75'           ACTCAGTCTCTGCAGTCTTATTGACCTTGGTTCCTTCTCATTTGCATCCACCATTTTTCATTGCTCGGAATATGGCGTTGGGGGACTTTTCCATCATTAAGTGAATTTACAACGGTTTCCTTATGTGTTTTCTCCAAGGGATTGGGTTATGAGATGCACATTAAATATCCATTAATACCTCATTATCCCACTGATAAGATTACCATGATAATGAGGCAGACATTCTAATTGTTTCACTTCTTGTTGTGCCACTCATTTAATCATCCACCTGAAAGACAAGTGCTCTGCGCCCCTACCTT-GAAGACTGTAAACATGGACAGCAGGGTAGAGCTCCTCTGCCGCAAGGAAGGGCTCT
'uce-1282_Oncorhynchus_mykiss20_73'    ACTCAGTCCCTGCAGTCTTATTGACCTTGGTTCCTTCTCATTTGCATCCACCATTTTTCATTGCTTGGAATATGGCGTTGGGGGACTTTTCCATCATTAAGTGAATTTACAGCGATTTCCTTATGTGTTTTCTCCAAGGGATTGGGTTATGAGATGCACATTAAATATCCATTAATACCTCATTATCCCACTGATAAGATTACCATGATAATGAGGCAGA????????????????????????????????????????????????????????????????????????????????????????????????????????????????????????????????????????
'uce-1282_Parahucho_perryi15_73'       ???????????????????????????????????????????????????????????????????????????????????????????????????????????????????TTTCCTTATGTGTTTTCTCCAAGGGATTGGGTTATGAGATGCACATTAAATATCCATTAATACCTCATTATCCCACTGATAAGATTACCATGATAATGAGGCAGAAATTCTAATTGTTTCACTTCTTGTTGTGCCACTCATTTAATCATCCACCTGAAAGACAAGTGCTCTGCGCCCCTACCTT-GAAGACTGTAAACATGGACAGCAGGGTAGAGCACTCCTGCCGCTTGAAAGGGCCCT
'uce-1282_Prosopium_cylindraceum53_59' ACTCAGTCCCTGCAGTCTTATTGACCTTGGTTCCTTCTCATTTGCATCCACCATTTTTCATTGCTTGGAATATGGCGTTGGGGGACTTTTCCATCATTAAGTGAATTTACAACGGTTTCCTTATGTGTTTTCTCCAAGGGATTGGGTTATGAGATGCACATTAAATATCCATTAATACCTCATTATCCCACTGATAAGATTACCATGATAATGAGGCAGAAATTCTAATTGTTTCACTTCTTGTTGTGCCACTCATTTAATCATCCACCTGAAAGACAAGTGCTCTGCGCCCCTACCTT-GAAGACTGTAAACATGGAC?????????????????????????????????????
'uce-1282_Salmo_salar13_75'            ACTCAGTCCCTGCAGTCTTATTGACCTTGGTTCCTTCTCATTTGCATCCACCATTTTTCATTGCTTGGAATATGGCGTTGGGGGACTTTTCCATCATTAAGTGAATTTACAGCGATTTCCTTATGTGTTTTCTCCAAGGGATTGGGTTATGAGATGCACATTAAATATCCATTAATACCTCATTATCCCACTGATAAGATTACCATGATAATGAGGCAGAAATTCTAATTGTTTCACTTCTTGTTGTGCCACTCATTTAATCATCCACCTGAAAGACAAGTGCTCTGCGCCCCTACCTT-GAAGACTGTAAACATGGACAGCAGGGTAGAGCTCTCCTGCCGCTAGAAAGGGCCCT
'uce-1282_Salvelinus_alpinus9_75'      ACTCAGTCCCTGCAGTCTTATTGACCTTGGTTCCTTCTCATTTGCATCCACCATTTTTCATTGCTTGGAATATGGCGTTGGGGGACTTTTCCATCATTAAGTGAATTTACAGCGATTTCCTTATGTGTTTTCTCCAAGGGATTGGGTTATGAGATGCACATTAAATATCCATTAATACCTCATTATCCCACTGATAAGATTACCATGATAATGAGGCAGAAATTCTAATTGTTTCACTTCTTGTTGTGCCACTCATTTAATCATCCACCTGAAAGACAAGTGCTCTGCGCCCCTACCTT-GAAGACTGTAAACATGGACAGCAGGGTAGAACTCTCCTGCCGCTAGAAAGGGCCCT
'uce-1282_Stenodus_leucichthys51_57'   ??????????????????????????????????????CATTAGCATCCACCATTTTTCATTCCTCGGAATATGGCGTTGGGGGACTTTTCCATCATTAAGTGAATTTACAACGGTTTCCTTATGTGTTTTCTCCAAGGGATTGGGTTATGAGATGCACATTAAATATCCATTAATACCTCATTATCCCACTGATAAGATTACCATGATAATGAGGCAGACATTCTAATTGTTTCACTTCTTGTTGTGCCACTCATTTAATCATCCACCTGAAAGAC???????????????????????????????????????????????????????????????????????????????
'uce-1282_Thymallus_grubii10_77'       ?????????????????????????????????????????????????????????????????????????????????????????????????????????????????????TCCTTATGTGTTTTCTCCAAGGGATTGGGTTATGAGATGCACATTAAATATCCATTAATACCTCATTATCCCACTGATAAGATTACCATGATAATGAGGCAGAAATTCTAATTGTTTCACTTCTTGTTGTGCCACTCATTTAATCATCCACCTGAAAGACAAGTGCTCTGCGCCCCTACCTT-CAAGACTGTAAACATGGACAGCAGGGTAGAGCTCTCCTGCTGCTAGAAAGGGCCCT
'uce-1282_umbra_limi'                  ATTCAGTCCCTGCAGTCTTCTTGACCTTGGTTCTTTCTCATTTGCATCCACCATTTTTCATTCCTCTGAATATGGCGTTGTGGGACTTTTCCATCATTAAGTGAATTTACAGTGATTTCCTTATGTGTTTTCTCCAAGGGATTGGGTTATGAGATGCACATTAAATATCCATTAATACCTCATTATCCCAGTGATAAGATTACCATGATAATGAGGCAGAAATTCTAATTGTTTCACTTCTTGTTGTGCCACTCATTTAATCATCCACCTGAAAGACAAGTGTTCTGCGGCTCTACCTT-GAACACTGTAAACATGGACAGCAGGGTAGCGCTCTCCTGCCGCTAGAGAGGGCTCT
;
end;
