# Supplementary material for: Addressing incomplete lineage sorting and paralogy in the inference of uncertain salmonid phylogenetic relationships
Source: PeerJ. 2020 Jul 3;8:e9389. doi: 10.7717/peerj.9389 (PMC7337038; doi:10.7717/peerj.9389)
Supplement: Supplemental Information 1 — Assembled contigs matching UCE loci, alignments, raw code and tree files. [file peerj-08-9389-s001.zip › Data Supplement/sequence data/mafft-nexus/uce-1287.nexus]

#NEXUS
begin data;
	dimensions ntax=15 nchar=324;
	format datatype=dna missing=? gap=-;
matrix
'uce-1287_Brachymystax_lenok32_79'     CGGAATCCGTCTTTGCAACTACCATGGCAACGGAGATTACCACGAATAG----AAAAAAATCTAAAACCTCTGAATAGAACGATACATAAATTAATTAAAGGACAC--AAAAACAAGCGGAGAATTAAAGTTAGAACATCTGTCAGAGACTTAGCTTCCCATCGTAATACCAGTGTTAGAACATTTATACCCTTGAAGTGAATGATCCCTTCTTTAATTGACAGTCAAGGAAAAGTGGCTGCAGCAGCATCCTGTAGCCGCTGATAAGAAAGC-TTCCCCCTCT----CCCCA---AAAAAACAGTTT????????????????
'uce-1287_Coregonus_laurettae55_57'    ???AATCCGTCTTTGCAACTGCCATGGCAACGGAGATTACCATGAATAT-----AAAAAATCTAAAACCTCTGAATAGAACGATACATAAATTAATTAAAGAACAC--AAAAACAAGTAGAGAATTAAAGTTAGAACATCTGTCAGAGACTTAGCTTCCCATCGTAATACCAGTGTTAGAACATTTATACCCTTGAAGTGAATGATCCCTTCTTTAATTGACAGTCAAGGAAAAGTGGTTGCAGCAGCATCCTGTAGCCGCTGATAAGAAAGCTTTCCCCCTCT----CCCAA---AAAAAACAGTTTAAAGAACCTTGGCATT
'uce-1287_Coregonus_pidschian36_73'    ????????????????????????????????????????????????????????????????????????????????????????????????????????????????????????????????????????????????????ACTTAGCTTCCCATCGTAATGCCAGTGTTAGAACATTTATACCCTTGAAGTGAATGATCCCTTCTTTAATTGACAGTCAAGGAAAAGTGGTTGCAGCAGCATCCTGTAGCCGCTGATAAGAAAGCTTTCCCCCTCT----CCCAA---AAAAAACAGTTTAAAGAACCTTGGCATT
'uce-1287_Coregonus_sardinella41_71'   CGGAATCCGTCTTTGCAACTGCCATGGCAACGGAGATTACCACGAATAG-----AAAAAATCTAAAACCTCTGAATAGAACGATACATAAATTAATTAAAGAACAC--AAAAACAAGTAGAGAATTAAAGTTAGAACATCTGTCAGAGACTTAGCTTCCCATCGTAATGCCAGTGTTAGAACATTTATACCCTTGAAGTGAATGATCCCTTCTTTAATTGACAGTCAAGGAAAAGTGGTTGCAGCAGCATCCTGTAGCCGCTGATAAGAAAGCTTTCCCCCTCT----CCCAA---AAAAAACAGTTTAAAGAACCTTGGCA??
'uce-1287_Esox_lucius3_61'             CAGAATCCGTCTTTGCGACTACCATGGCAACAGAGATTACCACGAATAG----AAAAAAATTAAAAACCTCTGAATAGAACGATACATAAATTAATTAAAGGACAA--AAAAACAAGTGGAGAATTAAAGTTAGAACATCTGTCAGAGACTTAGCTTCCCATCGTAATACCAGTGTTAGAACATATATACCCTTGAAGTGAATGATCCCCTCTTTAATTGACAGTCAAGGAAAAGTGGTTGCTGCAGCATCCTGTGTCCGCTGATAAGAAAGCTTTCCCCTTCCCCCCCCCCAAAAAAAAAACAGTTTAAAGAACCTTGGCACT
'uce-1287_Hucho_taimen31_75'           CGGAATCCGTCTTTGCAACTACCATGGCAACGGAGATTACCACAAATAG-----AAAAAATCTAAAACCTCTGAATTGAACGATACATAAATTAATTAAAGGACAC--AAAAACAAGCGGAGAATTAAAGTTAGAACATCTGTCAGAGACTTAGCTTCCCATCGTAATACCAGTGTTAGAACATTTATACCCTTGAAGTGAATGATCCCTTCTTTAATTGACAGTCAAGGAAAAGTGGCTGCAGCAGCATCCTGTAGCCGCTGATAAGAAAGC-TTCCCCCTCT----CCCAA---AAAAAACAGTTTAAAGAACCTTGGCACT
'uce-1287_Oncorhynchus_mykiss20_73'    CGGAATCCGTCTTTGCAACTACCATGGCAACGGAGATTACCACAAATAG-----AAAAAAATAGAAAACCTTGAATAGAATGATACATAAATTAATTAAAGGACAC--AAAAACAAGCAGAGAATTAAAGTTAGAACATCTGTCAGAGACTTAGCTTCCCATCCTAATACCAGTGTTAGAACATTTATACCCTTGAAGTGAATGATCCCTTCTTTAATTGACAGTCAAGGAAAAGTGGTTGCAGCAGCATCCTGTAGCCGCTGATAAGAAAGCTTTCCCCCTCT----CCCCCC-CAAAAAACAGTTTAAAGAACCTTGGCACT
'uce-1287_Prosopium_cylindraceum53_59' CGGAATCCGTCTTTGCAACTGCCATGGCAACGGAGATTACCACGAATAG-----AAAAAATCTAAAACCTCTGAATAGAACGATACATAAATTAATTAAAGAACAC--AAAAACAAGTAGAGAATTAAAGTTAGAACATCTGTCAGAGACTTAGCTTCCCATCGTAATACCAGTGTTAGAACATTTATACCCTTGAAGTGAATGATCCCTTCTTTAATTGACAGTCAAGGAAAAGTGGTTGCAGCAGCATCCTGTAGCCGCTGATAAGAAAGCTTTCCCCCTCT----CCCAAA-GAAAAAACAGTTTAAAG????????????
'uce-1287_Salmo_salar13_75'            CGGAATCCGTCTTTGCAACTACCATGGCAACGGAGATTACCACAAATAG----AAAAAAATCTAAAACCTCTGAATAGAACGATACATAAATTAATTAAAGGACAC--AAAAACAAGCAGAGAATTAAAGTTAGAACATCTGTCAGAGACTTAGCTTCCCATCCTAATACCAGTGTTAGAACATTTATACCCTTGAAGTGAATGATCCCTTCTTTAATTGACAGTCAAGGAAAAGTGGTTGCAGCAGCATCCTGTAGCCGCTGATAAGAAAGCGTTCCCCCTCT----CCCCCCCCAAAAAACAGTTTAAAGAACCTTGGCACT
'uce-1287_Salvelinus_alpinus9_75'      CGGAATCCGTCTTTGTAACTACCATGGCAACGGAGATTACCACAAATAG-----AAAAAATCTAAAACCTCTGAATAGAACGATACATAAATTAATTAAAGGACAC--AAAAACAAGCAGAGAATTAAAGTTAGAACATCTGTCAGAGACTTAGCTTCCCATCCTAATACCAGTGTTAGAACATTTATACCCTTGAAGTGAATGATCCCTTCTTTAATTGACAGTCAAGGAAAAGTGTTTGCAGCAGCATCCTGTAGCCGCTGATAAGAAAGCTTTCCCCCTCT----CCCCCC-CAAAAAACAGTTTAAAGAACCTTGGCACT
'uce-1287_Stenodus_leucichthys51_57'   ?????????????????????????????????????TACCACGAATAG-----AAAAAATCTAAAACCTCTGAATAGAACGATACATAAATTAATTAAAGAACAC--AAAAACAAGTAGAGAATTAAAGTTAGAACATCTGTCAGAGACTTAGCTTCCCATCGTAATACCAGTGTTAGAACATTTATACCCTTGAAGTGAATGATCCCTTCTTTAATTGACAGTCAAGGAAAAGTGGTTG???????????????????????????????????????????????????????????????????????????????????
'uce-1287_Thymallus_arcticus57_59'     ??????????????????????CATGGCAACGGAGATTACCACGAATAG-----AAAAAATAAAAAACCTCTGAATAGAACGATACATAAATTAATTAAAGGACAC--AAAAACAAGTAGAGAATTAAAGTTAGAACATCTGTCAGAGACTTAGTTTCCCATCGTAATACCAGTGTTAGAACATTTATACCCTTGAAGTGAATGATCCCTTCTTTAATTGACAGTCAAGGAAAAGTGGTTGCAGCAGCATCCTGTAGCCGCTGATAAGAAA?????????????????????????????????????????????????????
'uce-1287_Thymallus_grubii10_77'       ????????????????????????????????????????????????????????AAAATAAAAAACCTCTGAATAGAACGATACATAAATTAATTAAAGGACAC--AAAAACAAGTAGAGAATTAAAGTTAGAACATCTGTCAGAGACTTAGCTTCCCATCGTAATACCAGTGTTAGAACATTTATACCCTTGAAGTGAATGATCCCTTCTTTAATTGACAGTCAAGGAAAAGTGGTTGCAGCAGCATCCTGTAGCCGCTGATAAGAAAGCTTTCCCCCTCTCCCCCCCCA---AAAAAACAGTTTAAAGAACCTTGGCACT
'uce-1287_salvelinus_fontinalis'       CGGAATCCGTCTTTGTAACTACCATGGCAACGGAGATTACCACAAATAA-----AAAAAATCTAAAACCTCTGAATAGAACGATACATAAATTAATTAAAGGACAC--AAAAACAAGCAGAGAATTAAAGTTAGAACATCTGTCAGAGACTTAGCTTCCCATCCTAATACCAGTGTTAGAACATTTATACCCTTGAAGTGAATGATCCCTTCTTTAATTGACAGTCAAGGAAAAGTGTTTGCAGCAGCATCCTGTAGCCACTGATAAGAAAGCGTTCCCCCTCT----CCCCCC-CAAAAAACAGTTTAAAGAACCTTGGCACT
'uce-1287_umbra_limi'                  CGGAATCTGTCTTCGCAACTACCATGGCAACGGAGATTACCACGAATGGAGAGAGAAAAATTAAAAACCTCTGAATAGAAGGATACATAAATTAATTAAAGGACACAAAAAAACAAGTGGAGAATTAAAGTTAGAACATCTGTCAGAGACTTAGCTTCCCATCGTAATACCAGTGTTAGAACATTTATACCCTTGAAGTGAATGATCCCCACTTTAATTGACAGTCAAGGAAAATTGGCTGCTGCAGCATCCTGTAGCCGCTGATAAGAAAGCTTTCCTCTTCC-CCCCTCCAAGAAAAAAACAGTTTAAAGAACCTTGGCACT
;
end;
