# Supplementary material for: Addressing incomplete lineage sorting and paralogy in the inference of uncertain salmonid phylogenetic relationships
Source: PeerJ. 2020 Jul 3;8:e9389. doi: 10.7717/peerj.9389 (PMC7337038; doi:10.7717/peerj.9389)
Supplement: Supplemental Information 1 — Assembled contigs matching UCE loci, alignments, raw code and tree files. [file peerj-08-9389-s001.zip › Data Supplement/sequence data/mafft-nexus/uce-129.nexus]

#NEXUS
begin data;
	dimensions ntax=8 nchar=351;
	format datatype=dna missing=? gap=-;
matrix
'uce-129_Esox_lucius3_61'             GTCACGAACCCCCATCTCTGAGACAATATTCAGACAGCAATTTCCTCTGGTGCATTGCTTTAATTAAAAGAGCAATTTACCTCTGTCATCTCTCCCTGGTCTCCACAATAAAACGAAGGCGAGAGAAATTCGGCCTTATCAATCCACCATCAAGGTTTAATAAAGTTTCCGCGTTAAGATCAGAGTTTCTATGGAGAATTTAAGTGTTTGACATGGAA-ACCAGTTCAGATCCTCTCTCTTTTCCGCCTCTTTACCTCTTTGCAAACACAA-AGTCCTATTTCACGTAGGAAAATAATATTTACCTTCAAAACACGGCTCATTGCACCTGAGAAAACAAGAACATTTTATC
'uce-129_Hucho_taimen31_75'           ?????????????????????????????????????????????????????ATTGCTTTAATTAAAAGAGCAATTTGCCTCTGTCATCTCTCCCCGGTCTCCACAATAAAAAG-ATCCGAGAGAAATTCGGTCTTATCAATCCACCATCAGGGTTTAATAAAGTTTCTGCGTTAAGATCAGAGTTTCTATGGAGAATTGAAGTGTTTGACATGGAAAACCAGTTCAGATCCCCTCTCTTTTCCGCCTCTTTACCTCTTTGCAAACACAG-AGGCCTATTTCATGTAGGAAAATAATATTGACCTTAAAAACACGCCTCAATGCACCTGTGAAAACAAGAAAAATGTATC
'uce-129_Oncorhynchus_mykiss20_73'    GTCACAAA-CCCCATCTCGGAGACAATATTCAGACAGCAATTTCCTCTGGTGCATTGCTTTAATTAAAAGAGCAATTTGCCTCTGTCATCTCTCCCCGGTCTCCACAATAAAAAG-ATCCGAGAGAAATTCGGTCTTATCAATCCACCATCAGGGTTTAATAAAGTTTCCGCGTTAAGATCAGAGTTTCTATGGAGAATTGAAGTGTTTGACATGGAAAACCAGTTCAGATCCCCTCTCTTTTCCGCCTCTTTACCTCTTTGCAAACACAG-AGGCCTATTTCATGTATGAAAATAATATTGACCTTAAAAACACGCCTCAATGCACCTGGGAAAACAAGAAAAATGTATC
'uce-129_Parahucho_perryi15_73'       GTCACAAA-CCCCATCTCTGAGACAATATTCAGACAGCAATTTCCTCTGGTGCATTGCTTTAATTAAAAGAGCAATTTGCCTCTGTCATCTCTCCCCGGTCTCCACAATAAAAAG-ATCCGAGAGAAATTCGGTCTTATCAATCCACCATCAGGGTTTAATAAAGTTTCCGCGTTAAGATCAGAGTTTCTATGGAGAATTGAAGTGTTTGACATGGAAAACCAGTTCAGATCCCCTCTCTTTTCCGCCTCTTTACCTCTTTGCAAACACGG-AGGCCTATTTCATGTATGAAAATAATATTGACCTTAAAAACACGCCTCAGTGCACCTGAGAAAACAAGAAAAATGTATC
'uce-129_Prosopium_cylindraceum53_59' ????????????????????????AATATTCAGACAGCAATTTCCTCTGGTGCATTGCTTTAATTAAAAGAGCAATTTGCCTCTGTCATCTCTCCCCGGTCTCCACAATAAAAAG-ATCCGAGAGAAATTCGGCCTTATCAATCCACCATCAGAGTTTAATAAAGTTTCCGCGTTAAGATCAGAGTTTCTATGGAGAATTGAAGTGTTTGACATGGAAAACCAGTTCAGATCCCCTCTCTTTTCCGCCTCTTTACCTCTTTG?????????????????????????????????????????????????????????????????????????????????????????
'uce-129_Salmo_salar13_75'            GTCACAAA-CCCCATCTCTGAGACAATATTCAGACAGCAATTTCCTCTGGTGCATTGCTTTAATTAAAAGAGCAATTTGCCTCTGTCATCTCTCCCCGGTCTCCACAATAAAAAG-ATCCGAGAGAAATTCGGTCTTATCAATCCACCATCAGGGTTTAATAAAGTTTCCGCGTTAAGATCAGAGTTTCTATGGAGAATTGAAGTGTTTGACATGGAAAACCAGTTCAGATCCCCTCTCTTTTCCGCCTCTTTACCTCTTTGCAAACACAG-AGGCCTATTTCATGTATGAAAATAATATTGACCTT????????????????????????????????????????????
'uce-129_Thymallus_grubii10_77'       ??????????????????????????????????????????????????????????????????????????????????????????TCTCCACGGTCTCTACAATAAAAAG-ATCCGAGAGAAATTCGGCCTTATCAATCCACCATCAGGGTTTAATAAAGTTTCCGCGTTAAGATCAGAGTTTCTATGGAGAATTGAAGTGTTTGACATGGAATACCCGTTCAGATCCCGTCTCTTTTCCGCCTCTTTACCTCTTAGCAAACACAG-AGGCCTATTTCATGTTGGAAAATAATATTGACCTTAAAAACACGCCTCAA?????????????????????????????
'uce-129_umbra_limi'                  GTCACAAACCCCCATCTCTGAGACAATATTCAGACAGCAATTTCCTCTGGTGCATTGCTTTAATTAAAAGAGCAATTTACCTCTGTCATCTCTCCCCCGTCTCCACAATAAAAAGAAGGCGAGAGAAATTCGGCCTTATCAATCCACCATCAGGGTTTAATAAAGTTTCCGCGTTAACATCAGAGTTTCTATGGAGAATTGAAGTGTTTGACATGGAA-ACCAGTTCAGATCCTCTCTCTTTTCCGCCTCTTTACCTCTTTGCAAACACAACAGGCCTATTTCACGTAAGAAAATAATATTTACCTTGAAAACACAGCTCATTGCACCCGAGAAAACAAGAACATTTTATC
;
end;
