# Supplementary material for: Addressing incomplete lineage sorting and paralogy in the inference of uncertain salmonid phylogenetic relationships
Source: PeerJ. 2020 Jul 3;8:e9389. doi: 10.7717/peerj.9389 (PMC7337038; doi:10.7717/peerj.9389)
Supplement: Supplemental Information 1 — Assembled contigs matching UCE loci, alignments, raw code and tree files. [file peerj-08-9389-s001.zip › Data Supplement/sequence data/mafft-nexus/uce-1293.nexus]

#NEXUS
begin data;
	dimensions ntax=9 nchar=402;
	format datatype=dna missing=? gap=-;
matrix
'uce-1293_Coregonus_laurettae55_57'      TGTCATGCTTTTGTAAGTATATCGAAAGT-----ACTGTCTTACCCCATGCACACAGACAG-TTTAAGTTTTAAAGTAAAGTAATACAAAAATAAAGAATGAAATGTATTCCTGCATAC-----TATGAGATTGTAAATGTTAGCGCCTACTGCATCGCACTCCATATCACTTCGCCCCATATGAAAGAATAGTTTGCTATTTTGGAACCCCCTGGCAGCCATAGTGGATCACCACAGACCCAGAGCTCATTTATCTTTTGTCAGAGATGAAGCCAAACTAACGCCATCTCCTGAAGCCGCTAAAGAATGAGG---GACATAGGGAGGGTAAAAATAAACCTGGAGCTCAGGTAACTACACAGAGCAGTCACTCCACAAGTAATGGGTGGCTTTTTTAAAGT
'uce-1293_Esox_lucius3_61'               TGTCAGGCGTTTGTAAATATATTAAAAGTAA-GTACTATCCCATTAACTTAAAATGAACATTTGTTAGT-------------AATTAAAAAAATAAGACAGGAATGTATTCCTACATACTACAGTATGAGATGGTTAATGTTAGCACATACTGAATCGCACTCCATATCAC-TCGCCCCATATGAAA-AATAGTTTGCTATTTTGGAACCCCCTGGCAGCCATAGTGGATCACCACAGACCCAGAGCTCATTTATCTTTTGTCAGAGATGAAGCCAAACTAACGCCATCTCCTGAAGCCGCTAAAGAATGAGGAGGGACACAGGGAGGGTAAAAATAAACCTGGAGCTCAGGTAACTACACAGAGAAGTCACTCCACAAGAAATGGGTAGCTCCTTTAAAGT
'uce-1293_Oncorhynchus_tshawytscha16_73' TGCCAGGCTTTTGTAAGTATATAGTAAGAAA-GTACTGTCTTACCCCATGAAAACAGACAACTTTAAGTTTTAAAATAAAGTAATAAAAAAATAAAGAATGAAA--------TGCATAC-----TATGAAATGGTAAATGTTAGCACCTACTGCATCGTACTCCATATCACTTCACCTCATATGAAA-AATAGTTTGCTATTTTGGAACCCCCTGGCAGCCATAGTGGATCACCACAGACCCAGAGCTCATTTATCTTTTGTCAGAGATGAAGCCAAACTAACGCCATCTCCTGAAGCCGCTAAAGAATGAGG?????????????????????????????????????????????????????????????????????????????????????????
'uce-1293_Prosopium_cylindraceum53_59'   ?????????????????????????????????????????????????????????????????????????????????????????????????????????????????????????????????????????????????????????????????????????????????TCATATGAAA-AATAGTTTGCTATTTTGGAACCCCCTGGCAGCCATAGTGGATCACCAAAGACCCAGAGCTCATTTATCTTTTGTCAGAGATGAAGCCAAACTAACGCCATCTCCTG????????????????????????????????????????????????????????????????????????????????????????????????????????????
'uce-1293_Salvelinus_alpinus9_75'        TGCCAGGCTTCTGTAAGTATATCGTAAGAAA-GTACTGTCTTACCCCATGAAAACAGACAGCTTTAAGTTTTAAAGTAAAGTAATAAAAAAATAAAGAATGAAA--------TGCATAC-----TATGAAATGGTAAATGTTAGCACCTACTGCATCGTACTCCATATCACTTCACCTCATATGAAA-AATAGTTTGCTATTTTGGAACCCCCTGGCAGCCATAGTGGATCACCACAGACCCAGAGCTCATTTATCTTTTGTCAGAGATGAAGCCAAACTAACGCCATCTCCTGAAGCCGCTAAAGAATGAGG?????????????????????????????????????????????????????????????????????????????????????????
'uce-1293_Stenodus_leucichthys51_57'     ????????????????????????????????????????????????????????????????????????????????????????????????????????????????????????????????????????????????????????????????????????????????????????????AATAGTTTGCTATTTTGGAACCCCCTGGCAGCCATAGTGGATCACCACAGACCCAGAGCTCATTTATCTTTTGTCAGAGATGAAGCCAAACTAACGCCATCTCCTGAAGCCGCTAAAGAATGAGGAGGGACGTAGGGAGGGTAAAAATAAACCTGGAGCTCAGGTAACTACACAGAGAAGTCACTCCACAAGTAATGGGTGGCTTCTTTAAAGT
'uce-1293_Thymallus_arcticus57_59'       TGCAAGGCTTTTGTAAGTATATCGAAAGA---------------------AAAACAGGCAGCTTTAAGTTTTGAAGTAAAGTAATACAAAAATAAATAATTAAATGTATTCCTGCATGC-----TATGAAATGGTAAATGTTAGCACCTACTGCATCGTACTCCATATCACTTCACCTCATATGAAA-AATAGTTTGCTATTTTGGAACCCCCTGGCAGCCATAGTGGATCACCACAGACCCAGAGCTCATTTATCTTTTGTCAGAGATGAAGCCAAACTAACGCCATCTCCTGAAGCCGCTAAAGGATGAGGAGGGACGTTGGGAAGGTAAAAATAAACCTGGAGCTCAGGAAACTACACAGAGAAGTCACTCCACAAGTAATGGGTGGCTTTTTTAAAGT
'uce-1293_salvelinus_fontinalis'         TGCCAGGCTTTTGTAAGTATATCGTAAGAAA-GTACTGTCTTACCCCATGAAAACAGACAGCTTTAAGTTTTAAAGTAAAGTAATACAAAAATAAAGAATGAAA--------TGCATAC-----TATGAAATGGTAAATGTTAGCACCTACTGCATCGTACTCCATATCACTTCACCTCATATGAAA-AATAGTTTGCTATTTTGGAACCCCCTGGCAGCCATAGTGGATCACCACAGACCCAGAGCTCATTTATCTTTTGTCAGAGATGAAGCCAAACTAACGCCATCTCCTGAAGCCGCTAAAGAATGAGG---GACATAGGGAGGGTAAAAATAAACCTGGAGCTCAGGTAACTACACAGAGCAGTCACTCCACAAGTAATGGGTGGCTTCTTAAAAGT
'uce-1293_umbra_limi'                    ????????????????????????????????????????????????????????????????????????????????????????????????????????????????????????????????????????AATGTTAGCGCATATTGCATCGCACTCCATATCAC-TCGCCCCTTATGAAA-AATAGTTTGCTATTTTGGAACCCCCTGGCAGCCATAGTGGATCACCACAGACCCAGAGCTCATTTATCTTTTGTCAGAGATGAAGCCAAACTAACGCCATCTCCTGAAGCTGCTAAAGAATGAGGAGGGACACAGGGAGGGTAAAAATAAACCTGGAGCTCAGGTAACTACACAGAGAAGTCACTCCACAAGTAATGGGTGGCTTCTTTAAAGT
;
end;
