# Supplementary material for: Addressing incomplete lineage sorting and paralogy in the inference of uncertain salmonid phylogenetic relationships
Source: PeerJ. 2020 Jul 3;8:e9389. doi: 10.7717/peerj.9389 (PMC7337038; doi:10.7717/peerj.9389)
Supplement: Supplemental Information 1 — Assembled contigs matching UCE loci, alignments, raw code and tree files. [file peerj-08-9389-s001.zip › Data Supplement/sequence data/mafft-nexus/uce-13.nexus]

#NEXUS
begin data;
	dimensions ntax=12 nchar=243;
	format datatype=dna missing=? gap=-;
matrix
'uce-13_Coregonus_laurettae55_57'      ACATGACAAATGCAAGGGACATTTCATATAAAAAGCACACAGG-TTTTATTGCATATCAATTTCATGTATAAATTCTTCATAGCATTGGAAAGATTACATTTGGTATACATTTCTATTCTACAGAATTAACATCAGAATCATATCAATTCCATGAAATTTCTCTGAAGTACATCTTCAATAATCA??????????????????????????????????????????????????????????
'uce-13_Coregonus_pidschian36_73'      ACATGACAAATACAAGGGACATTTCATATAAAAAGCACACAGGTTTTTATTGCATATCAATTTCATGTATAAATTCTTCATAGCATTGGAAAGATTACATTTGGTATACATTTCTATTCTACAGAATTAACATCAGAATCATATCAATTCCATGAAATTTCTCTGAAGTACATCTTCAATAATCACAAGCATC-AAAAAAACTTCAATTTCAGA-ATTGTTCAATATTATTCTACAATCCTTT
'uce-13_Coregonus_sardinella41_71'     ACATGACAAATACAAGGGACATTTCATATAAAAAGCACACAGGTTTTTATTGCATATCAATTTCATGTATAAATTCTTCATAGCATTGGAAAGATTACATTTGGTATACATTTCTATTCTACAGAATTAACATCAGAATCATATCAATTCCATGAAATTTCTCTGAAGTACATCTTCAATAATCACAAGCATC-AAAAAAACTTCAATTTCAGA-ATTGTTCAATATTATTCTACAATCCTTT
'uce-13_Esox_lucius3_61'               ???TGACAAATACAAGGGACATTTCATATAAAAAGCACACAGG-TTTTATTGCATATCAATTTCATGTATAAATTCTTCATAGCATTGGAAAGATTACATTTGGTATACATTTCTATTCTACAGAATTAACATCAGAATCATATCTTTTCCATGAAATTTCTCTAAAGTACATCTTCAATAATCACAAGCATC-AAAAGAACTGCTATTTCAGA-ATTGTTCAATATTATTCTACAATCCTTT
'uce-13_Oncorhynchus_mykiss20_73'      ACATGACAAATACAAGGGACATTTCATATAAAAAGCACACAGGTTTTTATTGCATATCAATTTCATGTATAAATTCTTCATAGCATTGGAAAGATTACATTTGGTATACATTTCTATTCTACAGAATTAACATCAGAATCATATCAATTCCATGAAATTTCTCTGAAGTACATCTTCAATAATCACAAGCATCAAAAAAAACTTCAATTTCAGGTATTGTTCAATATTATTCTACAATCCTTT
'uce-13_Oncorhynchus_tshawytscha16_73' ?????????ATACAAGGGACATTTCATATAAAAAGCACACAGGTTTTTATTGCATATCAATTTCATGTATAAATTCTTCATAGCATTGGAAAGATTACATTTGGTATACATTTCTATTCTACAGAATTAACATCAGAATCATATCAATTCCATGAAATTTCTCTGAAGTACATCTTCAATAATCACAAGCATC-AAAAAAACTTCAATTTCAGA-ATTGTTCAATATTATTCTACAATCCTTT
'uce-13_Parahucho_perryi15_73'         ACATGACAAATGCAAGGGACATTTCATATAAAAAGCACACAGG-TTTTATTGCATATCAATTTCATGTATAAATTCTTCATAACATTGGAAAGATTACATTTGGTATACATTTCTATTCTACAGAATTAACATCAGAATCATATAATTTCCATTACATTTC-------------TTCAATGATCACAAGCATT-AAAAAAACTGCAATTTCAGA-ATTGTTCAATGTTATTCTAC????????
'uce-13_Prosopium_cylindraceum53_59'   ACATGACAAATACAAGGGACATTTCATATAAAAAGCACACAGGTTTTTATTGCATATCAATTTCATGTATAAATTCTTCATAGCATTGGAAAGATTACATTTGGTATACATTTCTATTCTACAGAATTAACATCAGAATCATATCAATTCCATGAAATTTCTCTGAAGTACATCTTCAATAATCACAAGCATC-AAAAAAACTTCAATTTCAGA-ATTGTTCAATATTATTCTACAATCC???
'uce-13_Salvelinus_alpinus9_75'        ACATGACAAATGCAAGGGACATTTCATATAAAAAGCACACAGG-TTTTATTGCATATCAATTTCATGTATAAATTCTTCATAACATTGGAAAGATTACATTTGGTATACATTTCTATTCTACCGAATTAACATCAGAATCATATAATTTCCATTACACTTC-------------TTCAATAATCACAAGCATT-AAAAATG??????????????????????????????????????????
'uce-13_Stenodus_leucichthys51_57'     ACATGACAAATACAAGGGACATTTCATATAAAAAGCACACAGGTTTTTATTGCATATCAATTTCATGTATAAATTCTTCATAGCATTGGAAAGATTACATTTGGTATACATTTCTATTCTACAGAATTAACATCAGAATCATATCAATTCCATGAAATTTCTCTGAAGTACATCTTCAATAATCACAAGCATC-AAAAAAACTTCAATTTCAGA-ATTGTTCAATATTATTCTACAATCCTTT
'uce-13_Thymallus_arcticus57_59'       ???TGACAAATGCAAGGGACATTTCATATAAAAAGCACACAGG-TTTTATTGCATATCAATTTCATGTATAAATTCTTCATAGCATTGGAAAGATTACATTTGGTATTTGTTTCTATTCTACAGAATTAACATCAGAATCATATATTTCCCATGAGATTTCTCTAAAGTAGATCTTCAATAATCACAAGCGTA-AAAAAAACTACAATTTCAGA-ATTGTTCAATATTATTCTACAATCATTT
'uce-13_umbra_limi'                    ????????????CACGACACATTTCATATAAAAAGCACACAGG-TTTTATTGCATATCAATTTCATGTATAAATTCTTCATAGCATTGGAAAGATTACATTTGGTATACATATCTATTCTACAGAATTAACATCAGAATCATCT--TTTCCATGAAATTTCTCTAAAGTACATATTCAATAATCACAAGCATC-AAAATAACTGCAATTTCAGA-ATTGTTCAATATTATTCTACAATCCATT
;
end;
