# Supplementary material for: Addressing incomplete lineage sorting and paralogy in the inference of uncertain salmonid phylogenetic relationships
Source: PeerJ. 2020 Jul 3;8:e9389. doi: 10.7717/peerj.9389 (PMC7337038; doi:10.7717/peerj.9389)
Supplement: Supplemental Information 1 — Assembled contigs matching UCE loci, alignments, raw code and tree files. [file peerj-08-9389-s001.zip › Data Supplement/sequence data/mafft-nexus/uce-1304.nexus]

#NEXUS
begin data;
	dimensions ntax=3 nchar=222;
	format datatype=dna missing=? gap=-;
matrix
'uce-1304_Coregonus_pidschian36_73' CTGTGGCTTTCTGGCTGATGAAAGGGAGTGGG------GCCTGACAAAAACACAAATCCATACTGGCCACAGGCTCCTCTCCAAACTATTTTCTGCTCAGCTGGTTTTAAATGAAGTTATTATGATTCATTAAAATGCCCGCGAGCTTGTGGAAGTCAGCCAATTACGATTTAAATTTAGTCTCTCTCACAACCAAGCGCACTCCCCC??????????????
'uce-1304_Salmo_salar13_75'         ??????CTTTCTGGGCGATGAAAGGGAGTGGGCTCTGGGCCTGACGAAAACACCAATCCATACTGGCCACAGGCTCCTCTCCAATCTA-TTTCTGCTCAGCTGGTTTTAAATGAAGTTATTATGACTCATTAAAATGCCCGCAAGCTTGTGGAAGTCGGCCAATTACGATTTAAATTTAGCCTCTCTCACAACCAAGCGCGCTCCCCCCACTCCCCTCTCAC
'uce-1304_Thymallus_arcticus57_59'  CTGCGGCTTTCTGGCCGATGAAAGGGAGTGGGGTCT--GCCTGACAAAAACACCAATCCATACTGGCCACAGGCTCCTCTCCAATCTA-TTTCTGCTCAGCTGGTTTTAAATGAAGTTATTATGACTCATTAAAATGCCCGCAAGCTTGTGGAAGTCGGCCAATTACAATTTAAATTTAGCCTCTCTCATAACCAAACGTGCTCCCCCCACTCCTCCCTCCC
;
end;
