# Supplementary material for: Addressing incomplete lineage sorting and paralogy in the inference of uncertain salmonid phylogenetic relationships
Source: PeerJ. 2020 Jul 3;8:e9389. doi: 10.7717/peerj.9389 (PMC7337038; doi:10.7717/peerj.9389)
Supplement: Supplemental Information 1 — Assembled contigs matching UCE loci, alignments, raw code and tree files. [file peerj-08-9389-s001.zip › Data Supplement/sequence data/mafft-nexus/uce-1305.nexus]

#NEXUS
begin data;
	dimensions ntax=8 nchar=197;
	format datatype=dna missing=? gap=-;
matrix
'uce-1305_Brachymystax_lenok32_79'     TGGCATCAGTGGAGCATGTTGTTATGCTCTGCTCGGTGCGCTCTGCTGAAATGTAGGGCAGGGATCACAACAGGTGCCTGTGCAGGCGACAGCCTGCAATGCCTCCTGGGCTAAATGCTTCACACTTGCTTCATTTCAACACACGACAGCCTTGTACGGATTAATTATTTCCCTTGGGGATGGAACAAGACACTTTT
'uce-1305_Esox_lucius3_61'             ???????????????????????????????????????????????GAAATGTAGGGCAGGA-CAACAACAGGTGCCCGCGC-GACGACAGCCTGTGATGTCTCCGATGCTAAATGCTTCACACTCACTTCGTTTCAACACACGACAGCCTTGCACGGATTAATTATTTCCCCTGGCGATGA??????????????
'uce-1305_Oncorhynchus_mykiss20_73'    TGGCATCAGTGGAGCATGTTGTTATGCTCTGCTCTGTGCGCTCTGCTGAAATGTAGGGCAGGGACGACAACAGGTGCCTGTGCAGGCGACAGCCTGCAATGCCTCCTGGGCTAAATGCTTCACACTTGCTTCATTTCAACACACGACAGCCTTGTACGGATTAATTATTTCCCTTGGGGATGGAATAAGACACTTTT
'uce-1305_Prosopium_cylindraceum53_59' TGCCATCACTGGAGCATGTTGTTATCCTCTGCTCGGTGCTCTGTGCTGAAATGTAGGGCAGGGACGACAACAGGTGCCTGTGCAGGCGACAGCCTGCAATGCCTCCTGGGCTAAATGCTTCACACTTGCTTCATTTCAACACGCGACAGCCTTGTACGGATTAATTATTTCCCTTGGGGATGGAATAAGA???????
'uce-1305_Salmo_salar13_75'            TGGCATCAGTGGAGCATGTTGTTATGCTCTGCTCTGTGCGCTCTGCTGAAATGTAGGGCAGGGACGACAACAGGTGCCTGTGCAGGCGACAGCCTGCAATGCCTCCTGGGCTAAATGCTTCACACTTGCTTCATTTCAACACACGACAGCCTTGTACGTATTAATTATTTCCCTTGGGGATGGAATAAGACACTTTT
'uce-1305_Salvelinus_alpinus9_75'      TGGCATCAGTGGAGCATGTTGTTATGCTCTGCTCTGTGCGCTCTGCTGAAATGTAGGGCAGGGACGACAACAGGTGCCTGTGCAGGCGACAGCCTGCAATGCCTCCTGGGCTAAATGCTTCACACTTGCTTCATTTCAACACACGACAGCCTTGTACGGATTAATTATTTCCCTTGGGGATGGAATAAGACACTTTT
'uce-1305_Thymallus_grubii10_77'       ????ATCACTGGAGCATGATGCTATCTTATGCTTTGTGCTCTCTGCTGAAATGTAGGGCAGGG---ACAACAGGTGCCTGGGCGGGCGACAGCCTGCAATGCCTCCTGGGCTAAATGCTTCACACTCGCTTCATTTCAACATGCGACAGCCCTGTACGGATTAATTATTTCCCCTGGGGATGGAAGAACACACTTTT
'uce-1305_umbra_limi'                  ????????????????????????????????????TGCTCGGTGCTGAAATGTAGGGCAGGA-CAATAACAGGTGCC-ATGCAGACGACAGCCTG--ACGCCTCTTGGGCTAAATGCTTCACACTCACTTCATTTCAACACACGACAGCCTTGTACGGATTAATTATTTCCCCCGAGGATGGAATAACACATTGTT
;
end;
