# Supplementary material for: Addressing incomplete lineage sorting and paralogy in the inference of uncertain salmonid phylogenetic relationships
Source: PeerJ. 2020 Jul 3;8:e9389. doi: 10.7717/peerj.9389 (PMC7337038; doi:10.7717/peerj.9389)
Supplement: Supplemental Information 1 — Assembled contigs matching UCE loci, alignments, raw code and tree files. [file peerj-08-9389-s001.zip › Data Supplement/sequence data/mafft-nexus/uce-1307.nexus]

#NEXUS
begin data;
	dimensions ntax=9 nchar=404;
	format datatype=dna missing=? gap=-;
matrix
'uce-1307_Coregonus_laurettae55_57'    ??????????????????????TCCACTCCCCTGGTATAGAGAGATAAGAAGACAGACTCTTTAGAGCAATATAATTTATTTTGACCTATCTGCTTGCTACAGACTTATGATGAATAGCTAGAGTGGCTGAAGTCCTTTATCACGAAAGTTACCCCTTGATATAATATTGATTCTTTATAACTAACTCGCCACAC-AAAAATCAAACTGTCCACTTGGCCATCATCATCATCAATATCATCACAAAGGCAGAGGAATGAAGATCCCCT-GTGCCTTCTAAAGGGAGCTCTCACAATCTGCTCTCTAATCTTTACTTCGCTGATGATGAAAGGAAAAGAAAA???????????????????????????????????????????????????????????????
'uce-1307_Coregonus_pidschian36_73'    ????????????????????????????????????????????????????????????????????????????TTCTTTTGACCTATCTGCTTGCTACAGACTTATGATGAATAGCTAGAGTGGCTGAAGTCCTTTATCACGAAAGTTACCCCTTGATATAATATTGATTCTTTATAACTAACTCGCCACAC-AAAAATCAAACTGTCCACTTGGCCATCATCATCATCAATATCATCACAAAGGCAGAGGAATGAAGATCCCCT-GTGCCTTCTAAAGGGAGCTCTCACAATCTGCTCTCTAATCTTTACTTCGCTGATGATGAAAGGAAAAGAAAAGAAACAAAATGCTATTTAATCCTGTACACACACACCTTGTGTGAAAGGAAGACACAATTCGAT
'uce-1307_Coregonus_sardinella41_71'   TACTGTATCGATCGGAGTGTCCTCCACTCCCCTGGTATAGAGAGATAAGAAGACAGACTCTTTAGAGCAATATAATTTATTTTGACCTATCTGCTTGCTACAGACTTATGATGAATAGCTAGAGTGGCTGAAGTCCTTTATCACGAAAGTTACCCCTTGATATAATATTGATTCTTTATAACTAACTCGCCACAC-AAAAATCAAACTGTCCACTTGGCCATCATCATCATCAATATCATCACAAAGGCAGAGGAATGAAGATCCCCT-GTGCCTTCTAAAGGGAGCTCTCACAATCTGCTCTCTAATCTTTACTTCGCTGATGATGAAAGGAAAAGAAAAGAAACAAAATGCTATTTAATCCTGTACACACACACCTTGTGTGAAAGGAAGACACAATTCGAT
'uce-1307_Esox_lucius3_61'             TACTGTATCGATCGGCGTGTCCTCCACTCCCCTGGTATAGCGAGATAAGAAGACAGACTCTTTAGAGCAATATAATTTATTTTGACCTATCTGCTTGCTACAGACTTATGATGAATAGCTAGAGTGGCTATAGTCCTTTATCACGAAAGTTACCCCTTGATATAATATTGATTCTTTATAACTAGCTCGCCACAC-AAAAATCAAACTGTCCACTTGGCCATCATCATCATCAATATCATCACAAAGGCAGAGGAATGAAGATCCCCT-GTGCCTTCTAAAGGGAGCTCTCACAATCTACCCTCTAATCTTTACTTCGCTGATGATGAAAGGAAAAGAAAAGAGACAAAATGCTATTTAATCCTGTACACACACAGCTTGTGTGAAAGGACGACACAATTCGAT
'uce-1307_Prosopium_cylindraceum53_59' TACTGTATCGATCGGCGTGTCCTCCACTTCCCTGGTATAGAGAGATAAGACGACAGACTCTTTAGAGCAATATAATTTCTTTTGACCTATCTGCTTGCTACAGACTTATGATGAATAGCTAGAGTGGCTGAAGTCCTTTATCACGAAAGTTACCCCTTGATATAATATTGATTCTTTATAACTAACTCGCCACAC-AAAAATCAAACTGTCCACTTGGCCATCATCATCATCAATATCATCACAAAGGCAGAGGAATGAAGATCCCCT-GTGCCTTCTAAAG??????????????????????????????????????????????????????????????????????????????????????????????????????????????????????????
'uce-1307_Salvelinus_alpinus9_75'      TACTGTATCGATCGGCGTGTCCTCCATTCCCCTGGTATAGAGAGATAAGAAGACAGGCTCTTTAGAGCAATATCATTTATTTTGACCTATCTGCTTGCTACAGACTTATGATGAATAGCTAGAGTGGCTAAAGTCCTTTATCACAAAAGTTGCCCCTTGATATAATATTGATTCTTTATAACTAGCTTGCCACACAAAAAATCAAACTGTCCACTTGGCCATCATCATCATCAATATCATCACAAAGGCAGAGGAATGAAGATCCCCTGGTGCCTTCTAAAGGGAGCTCTCACAATCTCCTCTCTAATCTTTACTTCGCTGATGATGAAAGGAAAAGAAGAGATACAAAATGCCATTTAATCCTGTACACACACACCTTGTGTGAAAGGAAGACACAATTGGAT
'uce-1307_Stenodus_leucichthys51_57'   ?????????????????????????????????????????????????????????????????????????????????????????????CTTGCTACAGACTTATGATGAATAGCTAGAGTGGCTGAAGTCCTTTATCACGAAAGTTACCCCTTGATATAATATTGATTCTTTATAACTAACTCGCCACAC-AAAAATCAAACTGTCCACTTGGCCATCATCATCATCAATATCATCACAAAGGCAGAGGAATGAAGATCCCCT-GTGCCTTCTAAAGGGAGCTCTCACAATCTGCTCTCTAATCTTTACTTCGCTGATGATGAAAGGAAAAGAAAAGAAACAAAATGCTATTTAATCCTGTACACACACACCTTGTGTGAAAGGAAGAC??????????
'uce-1307_salvelinus_fontinalis'       TACTGTATCGATCGGCGTGTCCTCCATTCCCCTGGTATAGAGAGATAAGAAGACAGGCTCTTTAGAGCAATATCATTTATTTTGACCTATCTGCTTGCTACAGACTTATGATGAATAGCTAGAGTGGCTAAAGTCCTTTATCACAAAAGTTGCCCCTTGATATAATATTGATTCTTTATAACTAGCTTGCCACACAAAAAATCAAACTGTCCACTTGGCCATCATCATCATCAATATCATCACAAAGGCAGAGGAATGAAGATCCCCT-GTGCCTTCTAAAGGGAGCTCTCACAATCTCCTCTCTAATCTTTACTTCGCTGATGATGAAAGGAAAAGAAAAGAGACAAAATGCTATTTAATCCTGTACACACACACCTTGTGTGTAAGGAAGACACAATTCGAT
'uce-1307_umbra_limi'                  TACTGTATCGATCGGCGTGTCCTCCACTCCCCTGGAATAGCGAGATAAGAAGACAGACTCTTTAGAGCAATATAATTTATTTTGACCTATCTGCTTGCTACAGACTTATGATGAATAGCTAGAGTGGCTATAGTCCTTTATCACGAAAGTTACCCCTTGATATAATATTGATTCTTTATAACTAGCTCGCCACAC-AAAAATCAAACTGTCCACTTGGCCATCATCATCATCAATATCATCACAAAGGCAGAGGAATGAAGATCCCT--GCGCCTTCTAAAGGGAGCTCTCACAATCTACCCTCTAATCTTTACTTTGCTGATGATGAAAGGAAAAGAAAATAGACAAAATACTATTTAATCCTGTACACACACAGCTTGTGTGAAAGGAAGACACAATTCGAT
;
end;
