# Supplementary material for: Addressing incomplete lineage sorting and paralogy in the inference of uncertain salmonid phylogenetic relationships
Source: PeerJ. 2020 Jul 3;8:e9389. doi: 10.7717/peerj.9389 (PMC7337038; doi:10.7717/peerj.9389)
Supplement: Supplemental Information 1 — Assembled contigs matching UCE loci, alignments, raw code and tree files. [file peerj-08-9389-s001.zip › Data Supplement/sequence data/mafft-nexus/uce-1316.nexus]

#NEXUS
begin data;
	dimensions ntax=7 nchar=280;
	format datatype=dna missing=? gap=-;
matrix
'uce-1316_Coregonus_laurettae55_57' TGTGTGCCCTCGGTTGCCAAATTAATTATTGTCTTGACATCTTAATTCTCAGTTCTTGTGTGTGGTCAAATCAGCCTACTATAGAAAAGCAATCAAGCAATTATTCCTAAATTATATTTGTCCA------ACTGATTGGTGATTATTTTCTTATTGGGTAAGCTCATTAATTCTGAGCAGCTTGCTTGTTATGCCTCTACCATTACTCCTTTCCCCTCTCATCCTCCCTCCCTCTCTTCCTCTCTTCTTCATGCACACTCACTCCCAGCTCCC-CCCTCT
'uce-1316_Coregonus_pidschian36_73' GGTGTGTCCTCGGTTGCCAAATTAATTCCTGTCTTGACATCTTAATTCTCAGTTCTTGTATGTGGTCAAATCAGCCTACTATAGAAAAGTAATCAAGCAATTATTCCAAAATTATATTTGTCCAACACACACTGATTGGTTATTCTTTTCTTATTGGGTAAGCTCATTAATTCTGAGCAGCTTGCTTGTTATGCCTCTACCATTACTCCTTTCCCCTCTCATCCTCCCTCCCTCTCTTCCTCTCTTCTTCATGCACACTCACTCCCAGCTCCC-CCCTCT
'uce-1316_Esox_lucius3_61'          TGTGTGCCCTCTGTTGCCAAATTAATTCTTGTCTTGACATCTTAATTCTCACTTCTTGTGTGTGGTCAAATCAGACTACTATAGAAAAGCAATCAAGCAATTATTCCTAAATTATATTTACCCAACACACACTGATTGGTTATTCTTTTCTTATTGGGTAAGCTCATTAATTCTGAGCAGCTTGCTTGTTATGCCTCTACCATTACTCCTTTCCCCTCTCCT----CCTCCCTCCCTCGCTCTCTTCTTCAT--ACACTCCCTCCCAGCTCCCTCCCTCT
'uce-1316_Salvelinus_alpinus9_75'   TGTGTGCCCTCGGCTGCCAAATTAATTCCTGTCTTGACATCTTAATTCTCAGTTCTTGTGTGTGGTCAAATCAACCTACTATAGAAAAGCAATCAAGCAATTATTCCTAAATGATATTTGTCCAACACACACTGATTGGTGATTCTTTCCTTATTGGGTAAGCTCATTAATTCTGAGCAGCTTGCTTGTTATGCCTCTACCATTACTCCT-TCCCCTCTCAT----CCTCCCTCTCTCCCTCTCTTCTTCATGCACACTTACTCCCAGCTCCC-CCCTCT
'uce-1316_Thymallus_arcticus57_59'  GGTGTGCCCTCGGTTGCCAAATTAATTCCTGTCTTGACATCTTAATTCTCAGTTC----------TCAAATCAGCCTACTATAGAAAAGCAATCAAGCAATTATTCCTAAATTATATTTGTCCAAGACACACTGATTGGTTATTCTTTTCTTATTGGGTAAGCTCATTAATTCTGAGCAGCTTGCTTGTTATGCCTCTACCATTACTCCTTTCCCCTCTCTTCCTCCCTCCCTCTCTCCCTCTCTTCTTCATGCACACTCACTCCCAGCTCCC-CCCTCT
'uce-1316_Thymallus_grubii10_77'    TGTGTGCCCTTGGATGCCAAATTAATTCTTGTCTTGACATCTTAATTCTCAGTTCTTGTGTGTGGTCAAATCAGCCTACTATAGAAAAGCAATCAAGCAATTATTCCTAAATTATATTTGTCCAAGACACACTGATTGGTTATTCTTTTCTTATTGGGTAAGCTCATTAATTCTGAGCAGCTTGCTTGTTATGCCTCTACCATTACTCCTTTCCCCTCTCTTCCTCCCTCCCTCTCTCCCTCTCTTCTTCATGCACACTCACTCCCAGCTCCC-CCCTCT
'uce-1316_umbra_limi'               TGTGCGCCCTCCATTGCCAAATTAATTCTTGTCTTGACATCTTTATTCTCA---CTTGTGTGTGGTCAAATCAGACTACTATAGAAAAGCAATCAAGCAATTATTCCTAAATTATATTTACCCAACACATACTGATTGGTTATTCTTTTCTTATTGGGTAAGCTCATTAATTGTGAGCAGCTTGCTTGTTCTGCCTCTAACATTACTCCTCTCACC????????????????????????????????????????????????????????????????
;
end;
