# Supplementary material for: Addressing incomplete lineage sorting and paralogy in the inference of uncertain salmonid phylogenetic relationships
Source: PeerJ. 2020 Jul 3;8:e9389. doi: 10.7717/peerj.9389 (PMC7337038; doi:10.7717/peerj.9389)
Supplement: Supplemental Information 1 — Assembled contigs matching UCE loci, alignments, raw code and tree files. [file peerj-08-9389-s001.zip › Data Supplement/sequence data/mafft-nexus/uce-1318.nexus]

#NEXUS
begin data;
	dimensions ntax=5 nchar=441;
	format datatype=dna missing=? gap=-;
matrix
'uce-1318_Coregonus_laurettae55_57'  ????????????????????????????????????????????????????????????????????????????????????????????????????????GGAGTCGGACGGTAGGAGGCCAATGAAGCTAGACCTTGCAGTGCGATACTGTATATAATGTTGGTGTTGACTGTATTTAATAATGTTTATGACTGTTATCTTCTTACTTATGGGAAAAAAA---TATATATAATATTCTATACTATGGGTAACTGTTTCGTGGCTTCACTAGCCTGATGGG????????????????????????????????????????????????????????????????????????????????????????????????????????????????????????????????????????????????????????????
'uce-1318_Coregonus_sardinella41_71' CACACTGACGACGGCATCTAG-AAAAACACATCAGGCTTGTCATTGTATTGTGATCACATGTTTCTGTTGTGATAATGTAGCAAGCTATCTGAGGTTTCGTGCTGGAGTCGGACGGTAGGAGGCCAATGATGCCAGACCTTGCAGTGCGATACTGTATATAACATTGGTGTTGACTGTGTTTAATAATGTTCATGACTGTTATCTTATTACTTATGGAAAAAAA-----ATATATAATATTCTATACTATGGGTAACTGTTTCGTGGCTTCACTAGCCTGATGGGTGGGGCTGGCTGACGTTGGGCTGACGTTGGATTGACGTTGGATTGACGTTGGATTGACGTCGGGGAAACATTCAGAAGGACTATGTGCACTGCGTCTATATGCACTTTGATTTATCAGGGAAAAATGTATTAATGTTTTGTAAATGTTTCATATGA
'uce-1318_Esox_lucius3_61'           CACACT---GACGGCATCTAG-AAAAACACTTCAGACTTGTCATTGTATTGTGATCCCATATTTCTGTTGTGACTATGTAGCGAGCTATCCGATGTTTCGTGCTGGAGTCGGACAATTGGGGGCCAATGAAGCCAGACCTTGCAGTGCGATACTGTATATAACATTGGTGTTGACTGTATTTAATAATGTTCATGACTGTTATCTTCTTACTTATGAAAAAAAAAATATATATATTATATTCTATACTATGGGTAACTGTTTCGTGGCTTCACTAGCCTGCTGGGTGGGGCTGGCTGTCGTTGGATTGA-----------------------------------TCGGGGAAACATTCAGAAGGACTATGTGCACTGCGTCTATATGCACTTTGATTTATCAGGG-AAAATTTATTAATGTTTTGTAAATGTTTCATAGGA
'uce-1318_Hucho_taimen31_75'         CACACTGACGACGGCATCTAG-AAAAACACTTCAGGCTTGTCATTGTATTGTGATCACATGTTTCTGTTGTGACTATGTAGCGAGCTATCTGAGGTTTCGTGCTGGAGTCGGACGGTAAGAGGCCAGTGATGCCAGACCTTGCAGTGCGATACTGTATATAACATTGGT-----------------ATGTTCATGACTGTTATCTTCTTACTTATGGAAAAAAAA----ATATATAATATTCTATACTATGGGTAACTGTTTCGTGGCTTCACTAGCCTGATGGGTGGGGCTGGCTGACGTTGGGCTGA----------------------CGTTGGATTGACGTCGGGGAAACATTCAGAAGAACTATGTGCACTGCGTCTATATGCACTTTGATTTATCAGGGAAAAATGTGTTCATGTTTTGTAAATGTTTCATATGA
'uce-1318_umbra_limi'                ???????????CGGCATCTAGAAAAAACACTTCAGACTTGTCATTGTATTGTGATCACATATTTCTGTTGTGACAATGTAGCGAGCTATCCGATGTTTCGTGCTGGAGTCGGACGGTTGGGGGCCAATGAAGCCAGACCTTGCAGTGTGATACTGTATATAACATTGGTGTTGACTGTATTTAATAATGTTCATGACTGTTATCTTCTTACTTATGGAAAAAAA-----ATATATTATATTCTATACTATGGGTAAGTGTTTGTTGGCTTCACTAGCCTTCTGCGTGAGGCTGGCTGACGTTGGATTGA----------------------CGTTGGATTGACGTTAAGGAAACATCCAGAAGGACTATGTGCACTACGTCTATA????????????????????????????????????????????????????????
;
end;
