# Supplementary material for: Addressing incomplete lineage sorting and paralogy in the inference of uncertain salmonid phylogenetic relationships
Source: PeerJ. 2020 Jul 3;8:e9389. doi: 10.7717/peerj.9389 (PMC7337038; doi:10.7717/peerj.9389)
Supplement: Supplemental Information 1 — Assembled contigs matching UCE loci, alignments, raw code and tree files. [file peerj-08-9389-s001.zip › Data Supplement/sequence data/mafft-nexus/uce-1321.nexus]

#NEXUS
begin data;
	dimensions ntax=9 nchar=285;
	format datatype=dna missing=? gap=-;
matrix
'uce-1321_Coregonus_laurettae55_57'      ??????????????????????CACTTCCATCGCACAGAGAGCAGGGAGCAACAATTTCCCCATGGATTGGAAGGGTTTTCATGAGGCAGGCAGATGGAGAAAATACTGTTGACATTAAACTGTTCCTCTTTTAAGGAATTGTTGTGACAAGGTGGAGCTCCCATCACTCGAAATAGCAGCTGGATAGCTACTGTTT????????????????????????????????????????????????????????????????????????????????????????
'uce-1321_Coregonus_pidschian36_73'      AATAGGTTTATATTGTGTATTGCACTTCCATCGCACAGAGAGCAGGGAGCAACAATTTCCCCATGGATTGGAAGGGTTTTCATGAGGCAGGCAGATGGAGAAAATACTGTTGACATTAAACTGTTCCTCTTTTAAGGAATTGTTGTGACAAGGTGGAGCTCCCATCACTCGAAATAGCAGCTGGATAGCTACTGTTTACAGAGAGGCCCAAAGCAATGTTTGTTTCCATCGAAACGGTGGCAAGTTT--TTTTTCTCTTTCTCTTTGTAATGAAGATGCTTCTGG
'uce-1321_Coregonus_sardinella41_71'     AATAGGTTTATATTGTGTATTGCATTTCCATCGCACAGAGAGCAGGGAGCAACAATTTCCCCATGGATTGGAAGGGTTTTCATGAGGCAGGCAGATGGAGAAAATACTGTTGACATTAAACTGTTCCTCTTTTAAGGAATTGTTGTGACAAGGTGGAGCTCCCATCACTCGAAATAGCAGCTGGATAGCTACTGTTTACAGAGAGGCCCAAAGCAATGTTTGTTTCCATCGAAACGGTGGCAAGTTT--TTTTTCTCTTTCTCTTTGTAATGAAGATGCTTCTGG
'uce-1321_Esox_lucius3_61'               AATGGGTTTATATTGTGTATTGCACGTCCCCGGAGCAGAGAATGGGAAA-AACGATTTCCCTGTGGAATGGAAGGGTTTTCAAGAGGCAGGCAGATGGAGAAAACACTGTTGACATTAAACTGTTCCTCTTTTAAGGAATTGTTGTGACAAGGTGGAGCTCCAATCACTCGGAATAGCAGCTGGGTAGCTACTGTTTACAAAGAGGCCTAAAGCATTGTTTGTTTCCATCAAAATGGAGGCAA??????????????????????????????????????????
'uce-1321_Oncorhynchus_tshawytscha16_73' AATAGGTTTATATTGTGTATTGCACTTCCATGGCGCAGAGTGCTGGGAGCAATGATTTCCCCATGGATTGGAAGGGTTTTCATGAGGCAGGCAGATGGAGAAAATACTGTTGACATTAAACTGTTCCGCTTTTAAGGAATTGTTGTGACAAGGTGGAGCTCCCATCACTCGAAATAGCAGCTGGATAGCTACGGTTTACAGAGAGGCCCAAAGCTATATTTGTTTCCATCGAAACGGTGGCAAACA???????????????????????????????????????
'uce-1321_Prosopium_cylindraceum53_59'   AATAGGTTTATATTGTGTATTGCACTTCCGTGGCGCAGAGAGCAGGGAGCAACAATTTCCCCATGGATTGGAAGGGTTTTCATGAGGCAGGCAGATGGAGAAAATACTGTTGACATTAAACTGTTCCTCTTTTAAGGAATTGTTGTGACAAGGTGGAGCTCCCATCACTCGAAATAGCAGCTGGATAGCTACTGTTTACAGAGAGGCCCAAAGCAATGTTTGTTTCCATCGAAACGGTGGCAAGT----TATTTCTCTTTCTCTTTGTAAAAAAGATGCTTCTGG
'uce-1321_Stenodus_leucichthys51_57'     ???????????????????????????????????????????????AGCAACAATTTCCCCATGGATTGGAAGGGTTTTCATGAGGCAGGCAGATGGAGAAAATACTGTTGACATTAAACTGTTCCTCTTTTAAGGAATTGTTGTGACAAGGTGGAGCTCCCATCACTCGAAATAGCAGCTGGATAGCTACTGTTTACAGAGAGGCCCAAAGCAATGTTTGTTTCCATCGAAACGGTGGCAAGTTT--TTTTTCTCTTTCTCTTTGTAATGAAGATGCTTCTGG
'uce-1321_Thymallus_arcticus57_59'       AATAGGTTTATATTGTGTATTGCACTTCCATGGCGCAGAGAGCGGGGAGCCACGATTTCCCCATGGATTGGAAGGGT------GATACAAGCAGATGGAGAAAATACCGTTGACATTAAACTGTTCCTCTTTTAAGGAATTGTTGTGACAAGGTGGAGCTCCCATCACTCGAAATAGCAGCTGGATAGCTACTGTTTACTGAGAGGCCCAAAGCAATGTTTATTTC-----------------------------------TCTTTGTAATGAAGATGCTTCTGG
'uce-1321_umbra_limi'                    ????GGCATATATTGTGTTTTGCACTTCCCTGGAGCAGGGACTGGGAA--AACGATTTCCCTGTGGAATGGAAGGGTTTTCATGAGGCAGGCAGATGGAGAAAATATTGTTGACATTAAAGTGTTCCTCTTTTTAGGAATTATTGTGACAAGGTGGAGCTCCCATCACTCGAAATAGCAGCTGGGTAGCTACTGTTTACAAAGAGGCCTAAAGCAATGTTTGTTTCCATCAAAATGGAGGCAACTTT--ACTCTGGCTCTGTCTTTGTAATGAAGATGCTTTTGG
;
end;
