# Supplementary material for: Addressing incomplete lineage sorting and paralogy in the inference of uncertain salmonid phylogenetic relationships
Source: PeerJ. 2020 Jul 3;8:e9389. doi: 10.7717/peerj.9389 (PMC7337038; doi:10.7717/peerj.9389)
Supplement: Supplemental Information 1 — Assembled contigs matching UCE loci, alignments, raw code and tree files. [file peerj-08-9389-s001.zip › Data Supplement/sequence data/mafft-nexus/uce-1324.nexus]

#NEXUS
begin data;
	dimensions ntax=14 nchar=477;
	format datatype=dna missing=? gap=-;
matrix
'uce-1324_Brachymystax_lenok32_79'       GTCGATGTTGTTGTTGTCTCCTCTG---TTAAC--GTTCCGTTTTTTTGTT--TTTGTTTGTCTGTCTGTCTGTCTGTGTTTGGCTGTTCATCAGCC-TTCTCAGA-TAGCCTAGTAGTCCTGATGAGGAGTGTGCGTCAAACTGTGCCGTCGCAAGTCACAGTTGCGCCGAAACACCTTTCCGCAGCGGTCACAGCTGTAGGGCTTGATGTCTGTATGGGTGAGAAGGTGAGTTTTCAGGTTACTTCTTTGATTAAAGGTTCTTCCGCATGTGGGGCATTTGTGTGGAGATTCCTGTTTAGATTTAAAGCAAGCAAAGGATTATTCCCCTTTTAGTTTA-TTTTGCTAA--ATATATGTATTGTATTATAATATGAACTTTC-AACCAGTTATTGACATTGTGCTGAAAAAAAAGTAAGCTGTGCCCTTAGAAAAACAAAC-----GTCTGTAAGGGCCTAGCCTCTATTTCTCTT
'uce-1324_Coregonus_sardinella41_71'     ???????????????????????????????????TGTTTGTTT------------GTTTGTTTGTTTGTTTGTTTG--TTTAGCTGTTCATCAGCC-TCCTCAGA-TAGGCTAGTAGTCCTGACGAGGGGTGTGAGTCAAACTGTGCCGTCGCAAGTCACAGTTGCGCCGAAACACCTTTCCGCAGCGGTCGCAGCTGTAGGGCTTGATGTCTGTATGGGTGAGAAGGTGAGTTTTCAGGTTACTTCTTTGATTAAAGGTTCTTCCGCATGTGGGGCATTTGTGAGGAGATTCCTGTTTAGATTTAAAGCAAGCAAAGGATTATTCCCTTT--AGTTTA-TTTAGCTAA--ATATATGTATTGTATTATAATATGAATCTTC-AGTCAGTTATTGACATTGTGTTGA-----AAGTAAGCCGT-GCCCTAACACAACGAAC-----GTCTGT--AGGCCTAGCCTATATTTC-TTT
'uce-1324_Esox_lucius3_61'               ??????????CTGTTGTGTCCTCTGC--TTAT----GTCCATAT---------------TATTTGTTTGTTTGTTTG--TTTAGCTGTCCATCAGCC-TTCGCAGA-TAGGCTAGTAGTCTCGATGCGGTGTATGCGTCAAACTGTGCCGTCGCAAGTCACAGTTGCGCCGAAACACCTTTCCGCAGCGGTCACAGCTGTAGGGCTTGATGTCTGTATGGGTAAGAAGGTGAGTTTTCAGGTTACTTCTTTGATTAAAGGTTCTTCCGCATGTGGGGCATTTGTGAGGAGATTCCTGTTTAGATTTA----AAGCAAAGGATTATTCCCTTT--AGTTTA-TTTAGCTAA--ATAGACGTAATGTATTATAATATTAGCCTTC-AGTCAG----TGACAGTGTACTGA-----AAGTGGACTGT-GC??????????????????????????????????????????????????
'uce-1324_Hucho_taimen31_75'             ???????????????????????????????????????????????????????????????????????????TGTGTTTGGCTGTTCATCAGCCTTTCTCAGATTAGCCTAGTAGTCCTGATGAGGAGTGTGCGTCAAACTGTGCCGTCGCAAGTCACAGTTGCGCCGAAACACCTTTCCGCAGCGGTCACAGCTGTAGGGCTTGATGTCTGTATGGGTGAGAAGGTGAGTTTTCAGGTTACTTCTTTGATTAAAGGTTCTTCCGCATGTGGGGCATTTGTGTGGAGATTCCTGTTTAGATTTAAAGCAAGCAAAGGATTATTCCCTCT-TAGTTTATTTTTGCTAAATATATATGTATTGTATTATAATATGAATTTTC-AACCAGTTATTGACATTGTGCTGAAAAAAAAGTAAGCTGT-GACCTTAGAAAACGAAC-----GTCTGT-AGGGCCTAGCCTCTATTTCTCTT
'uce-1324_Oncorhynchus_mykiss20_73'      GTCGATG---TTGTTGTCTCCTCTG---TTAATAACGTCCGTTT---------------TGTTTGTTTGTCTGTTTG-TTTTGGCTGTTCATCAGCC-TTCTCAGA-TTGGCTAGTAGTCCTGATGAGGAGTGTGCGTCAAACTGTGCCGTCGCAAGTCACAGTTGCGCCGAAACACCTTTCCGCAGCGGTCACAGCTGTAGGGCTTGATGTCTGTATGGGTGAGAAGGTGAGTTTTCAGGTTACTTCTTTGATTAAAGGTTCTTCCGCATGTGGGGCATTTGTGTGGAGATTCCTGTTTAGATTTAAAGCAAGCAAAGGATTATTCCCTTT--AGTTTA-TTTAGCTAAATATATATGTATTGTATTATAATATGAATCTTC-AATCAGGTATTGACATTGTGCTGA-----AAGTAAACTGT-GCCCTGACAAAATGAAC-----GGCTGT--AGGTCTAGCCTATATTTC-TTT
'uce-1324_Oncorhynchus_tshawytscha16_73' GTCGATG---TTGTTGTCTCCTCTGTTATTAATAACGTCCGTTTTGT------TTTGTCTGTTTGTTTGTTTGTTTG-TTTTGGCTGTTCATCAGCC-TTCTCAGA-TTGGCTAGTAGTCCTGATGAGGAGTGTGCGTCAAACTGTGCCGTCGCAAGTCACAGTTGCGCCGAAACACCTTTCCGCAGCGGTCACAGCTGTAGGGCTTGATGTCTGTATGGGTGAGAAGGTGAGTTTTCAGGTTACTTCTTTGATTAAAGGTTCTTCCGCATGTGGGGCATTTGTGTGGAGATTCCTGTTTAGATTTAAAGCAAGCAAAGGATTATTCCCTTT--CGTGTA-TTTAGCTAA--ATATATGTATTGTATT?????????????????????????????????????????????????????????????????????????????????????????????????????????????
'uce-1324_Parahucho_perryi15_73'         GTCGATG---TTGTTGTCTCCTCTG---TTAATAACGTCCGTTTTTTG-----------CTTGTCTGTTTTTGTTTG--TTTGGCTGTTCATCAGCC-TTCTCAGA-TTGGCTAGTAGTCCTGATGCGGAGTGTGCGTCAAACTGTGCCGTCGCAAGTCACAGTTGCGCCGAAACACCTTTCCGCAGCGGTCACAGCTGTAGGGCTTGATGTCTGTATGGGTGAGAAGGTGAGTTTTCAGGTTACTTCTTTGATTAAAGGTTCTTCCGCATGTGGGGCATTTGTGAGGAGATTCCTGTTTAGATTTAAAGCAAGCAAAGGATTATTCCCTTT-AAGTTTA-TTTAGCTAA--ATATATGTATTGTATTATTATATGAATCTTCAAATCAGTTATTGACATTGTGCTGA-----AAGTAAGCTTT-GCTCTAACAAAATGAAC-----GTCTGT--AGGCCTAGCCTATATTTC-TTT
'uce-1324_Prosopium_cylindraceum53_59'   GTCGATG---TTGTTGTCTCCTCTGT--TTA----CGTCCGTTT-------------------TGTTTGTTTGTTTG--TTTAGCTTTTCATCAGCC-TTCTCAGA-TAGGCTAGTAGTCCTGATGAGGAGTGTGCGTCAAACTGTGCCTTCGCAAGTCACAGTTGCGCCGAAACACCTTTCCGCAGCGGTCACAGCTGTAGGGCTTGATGTCTGTATGGGTGAGAAGGTGAGTTTTCAGGTTACTTCTTTGATTAAAGGTTCTTCCGCATGTGGGGCATTTGTGAGGAGATTCCTGTTTAGATTTAAAGCAAGCAAAGGATTATTCCCTTT--AGTTTA-TTTAGCTAA--ATATATGTATTGTATTATAATATGAATGTTC-AGTCAGTTATTGACATTGTGCTGA-----AAGTAAGCTGT-GCCCTAACAAAATGAAC-----GTCTGT--AGGCCTAGCCTATATTTC-TTT
'uce-1324_Salmo_salar13_75'              GTCGATG--TTTGTTGTTTCCTCTGTTATTATTAACGTCCGTTTTTTTTTT--TTTGTCCTGTTTTTTGTTTGGTTT-GTTCGGCTGTTCATCAGCC-TTCTCAGA-TTGGCTAGTAGTCCTGGTGAGGAGTGTGCGTCAAACTGTGCCGTCGCAAGTCACAGTTGCGCCGAAACACCTTTCCGCAGCGGTCACAGCTGTAGGGCTTGATGTCTGTATGGGTGAGAAGGTGAGTTTTCAGGTTACTTCTTTGATTAAAGGTTCTTCCGCATGTGGGGCATTTGTGAGGAGATTCCTGTTTAGATTTAAAGCAAGCAAAGGATTATTCCCTTT--AGTTTA-TTTAGATAA--ATATATGTATTGTATTATAATATGAATCTTCAGATCAGTTATTGACATTGTGCTGA----TAAGTAAGCTTTGGCCCTAACAAAATGAAC-----GTCTGT--AGCTATAGTCTATATTTCTTTT
'uce-1324_Stenodus_leucichthys51_57'     ????????????????????????????????????????GTTT---------------TGTTTGTTTGTTTGTTTG--TTTAGCTGTTCACCAGCC-TTCTCAGA-TAGGCTAGTAGTCCTGATGAGGGGTGTGAGTCAAACTGTGCCGTCGCAAGTCACAGTTGCGCCGAAACACCTTTCCGCAGCGGTCACAGCTGTAGGGCTTGATGTCTGTATGGGTGAGAAGGTGAGTTTTCAGGTTACTTCTTTGATTAAAGGTTCTTCCGCATGTGGGGCATTTGTGAGGAGATTCCTGTTTAGATTTAAAGCAAGCAAAGGATTATTCCCTTT--AGTTTA-TTTAGCTAA--ATATATGTATTGTATTATAATATGAATCTTC-AGTCAGTTATTGACATTGTGTTGA-----AAGTAAG?????????????????????????????????????????????????????????
'uce-1324_Thymallus_arcticus57_59'       GTCGATG---TTGTTGTCTCCTCTGT--TCAA----GTCCGTTT-----------------------TGTTTGTTTG--TTTAGCTGTTCATCAGCC-TTGTCAGA-TAGGCTAGTAGTCCTGATGCGGAGTGTGCGTCAAACTGTGCCGTCGCAGGTCACAGTTGCGCCGAAACACCTTTCCGCAGCGGTCACAGCTGTAGGGCTTGATGTCTGTATGGGTGAGAAGGTGAGTTTTCAGGTTACTTCTTTGATTAAAGGTTCTTCCGCATGTGGGGCATTTGTGAGGAGATTCCTGTTTAGATTTAAAGCAAGCAAAGGATTATTCCCTTT--AGTTTA-TTTAGCTAA--ATATATGTATTGTATTAAAATATGAGTCTTC-AGTCAG---------TTGTGCTGA-----AAGTAAGCTGT-GCCCTAACAAAATGAAC-----GTCTTT--AGGACTAGCATATATTTC????
'uce-1324_Thymallus_grubii10_77'         GTCGATG---TTGTTGTCTCCTCTGT--TCAA----GTCCGTTT-----------------------TGTTTGTTTG--TTTAGCTGTTCATCAGCC-TTGTCAGA-TAGGCTAGTAGTCCTGATGCGGAGTGTGCGTCAAACTGTGCCGTCGCAGGTCACAGTTGCGCCGAAACACCTTTCCGCAGCGGTCACAGCTGTAGGGCTTGATGTCTGTATGGGTGAGAAGGTGAGTTTTCAGGTTACTTCTTTGATTAAAGGTTCTTCCGCATGTGGGGCATTTGTGAGGAGATTCCTGTTTAGATTTAAAGCAAGCAAAGGATTATTCCCTTT--AGTTTA-TTTAGCTAA--ATATATGTATTGTATTAAAATATGAGTCTTC-AGTCAG---------TTGTGCTGA-----AAGTAAGCTGT-GCCCTAACAAAATGAAC-----GTCTGT--AGGCCTAGCATATATTTC????
'uce-1324_salvelinus_fontinalis'         GTCGATGTTTTTGTCGTCTCCTCTG---TTAATAACGTCCGTTTTGT------------------TTTGTCTGTTTG--TTTGGCTGTTCATCAGCC-TTCTCAGA-TCGCCTAGTAGTCCTGATGCGGAGTGTGCGTCAAACTGTGCCGTCGCAAGTCACAGTTACGCCGAAACACCTTTCCGCAGCGGTCACAGCTGTAGGGCTTGATGTCTGTATGGGTGAGAAGGTGAGTTTTCAGGTTACTTCTTTGATTAAAGGTTCTTCCGCATGTGGGGCATTTGTGAGGAGATTCCTGTTTAGATTTAAAGCAAGCAAAGGATTATTCCCTTT-AAGTTTA-TTTAGCTAA--ATATATGTATTGTATTATAATATGAATCTTCAAATCAGTTATTGACATTGTGCTGA-----AAGTAAACTGT-GTTCTAACAAAATGAAC-----GTCTGT--AG-----ATCTATATTTC-TTT
'uce-1324_umbra_limi'                    ???????????????????CCTCTGT--TCAT----GTCCATAT-------------------AGTTTATTTGTTAG--TTTAGCTGTCCGTCAGCA-TTCTCAGA-AAGGCTAGTAGTCCCGATGCGGTGTATGCGTCAAACTGTGCCGTCGCAAGTCACAGTTGCGCCGAAACACCTTTCCGCAGCGGTCACAGCTGTAGGGCTTGATGTCTGTATGGGTGAGAAGGTGAGTTTTCAGGTTACTTCTTTGATTAAAGGTTCTTCCGCATGTGGGGCATTTGTGAGGAGATTCCTGTTTAGATTTAAA-CAAGCAAAGGATTATTCCCTTT--AGTATA-TTTAGCTATA-ATATATGTATTGAATTATAATATTATCCTTT-AGTCAG----TGACA-TGTGCTGA-----ACGTGGGCTGT------GATCAAGTGAAT-----GTCTGT---GGCCTAGCCTATATTAC---T
;
end;
