# Supplementary material for: Addressing incomplete lineage sorting and paralogy in the inference of uncertain salmonid phylogenetic relationships
Source: PeerJ. 2020 Jul 3;8:e9389. doi: 10.7717/peerj.9389 (PMC7337038; doi:10.7717/peerj.9389)
Supplement: Supplemental Information 1 — Assembled contigs matching UCE loci, alignments, raw code and tree files. [file peerj-08-9389-s001.zip › Data Supplement/sequence data/mafft-nexus/uce-1326.nexus]

#NEXUS
begin data;
	dimensions ntax=7 nchar=184;
	format datatype=dna missing=? gap=-;
matrix
'uce-1326_Brachymystax_lenok32_79'     CCCAACTCAAAGGCTTTTCTCTGGGATGGATAATGC-TGTGCTGCTGAGGCACTGAAAAAGCAATCT---GCAGCATACCCCAGGGTCATGTCTGTGGCCGGATGATTTGTGTGAAATGTCATACATTAAATATAAGTTTAACATTCAGTCCCGCACTGTAAAACTGTGTGTATGTGTGTGTGT
'uce-1326_Coregonus_laurettae55_57'    CCCAACTCAAAGGCTTTGCTCTGGGACGGATAATGCATGTGCTGCTGAGGCACTGAAAAAGCAATCT---GCCGCATACCCCAGGGTCATGTCTGTGGCCGGATGATTTGTGTGAAATGTCATACATTAAATATAAGTTTAACATTCAGTCCCGCACTGTAAAACTGTGTGTGTGTGTCTGTGT
'uce-1326_Coregonus_pidschian36_73'    CCCAACTCAAAGGCTTTGCTCTGGGACGGATAATGCATGTGCTGCTGAGGCACTGAAAAAGCAATCT---GCCGCATACCCCAGGGTCATGTCTGTGGCCGGATGATTTGTGTGAAATGTCATACATTAAATATAAGTTTAACATTCAGTCCCGCACTGTAAAACTGTG???????????????
'uce-1326_Esox_lucius3_61'             CCCGGCTCAAAGGCTTTGCTCCGGGACGGCAAACGCCTGCACTGCTGAGGCACTGAGAAAGCAATCT---GCAGCACACCCCAGGGTCATGTCTGCGGCTGGATGATTTGTGTGAAATGTCATACATTAAATATAAGTTAAACATTCAGCCCTGCATTGTAAAACTGTGTGTGTGTGTTTGTGT
'uce-1326_Prosopium_cylindraceum53_59' ?CCAACGCAAAGGCTTTGCTCTGGGACGGATAATGCCTGTGCTGCTGAGGCACTGAAAAAGCAATCT---GCCGCATACCCCAGGGTCATGTCTGTGGCCGGATGATTTGTGTGAAATGTCATACATTAAATATAAGTTTAACATTCAGTCCCGCACTGTAAAACTGTGTGTGTGTGTGTGTGT
'uce-1326_Stenodus_leucichthys51_57'   ?CCAACTCAAAGGCTTTGCTCTGGGACGGATAATGCATGTGCTGCTGAGGCACTGAAAAAGCAATCT---GCCGCATACCCCAGGGTCATGTCTGTGGCCGGATGATTTGTGTGAAATGTCATACATTAAATATAAGTTTAACATTCAGTCCCGCACTGTAAAACTGTGTGTGTGTGTCTGTGT
'uce-1326_umbra_limi'                  CCCAAGTCAAAGGCTTTGCTCTGGGACGGATAATGCTCGCGCTGCTGAGGCACTGAAAAAGCAATCTGCAGCAGCATACCCCAGGGTCATGTCTGTGGCCCGATGATTTGTGTGAAATGTCATACATTAAATATAAGTTAAACATTCAGTCCTGCACTGTAAAACTGTGCGTGCGTGC??????
;
end;
