# Supplementary material for: Addressing incomplete lineage sorting and paralogy in the inference of uncertain salmonid phylogenetic relationships
Source: PeerJ. 2020 Jul 3;8:e9389. doi: 10.7717/peerj.9389 (PMC7337038; doi:10.7717/peerj.9389)
Supplement: Supplemental Information 1 — Assembled contigs matching UCE loci, alignments, raw code and tree files. [file peerj-08-9389-s001.zip › Data Supplement/sequence data/mafft-nexus/uce-1334.nexus]

#NEXUS
begin data;
	dimensions ntax=6 nchar=473;
	format datatype=dna missing=? gap=-;
matrix
'uce-1334_Coregonus_laurettae55_57'    ??????????????????????????????????????????????????????????????????????????TCATTATCATGATAATGAGGTCCCCTGGCTATGCAGTCATTGAAGTATAATTGACTTGTTCGTCTCTTATTTTCCTAATAGACACTCTGACCCAGAGCACGTTTATTTCGCTATGAGAAATGTCAAGAAGGATTGGAAGTTTCCTCAGCGTG-CCCATTAAAACTGAAGTAATGCCACCCTGTCTCCGGCCAGCCAGGGTTGCAATTGGCTCCCC-AGTTCATTATGCAGATGCCAAATGTAAATAAATGATTTGCAGATTTGCTG-------------------------CCCGCCATCTTT-CCTAGGATTTGGAAGGAAGATGTAAGAAGATAAACTACAAATAAAGGGGACTGACTGTTCGG?????????????????????????????????
'uce-1334_Coregonus_pidschian36_73'    AAAAGGGCCATGTCATTCTTCCACAACTTAATCAGGAGCTACACACAGGAG-AGAGCTGCTGCAGCATGGACCTCCCTGATCATGATAATGAGGTCCCCTGGCTATGCAGTCATTGAAGTATAATTGACTTGTTCGTCTCTTATTTTCCTAATAGACACTCTGACCCAGAGCACGTTTATTTCGCTATGAGAAATGTCAAGAAGGATTGGAAGTTTCCTCAGCGTG-CCCATTAAAACTGAAGTAATGCCACCCTGTCTCCGGCCAGCCAGGGTTGCAATTGGCTCCCC-AGTTCATTATGCAGATGCCAAATGTAAATAAATGATTTGCAGATTTGCTG-------------------------CCCGCCATCTTT-CCTAGGATTTGGAAGGAAGATGTAAGAAGATAAACTACA---AAAGGGGACT???????????????????????????????????????????
'uce-1334_Esox_lucius3_61'             AAAAGGGCCATGTCATTCTCCCACAACTTAATCAGGAGCTACACACAGGAG-AGGGCTGCAGCGGCACAGACCTCCCTGATCATGATAATGAGGTCCCCTGGCTATGCAGTCATCGAAGTATAATTGACTTGTTCGTCTCTTATTTTCCTAATGGACACTCTGACCCAGAGCACGTTTATTTCGCTATGAGAAATGTCAAGAAGGATTGGAAGTTTTCTCAGCGGGCCCCATTAAAACTGAAGGCATGCCACCCTGTCTCCGGCCAGCAATGGCTACCATTGGCTCCCT-GGTTCATTATGCAGATGCCAAACGTAAATAAATGATTTGCAGATTTGCTGCCACCACCAAACCCTCCCCCACTCCCCCACAATTTTTTCCTGAGATTTGGAGGGAAGATTTCAAGAAAAATTGCAAACGAAAAGGGAATAGACTGAGTGTAGCAAACAACAAGT--TTTCTCAGAGAAATAAA
'uce-1334_Prosopium_cylindraceum53_59' AAAAGGGCCATGTCATTCTTCCACAACTTAATCAGGAGCTACACACAGGAG-AGAGCTGCTGCAGCATGGACCTCCCTGATCATGATAATGAGGTCCCCTGGCTATGCAGTCATTGAAGTATAATTGACTTGTTCGTCTCTTATTTTCCTAATAGACACTCTGACCCAGAGCACGTTTATTTCGCTATGAGAAATGTCAAGAAGGATTGGAAGTTTCCTCAGCGTG-CCCATTAAAACTGAAGTAATGCCACCCTGTCTCCGGCCAGCCAGGGCTGCCATTGGCTCCGC-AGTTCATTATGCAGATGCCAAATGTAAATAAAT--------GATCTGCTG-------------------------CCCACCATCTTT-CCTAGGATTTGGAAGGAAGATGTAAGGAGAAAAACTACAAAAAAAGGGGACTGACTGTTCGGAGCATACAACGAGTTGTTTCTCAGAGAAATAAA
'uce-1334_Stenodus_leucichthys51_57'   ????????????????????????????????????????????????????????????????????????????????????????????????????????????AGTCATTGAAGTATAATTGACTTGTTCGTCTCTTATTTTCCTAATAGACACTCTGACCCAGAGCACGTTTATTTCGCTATGAGAAATGTCAAGAAGGATTGGAAGTTTCCTCAGCGTG-CCCATTAAAACTGAAGTAATGCCACCCTGTCTCCGGCCAGCCAGGGTTGCCATTGGCTCCCC-AGTTCATTATGCAGATGCCAAATGTAAATAAATGATTTGCAGATTTGCTG-------------------------CCCGCCATCTTT-CCTAGGATTTGGAAGGAAGATGTAAGAAGATAAACTACAAATAAAGGGGACTGACTGTTCGGAGCATACAACGAGTTGTTTCTCAGAGAAATAAA
'uce-1334_umbra_limi'                  AAAAGGGCCATGTCATTCTTCCACAACTTAATCAGGAGCTACACACAGGAGAAGAGCTGCAGCAGCACAGACCTCCCTGATCATGATAATGAGGTCCCCTGGCTATGGAGTCATCGAAGTATAATTGACTTGTTCGTCTCTTATCTTCCTAATGGACACTCTGACCCAGAGCACGTTTATTTCGCTATGAGAAATGTCAAGAAGGATTGGAAGTTTCCATAGCAGGCCCCATTAAAACTGAAGGCATGCCACCCTGTCTCCGGCCAGCCTGGGCTTCCATTGGATCCCCTGGTTCATTATGCAGATGCCAAATGTAAATAAATGATTTGCAGATTTGCTGCCACCACCAAAACTCTACCCCTATCCCCACTTTTTTT-------ATTTAGAGGTAAAACATAAAAAAAG-------ACAAAAAAAGGACTGATTGTTCAGAAAAAACAACACAT--TTTCTCTGAGAAATAAA
;
end;
