# Supplementary material for: Addressing incomplete lineage sorting and paralogy in the inference of uncertain salmonid phylogenetic relationships
Source: PeerJ. 2020 Jul 3;8:e9389. doi: 10.7717/peerj.9389 (PMC7337038; doi:10.7717/peerj.9389)
Supplement: Supplemental Information 1 — Assembled contigs matching UCE loci, alignments, raw code and tree files. [file peerj-08-9389-s001.zip › Data Supplement/sequence data/mafft-nexus/uce-1338.nexus]

#NEXUS
begin data;
	dimensions ntax=15 nchar=544;
	format datatype=dna missing=? gap=-;
matrix
'uce-1338_Brachymystax_lenok32_79'       ????????????????????????????????????????????????????????????????????????????????????????????????????????????????????????????????????????????????????????????????????????????????????????????????????????????????????????????????????????????????????GGTAAAAATGTCACCAAATGTATTTAAAGGGCTGATGGAGTGTTGCCGTTTGATTCCTGTTGCCCGCCTGATTAATAAAAACCTTCAATTTGTATGTAAATGCAACCTGGGGCTCATATCATCCGCACACCTGCACCTGGAGAAAAATAATAAACTAAAGTTTAATGCGGCAATTATGAGAGTTTATAGGAATTGTGAAGGAGCGGAGAAGAGTAAGCGATCGG????????????????????????????????????????????????????????????????????????????
'uce-1338_Coregonus_laurettae55_57'      ????????????????????????????????????????????????????CTCAGGCACTAATGGTTATTTAATATGGCCATCAGCGGTCCCAAGTCCCCAGCATACGGCGCTCGCACAATAGCCTCCAAACCCTCTTTAACACTTATTTGAGATGACAGGAAAAATGAAACCGTTTGTGCTTTCAATGGAAAAGCAATCATTGGTACATTATACTCCGCTTGCCCTATCATGCTAATGCTCGGTAAAAATGTCACCAAATGTATTTAAAGGGCTGATGGAGTGTTGCCGTTTGATTCCTGCTGCCCGCCTGATTAATAAAAACCTTCAATTTGTATGTAAATGCAACCTGGGGCTCATATCATCCGCACACCTGCACCTGGAGAAAAATAATAAACT????????????????????????????????????????????????????????????????????????????????????????????????????????????????????????????????????????????????
'uce-1338_Coregonus_pidschian36_73'      TCACAGTATAAATTCAGAGAG--GAGGGAGGCGGATGCCACAATGATCTAAGCTCAGGCACTAATGGTTATTTAATATGGCCATCAGCGGTCCCAAGTCCCCAGCATACGGCGCTCGCACAATAGCCTCCAAACCCTCTTTAACACTTATTTGAGATGACAGGAAAAATGAAACCGTTTGTGCTTTCAATGGAAAAGCAATCATTGGTACATTATACTCCGCTTGCCCTATCATGCTAATGCTCGGTAAAAATGTCACCAAATGTATTTAAAGGGCTGATGGAGTGTTGCCGTTTGATTCCTGCTGCCCGCCTGATTAATAAAAACCTTCAATTTGTATGTAAATGCAACCTGGGGCTCATATCATCCGCACACCTGCACCTGGAGAAAAATAATAAACTAAAGTTTAATGCGGCAATTATGAGAGTTTATAGGGATTGTGAAGGAGCAGAGAAGAGTATGCGAGCGGCGGGCAGAGC------------------GGGCGAGTGGCAGAGAGAGTCACAGGCTGGCCTGATGATGGGGGCTCA
'uce-1338_Coregonus_sardinella41_71'     ???????????????????????????????????????????????????????????????????????????????????????????????????????GCATACGGCGCTCGCACAATAGCCTCCAAACCCTCTTTAACACTTATTTGAGATGACAGGAAAAATGAAAACGTTTGTGCTTTCAATGGAAAAGCAATCATTGGTACATTATACTCCGCTTGCCCTATCATGCTAATGCTCGGTAAAAATGTCACCAAATGTATTTAAAGGGCTGATGGAGTGTTGCCGTTTGATTCCTGCTGCCCGCCTGATTAATAAAAACCTTCAATTTGTATGTAAATGCAACCTGGGGCTCATATCATCCGCACACCTGCACCTGGAGAAAAATAATAAACTAAAGTTTAATGCGGCAATTATGAGAGTTTATAGGGATTGTGAAGGAGCGGAGAAGAGTATGCGAGCGGCGGGCAGAGC------------------GGGCGAGTGGCAGAGAGAGTCACAGGCTGGCCTGATGATGGGGGCTCA
'uce-1338_Esox_lucius3_61'               TCACAGAATAAATTCAGAGAGGAGAGGGAGGCGGATGCCACAATGATCTAAGCTTAGGCGCTAATGGTTATTTAATATGGCCATCAGCGGTCCCAAGTCCCCAGCATACGGTGCTCACACAATAGCCTCCAAACCCTCTTTAACACTTATTTGAGATGACAGGAAAAATGAAACCGTTTGTGCTTTCAATGGAAAAGCAATCATTGGTACATTATACTCCGCTTGCCCTATCATGCTAATGCTCGGTAAAAATGTCACCAAATGTATTTAAAGGGCTGATGGAGTGTTGCCGTTTGATTCCTGCTGCCCGCCTGATTAATAAAAACCTTCAATTTGTATGTAAATGCAACCTGGGGCTCATATCATCCACACACCTGCACCTGGAGAAAAATAATAAACTCAAGTTTAATGCGGCAATTATAAGAGTTTATGGGGATTGTGGAGAAGC-------AGTAAGCGAGCGGCGGGCAGAG----------------------------------GGAGATGCACACTGGCCTGATGATGGGGGCTCA
'uce-1338_Oncorhynchus_mykiss20_73'      TCCCAGTATAAATTCAGAGAG--GAGGGAGGCGGATGCCACAATGATCTAAGCTCAGGCGCTAATGGTTATTTAATATGGCCATCAGCGGTCCCAAGTCCCCAGCATACGGCGCTCGCACAATAGCCTCCAAACCCTCTTTAACACTTATTTGAGATGACAGGAAAAATGAAACCGTTTGTGCTTTCAATGGAAAAGCAATCATTGGTACATTATACTCCGCTTGCCCTATCATGCTAATGCTCGGTAAAAATGTCACCAAATGTATTTAAAGGGCTGATGGAGTGTTGCCGTTTGATTCCTGTTGCCCGCCTGATTAATAAAAACCTTCAATTTGTATGTAAATGCAACCTGAGGCTCATATCATCTGCACACCTGCACCTGGAGAAAAATAATAAACTCAAGTTTAATGCGGCAATTATGAGAGTTTATAGGGATTGTGAAGGAGTGGAGAAGAGTAAGCGATCGGCAGGCAGAGT------------------GGGCGAGTGGCAGAGAGAGTCATTGGCTGGCCTGGTGATGAGGGCTCA
'uce-1338_Oncorhynchus_tshawytscha16_73' ???????????????AGAGAG--GAGGGAGGCGGATGCCACAATGATCTAAGCTCAGGCGCTAATGGTTATTTAATATGGCCATCAGCGGTCCCAAGTCCCCAGCATACGGCGCTCGCACAATAGCCTCCAAACCCTCTTTAACACTTATTTGAGATGACAGGAAAAATGAAACCGTTTGTGCTTTCAATGGAAAAGCAATCATTGGTACATTATACTCCGCTTGCCCTATCATGCTAATGCTCGGTAAAAATGTCACCAAATGTATTTAAAGGGCTGATGGAGTGTTGCCGTTTGATTCCTGTTGCCCGCCTGATTAATAAAAACCTTCAATTTGTATGTAAATGCAACCTGAGGCTCATATCATCCGCACACCTGCACCTGGAGAAAAATAATAAACTAAAGTTTAATGCGGCAATTATGAGAGTTTATAGGGATTGTGAAGGAGAGGAGAAGAGTAAACGATCAGCGGGCAGAGT------------------GGGCGAGTGGCAGAGAGAGTCATTGGCTGGCCTGGTGATGAGGGCTCA
'uce-1338_Parahucho_perryi15_73'         TCCCAGTATAAATTCAGAGAG--GAGGGAGGCGGATGCCACAATGATCTAAGCTCAGGCGCTAATGGTTATTTAATATGGCCATCAGCGGTCCCAAGTCCCCAGCATACGGCGCTCGCACAATAGCCTCCAAACCCTCTTTAACACTTATTTGAGATGACAGGAAAAATGAAACCGTTTGTGCTTTCAATGGAAAAGCAATCATTGGTACATTATACTCCGCTTGCCCTATCATGCTAATGCTCGGTAAAAATGTCACCAAATGTATTTAAAGGGCTGATGGAGTGTTGCCGTTTGATTCCTGTTGCTCGCCTGATTAATAAAAACCTTCAATTTGTATGTAAATGCAACCTGGGGCTCATATCATCCGCACACCTGCACCTGGAGAAAAATAATAAACTAAAGTTTAATGCGGCAATTATGAGAGTTTATAGGGATTGTGAAGGAGCGGAGAAGAGTAAGCGATTGGCAGGCAGAGC------------------GGGCGAGTGGCAGAGAGAGTCATTGGCTGGCCTGGTGATGAGGGCTCA
'uce-1338_Prosopium_cylindraceum53_59'   TCACAGTATAAATTCAGAGAG--GAGGGAGGCGGATGCCACAATGATCTAAGCTCAGGCGCTAATGGTTATTTAATATGGCCATCAGCAGTCCCAAGTCCCCAGCATACGGCGCTCGCACAATAGCCTCCAAACCCTCTTTAACACTTATTTGAGATGACAGGAAAAATGAAACCGTTTGTGCTTTCAATGGAAAAGCAATCATTGGTACATTATACTCCGCTTGCCCTATCATGCTAATGCTCGGTAAAAATGTCACCAAATGTATTTAAAGGGCTGATGGAGTGTTGCCGTTTGATTCCTGCTGCCCGCCTGATTAATAAAAACCTTCAATTTGTATGTAAATGCAACCTGGGGCTCATATCATCCGCACACCTGCACCTGGAGAAAAATAATAAACTAAAGTTTAATGCGGCAATTATGAGAGTTTATAGGGATTG?????????????????????????????????????????????????????????????????????????????????????????????????????????
'uce-1338_Salmo_salar13_75'              TCCCAGTATAAATTCAGAGAG--GAGGGAGGTGGATGCCACAATGATCTAAGCTCAGGCGCTAATGGTTATTTAATATGGCCATCAGCGGTCCCAAGTCCCCAGCATACGGCACTCGCACAATAGCCTCCAAACCCTCTTTAACACTTATTTGAGATGACAGGAAAAATGAAACCGTTTGTGCTTTCAATGGAAAAGCAATCATTGGTACATTATACTCCGCTTGCCCTATCATGCTAATGCTCGGTAAAAATGTCACCAAATGTATTTAAAGGGCTGATGGAGTGTTGCCGTTTGATTCCTGTTGCCCGCCTGATTAATAAAAACCTTCAATTTGTATGTAAATGCAACCTGGGGCTCATATCATCCGCACACCTGCACCTGGAGAAAAATAATAAACTAAAGTTTAATGCGGCAATTATGAGAGTTTATAGGGATTGTGAAGGAGCGGAGAAGAGTAAGCGATCGGCGGGCAGAGC------------------GGGCGAGTGGCAGAGAGAGTCATTGGCTGGCCTGGTGATGAGGGCTCA
'uce-1338_Salvelinus_alpinus9_75'        TCCCAGTATAAATTCAGAGAG--GAGGGAGGCGGATGCCACAATGATCTAAGCTCAGGCGCTAATGGTTATTTAATATGGCCATCAGCGGTCCCAAGTCCCCAGCATACGGCGCTCGCACAATAGCCTCCAAACCCTCTTTAACACTTATTTGAGATGACAGGAAAAATGAAACCGTTTGTGCTTTCAATGGAAAAGCAATCATTGGTACATTATACTCCGCTTGCCCTATCATGCTAATGCTCGGTAAAAATGTCACCAAATGTATTTAAAGGGCTGATGGAGTGTTGCCGTTTGATTCCTGTTGCCCGCCTGATTAATAAAAACCTTCAATTTGTATGTAAATGCAACCTGGGGCTCATATCATCCGCACACCTGCACCTGGAGAAAAATAATAAACTAAAGTTTAATGCGGCAATTATGAGAGTTTATAGGGATTGTGAAGGAGCGGAGAAGAGTAAGCGATCGGCGGGCAGAGC------------------GGGCGAGTGGCAGAGAGAGTCATTGGCTGGCCTGGTGATGAGGGCTCA
'uce-1338_Stenodus_leucichthys51_57'     ????????????????????????????????????????????????????????????????????????????????????????????????????????????????????????????????????????????????????????????????????????????????????????????????AAAAGCAATCATTGGTACATTATACTCCGCTTGCCCTATCATGCTAATGCTCGGTAAAAATGTCACCAAATGTATTTAAAGGGCTGATGGAGTGTTGCCGTTTGATTCCTGCTGCCCGCCTGATTAATAAAAACCTTCAATTTGTATGTAAATGCAACCTGGGGCTCATATCATCCGCACACCTGCACCTGGAGAAAAATAATAAACTAAAGTTTAATGCGGCAATTATGAGAGTTTATAGGGATTGTGAAGGAGCAGAGAAGAGTATGCGAGCGGCGGGCAGAGC------------------GGGCGAGTGGCAGAGAGAGTCACAGGCTGGCCTGATGATGGGGGCTCA
'uce-1338_Thymallus_grubii10_77'         TCACAGTATAAATTCAGAGAG--GAGGGAGGCGGATGCCACAATGATCTAAGCTCAGGCGCTAATGGTTATTTAATATGGCCATCAGCGTTCCCAAGTCCCCAGCATACGGCGCTCGCACAATAGCCTCCAAACCCTCTTTAACACTTATTTGAGATGACAGGAAAAATGAAACCGTTTGTGCTTTCAATGGAAAAGCAATCATTGGTACATTATACTCCGCTTGCCCTATCATGCTAATGCTCGGTAAAAATGTCACCAAATGTATTTAAAGGACTGATAGAGTGTTGCCGTTTGATTCCTGCTGCCCGCCTGATTAATAAAAACCTTCAATTTGTATGTAAATGCAACCTGGGGCTCATATCATCTGCACACCTGCACCTGGAGAAAAATAATAAACTAAAGTTTAACGCGGCAATTATGAGAGTTTATAGGGATTGTGGAGGAGCGGAGAAGAGTAAGAGAGCGGTGGGCAGAGC-----------------------------AGAGAGAGTCACTGGCTGGCCTGATGATGGGGGCTCA
'uce-1338_salvelinus_fontinalis'         TCCCAGTATAAATTCAGAGAG--GAGGGAGGCGGATGCCACAATGATCTAAGCTCAGGCGCTAATGGTTATTTAATATGGCCATCAGCGGTCCCAAGTCCCCAGCATACGGCGCTCGCACAATAGCCTCCAAACCCTCTTTAACACTTATTTGAGATGACAGGAAAAATGAAACCGTTTGTGCTTTCAATGGAAAAGCAATCATTGGTACATTATACTCCGCTTGCCCTATCATGCTAATGCTCGGTAAAAATGTCACCAAATGTATTTAAAGGGCTGATGGAGTGTTGCCGTTTGATTCCTGTTGC-CGCCTGATTAATAAAAACCTTCAATTTGTATGTAAATGCAACCTGGGGCTCATATCATCCGCACACCTGCACCTGGAGAAAAATAATAAACTAAAGTTTAATGCGGCAATTATGAGAGTTTATAGGGATTGTGAAGGAGCGGAGAAGAGTAAGCGATCGGCGGGCAGAG???????????????????????????????????????????????????????????????????
'uce-1338_umbra_limi'                    TCACAGAATAAATTCAGAAAG--GAGGGAGGCGGATGCTGCAATGATCTAAGCTTAGGCGCTAATGGTTATTTAATATGGCCATCAGCGGTCCCAAGTCCCCAGCATACGCTGTTCACACAATAGCCTCTAAACCCTCTTTAACACTTATTTGAGATGACAGGAAAAATGAAACCGTTTGTGCTTTCAATGGAAAAGCAATCATTGGTACATTATACTCCGCTTGCCCTATCATGCTAATGCTCAGTAAAAATGTCACCAAATGTATTTAAAGGGCTGATGGAGTGTTGCCGTTTGATTCCTGCTGCCCGCCTGATTAAT-AAAACCTTCAATTTGTATGTAAATGCAACCTGGGGCTCATATCATCCACACACCTGCACCTGGAGAAAAATAATAAACTCAAGTTTAATGCGGCAATTATAAGAGTTTATAGGGATTGTGGAAGAGC-------GGTAAGCGAGCGGCGGGCAGAGTG?????????????????????????????????????????????????????????????????
;
end;
