# Supplementary material for: Addressing incomplete lineage sorting and paralogy in the inference of uncertain salmonid phylogenetic relationships
Source: PeerJ. 2020 Jul 3;8:e9389. doi: 10.7717/peerj.9389 (PMC7337038; doi:10.7717/peerj.9389)
Supplement: Supplemental Information 1 — Assembled contigs matching UCE loci, alignments, raw code and tree files. [file peerj-08-9389-s001.zip › Data Supplement/sequence data/mafft-nexus/uce-136.nexus]

#NEXUS
begin data;
	dimensions ntax=8 nchar=530;
	format datatype=dna missing=? gap=-;
matrix
'uce-136_Brachymystax_lenok32_79'   CGTCCATCCTCTCCCATTCAGGGCCACTCATCCAGAGGACGGAGAGGGAGCCAGCTCAGTTAGGCCACTGGGAAGTAACAGCCCCTCGCTCCCCTGGCCCCCACCTCACCCATCCACCGGCCTTCCTCTCCCATTCAGGGCCGCTCATCCAGAGGAAAGAGGGAGAGTGAGATAGAGAGGCACCATGCTGGTTCCCTCTCTTTCAGCTCTGGAGAAGGGGATAATGCCTTTTTTGTGCCACGCATCCAGAGGAATTATGTGTGCTAATTTGATTAGGGGGAGATTTGATTAACTGGAAAATGAGGGCTTTGCTTAGACTTTCACACGCTTAATTTATCCCTTGCAAAGCAGACGCAACGTTGTGTCATGAAACTCTGAAGGCATATGGGAAGCCCTTTCAGCGACTAGATGGCCCTTTCAGACCCAACAATATCAAGGATTGCCACGGTTCATATTTGGATAATCAGTTTAAAGCTTTTTGCCCGGCCGCAGAATACAAATTGCATTTGGCATCGCCAGTGAAAAGGTTG
'uce-136_Coregonus_laurettae55_57'  ??????????????????CAGGGCCGCTCATCCAAAGGACAGAGAGGGAG---------------------------------------------------------------------------------------------------------------------------AGAGAGGCACCATGCTGGTTCCCTGTCTTTTAGCTCGGGAGAAGGGGATAATGCCTTTTTTGTGTCACGCATCCAGAGGAATTATGTGCGCTAATTTGATTAGGGGGAGATTTGATTAACTGGAAAATGAGGGCTTTGCTTAGACTTTCACACGCTTAATTTATCCCTTGCAAAGCAGACGCAACATTGTGTCATGAAACTCTGAAGGCATATGGGAAGCACTTTCAGTGGCTAGATGGCCCTTTCAGACCCAACAATATCAAGGATTGCCACGGTTCATATTGGGATA????????????????????????????????????????????????????????????????????
'uce-136_Coregonus_pidschian36_73'  CGGCCTTCCTCTCCCATTCAGGGCCACTCATCCAGAGGAAAGAGGGAGAG---------------------------------------------------------------------------------------------------------------AGGGATAGAGATAGAGAGGCACCATGCTGGTTCCCTCTCTTTCAGCTCGAGAGAAGGGGATAATGCCTTTTTTGTGCCACGCATCCAGAGGAATTATGTGTGCTAATTTGATTAGGGGGAGATTTGATTAACTGGAAAATGAGGGCTTTGCTTAGACTTTCACACGCTTAATTTATCCCTTGCAAAGCAGACGCAACATTGTGTCATGAAACTCTGAAGGCATATGGGAAGCACTTTCAGTGGCTAGATGGCCCTTTCAGACCCAACAATATCAAGGATT?????????????????????????????????????????????????????????????????????????????????????????
'uce-136_Esox_lucius3_61'           ?GGCCCTCCTCTTCCATTCAGGGCCACTCATCCAGAGGAGAGAGGGG------------------------------------------------------------------------------------------------------------------------------GGGGGGGCACCACACTGGGTCCCTCTCTGCCAGCTCAGGAGAAGGAGATAATGCCTTTTTTGTGCCACACATCCAGAGGAATTATGTGCGCTAATTTGATTAGGGGGAGATTTGATTAACTGGAAAATGAGGGCTTTGCTTAGACTTTCACATGCTTAATTTATCCCTTGCAAAGCAGACGCAACATTGTGTCATAAAACTCTGAAGGCATATGGGAAA--------------------CCCTTTCAGAAGCAACAATATCAAGGATTGCCACGGTTCATACTGGGATAATCAGTTTAGAGCTTTTTGCTCGGCCACAGAATACGAAATACATTTGGCATCACCAGTGAAAAGGTTG
'uce-136_Hucho_taimen31_75'         CGTCCATCCTCTCCCATTCAGGGCCACTCATCCAGAGGACAGAGAGGGAG---------------------------------------------------------------------------------------------------------------------------AGAGAGGCACCACGCTGGTTTCCTCTCTTTCAGCTCGGGAGAAGGGGATAATGCCTTTTTTGTGCCACGCATCCAGAGGAATTATGTGTGCTAATTTGATTAGGGGGAGATTTGATTAACTGGAAAATGAGGGCTTTGCTTAGACTTTCACACGCTTAATTTATCCCTTGCAAAGCAGACGCAACGTTGTGTCATGAAACTCTGAAGGCATATGGGAAGCCCTTTCAGTGACTAGATGGCCTTTTCAGACCCAACAATATCAAGGATTGCCACGGTTCATATTTGGATAATCAGTTTAAAGCTTTTTGCCCGGCCGCGGAATACAAATTGCATTTGGCATCGCCAGTGAAAAGGTTG
'uce-136_Stenodus_leucichthys51_57' CGTCTGTCCTCTCCCATTCAGGGCCGCTCATCCAAAGGACAGAGAGGGAG---------------------------------------------------------------------------------------------------------------------------AGAGAGGCACCATGCTGGTTCCCTGTCTTTTAGCTCGGGAGAAGGGGATAATGCCTTTTTTGTGTCACGCATCCAGAGGAATTATGTGCGCTAATTTGATTAGGGGGAGATTTGATTAACTGGAAAATGAGGGCTTTGCTTAGACTTTCACACGCTTAATTTATCCCTTGCAAAGCAGATGAAACATTGTGTCATGAAACTCTGAAGGCATATGGGAAGCCCTTTCAGCGGCTAGATGGCC????????????????????????????????????????????????????????????????????????????????????????????????????????????????????
'uce-136_Thymallus_arcticus57_59'   CGGCCTTCGTCTCCCATTCAGGACCGCTCATCCAGACGAAAGAGGG-------------------------------------------------------------------------------------------------------------------------------AGAGAGGCACCATGCTGGGTCCCTCTCTTTCAGCTCGGGAGAAGGGGATAATGCCTTTTTTGTGCCACGCATCCAGAGGAATTATGTGTGCTAATTTGATTAGGGGGAGATTTGATTAACTGGAAAATGAGGGCTTTGCTTAGACTTTCACACGCTTAATTTATCCCTTGCAAAGCAGACGAAACATTGTGTCATGAAACTCTGAAGGCATATGGGAAGCCCTTTCAGCAGCTAGATGGCCCTTTCAGACCCAACAATATCAAGGATTGCCACGGTTCATATTGGGATAATCAGTTTAAAGCTTTTTGCCCGGCCGTAGAATACAAATTGCATTTGGCATCGCCAGTGAAAAGGTTG
'uce-136_umbra_limi'                ???????????CCCCATTCAGGGCCACTCATCCAGAGGAGAGA-----------------------------------------------------------------------------------------------------------------------------------GAGAGGCACCACGCTGGGTCGCTCTCTTTCAGCTCAGGAGAAGGAGATAATGCCTTTTTTGTGCCACACATCCAGAGGAATTATGTGTGCTAATTTGATTAGGGGAAGATTTGATTAACTGGAAAATGAGAGCTTTGCTTAGACTTTCACACGCTTAATTTATCCCTTGCAAAGCAGACGCAACATTGTGTCATGAAACTCTGAAGGCATATGGGAGG---------------------CCTTTCAGACCCAACAATATCAAGGATTGCCACGGTTCATATTTGGATAATCACTTTAGAGCTTTTTGCCCGGCCTCAGAATACAAATTGTATTTGGCATTACCAATGAAAAGGTTG
;
end;
