# Supplementary material for: Addressing incomplete lineage sorting and paralogy in the inference of uncertain salmonid phylogenetic relationships
Source: PeerJ. 2020 Jul 3;8:e9389. doi: 10.7717/peerj.9389 (PMC7337038; doi:10.7717/peerj.9389)
Supplement: Supplemental Information 1 — Assembled contigs matching UCE loci, alignments, raw code and tree files. [file peerj-08-9389-s001.zip › Data Supplement/sequence data/mafft-nexus/uce-139.nexus]

#NEXUS
begin data;
	dimensions ntax=6 nchar=199;
	format datatype=dna missing=? gap=-;
matrix
'uce-139_Coregonus_sardinella41_71'   ??????????????????????????????????AGATGGGGCAGGTCTTGAGGGCGGCGCTGCAGTCGATGCAGGAGGCGTGGCCGCACTGGAAGACCAGCTTGATGTGGTTGTCGATGCAAATGGGGCAGGTGATGCGCTCCTCCATCTGGCGGTAGCGTGACTGCAGCTGCTCCAGCAGGTTGTGCTGCTCCGAGT
'uce-139_Esox_lucius3_61'             AAAAGCTGAATGCGCTCGCGGATGGTCTGCCGGCAGATGGGGCAGGTCTTGAGGGCGGCACTGCAGTCGATGCAGGAGGCGTGGCCGCACTGGAAGACCAGCTTGATGTGGTTATCAATGCAGATGGGGCAGGTGATCCGCTCCTCCATCTGGCGGTAGCGTGACTGCAGCTGTTCCAGCAGGTT??????????????
'uce-139_Hucho_taimen31_75'           ????CTTGAATGCGCTCACGGATGGTCTGCCTGCAGATGGGGCAGGTCTTGAGGGCGGCGCTGCAGTCGATGCAGGAGGCGTGGCCGCACTGAAAGACCAGCTTGATGTGGTTGTCGATGCAGATGGGGCAGGTGATGCGCTCCTCCATCTGGCGGTAGCGCGACTGCAGCTGCTCCAGCAGGTTGTGCTGCTCTGAGT
'uce-139_Prosopium_cylindraceum53_59' AAGAGCTGGATGCGCTCGCGGATGGTCTGCCTGCAGATGGGGCATGTCTTGAGGGCGGCGCTGCAGTCGATGCAGGAGGCGTGGCCGCACTGAAAGACCAGCTTGATGTGGTTGTCGATGCAGATGGGGCAGGTGATGCGCTCCTCCATCTGGCGGTAGCGCGACTGCAGCTGCTCCAGCAGGTTGTGCTGCTCCGAGT
'uce-139_Thymallus_grubii10_77'       AAGAGCTGGATGCGCTCGCGGATGGTCTGCCTGCAGATGGGGCATGTCTTGAGGGCGGCGCTGCAGTCGATGCAGGAGGCGTGGCCGCACTGAAAGACCAGCTTGATGTGGTTGTCGATGCAGATGGGGCAGGTGATGCGCTCCTCCATCTGGCGGTAGCGCGACTGCAGCTGCTCCAGCAGGTTGTGCTGCTCCGAGT
'uce-139_umbra_limi'                  AAGAGCTGAATGCGCTCGCGGATGGTCTGCCGGCAGATGGGGCAGGTCTTGAGGGCGGCGCTGCAGTCTATGCAGGAGGCGTGGCCGCACTGGAAGACCAGCTTGATGTGGTTGTCGATGCAGATGGGGCAGGTGATCCGCTCCTCCATCTGGCGGTAGCGGGACTGCAGCTGTTCCAGCAGGTTGTGCTGCTC?????
;
end;
