# Supplementary material for: Addressing incomplete lineage sorting and paralogy in the inference of uncertain salmonid phylogenetic relationships
Source: PeerJ. 2020 Jul 3;8:e9389. doi: 10.7717/peerj.9389 (PMC7337038; doi:10.7717/peerj.9389)
Supplement: Supplemental Information 1 — Assembled contigs matching UCE loci, alignments, raw code and tree files. [file peerj-08-9389-s001.zip › Data Supplement/sequence data/mafft-nexus/uce-140.nexus]

#NEXUS
begin data;
	dimensions ntax=13 nchar=479;
	format datatype=dna missing=? gap=-;
matrix
'uce-140_Brachymystax_lenok32_79'     AAAAAACAGGGAATATCTTTTGCATATTATTTTAAGTAACTGTTCAAATTTCATTTCAGAATGGTAATCCACAAAACAAATATGTAGCGGCATATTTTAAAAAGGGAGGCGCCGCTTCAATTTCCTATTGTGGC-GCGCTGCGTGTGTTTGCTCTTTGTGTCGG--------------------------------------------------------------------------------------------------------------------------------------------------------------------------------TTTGAATTGATTTGCACAGCTCGGCAGACAGAGGCTGAATGCTCAGACCAAGAATCCATAATTTCATATGATCTGATAGTTCTGCAGTATTAGCTCGATTTTTTTTCTCCCTCT---CCAATGCCGATGTTAACAAACA
'uce-140_Coregonus_laurettae55_57'    ?????????????????????????????????????????????????????????????????????????????????????????????????????????????????????????TTCCTATTGTGGC-GCGCGGCGTGTGTTTGCTCTTTGTGTCGG--------------------------------------------------------------------------------------------------------------------------------------------------------------------------------TTTGAATTGATTTGCACAGCTCGGCAGACAGAGGCTGAATGCTCAGACCAAGAATCCATAATTTCATATGATCTGATAGTTCTGCAGTATTAGATTGATTTTTTTTTTGCTCACCCTCCAATGCCGATGTTAACAAACA
'uce-140_Coregonus_pidschian36_73'    AAAAAACAGGAAATATCTTTTGCATATTATTTTAAGTAACTGTTCAAATTTCATTTCAGAATGGTAATCCACAAAACAAATATGTAGTGGCATATTTTAAAAAGGGAGGCTCCGCTTCAATTTCCTATTGTGGC-GCGCGGCGTGTGTTTGCTCTTTGTGTCGG--------------------------------------------------------------------------------------------------------------------------------------------------------------------------------TTTGAATTGATTTGCACAGCTCGGCAGACAGAGGCTGAATGCTCAGACCAAGAATCCATAATTTCATATGATCTGATAGTTCTGCAGTATTAGATTGATTTTTTTTTTGCTCCCCCTCCAATGCCGATGTTAACAAACA
'uce-140_Coregonus_sardinella41_71'   AAAAAACAGGAAATATATTTTGCATATTATTTTAAGTAACTGTTCAAATTTCATTTCAGAATGGTAATCCACAAAACAAATATGTAGCGGCATATTTTAAAAAGGGAGGCTCCGCTTCAATTTCCTATTGTGGC-GCGCGGCGTGTGTTTGCTCTTTGTGTCGG--------------------------------------------------------------------------------------------------------------------------------------------------------------------------------TTTGAATTGATTTGCACAGCTCGGCAGACAGAGGCTGAATGCTCAGACCAAGAATCCATAATTTCATATGATCTGATAGTTCTGCAGTATTAGATTGATTTTTTTTTTGC?????????????????????????????
'uce-140_Esox_lucius3_61'             AAAAAACAGGAAATATCTTTTGCATATTATTTTAAGTAACTGTTCAAATTTCATTTCAGAATGGTAATCCGCAAAACAAATATGTAGCGGCATATTTTAAAAAGGGAGGCTCTGCTTCAATTTCCTATTGTGGCGGCGCGCCGTGTGTTTGCTCTTTGTGTCTG--------------------------------------------------------------------------------------------------------------------------------------------------------------------------------TTTGAATTGATTTGCACAGCTCGGCAGACAGAGGCTGAAAGCTCAGACCAAGAATCCATAATTTCATATGATCTGATAGTTCTGCAGTATTAGATTGATTTTTTTTCCCCCTCC--TCCAATGCCGATGTTAACAAATA
'uce-140_Hucho_taimen31_75'           ?????????????????????GCATATTATTTTAAGTAACTGTTCAAATTTCATTTCAGAATGGTAATCCACAAAACAAATATGTAGCGGCATATTTTAAAAAGGGAGGTGCCGCTTCAATTTCCTATTGTGGC-GCGCTGCGTGTGTTTGCTCTTTGTGTCGG--------------------------------------------------------------------------------------------------------------------------------------------------------------------------------TTTGAATTGATTTGCACAGCTCGGCAGACAGAGGCTGAATGCTCAGACCAAGAATCCATAATTTCATATGATCTGATAGTTCTGCAGTATTAGAT????????????????????????????????????????????
'uce-140_Oncorhynchus_mykiss20_73'    ????????????ATATCTTTTGCATATTATTTTAAGTAACTGTTCAAATTTCATTTCAGAATGGTAATCCACAAAACAAATATGCAGCGGCATATTTTAAAAAGGGAGGCTCCGCTTCATTTTCCTATTGTGGA-GCGCGGCGTGTGTTTGCTCTTTGTGTCGG--------------------------------------------------------------------------------------------------------------------------------------------------------------------------------TTTGAATTGATTTGCACAGCTCGGCAGACAGAGGCTGAATGCTCAGACCAAGAATCCATCATTTCATATGATCTGATAGTTCTGCAGT???????????????????????????????????????????????????
'uce-140_Prosopium_cylindraceum53_59' AAAAAACAGGAAATATCTTTTGCATATTATTTTAAGTAACTGTTCAAATTTCATTTCAGAATGGTAATCCACAAAACAAATATGTAGCGGCATATTTTAAAAAGGGAGGCTCCGCTTCAATTTCCTATTGTGGC-GAGCGGCGTGTGTTTGCTCTTTGTGTCGG--------------------------------------------------------------------------------------------------------------------------------------------------------------------------------TTTGAATTGATTTGCACAGCTCGGCAGACAGAGGCTGAATGCTCAGACCAAGAATCCATAATTTCATATGATCTGATAGTTCTGCAGTATTAGATTGATTTTTTTTTGCTCCCC-CTCCAATGCCGATGTTAACAAACA
'uce-140_Salmo_salar13_75'            AAAAAACAGGAAATATCTTTTGCATATTATTTTAAGTAACTGTTCAAATTTCATTTCAGAATGGTAATCCACAAAACAAATATGTAGCGGCATATTTTAAAAAGGGAGGCTCCGCTTCAATTTCCTATTGTGGC-GCGCGGCGTGTGTTTGCTCTTTGTGTCGGTTTGAATTGATTTGCACAGCTCGGCAGACAGAGGCTGAATGCTCAGACCAAGAATCCATCATTTCATATGATCTGATTAATCCACAAAACAAATATGTAGCGGCATATTTTAAAAAGGGAGGCTCCGCTTCAATTTCCTATTGTGGCGCGCCTCGTGTGTTTGCTCTTTGTGTCGGTTTGAATTGATTTGCACAGCTCGGCAGACAGAGGCTGAACGCTCAGACCAAGAATCCATAATTTCATATGATCTGATAGTTCTGCAGTATTAGCTAGATTTTTTTTCTCCCTCT---CCAATGCCGATGTTAACAAACA
'uce-140_Salvelinus_alpinus9_75'      AAAAAACAGGAAATATCTTTTGCATATTATTTTAAGTAACTGTTCAAATTTCATTTCAGAATGGTAATCCACAAAACAAATATGTAGCGGCATATTTTAAAAAGGGAGGCTCCGCTTCAATTTCCTATTGTGGA-GCGCGGCGTGTGTTTGCTCTTTGTGTCGGT-------------------------------------------------------------------------------------------------------------------------------------------------------------------------------TTTGAATTGATTTGCATAGCTCGGCAGACAGAGGCTGAATGCTCAGACCAAGAATCCATCATTTCATATGA????????????????????????????????????????????????????????????????????
'uce-140_Stenodus_leucichthys51_57'   ????????????????????????????????????????????CAAATTTCATTTCAGAATGGTAATCCACAAAACAAATATGTAGCGGCATATTTTAAAAAGGGAGGCTCCGCTTCAATTTCCTATTGTGGC-GCGCGGCGTGTGTTTGCTCTTTGTGTCGG--------------------------------------------------------------------------------------------------------------------------------------------------------------------------------TTTGAATTGATTTGCACAGCTCGGCAGACAGAGGCTGAATGCTCAGACCAAGAATCCATAATTTCATATGATCTGATAGTTCTGCAGTATTAGATTGATTTTTTTTTGC??????????????????????????????
'uce-140_Thymallus_arcticus57_59'     ????????????????????????????????????????????????????????????????????????????????????????????????????????????GTTCCGCTTCAATTTCCTATTGTGGC----------GTGTTTGCTCTTTGTGTCAG--------------------------------------------------------------------------------------------------------------------------------------------------------------------------------TTTGAATTGATTTGCACAGCTCGGCAGACAGAGGCTGAATGCTCAGACCAAGAATCCATAATTTCATATGATCTGATAGTTCTGCAGTATTAGATTGATTTTTTTTTCTCCCCT---CCAATACTGATGTTAACAAACA
'uce-140_umbra_limi'                  AGAAAACAGGAAATATCTTTTGCATATTATTTTAAGTAACTGTTCAAATTTCATTTCAGAATGGTAATCCACAAAACAAATATGTAGCGGCATATTTTAAAAAGGGAGGCTCTGCTTCAATTTCCTATTGTGGCTGCGCGGCGTGTGTTTGCTCTTTGTGTCTG--------------------------------------------------------------------------------------------------------------------------------------------------------------------------------TTTGAATTGATTTGCACAGCTCGGCAGACAGAGGCTGAATGCTCAGACCAGGAATCCATAATTTCATATGATCTGATAGTTCTGCAGTATTAGATTGATTTTTTTTCTCCCCCT---CCAATGCCGATGTTAACAAACA
;
end;
