# Supplementary material for: Addressing incomplete lineage sorting and paralogy in the inference of uncertain salmonid phylogenetic relationships
Source: PeerJ. 2020 Jul 3;8:e9389. doi: 10.7717/peerj.9389 (PMC7337038; doi:10.7717/peerj.9389)
Supplement: Supplemental Information 1 — Assembled contigs matching UCE loci, alignments, raw code and tree files. [file peerj-08-9389-s001.zip › Data Supplement/sequence data/mafft-nexus/uce-143.nexus]

#NEXUS
begin data;
	dimensions ntax=7 nchar=229;
	format datatype=dna missing=? gap=-;
matrix
'uce-143_Brachymystax_lenok32_79'       TCTGTCTCGCTGCCTAGCC-CCTAATGATTTATTTTCTACATTTCAGCGAGCGAGAGATTTGTCCATACACAGTGACAGGTCACCTTCAAATGCCAGTGGCAGACTGTTCATCACCATGCACACAAGCATCTCATCGCCTGTGAGTAAATATTAAAGTAAAAGAATCCAATTGATTGTGGATGGGGCCGAGAGGCGTCAGCGCCATATATTTCACTCAGGGAGCTAATG
'uce-143_Coregonus_laurettae55_57'      ???????????????????????????????????????????????CGA--GAGAGATTTGTCCATACGCAGTGACAGGTCACCTTCAAACGCCAGTGGCAGACTGTTCATCACCATGAACACGAGCAACTCATCG-TTGCAAGTAAATATTAAAGGAAAATAATCAAATTGATTGTGGATGGGGCCAAGAGGCGTCACCGTCATATATTTCACTCAGGGAGCTAATG
'uce-143_Coregonus_pidschian36_73'      TCTGTCTGCCTGCCTAGCC-CCTAATGATTTATTTTCTACATTTCTGCGA--GAGAGATTTGTCCATACGCAGTGACAGGTCACCTTCAAACGCCAGTGGCAGACTGTTCATCACCATGAACACGAGCAACTCATCG-CTGCAAGTAAATATTAAAGGAAAATAATCCAATTGATTGTGGATGGGGCCAAGAGGCGTCACCGTCATATATTTCACTCAGGGAGCTAATG
'uce-143_Esox_lucius3_61'               ?????????????????????????????????????????????????????????????????????????TGACAGGTCACCTTCAAACGCCAGTGGCAGACTGTTCATCACCATGCATGCGAGAATCTCATCG-CTGCAAGTAAATATTAAAGGAAAAGAATCCAATTGATTGTGGATGGGACCGGGAGGCGTCACCATCATATATTTCACTCTGGGAGCTAATG
'uce-143_Oncorhynchus_mykiss20_73'      TCTGTCTCCCTGCCTAGCC-CCTAATGATTTATTTTCTACATTTCCGCGAGCGAGAGATTTGTCCATACACAGTGACAGGTCACCTTCAAATGCCAGTGGCAGACTGTTCATCACCATGCACACAAGCATCTCATCG-CTGTGAGTAAATATTAAAGGAAAATAATCCAATTGATTGTGGATGGGGCCGAGAGGCGTCCCCGCC?????????????????????????
'uce-143_Oncorhynchus_tshawytscha16_73' TCTGTCTGCCTGCCTAGCC-CCTAATGATTTATTTTCTACATTTCTGCGA--GAGAGATTTGTCCATACGCAGTGACAGGTCACCTTCAAACACCAGTGGCAGACTGTTCATCACCATGCACACGAGCAACTCATCG-CTGCAAGTAAATATTAAAGGAAAATAATCCAATTGATTGTGGATGGGGCTGAGAGGCGTCCCCGCCATATATTTCATTCAGGGAGCTAATG
'uce-143_umbra_limi'                    TCTGTCTGCCTGCCTAGCTGCCTAATGATTTATTTTCTACATTTCTGCGAGCGAGAGATTTGTCCATACACAGTGACAGGTCACCTTCAAACACCAGTGGCAGACTGTTCATCACCATGCACACAAGAATCTCATCG-CTGTGAGTAAATATTAAAGGGAAAGAATCCAATTGATTGTGGATGAGGCCAAGAGGCGCCACCGTCATATATTTCACTCAGAGAGCTAATG
;
end;
