# Supplementary material for: Addressing incomplete lineage sorting and paralogy in the inference of uncertain salmonid phylogenetic relationships
Source: PeerJ. 2020 Jul 3;8:e9389. doi: 10.7717/peerj.9389 (PMC7337038; doi:10.7717/peerj.9389)
Supplement: Supplemental Information 1 — Assembled contigs matching UCE loci, alignments, raw code and tree files. [file peerj-08-9389-s001.zip › Data Supplement/sequence data/mafft-nexus/uce-149.nexus]

#NEXUS
begin data;
	dimensions ntax=17 nchar=451;
	format datatype=dna missing=? gap=-;
matrix
'uce-149_Brachymystax_lenok32_79'       GCCTGATTCCGACTTCCTGTTGTTGACGCACGTTCGCGTGCCG-----------------------------GGAAAA--ATCCTACAGCACTTTTTACACTACGCCGAAAGAAAATAGTTAATTAGAAATACAAATTCTACCCAGATTGTTATTAATGGGAACTGTGGAGTAAGCAACACATATTTTGTGCCCATAAGTAATTCTCAGGTATCTTTGATCTAGGGCCCACAGCGGATGATGCTGCGTACCGCTGTCTGAGCTTCTGGGACCCTGCCAGCGCCAGACATCTGGCTACTTTGTTATCATTGGCTGATCTGCTCCCGGGAGGCCACTCTTGTGACACCAGGCACAGAGTGTCCTGGCAAGGAAAATTATCAGCACATTTTGAGTGGATTAGAGTTCCAAAGTGGTCCTCAAATCTCTACAGGGGGGCTGGTGTACCACGATCC
'uce-149_Coregonus_laurettae55_57'      ?????????????????????????????????????ATGCCGG------AAAATAATTCTGCTGCAACCGAGGAAAA--ATCCTACAGCACTTTTTACACCACGCCGAAAGAAAAGAGTTAATTAGAAATACAAATTCTACCCAGATTGTTATTAATGGGAACTGTGGAGTAAGCAACACATATTTTGTGCCCACAAGTAATTCTCAGGTATCTTTGATCTGCGGCCCACAGCGGATGCTGCTGCATACCGCTGTCTGAGCTTCTGGGACCCTGCCAGCGCCAGACATCTGGCTACTTTGTTATCATTGGCTGATCTGCTCCCGG?????????????????????????????????????????????????????????????????????????????????????????????????????????????????????????????
'uce-149_Coregonus_pidschian36_73'      GCCTGCATCCGACTTCCTGTTGTTGACTCATGTTCGCATGCCGG------AAAATAATTCTGCTGCAACCGAGGAAAA--ATCCTACAGCACTTTTTACACTACGCCGAAAGAAAAGAGTTAATTAGAAATACAAATTCTACCCAGATTGTTATTAATGGGAACTGTGGAGTAAGCAACACATATTTTGTGCCCACAAGTAATTCTCAGGTATCTTTGATCTGCGGCCCACAGCGGATGCTGCTGCATACCGCTGTCTGAGCTTCTGGGACCCTGCCAGCGCCAGACATCTGGCTACTTTGTTATCATTGGCTGATCTGCTCCCGGGAGGCCACTCTTGTGACACCAAGCACAGAGTGTCCTGGCAAGGAAAATTATCAGCACATTTTGAGTGGATTAGAGTTCCAAAGTGGTCCTCAAATCTCTACAGGGGGGCTGGTGTACCGCGATCC
'uce-149_Coregonus_sardinella41_71'     GCCTGCATCCGACTTCCTGTTGTTGACTCATGTTCGCATGCCGG------AAAATAATTCTGCTGCAACCGAGGAAAA--ATCCTACAGCACTTTTTACACTACGCCGAAAGAAAATAGTTAATTAGAAATACAAATTCTACCCAGATTGTTATTAATGGGAACTGTGGAGTAAGCAACACATATTTTGTGCCCACAAGTAATTCTCAGGTATCTTTGATCTGCGGCCCACAGCGGATGCTGCTGCATACCGCTGTCTGAGCTTCTGGGACCCTGCCAGCGCCAGACATCTGGCTACTTTGTTATCATTGGCTGATCTGCTCCCGGGAGGCCACTCTTGTGACACCAAGCACAGAGTGTCCTGGCAAGGAAAATTATCAGCACATTTTGAGTGGATTAGAGTTCCAAAGTGGTCCTCAAATCTCTACAGGGGGGCTGGTGTACCGCGATCC
'uce-149_Esox_lucius3_61'               ??????????????????????????????????????????????????????????????????????????????????CCTATAGGACTTTTCACACTACGCCGAAAGAAAACAGTTAATTAGAAATACAAATTCCACCCAGATTGTTATTAATGGGAACTGTAGAGTAAGCAACACATATTTTGTGCCCATAAGTAATTCTCAGGTATCTTTGATCTGCGGCCCACAGCGGATGCTTCCGCGTACCGCTGTCTGAGCTTCTGGGACCCTGCCAGCGCCAGACATCTGGCTACTTTGTTATCATTGGCTGATCCGCTCCCGGGAGGACACTCTTGTGACACCAGGCACAGAGTGTCCTGGCAAGCAAAATTATCAGCACATTTTGAGTGGTTTAGAGTTCCAAAGTGGTCCTCAAATCTCTACAGGGGGGCTGGTGAGCCGTGATCC
'uce-149_Hucho_taimen31_75'             ?????????????????????????????????????????CCG------GAAAGAAATCTGCTGCAACCGAGGAAAA--ATCCTACAGCACTTTTTACACTACGCCGAAAGAAAATAGTTAATTAGAAATACAAATTCTACCCAGATTGTTATTAATGGGAACTGTGGAGTAAGCAACACATATTTTGTGCCCATAAGTAATTCTCAGGTATCTTTGATCTGCGGCCCACAGCGGATGATGCTGCGTACCGCTGTCTGAGCTTCTGGGACCCTGCCAGCGCCAGACATCTGGCTACTTTGTTATCATTGGCTGATCTGCTCCCGGGAGGCCACTCTTGTGACACCAGGCACAGAGTGTCCTGGCAAGAAAAATTATCAGCACATTTTGAGTGGATTAGAGTTCCAAAGTGGTCCTCAAATCTCTACAGGGGGGCTGGTGTACCACGATCC
'uce-149_Oncorhynchus_mykiss20_73'      GCCTATATCCGACTTCCTGTTGTCGACGCACGTTCGTGTGCCGG-----GAAAAAAAATCTGCTGCAACCGAGGATAA--ATCCTACAGCACTTTTTACACTACGCAGAAAGAAAATAGTTAATTAGAAATACAAATTCTACCCAGATTGTTATTAATGGGAACTGTGGAGTAAGCAACACATATTTTGTGCCCATAAGTAATTCTCAGGTATCTTTGATCTGCGGCCCACAGCGGATGATGCTGC?????????????????????????????????????????????????????????????????????????????????????????????????????????????????????????????????????????????????????????????????????????????????????????????????????????????
'uce-149_Oncorhynchus_tshawytscha16_73' ???????????????????????????????????????????????????????????????????????AGGATAA--ATCCTACAGCACTTTTTACACTACGCCGAAAGAAAATAGTTAATTAGAAATACAAATTCTACCCAGATTGTTATTAATGGGAACTGTGGAGTAAGCAACACATATTTTGTGCCCATAAGTAATTCTCAGGTATCTTTGATCTGCGGCCCACAGCGGATGATGCTGCGTACCGCTGTCTGAGCTTCTGGGACCCTGCCAGCGCCAGACATCTGG??????????????????????????????????????????????????????????????????????????????????????????????????????????????????????????????????????????????????????????????
'uce-149_Parahucho_perryi15_73'         GCCTATATCCGACTTCCTGTTGTCGACGCACGTTCGCGTGCCGG------AAAAAAAATCTGCTGCAACCGAGGATAA--ATCCTACAGCACTTTTTGCACTACGCCGAAAGAAAATAGTTAATTAGAAATACAAATTCTACCCAGATTGTTATTAATGGGAACTGTGGAGTAAGCAACACATATTTTGTGCCCATAAGTAATTCTCAGGTATCTTTGATCTGCGGCCCACAGCGGATGATGCTGCGTACCGCTGTCTGAGCTTCTGGGACCCTGCCAGCACCAGACATCTGGCTACTTTGTTATCATTGGCTGATCTGCTCCCGGGAGGCCACTCTTGTGACACCAAGCACAGAGTGTCCTGGCAAGGAAAATTATCAGCACATTTTGAGTGGATTAGAGTTCCAAAGTGGTCCTCAAATCTCTACAGGGGGGCTGGTGTACCGCGATCC
'uce-149_Prosopium_cylindraceum53_59'   GCCTGCATCCGACATCCTGTTGTTGACTCATGTTCGTATGCCGG------AAAAAAAATCTGCTGCAACCGAGGAAAA--ATCCTACAGCACTTTTTACACTACGCCGAAAGAAAATAGTTAATTAGAAATACAAATTCTACCCAGACTGTTATTAATGGGAACTGTGGAGTAAGCAACACATATTTTGTGCCCATAAGTAATTCTCAGGTATCTTTGATCTGCGGCCCACAGCGGATGCTGCCGCGTACCGCTGTCTGAGCTTCTGGGACCCTGCCAGCGCCAGACATCTGGCTACTTTGTTATCATTGGCTGATCTGCTCCCGGGAGGCCACTCTTGTGACACCAAGCACAGAGTGTCCTGGCAAGGAAAATTATCAGCACATTTTGAGTGGATTAGAGTTCCAAAGTGGTCCTCAAATCTCTACAGGGGGGCTGGTGTATCGCGATCC
'uce-149_Salmo_salar13_75'              GCCTATATCCGACTTCCTGTTGTCGACGCACGTTCGCGTGCCGG------AAAGAAAATCTGCTGCAACCGAGGATAA--ATCCTACAGCACTTTTTACACTACGCCGAAAGAAAATAGTTAATTAGAAATACAAATTCTACACAGATTGTTATTAATGGGAAGTGTGGAGTAAGCAACACATATTTTGTGCCCATAAGTAATTCTCAGGTATCTTTGATCTGCGGCCCACAGCGGATGATGCTGCGTACCGCTGTCTGAGCTTCTGGGACCCTGCCAGCGCCAGACATCTGGCTACTTTGTTATCATTGGCTGATCTGCTCCCGGGAGGCCACTCTTGTGACACCAGGCACAGAGTGTCCTGGCAAGGAAAATTATCAGCACATTTTGAGTGGATTAGAGTTCCAAAGTGGTCCTCAAATCTCTACAGGGGGGCTGGTGTACCGCGATCC
'uce-149_Salvelinus_alpinus9_75'        GCCTATATCCGGCTTCCTGTTGTCGATGCACGTTCGCGTGCCGG------GAAAAAAATCTGCTGCAACCGAGGATAA--ATCCTACAGCACTTTTTACACTACGCCAAAAGAAAATAGTTAATTAGAAATACAAATTCTACCCAGATTGTTATTAATGGGAACTGTGGAGTAAGCAACACATATTTTGTGCCCATAAGTAATTCTCAGGTATCTTTGATCTGCGGCCCACAGCGGATGATGCTGCGTACCGCTGTCTGAGCTTCTGGGACCCTGCCAGCGCCAGACATCTGGCTACTTTGTTATCATTGGCTGATCTGCTCCCGGGAGGCCACTCTTGTGACACCAGGCACAGAGTGTCCTGGCAAGGAAAATTATCAGCACATTTTGAGTGGATTAGAGTTCCAAAGTGGTCCTCAAATCTCTACAGGGGGGCTGGTGTACCGCGATCC
'uce-149_Stenodus_leucichthys51_57'     GCCTGCATCCGACTTCCTGTTGTTGACTCATGTTCGCATGCCGG------AAAATAATTCTGCTGCAACCGAGGAAAA--ATCCTACAGCACTTTTTACACTACGCCGAAAGAAAAGAGTTAATTAGAAATACAAATTCTACCCAGATTGTTATTAATGGGAACTGTGGAGTAAGCAACACATATTTTGTGCCCACAAGTAATTCTCAGGTATCTTTGATCTGCGGCCCACAGCGGATGCTGCTGCATACCGCTGTCTGAGCTTCTGGGACCCTGCCAGCGCCAGGCATCTGGCTACTTTGTTATCATTGGCTGATCTGCTCCCGGGAGGCCACTCTTGTGACACCAAGCACAGAGTGTCCTGGCAAGGAAAATTATCAGCACATTTGGAGTGGATTAGAGTTCCAAAGTGGTCCTCAAATCTCTACAGGGGGGCTGGTGTACCGCGGTCC
'uce-149_Thymallus_arcticus57_59'       ??????????????????????????????????????????????????????????????????AACCGAGGAAAA--ATCCTACAGCACTTTATACACTACACCGAAAGAAAATTGTTAATTAGAAATACAAATTCTACCCAGATTGTTATTAATGGGAACTGTGGAGTAAGCAACACATATTTTGTGCCCATAAGTAATTCTCAGGTGTCTTTGATCTGCGGCCCACAGCGCATGCTGCTGCGTACCGCTGTCTGAGCTTCTGGGACCCTGCCAGCGCCAGACATCTGGCTACTTTGTTATC?????????????????????????????????????????????????????????????????????????????????????????????????????????????????????????????????????????????????
'uce-149_Thymallus_grubii10_77'         GCCTGCATCCGACTTCCTGTTGTTGACTCACGTTCGTATGCCGG------AAAACAATTCTGCTGCAACCGAGGAAAA--ATCCTACAGCACTTTATACACTACACCGAAAGAAAATTGTTAATTAGAAATACAAATTCTACCCAGATTGTTATTAATGGGAACTGTGGAGTAAGCAACACATATTTTGTGCCCATAAGTAATTCTCAGGTGTCTTTGATCTGCGGCCCACAGCGCATGCTGCTGCGTACCGCTGTCTGA???????????????????????????????????????????????????????????????????????????????????????????????????????????????????????????????????????????????????????????????????????????????????????????????
'uce-149_salvelinus_fontinalis'         ??CTATATCCGGCTTCCTGTTGTCGATGCACGTTCGCGTGCCGG------AAAAAAAATCTGCTGCAACCGAAGATAA--ATCCTACAGCACTTTTTACACTACGCCAAAAGAAAATAGTTAATTAGAAATACAAATTCTACCCAGATTGTTATTAATGGGAACTGTGGAGTAAGCAACACATATTTTGTGCCCATAAGTAATTCTCAGGTATCTTTGATCTGCGGCCCACAGCGGATG????????????????????????????????????????????????????????????????????????????????????????????????????????????????????????????????????????????????????????????????????????????????????????????????????????????????????
'uce-149_umbra_limi'                    GCCTGCATCCAACTTCCTGTTGTTGACTCCTGTTCGTTTGCTGA------ATAAAAAAAATGCAGCAGCCAAGGAAAA--A-CCTACAGGACTTTTTACACTACGCCGAAAGAAAATAGTTAATTAGAAATACAAATTCCACCCAGATTGTTATTAATGGGAACTGTAGAGTAAGCAACACATATTTTGTGCCCATAAGTAATTCTCAGGTATCTTTGATCTGCAGCCCACAGCGGATGCTGCTGCGTACCGCTGTCTGAGCTTCTGGGACCCTGCCAGCACCAGACATCTGGCTACTTTGTTATCATTGGCTGATCCGCTCCCGGGAGGCCACTCTTGTGACACCAGGCCCAGAGTGTCCTGGCAAGCAAGATTATCAGCACATTTTCAGTGGATTAGAGTTCCAAAGTGGTCCTCGAGTCTCTACAGGGGGGCTGGTGAGGCGCAATCC
;
end;
