# Supplementary material for: Addressing incomplete lineage sorting and paralogy in the inference of uncertain salmonid phylogenetic relationships
Source: PeerJ. 2020 Jul 3;8:e9389. doi: 10.7717/peerj.9389 (PMC7337038; doi:10.7717/peerj.9389)
Supplement: Supplemental Information 1 — Assembled contigs matching UCE loci, alignments, raw code and tree files. [file peerj-08-9389-s001.zip › Data Supplement/sequence data/mafft-nexus/uce-151.nexus]

#NEXUS
begin data;
	dimensions ntax=12 nchar=273;
	format datatype=dna missing=? gap=-;
matrix
'uce-151_Brachymystax_lenok32_79'       TCTCTTGATAGAATTAGGGCAAGTGCTGGTGCTGTCACAAGTGTTTGGCTGCTTCGGGGAGACAAATTGCCAGCCTGGACACGGGTAACAAGCGGCAGTGTTGAGTCCCTGATAATCTCCCCACTAATTCTCCATTACAGCAAAATGAAGCCATAAATCTTCCTGACAGCTGATCGATGTAAACATTGTTTCCCCCATGATT-GCCAGATCTCCCAGTGGAGATACTGTCCGCTTGCAAGCCGCTGAAATTACTCCCGCGCGAGCCCTCCCTG
'uce-151_Coregonus_laurettae55_57'      TCTCTTGATAGAATTAGGGCAAGTGCTGGTGCTGTCACAAGTGTTTGGCTGCTCCGGGGAGACAAATTGCCGGCCTGGACACGGGTAACAAGCTGCAGTGTTGAGTCCCTGATAATCTTCCCACTAATTCTCCATTACAGCAAAATGAAGTCATAAATCTTCCTGACAGCTGATCGATGTAAACATTGTTTCCCCCATGATT-GCCAG?????????????????????????????????????????????????????????????????
'uce-151_Coregonus_pidschian36_73'      TCTCTTGATAGAATTAGGGCAAGTGCTGGTGCTGTCACAAGTGTTTGGCTGCTCCGGGGAGACAAATTGCCGGCCTGGACACGGGTAACAAGCTGCAGTGTTGAGTCCCTGATAATCTTCCCACTAATTCTCCATTACAGCAAAATGAAGTCATAAATCTTCCTGACAGCTGATCGATGTAAACATTGTTTCCCCCATGATT-GCCAGCTCTCCCAGCGGAGCTACTGTCCGCTTGCAAGCCGCTGAAATTACTCCCGCACGAGCCCTCCCTG
'uce-151_Esox_lucius3_61'               TCTCTTGATTGAATTAGGACAAGTGCCGGTGCTGTCACAAGTGTTTGGCTGCTTCGGGGAGACAAATTGCTGGCCTGGACACGGGTAACAAGCGGCAGTGTTGAGTCCCTGATAATCTCCCCACTAATTCTCCATTACAGCAAAATGAAGCCATAAATCTTCCTGACAGCTGATCGATGTAAACATTGTTTCCCCCATGATT-GCCAGCTCTCCCAGCGGAGCTACTGTCCGCTCGCAAGCCACTGAAATTACTCCCGCGCGAGCACTCCCTG
'uce-151_Hucho_taimen31_75'             ??????????????????GCAAGTGCTGGTGCTGTCACAAGTGTTTGGCTGCTTCGGGGAGACAAATTGCCAGCCTGGACACGGGTAACAAGCGGCAGTGTTGAGTCCCTGATAATCTCCCCACTAATTCTCCATTACAGCAAAATGAAGCCATAAATCTTCCTGACAGCTGATCGATGTAAACATTGTTTCCCCCATGATT-GCCAGCTCTCCCAGTGGAGATACTGTTCGCTTGCAAGCCGCTGAAATTACTCCCGCGCGAGCT???????
'uce-151_Oncorhynchus_tshawytscha16_73' TCTCTTGATAGAATTAGGGCAAGTGCTGGTGCTGTCACAAGTGTTTGGTTGCTTCGGGGGGACAAATTGCCGGCCTGGACATGGGTAACAAGCGGCAGTGTTGAGTCCCTGATAATCTACCCACTAATTCTCCATTACAGCAAAATGAAGCCATAAATCTTCATGACAGCTGATCGATGTAAACATTGTTTCCCCCATGATTGGGAAGCTCTCCCAGTGGAGCTACTGTCCGCTTGCAAGCCCCTGAAATTACTCCCGCGCGAGCCCTCCCTG
'uce-151_Prosopium_cylindraceum53_59'   TCTCTTGATAGAATTAGGGCAAGTGCTGGTGCTGTCACAAGTGTTTGGCTACTTCGGGGAGACAAATTGCCAGCCTGGACACGGGTAACAAGCAGCAGTGTTGAGTCCCTGATAATCTCCCCACTAATTCTCCATTACAGCAAAATGAAGCCATAAATCTTCCTGACAGCTGATCGATGTAAACATTGTTTCCCCCATGATT-GCCAGCTCTCCCAGCGGAGCTACTGTCCGCTTGCAAGCCGCTGAAATTACTCCCGC??????????????
'uce-151_Salvelinus_alpinus9_75'        TCTCTTGATAGAATTAGGGCAAGTGCTGGTGCTGTCACAAGTGTTTGGCAGCTTCGGGGAGACAAATTGCCAGCCTGGACACGGGTAACAAGCGGCGGTGTTGAGTCCCTGATAATCTGCCCACTAATTCTCCATTACAGCAAAATGAAGCCACAAATCTTCCTGACAGCTGATCGATGTAAACATTGTTTCCCTCCTGATT-GCCAGCTCTCCCAGTGGAGCTACTGTCCGCTT??????????????????????????????????????
'uce-151_Stenodus_leucichthys51_57'     ?????????????????????????????????????????????????????????????????????????????????????????????????????????????????AATCTCCCCACTAATTCTCCATTACAGCAAAATGAAGCCATAAATCTTCCTGACAGCTGATCGATGTAAACATTGTTTCCCCCATGATT-GCCAGCTCTCCCAGCGGAGCTACTGTCCGCTTGCAAGCCGCTGAAATTACTCCCGCACGAGCCCTCCCTG
'uce-151_Thymallus_arcticus57_59'       ??????????????????????????????????????????????????????????????????????????????????????????????????????????????????????CCCCACTAATTCTCCATTACAGCAAAATTAAGCCATAAATCTTCCTGACAGCTGATCGATGTAAACATTGTTTCCCCCATGATT-GCCAGCTCTCCCAGTGGAGCTACTGTCCGCTTGCAAGCCGCTGAAATTACTCCTGTGCGAGCCCTCCCTG
'uce-151_Thymallus_grubii10_77'         ??????????????????????????????????????????????????????????????????????????????????????AACAAGCGGCAGTGTTGAGTCCCTGATAATCTCCCCACTAATTCTCCATTACAGCAAAATGAAGCCATAAATCTTCCTGACAGCTGATCGATGTAAACATTGTTTCCCCCATGATT-GCCAGCTCTCCCAGTGGAGCTACTGTCCGCTTGCAAGCCGCTGAAATTACTCCTGTGCGAGCCCTCCCTG
'uce-151_umbra_limi'                    TCTCTTGATTGAATTAGGGCAAGTGCTGGTGCTGTCACAAGTGTTTGGCTGCTTCGGGGAGACAAATTGCTGGCCTGGACACGGGTAACAAGCGGCAGTGTTGAGTCCCTGATAATCTCCCCACTAATTCTCCATTACAGCAAAATGAAGCCATAAATCTTCCTGACAGCTGATCGATGTAAACATTGTTTCCCCCATGATT-GCCAGCTCTCCCAGCGGAGCTACTGTCCGCTCGCAAGCCACCGAAATTACTCCGGCGCGAGCCCCCCCTG
;
end;
