# Supplementary material for: Addressing incomplete lineage sorting and paralogy in the inference of uncertain salmonid phylogenetic relationships
Source: PeerJ. 2020 Jul 3;8:e9389. doi: 10.7717/peerj.9389 (PMC7337038; doi:10.7717/peerj.9389)
Supplement: Supplemental Information 1 — Assembled contigs matching UCE loci, alignments, raw code and tree files. [file peerj-08-9389-s001.zip › Data Supplement/sequence data/mafft-nexus/uce-152.nexus]

#NEXUS
begin data;
	dimensions ntax=7 nchar=249;
	format datatype=dna missing=? gap=-;
matrix
'uce-152_Brachymystax_lenok32_79'     AACTATTTTATTACATTGAAAATCTATTTATCTAAAACAGTATTTTGTCCTTCGTTTCTTCTCTGCATGTTTTGGTAACAGATGGTGTTGTTGGTGCTTATGTCCAATTTGATTTGAACCAAAAACTCAGCCAAATTTACACTGGCACAAATCTCACAGCGCC-AATTCATACTGGCAGATTG-AAATAACTGCGTAGAGGGCATGACATTGGGGTAGAAAGACGGAGGACTAAATTGTAATGACATTT
'uce-152_Coregonus_sardinella41_71'   AAAAATTGTATTAAATTGAAAATCCATTTATCTAAAACAGTATTTTGTCCTTCATTTATTCTCTGCGTGTTTTGGTAACAGATGGTGTTGTCGGTGCTTATGTCCAATTTGATTTGAACCAAAATCTCAGCCAAATTTACACTGGCACAAATCTCACAGCACCAAATTCATACTGGCAGATTG-AAATAACCGCGTAGAGGGCATGACAT???????????????????????????????????????
'uce-152_Esox_lucius3_61'             AACAATTTTATTACATTGAAAATTAATTTATCCAAAACAGGATTTTGTCCTTCATGTCTTCTCTGCAAGTTTTGCTAGCAGATGGTGTTGGGGGTGCTTATGTCCAATTTGATTTGAACCAAAATCTCAGCCAAATTTACACTGGCACAACTCTCCCAGCGCCAAATGCATACTGGCAGATTGAAAATAACCGCACAGAGGGCATGACATTGGGG-AGAGAAACGGAGGACAAAATCATAATGACATTT
'uce-152_Hucho_taimen31_75'           ????????????????????????TATTTATCTAAAACAGTATTTTGTCCTTCGTTTCTTCTCTGCGTGTTTTGGTAACAGATGGTGTTGTCGGTGCTTATGTCCAATTTGATTTGAACCAAAAACTCAGCCAAATTTACACTGGCACAAATCTCACAGCGCCAAATTCATACTGGCAGATTG-AAATAACTGCGTAGAGGGCATGACATTGGGGAAGAAAGACGGAGGACTAAATTGTAATGACATTT
'uce-152_Prosopium_cylindraceum53_59' AACAATTTTATTAAATTGAAAATCCATTTATCTAAAACAGTATTTTGTCCTTCATTTCTTCTCTGCGTGTTTTGGTAACAGATGGTGTTGTCGGTGCTTATGTCCAATTTGATTTGAACCAAAATCTCAGCCA????????????????????????????????????????????????????????????????????????????????????????????????????????????????????
'uce-152_Salmo_salar13_75'            AACAATTTTATGAAATTGAAAATCCATTTATCTAAAACATTATTTTGTCCTTCATTTCTTCTCTGCATGTTTTGGTAACAGATGGTGTTGTCGGTGCTTATGTCCAATTTGATTTGAACCAAAAACTCAGCCAAATTTACACTGGCACAAATCTCACAGCGCCAAATTCATACTGGCAGATTG-AAATAACTGCGTAGAGGGCATGACATTGGGGAAGAAAGACGGAGGACTAAATTGTAATGACATTT
'uce-152_umbra_limi'                  ??TAATTGTATTACATTGAAAATTAATTTATCCAAAACAGGATTTTGTCCTTCATGTCTTCTCTGTAAGTTTTGCTAGCAGATGGTGTTGGGGGAGCTTATGTCCAATTTGATTTGAACCAAAATCTCAGCCAAATTTACACTGGCACAACTCTCCCAGCGCCAAATTCATACTGGCAGATTGAAAATAAGCATGT-GAGGGTATGACATTGGGGAGGAAAGACGGAGGACAAAATTGTAATGACATTT
;
end;
