# Supplementary material for: Addressing incomplete lineage sorting and paralogy in the inference of uncertain salmonid phylogenetic relationships
Source: PeerJ. 2020 Jul 3;8:e9389. doi: 10.7717/peerj.9389 (PMC7337038; doi:10.7717/peerj.9389)
Supplement: Supplemental Information 1 — Assembled contigs matching UCE loci, alignments, raw code and tree files. [file peerj-08-9389-s001.zip › Data Supplement/sequence data/mafft-nexus/uce-154.nexus]

#NEXUS
begin data;
	dimensions ntax=6 nchar=490;
	format datatype=dna missing=? gap=-;
matrix
'uce-154_Coregonus_laurettae55_57'      ?????????????????????????????????????????????????????????AACAAAGTTTCTCTGCAGCGATGATCAAATAGAGTCACATCACTTATGGAGCTGGGTGACGGGGGCAGTGAATACAGATTAGCTTTAACTGTAGCAGGCCTTACTGCCACTGTCTGTCAATCAGAGCCTTTGAATTGGGGAACATTTGCTCTGTTCATTCTGTTAAATGATGTATCCAATTAAACGTGTTAGAATTCATGATCTTCAGTCAAGGTTAAATGAAAGCAGTTACTCCTGTCAGTAAGGTGATTAAATGCTGCCTACATCAGGCACATTTTGTTCAAAATTCAAATGTT-------------------------------------------------------GGTCTAAAGCATGA????????????????????????????????????????????????????????????????????
'uce-154_Coregonus_pidschian36_73'      CCCCCCAACCTTCCCCTTTCATTCAGCGTCTAGCCCTTTCAAAACAAGGTGAAGTTCAGCAAAGTTTCTCTGCAGCGATGATCAAAC--AGTCACATCACTTATGGAGCTGGGTGACGGGGGCAGTGAATACAGATCAGCTTTAATTGTAGCAGGCCTTACTGCCACTGTCTGTCAATCAGAGCCTTTGAATTGGGGGAAATTTGCTCTGTTCATTCTGTTAAATGATGTATCCAATTAAACGTGTTAGAAATCATGATCTTCAGTCAAGGTTAAATGAAAGCAGTTACTCCTGTCAGTAAGGTGATTAAATGCTGCCTACATCAGGCACATTTTGTTCAAAATTCAAATGTT-------------------------------------------------------GGTCTAAAGCATGAATCTTTATTAATTATCTTGCAGTCCTGCTATATAAATGCCCGGCACATTTGCTCTTAATCACCATGTT
'uce-154_Esox_lucius3_61'               CCCGACAACCTCCTCCTTTCATTCAGCGTCTAGCCCTTTCAAAACAAGGTGAAGTTCAGCAAAGTTTCTCTGCAGCGACGATCAAAC--AGTCACATCACTTATGGAGCTGGGTGACAGGGGCAGTGAATACAGATCAGCTTTAATTGTAGCAGGCCTTACTGCCACTGTCTGCCAATCAGAGCCTTTGAATTGGGGAAAATGTGCTCTGTTCATTCTGTTAAATGATGTATCCAATTAAACACGTTAGAATTCATGATCTTCAGTCAAGGTTAAATGAAAGCAGTTACTCCTGTCAGTAAGGTGATTAAATGCTGCCTACATCAGGCACATTTGGTGCAAAATTAAAATGTG-------------------------------------------------------GGTCTAAAGCATGAATCTTTATTCATTATCTTGCAGTCCTGCTATATAAATGCCCAGCACATTTGCTCTTAATCACCATGTT
'uce-154_Oncorhynchus_tshawytscha16_73' CCCCAAAACCTTCCCCTTTTATTCAGCGTCTAGCCCTTTCAAAACAAGGTGAAGTTCAGCAAAGTTTCTCTGCAGCGATGATCAAAC--AGTCACATCACTTATGGAGCTGGGTGACGGGGGCAGTGAATACAGATCAGCTTTAATTGTAGCAGGTCTTACTGCCACTGTCTGTCAATCAGAGCCTTTGAATTGGGGGAAATTTGCTCTGTTCATTCTGTTAAATGATGTATCCAATTAAACGCGTTAGAATTCATGATCTTCAGTCAAGGTTAAATGAAAGCAGTTACTCCTGTCAGTAAGGTGATTAAATGCTGCCCACATCAGGCACATTTTGTTCAAAATTCAAATTTT-------------------------------------------------------GGTCTAGAGCATGAATCTTTA?????????????????????????????????????????????????????????????
'uce-154_Salvelinus_alpinus9_75'        CCCCCCAACCTTCCCCTTTCATTCAGCGTCTAGCCCTTTCAAAACAAGGTGAAGTTCAGCAAAGTTTCTCTGCAGCGATGATCAAACAGAGTCACATCACTTATGGAGCTGGTTGACGGGGGCAGTGAATACAGATCAGCTTTAATTGTAGCAGGTCTTACTGCCACTGTCTGTCAATCAGAGCCTTTGAATTGGGGGAAATTTGCTCTGTTCATTCTGTTAAATGATGTATCCAATTAAACGCGTTAGAATTCATGATCTTCAGTCAAGGTTAAATGAAAGCAGTTACTCCTGTCAGTAAGGTGATTAAATGCTGCCCACATCAGGCACATTTTGTTCAAAATTCAAATTTTGTAAGGTGATTAAATGCTGCCTTCATCAAGCACATTTTGTGCAAATTTTAATTTGGGTCTAAAGCATGAATCTTTATGAATTATCTTGCAGTCCTGCTATATAAATGCCTGGCACATTTGCTCTTAATCACCATGTT
'uce-154_umbra_limi'                    ?????????GTTCCCATTCCATTCAGCGTCTAGCTCTTTCAAAACAAGGTGAAGTTCAGTAAAGTTTCTCTGCAGCGATGATCAAAC--AGTCACATCACTTATAGGGCTGGGTGACAGGGGCAGTGAATACAGATCAGCTTTAATTGTAGCAGGCCTTAATGCCACTGTCTGCCAATCAGAGCCTTTGAATTGAGGAAAATGTGCTCTGTTCATTCTGTTAAATGATGTATCCAATTAAACACGTTAGAATTCATGATCTTCAGTCAAGGTTAAATGAAAGCAGTTACTCCTGTCAGTAAGGTGATTAAATGCTGCCTACATCAGGCACATTCTGTGCAAAATTAAAATGTG-------------------------------------------------------GGTCTAAAGCATGAATCTTTATTCATTATCTTGCAGTCCAGCTATATAAATGCCCAGCACATTTGAGCTTAATCACCATGTT
;
end;
