# Supplementary material for: Addressing incomplete lineage sorting and paralogy in the inference of uncertain salmonid phylogenetic relationships
Source: PeerJ. 2020 Jul 3;8:e9389. doi: 10.7717/peerj.9389 (PMC7337038; doi:10.7717/peerj.9389)
Supplement: Supplemental Information 1 — Assembled contigs matching UCE loci, alignments, raw code and tree files. [file peerj-08-9389-s001.zip › Data Supplement/sequence data/mafft-nexus/uce-159.nexus]

#NEXUS
begin data;
	dimensions ntax=5 nchar=280;
	format datatype=dna missing=? gap=-;
matrix
'uce-159_Esox_lucius3_61'               ??????????????????????????????CTCTGCTTTTCCATCCACACCCTTGTCTCCCTCCATCCTCCACTCCCTCCCTCC-------ATCCACACCCTCTGTCCGTCTCC------CTCCATCCTCCCTCCTTCCCTGCACTCCCCCCGTAGTAACCAAGAGAGCGTTCTGGTAGGTCCTGGAGCTCAGGCAATATTAGGTTGCACCTCTTAAAACATGTCAGCCTCTTTTGCTATCTTCCTCGTCCTGTGGTGAAAAATACAAGACTGGAAATAT
'uce-159_Hucho_taimen31_75'             TGTTC---TGCCTGCAGCCTCCTTACAGCTTTCT-CTTTTCCATTCACACCCTCTCTCCCTCCTCCATCACACTCCCGTCCTCCTGTCTGTTTCTGCACTCCAGATGCCCCACCCTCCCCTCCCGTTCTCCTTCCCTCCCC--------------GTTACCCAGAGAGCTTTGTGGTAGGTCCCCGAGTTCAGGCAATATTGGGTTGCACCTCTTAAAACATGTCAG--------CCTTCCTCTGTCTGTCTGTGGTGAGAAATA-AAGAATGGAAAAAT
'uce-159_Oncorhynchus_tshawytscha16_73' TGTTC---TGCCTGCAGCCTCCTTACAGCTTTCT-CTTTTCCATTCACACCCTC------TCCTCCATCACACTCCCGTCCTCCTGTCTGTGTCTGCACCTCCAGCTACCCCCC-------ACCCTTCTCTTTCCCTCCCC--------------GTTACCCAGAGAGCTTTGTGGTAGGTCCCCGAGTTCAGGCAATATTGGGTTGCACCTCTTAAAACATGTCAGACTC----TCTCTCTCTCTCTCTGTGTGGTGAGAAATA-AAGAATGGAAAGAT
'uce-159_Salmo_salar13_75'              TGTTC---TGCCTGCAGCCTCCTTACAGCTTTCT-CTTTTCCATTCACACCCTCTCTCCGTCCTCCATCACACTCCCGTCCTCCTGTCTGTGTCTGCACTTCCAGCTACCCTC---------CCGTTCTCTTTCCCTCCCC--------------GTTACCCAGAGAGCTTTGTGGTAGGTCCCCGAGTTCAGGCAATATTGGGTTCCACCTCTTAAAACATGTCAG----------CCTCTCTCTCTCTGTGTGGTGAGAAAAA-AAGAAT????????
'uce-159_salvelinus_fontinalis'         ?????????GCCTACAGCCCTCTTACAGCTTACT-CTTTTCCATTCACACCCTCTCTCTGTCCTCCATCACACTCCCGTCCTCCTGTCTGTGTATGCACTTCCAACCCCCCCCC------TCCTGTTCTCTTTCCCTCCCC--------------ATTACCCAGAGAGCTTTGTGGTAGGTCCCCGAGTTCAGGCAATATTGGGTTGCACCTCTTAAAACATGTCAG--------CCTCTTTCTCTCTCTGTGTGGTGAGAAATA-AAGAATGGAA????
;
end;
