# Supplementary material for: Addressing incomplete lineage sorting and paralogy in the inference of uncertain salmonid phylogenetic relationships
Source: PeerJ. 2020 Jul 3;8:e9389. doi: 10.7717/peerj.9389 (PMC7337038; doi:10.7717/peerj.9389)
Supplement: Supplemental Information 1 — Assembled contigs matching UCE loci, alignments, raw code and tree files. [file peerj-08-9389-s001.zip › Data Supplement/sequence data/mafft-nexus/uce-160.nexus]

#NEXUS
begin data;
	dimensions ntax=13 nchar=243;
	format datatype=dna missing=? gap=-;
matrix
'uce-160_Brachymystax_lenok32_79'       ?????????????????????????????????????????????????????????????????????????????????????????????????????????GCTTGAAATATGACAATATGCCATACTGAACGAAGTAAGTCACAGACTTATTTTAGAACGGAGGGTCACG????????????????????????????????????????????????????????????????????
'uce-160_Coregonus_pidschian36_73'      ????????????????????????????????????????CAGTAGTATACATTATGTATATAT-TTATACACTTAAATCATTTTTACTTTTCAGTAAAATAGCTCCACAAAATATGACAATATGCCATACTTAATGAAGTAAGTCACAGACTTATTTTAGAACGGAGGAACACTTCCACTCCCATCTGAAAAACAC-AAGAGAGAAAGAGAAAGGGG-CATTAGTCTGGTATGTTCAGGGTT
'uce-160_Coregonus_sardinella41_71'     AATCTTTGTTCTCAGTAGACATGTAGGAGTTCAAGTCCTTCAGTAGTATACATTATGTATATAT-TTATACACTTAAATCATTTTTACTTTTCAGTAAAATAGCTCCACAAAATATGACAATATGCCATACTTAATGAAGTAAGTCACAGACTTATTTTAGAACGGAGGAACACTTCCAC???????????????????????????????????????????????????????????????
'uce-160_Esox_lucius3_61'               AATCTTTGTTCTCCGTAGACATGTAGGAGTTAAAGTCCTTTAGTAGTATACATTATGTATATAT-TTATACACTTAGATAATCTTTACTTTTCAGTAAAATAGCTCCACGAAATATGACAATATGCCATACTTAATGAAGTAAGTCACAGACTTATTTTAGAACGGAGGAACACTTTCACTCCCATCTGAA----------AGAGAGAGGGGGGGGGGGTGTTAGCCAGGTGTGTTCAGGGT?
'uce-160_Hucho_taimen31_75'             ?ATATTTGTTCTCAGTAGACATGTAGGAAATAAAGTCCTTTAGTAGTATACATTATGTATATAT-TTATACACTTAAATAATCTTTACTTTTCAGTAAAATAGCTCCACGAAATATGACAATATGCCATACTTAATGAAGTAAGTCACAGACTTATTTTAGAACGGAGGAACACTTCCACTCCCATCTGAAAAACAC-AAGAGACAAAGAGAAAGGGCACATTAGTCTGGTATGTTCAGGGTT
'uce-160_Oncorhynchus_mykiss20_73'      AATATTTGTTCTCAGTAGACATGTAGGAAATAAAGTCCTTTAGTAGTATACATTATGTATATAT-TTATACACTTAAATCATCTTTACTTTTCAGTAAAATAGCTCCACGAAATATGACAATATGCCATACTTAATGAAGTAAGTCACAGACTTA-TTTAGAACGGGGGAACACTTCCACTCCCATCTGAAAAACAC-AAGAGACAAAGAGGAAGGGCACATTAGTCTGGTATGTTCAGGGTT
'uce-160_Oncorhynchus_tshawytscha16_73' AATATTTGTTCTCAGTAGACATGTAGGAAATAAAGTCCTTTAGTAGTATACATTATGTATATAT-TTATACACTTAAATCATCTTTACTTTTCAGTAAAATAGCTCCACGAAATATGACAATATGCCATACTTAATGAAGTAAGTCACAGACTTA-TTTAGAACGGGGGAACACTTCCACTCCCATCTGAAAAACAC-AAGAGACAAAGAGGAAGGGCACATTAGTCTGGTATGTTCAGGGTT
'uce-160_Parahucho_perryi15_73'         AATATTTGTTCTCAGTAGACATGTAGGAAATAAAGTCCTTTAGTAGTATACATTATGTATATAT-TTATACACTTAAATCATCTTTACTTTTCAGTAAAATAGCTCCACGAAAT------ATATGCCATACTTAATGAAGTAAGTCACAGACTTATTTTAGAACGGGGGAACACTTCCACTCCCATCTGAAAAAAAC-AAGAGACAAAGAGAAAGAGCACATTAGTCTGGTATGTTCAGGGTT
'uce-160_Salmo_salar13_75'              ????????????????????????????????????????????????????????????????????????????????????????????CAGTAAAATAGCTCCACGAAATATGACAATATGCCATACTTAATGAAGTAAGTCACAGACTTATTTTAGAACGGAGGAACACTTCCACTCCCATCTGAAAAACAC-AAGAGACAAAGAGAAAGGGGTCATTAGTCTGGTATGTTCAGGTTT
'uce-160_Salvelinus_alpinus9_75'        AATATTTGTTCTCAGTAGACATGTAGGAAATAAAGTCCTTTAGTAGTATACATTATGTATATAT-TTATACACTTAAATCATCTTTACTTTTCAGTAAAATAGCTCCACGAAATATGACAATATGCCATACTTAATGAAGTAAGTCACAGACTTA-TTTAGAACGGGGGAACACTTCCACTCCCATCTGAAAAACAC-AAGAGACAAAGAGGAAGGGGACATTAGTCTGGTATGT????????
'uce-160_Thymallus_arcticus57_59'       ?????????????????????????????????????????AGTAGTATACATTATGTATATAT-TTATACACTTAAATAATCTTTACTTTTCAGTAAAATAGCTCCACGAAATATGACAATATGCCATACTTAATGAAGTAAGTCACAGACTTATTTTAGAACGGAGGAACACTTCCACTCCCATCTGAAAAACAC-AAGAGAGAAAGAGAAAAGGGGCATTAGTCTGGAATGTTCAGGGTT
'uce-160_salvelinus_fontinalis'         AATCTTTGTTCTCAGTAGACATGTAGGAGTTCAAGTCCTTCAGTAGTATACATTATGTATATAT-TTATACACTTAAATAATTTTTACTTTTCAGTAAAATAGCTCCACGAAATATGACAATATGCCATACTTAATGAAGTAAGTCACAGACTTA-TTTAGAACGGGGGAACACTTCCACTCCCATCTGAAAAACAC-AAGAGACAAAGAGGAAGGGGACATTAGTCTGGTATGTTCAGGTTT
'uce-160_umbra_limi'                    AATCTTTGTTCTCAGTAGACATGTAGGAGATAAGGTCCTTCAGTAGTATACATTATGTATATAT-TTATACAGTTAGATAATCTTTACTTTTCAGTAAAATAGCTCCACGAAATATGACAATATGCCATACTTAATGAAGTAAGTCACAGACTTATTTTAGAACGGAGGAACACTTCCACTTCCATCTGAAATACACAAAGAGAGA?????????????????????????????????????
;
end;
