# Supplementary material for: Addressing incomplete lineage sorting and paralogy in the inference of uncertain salmonid phylogenetic relationships
Source: PeerJ. 2020 Jul 3;8:e9389. doi: 10.7717/peerj.9389 (PMC7337038; doi:10.7717/peerj.9389)
Supplement: Supplemental Information 1 — Assembled contigs matching UCE loci, alignments, raw code and tree files. [file peerj-08-9389-s001.zip › Data Supplement/sequence data/mafft-nexus/uce-161.nexus]

#NEXUS
begin data;
	dimensions ntax=10 nchar=231;
	format datatype=dna missing=? gap=-;
matrix
'uce-161_Esox_lucius3_61'             ??????????TGGCCTATTAAAAATGCATGTGGCATTGTGGTTGTTGATCACGTTTAGGACG-CCATGCAAATTGGACTGTCTTCCCTGTCAACGCCGAGGATGAATAATGTAGTTTTGTTGTATATTCAGGGACACACCATTGACAGTCAATTAACAAGTTTGATTGGTGTGTGAACTCATTCTTTTGAACTGTTAATTTTATGGAAATGGTATTCG?????????????
'uce-161_Oncorhynchus_mykiss20_73'    GTCTCATCTCTTCCCTATTAAAAATGCATGTGGCATTGTGGTTGTTGATCATGTTTATGACGGCAATGCAAATTGGACTGTCTTCCCTGTCAACGCGGAAGATGAATAATGTAGTTGTGTTGTATATTCAGGGTCACACCACTGACAGTCAATTAACAAGTTTGATTGGTGTGTGAACTCATTCTTTTGAACTGTTAATTTTATGTAAATAGTA?????????????????
'uce-161_Parahucho_perryi15_73'       ?????????????CCTATTAAAAATGCATGTGGCATTGTGGTTGTTGATCATGTTTATGACGGCAATGCAAATTGGACTGTCTTCCCTGTCAACGCGGAAGATGAATAATGTAGTTGTGTTGTATATTCAGGGTCACACCACTGACAGTCAATTAACAAGTTTGATTGGTGTGTGAACTCATTCTTTTGAACTGTTAATTTTATGTAAATAGTATTCTATCCCCTTTTTCC
'uce-161_Prosopium_cylindraceum53_59' GTCTCATCTCTTCCCTATTAAAAATGCATGTGGCATTGTGGTTGTTGATCACGTTTATGACGGCAATGCAAATTGGACTGTCTTCCCTGTCAACGCGAAAGATGAATAATGTAGTTGTGTTGTATATTCAGGGTCACACCACTGACAGTCAATTAACAAGTTTGATTGGTGTGTGAACTCATTCTTTTGAACTGTTAATTTTATGTAAATAGTATTCTCTCCCCTTTTTCC
'uce-161_Salmo_salar13_75'            GTCTCATCTCTTCCCTATTAAAAATGCATGTGGCATTGTGGTTGTTGATCATGTTTATGACGGCAATGCAAATTGGACTGTCTTCCCTGTCAACGCGGAAGATGAATAATGTAGTTGTGTTGTATATTCAGGGTCACACCACTGACAGTCAATTAACAAGTTTGATTGGTGTGTGAACTCATTCTTTTGAACTGTTAATTTTATGTAAATAGTATTCTAGCCCCTTTTTCC
'uce-161_Salvelinus_alpinus9_75'      GTCTCATCTCTGGCCTATTAAAAATGCATGTGGCATTGTGCTTGTTGATCACGTTTAGGACGCCCATGCAAATTGGACTGTCTTCCCTGTCAGTGCAGTAGATAAATAATGTAGCTGTGTTGTATATTCAGGGACACACCATTGACAGTCAATTAACAAGTTTGATTGGTGTGTGAACTCATTCTTTTGAACTGTTAATTTTATGTAAATAGTATTCGTTTCCCTTTTTCC
'uce-161_Stenodus_leucichthys51_57'   ??????????????????????????????????GTTGTGGTTGTTGATCACGCTTATGACGGCAATGCAAATTGGACTGTCTTCCCTGTCAACGCGGAAGATGAATAATGTAGTTGTGTTGTATATTCAGGGTCACACCACTGACAGTCAATTAACACGTTTGATTGGTGTGTGAACTCATTCTTTTGAACTGTTAATTTTATG??????????????????????????
'uce-161_Thymallus_grubii10_77'       GGCTCATCTCTGGCCTATTAAAAATGCATGTGGCATTGTGCTTGTTGATCACGTTTAGGACGCCCATGCAAATTGGACTGTCTTCGCTGTCAACGCAGAAGATAAATAATGTAGCTGTGTTGTACATTCAGGGACACACCATTGACAGTCAATTAACAAGTTTGATTGGTGTGTGAACTCATTCTTTTGAACTGTTAATTTTATGTAAATAGTATTCGCTTCCCTTTTTCC
'uce-161_salvelinus_fontinalis'       GTCTCATCTCTTCCCTATTAAAAATGCATGTGGCATTGTGGTTGTTGATCATGTTTATGACGGCAATGCAAATTGGACTGTCTTCCCTGTCAACGCGGAAGATGAATAATGTAGTTGTGTTGTATATTCAGGGTCACACCACTGACAGTCAATTAACAAGTTTGATTGGTGTGTGAACTCATTCTTTTGAACTGTTAATTTTATGTAAATAGTATTCTATCCCCTTTTTCC
'uce-161_umbra_limi'                  GGCTCATCTCTGGCCTATTAAAAATGCATGTGGCGTTGTGGTTGTTGATCACGTTTAGGATG-CCATGCAAATTGGACTGTCTTCCCTGTCAGCGCGCAGGATGAATAATGTAGTTGTGTTGTATATTCAGGGACACACCATTGACAGTCAATTAACAAGTTTGATTGGTGTGTGAACTCGTTCTTTTGAACTGTTAATTTTATGTAAATAGTATTCGCTCCCCTTTTCCC
;
end;
