# Supplementary material for: Addressing incomplete lineage sorting and paralogy in the inference of uncertain salmonid phylogenetic relationships
Source: PeerJ. 2020 Jul 3;8:e9389. doi: 10.7717/peerj.9389 (PMC7337038; doi:10.7717/peerj.9389)
Supplement: Supplemental Information 1 — Assembled contigs matching UCE loci, alignments, raw code and tree files. [file peerj-08-9389-s001.zip › Data Supplement/sequence data/mafft-nexus/uce-162.nexus]

#NEXUS
begin data;
	dimensions ntax=7 nchar=282;
	format datatype=dna missing=? gap=-;
matrix
'uce-162_Esox_lucius3_61'          GGACGGTACTTCCTGTTTGCTTC--CTTGTAACACAGAAAAAAAAGGGTCCCTCCATCCCAATGAATGTATACTATTTTTACCCTCTTGCAGGAGAATGTCCGATAGGGAACTAAATAATTAAAGGCCAGGGACCCTTTTTGACTGCATCAACCATGGCACTGCTGGTAAGCTCTACAATACCTTGTGAATCCATTTG--CCCCCGTCCTGTCCTGCCGAGGATGCCTG--------TTTTTAGTT--TT????????????????????????????????
'uce-162_Oncorhynchus_mykiss20_73' ??????????TCCTGTTTGCTTCCTCTTGTAACACAGAAAGAAAGGGGTCCCTCCATTCCAATGAATGTATACTATTTTTACCCTCTTGCAGGAGAATGTCCGATAGGGAACTAAATAATTAAAGGCCAGGGACCCTTTTTGACTGCATCAACCATGGCACTGCTGGTAAGCTCTACTATACATTGTGAATCCATTTG--CCCTCGTCCTGTCCTGCCAAGGACGTCTG--------TTTTTAGTTTGTCACTCCCTCCACCGTGCCCCTTGCCTTGCATGA
'uce-162_Parahucho_perryi15_73'    GGACGGTG-CTCCTGTTTGCTTCCTCTTGTAACACAGAAAGAAAGGG-TCCCTCCATTCCAATGAATGTATACTATTTTTACCCTCTTGCAGGAGAATGTCCGATAGGGAACTAAATAATTAAAGGCAAGGGACCCTTTTTGACTGCATCAACCATGGCACTGCTGGTAAGCTCTACTATACATTGTGAATCCATTTG--CCCTCGTCCTGTCCTGCCAAGGACGTCTG--------TTTTTAGTTTGTCACACCCTCCACCGTGCCCCTTGCCTTGCATGA
'uce-162_Salmo_salar13_75'         GGACGGTG-CTCCTGTTTGCTTCCTCTTGTAACACAGAAAGAAAGGG-TCCCTCCATTCCAATGAATGTATACTATTTTTACCCTCTTGCAGGAGAATGTCCGATAGGGAACTAAATAATTAAAGGCAAGGGACCCTTTTTGACTGCATCAACCATGGCACTGCTGGTAAGCTCTACTATACATTGTGAATCCATTTG--CCCTCGTCCTGTCCTGCCAAGGACGTCTG--------TTTTTAGTTTGTCACACCCTCCACCGTGCCCCTTGCCTTGCATGA
'uce-162_Salvelinus_alpinus9_75'   ????????????????????????????????????????????????TCCCTCCATTCCAATGAATGTATACTATTTTTACCCTCTTGCAGGAGAATGTCCGATAGGGAACTAAATAATTAAAGGCAAGGGACCCTTTTTGACTGCATCAACCATGGCACTGCTGGTAAGCTCTACTATACATTGTGAATCCATTTG--CCCTCGTCCTGTCCTGCCAAGGGCGTCTG--------TTTTTAGTTTGTCACACCCTCCACCGTGCCCCTTGCCTTGCATGA
'uce-162_salvelinus_fontinalis'    GGACGGTG-CTCCTGTTTGCTTCCTCTTGTAACACAGAAAGAAAGGG-TCCCTCCATTCCAATGAATGTATACTATTTTTACCCTCTTGCAGGAGAATGTCCGATAGGGAACTAAATAATTAAAGGCAAGGGACCCTTTTTGACTGCATCAACCATGGCACTGCTGGTAAGCTCTACTATACATTGTGAATCCATTTG--CCCTCGTCCTGTCCTGCCAAGGACGTCTGTTTTTAGTTTTTTAGTTTGTCACACCCTCCACCGTGCCCCTTGCCTTGCATGA
'uce-162_umbra_limi'               GGACGGTA-CGCCTGTTTGCTTC------TAACA---AAGGAAAGGCTCCCCTCCAATCCAATGAATGTATACTATTTTTACCCTCTTGCAGGAGAATGTCCGATAGGGAACTAAATAATTAAAGGCCAGGGACCCTTTTTGACTGCATCAACCATGGCACTGCTGGTAAGCTCTACTATACCTTGTGAATCCATTTGCCCCCCCGTCCTGTCCTGCCAACACTGCCTGTTATTACTTATTTTGTTCCTTACAACC-CCACTGTGCCCCTT???????????
;
end;
