# Supplementary material for: Addressing incomplete lineage sorting and paralogy in the inference of uncertain salmonid phylogenetic relationships
Source: PeerJ. 2020 Jul 3;8:e9389. doi: 10.7717/peerj.9389 (PMC7337038; doi:10.7717/peerj.9389)
Supplement: Supplemental Information 1 — Assembled contigs matching UCE loci, alignments, raw code and tree files. [file peerj-08-9389-s001.zip › Data Supplement/sequence data/mafft-nexus/uce-166.nexus]

#NEXUS
begin data;
	dimensions ntax=15 nchar=276;
	format datatype=dna missing=? gap=-;
matrix
'uce-166_Brachymystax_lenok32_79'       ????????????????????????????????????????????????????????????????????????????????????????????????????????????????????????????????CATTTGTATTGTCTGACTGAGGTTATACACAAATATTAGTTTATCTACTCCACCTAAGATTGCCTCCCTAAGCAAGACAGATTGGTCTTTGAGAGTGGGCAATATTCCCAGGAACATATTCAGTCCATCTTTTATGTGCTGCAATTCA
'uce-166_Coregonus_laurettae55_57'      ATCGTCTACCC-TGGCCCAGGGCGGTGCTCAGCCCAGCCAGCCGCCACGCATCACACCCAGCAAATATTCCTGAACCACAATTTTTCATATTTCCCTGTATGCATAAGGAGATGAAAAATCATCCCATCATTTGTATTGTCTGACTGAGGTTATACACAAATATTAGTTTATCTACTCCACCTAAGATTGCCTCCCTAAGCAAGACGGATTGGTCTTTGGGAGGGGGCAATATTCCCAGGAACATATTCAGTCCATCTTTTATGTGCTGCAATTCA
'uce-166_Coregonus_pidschian36_73'      ATCGTCTACCC-TGGCCCAGGGCGGTGCTCAGCCCAGCCAGCCGCCACGCATCACACCCAGCAAATATTCCTGAACCACAATTTTTCATATTTCCCTGTATGCATAAGGAGATGAAAAATCATCCCATCATTTGTATTGTCTGACTGAGGTTATACACAAATATTAGTTTATCTACTCCACCTAAGATTGCCTCCCTAAGCAAGACGGATTGGTCTTTGGGAGGGGGCAATATTCCCAGGAACATATTCAGTCCATCTTTTATGTGCTGCAATTCA
'uce-166_Coregonus_sardinella41_71'     ATCGTCTACCC-TGGCCCAGGGCGGTGCTCAGCCCAGCCAGCCGCCACGCATCACACCCAGCAAATATTCCTGAACCACAATTTTTCATATTTCCCTGTATGCATAAGGAGATGAAAAATCATCCCATCATTTGTATTGTCTGACTGAGGTTATACACAAATATTAGTTTATCTACTCCACCTAAGATTGCCTCCCTAAGCAAGACGGATTGGTCTTTGGGAGGGGGCAATATTCCCAGGAACATATTCAGTCCATCTTTTATGTGCTGCAATTCA
'uce-166_Esox_lucius3_61'               ATCGTCTCCCCCTGGCCCAGGGCGGTGCACAGC----CCAGTCACCACGCAGCACACCCAGCAAATATCCCCAAACCGCAATTCTTCATATTTCCCTGTATGCATAAGGAGATGAAAAATCATCCCATCATTTGTATTGTCTGACTGAGGTTATACACAAATATTAGTTTATCTACTCCACCTAAGATTGCCTCCCTAAGCAAGACGGATTGGT-TCTGGGAGGGGGCAATATTTCACAGAACATATTCAGTCCATCTTTTATGTGCTGCAACTCA
'uce-166_Hucho_taimen31_75'             ATCGTCTACCC-TGGCCCACGGCGGTGCTCAGCCCAGCCAGCCGCCACGCATCACACCCAGCAAATATTCCTAAACCACCATTTTTCATATTTCCCTGTATGCATAAGGAGATGAAAAATCATCCCATCATTTGTATTGTCTGACTGAGGTTATACACAAATATTAGTTTATCTACTCCACCTAAGATTGCCTCCCTAAGCAAGACGGATTGGTCTTTGAGAGTGGGCAATATTCCCAGGAACATATTCAGTCCATCTTTTATGTGCTGCAATTCA
'uce-166_Oncorhynchus_mykiss20_73'      ????????CCC-TGGCCCACGGCGGTGCACAGCCCAGCCAGCCGCCGCGCATCACACCCAGCAAATATTCCTTAACCACCATTTTTCATATTTCCCTGTATGCATAAGGAGATGAAAAATCATCCCATCATTTGTATTGTCTGACTGAGGTTATACACAAATATTAGTTTATCTACTCCACCTAAGATTGCCTCCCTAAGCAAGACGGATTGGTCTTTGAGAGTGGGCAATATTCCCAGGAACATATTCAGTC???????????????????????
'uce-166_Oncorhynchus_tshawytscha16_73' ?????????????????CGCGGCGGTGCTCAGCCCAGCCAGCCGCCACGCATCACACCCAGCAAATATTCCTTAACCACCATTTTTCATATTTCCCTGTATGCATAAGGAGATGAAAAATCATCCCATCATTTGTATTGTCTGACTGAGGTTATACACAAATATTAGTTTATCTACTCCACCTAAGATTGCCTCCCTAAGCAAGACGGATTGGTCTTTGAGAGTGGGCAATATTCCCAGGAACATATTCAG?????????????????????????
'uce-166_Prosopium_cylindraceum53_59'   ATCGTCTACCC-TGGCCCAGGGCGGTGCTCAGCCCAGCCAGCCGCCACGCATCACACCCAGCAAATATTCCTGAACCACAATTTTTCATATTTCCCTGTATGCATAAGGAGATGAAAAATCATCCCATCATTTGTATTGTCTGACTGAGGTTATACACAAATATTAGTTTATCTACTCCACCTAAGATTGCCTCCCTAAGCAAGACGGATTGGTCTTTGGGAGGGGGCAATATTCCCAGGAACATATTCAGTCCATCTTTTATGTGCTGCAATTCA
'uce-166_Salmo_salar13_75'              ATCGTCTACCC-TGGCCCACGGCGGTGCTCAGCCCAGCCAGCCGCCACGCATCACACCCAGCAAATATTCCTAAACCACAATTTTTCATATTTCCCTGTATGCATAAGGAGATGAAAAATCATCCCATCATTTGTATTGTCTGACTGAGGTTATACACAAATATTAGTTTATCTACTCCACCTAAGATTGCCTCCCTAAGCAAGACGGATTGGTCTTTGAGAGTGGGCAATATTCCCAGGAACATATTCAGTCCATCTT?????????????????
'uce-166_Salvelinus_alpinus9_75'        ATCGTCTACCC-TGGCCCACGGCGGTGCTCAGC----CCAGCCGCCACACATCACACCCAGCAAATATTCCTAAACCACCATTTTTCATATTTCCCTGTATGCATAAGGAGATGAAAAATCATCCCATCATTTGTATTGTCTGACTGAGGTTATACACAAATATTAGTTTATCTACTCCACCTAAGATTGCCTCCCTAAGCAAGATGGATTGGTCTTTGAGAGTGGGCAATATTCCCAGGAACATATTCAGTCCATCT??????????????????
'uce-166_Stenodus_leucichthys51_57'     ATCGTCTACCC-TGGCCCAGGGCGGTGCTCAGCCCAGCCAGCCGCCACGCATCACACCCAGCAAATATTCCTGAACCACAATTTTTCATATTTCCCTGTATGCATAAGGAGATGAAAAATCATCCCATCATTTGTATTGTCTGACTGAGGTTATACACAAATATTAGTTTATCTACTCCACCTAAGATTGCCTCCCTAAGCAAGACGAATTGGTCTTTGGGAGGGGGCAATATTCCCAGGAACATATTCAGT????????????????????????
'uce-166_Thymallus_arcticus57_59'       ??????????????GCCCAGGGCGGTGCTCAGCCCAGCCAGCCGCCACACATCACACCCAGCGAATATTCCTAAACCACAATTTTTCATATTTCCCTGTATGCATAAGGAGATGAAAAATCATCCCATCATTTGTATTGTCTGACTGAGGTTATACACAAATATTAGTTTATCTACTCCACCTAAGATTGCCTCCCTAAGCAAGACGGATTGGTCTTTGAGAGGGGGCAATATTCCCAGGAACATATTCAGTCCATCTTTTACGTGCTGCAATTCA
'uce-166_Thymallus_grubii10_77'         ATCGTCTACCC-TGGCCCAGGGCGGTGCTCAGCCCAGCCAGCCGCCACGCATCACACCCAGCAAATATTCCTAAACCACAATTTTTCATATTTCCCTGTATGCATAAGGAGATGAAAAATCATCCCATCATTTGTATTGTCTGACTGAGGTTATACACAAATATTAGTTTATCTACTCCACCTAAGATTGCCTCCCTAAGCAAGACGGATTGGTCTTTGAGAGGGGGCAATATTCCCAGGAACATATTCAGTCCATCTTTTACGTGCTGCAATTCA
'uce-166_umbra_limi'                    ATCGTCTCCTCATGGCCCAGGGCAGTAGACAGCCCAGCCAGTCACCACGCAGCACACCCAGCAAATATTCCTAAAACGCAATTTTTCATATTTCCCTGTATGCATAAGGAGATGAAAAATCATCCCATCATTTGTATTGTCTGACTGAGGTTATACACAAATATTAGTTTATCTACTCCACCTAAGATTGCCTCCCTAAGCAAGACGGATTGGT-TTTGGGAGGGGGCAATATTCCGGAGAACATATTCAGTCCATCTTTTATGTGCTGCAATTCA
;
end;
