# Supplementary material for: Addressing incomplete lineage sorting and paralogy in the inference of uncertain salmonid phylogenetic relationships
Source: PeerJ. 2020 Jul 3;8:e9389. doi: 10.7717/peerj.9389 (PMC7337038; doi:10.7717/peerj.9389)
Supplement: Supplemental Information 1 — Assembled contigs matching UCE loci, alignments, raw code and tree files. [file peerj-08-9389-s001.zip › Data Supplement/sequence data/mafft-nexus/uce-167.nexus]

#NEXUS
begin data;
	dimensions ntax=15 nchar=230;
	format datatype=dna missing=? gap=-;
matrix
'uce-167_Coregonus_laurettae55_57'      CTGTACTGGGCTATTGTAAGCAGCTGGGAGAATACCCTACTTCTTTTCCTCGATTTTCTCTACTCTCTTTTTGCCTCCTGAAGGACTGAAGAAAATTCGTAATCCGGATCGAATGTACAGATCAGCTGTGTGTTATGCCGGCCATGCTCCTCCTAAGAGTATCAGTGATGACACAGAGATGAACAGTAAGAGTGTGTTATTAATACTGCATCCCCCC-GTGGCACTGTGC
'uce-167_Coregonus_pidschian36_73'      CTGCACTGGGCTATTGTAAGCAGCTGGGAGAATACCCTACTTCTTTTCCTCGATTTTCTCTACTCTCTTTTTGCCTCCTGAAGGACTGAAGAAAATTCGTAATCCGGATCGAATGTACAGATCAGCTGTGTGTTATGCCGGCCATGCTCCTCCTAAGAGTATCAGTGATGACACAGAGATGAACAGTAAGAGTGTGTTATTAATACTGCATCTCCCC-GTGGCACTGTGC
'uce-167_Coregonus_sardinella41_71'     CTGTACTGGGCTATTGTAAGCAGCTGGGAGAATACCCTACTTCTTTTCCTCGATTTTCTCTACTCTCTTTTTGCCTCCTGAAGGACTGAAGAAAATTCGAAATCCGGATCGAATGTACAGATCAGCTGTGTGTTATGCCGGCCATGCTCCTCCTAAGAGTATCAGTGATGACACAGAGATGAACAGTAAGAGAGTGTTATTAATACTGCATCCTCCC-GTGGCACTGTGC
'uce-167_Esox_lucius3_61'               ????????????????????????????????????ATGCTGCTTTTCCTCGATTTTCTCTACTCTCTTTTTGCCTCCTGAAGGACTGAAGAAAATTCGTAATCCGGATCGAATGTACAGATCTGCTGTGTGTTATGCCGGCCACGCTCCTCCTAAGAGTATCAGTGATGACACAGAGATGAACAGTAAGAC--TGTTATTAATACTGCATCACCCC?????????????
'uce-167_Oncorhynchus_mykiss20_73'      CGGTACGGGGCTATTGTAAGCAGCTGGGAGAATGCCCTACTTCTTTTCCTCGATTTTCTCTACTCTCTTTTTGCCTCCTGAAGGACTGAAGAAAATTCGTAATCCGGATGGAATGTACAGATCAGCTGTGTGTTATGCCGGCCATGCTCCTCCTAAGAGTATCAGTGATGACACAGAGATGA????????????????????????????????????????????????
'uce-167_Oncorhynchus_tshawytscha16_73' CTGTACTGGGCTATTGTAAGCATCTGGGAGAATACCCTACTTCTTTTCCTCGATTTTCTCTACTCTCTTTTTGCCTCCTGAAGGACTGAAGAAAATTCGTAATCCGGATCGAATGTACAGATCAGCTGTGTGTTATGCCGGCCATGCTCCTCCTAAGAGTATCAGTGATGACACAGAGATGAACAGTAAGAGAGTGTTAATAATACTGCATCCCCCC-GTGGCACTGTGC
'uce-167_Parahucho_perryi15_73'         CTGTACGGGGCTATTGTAAGCATCTGGGAGAATACCCTACTTCTTTTCCTCCATTTTCTCTACTCTCTTTTTGCCTCCTGAAGGACTGAAGAAAATTCGTAATCCGGATCGAATGTACAGATCAGCTGTGTGTTATGCCGGCCATGCTCCTCCTAAGAGTATCAGTGATGACACAGAGATGAACAGTAAGAGAGTGTTAATAATACTGCATCCCCCC-GTGGCACAGTGC
'uce-167_Prosopium_cylindraceum53_59'   CTGTACTGGGCTATTGTAAGCAGCTGGGAGAATACCCTACTTCTTTTCCTCGATTTTCTCTACTCTCTTTTTGCCTCCTGAAGGACTGAAGAAAATTCGTAATCCGGATCGAATGTACAGATCAGCTGTGTGTTATGCCGGCCATGCTCCTCCTAAGAGTATCAGTGATGACACAGAGATGAACAGTAAGAG??????????????????????????????????????
'uce-167_Salmo_salar13_75'              ??????TGGGCTATTGTAAGCAGCTGGGAGAATGCCCTACTTCTTTTCCTCCATTTTCTCTACTCTCTTTTTGCCTCCTGAAGGACTGAAGAAAATTCGTAATCCGGATCGAATGTACAGATCAGCTGTGTGTTATGCCGGCCATGCTCCTCCTAAGAGTATCAGTGATGACACAGAGATGAACAGTAAGAGAGTGTTATTAATACTGCATCCCCCC-GTGGCACTGTGC
'uce-167_Salvelinus_alpinus9_75'        CTGTACTGGGCTATTGTAAGCATCTGGGAGAATACCCTGCTTCTTTTCCTCGATTTTCTCTACTCTCTTTTTGCCTCCTGAAGGACTGAAGAAAATTCGTAATCCGGATCGAATGTACAGATCAGCTGTGTGTTATGCCGGCCATGCTCCTCCTAAGAATATCAGTGATGACACAGAGATGAACAGTAAGAGAGTGTTATTAATACTGCATCCCCC??????????????
'uce-167_Stenodus_leucichthys51_57'     ??????????????????????????????????????????????????????????????????CGATCTGCCTCCTGAAGGACTGAAGAAAATTCGTAATCCGGATCGAATGTACAGATCAGCTGTGTGTTATGCTGGCCATGCTCCTCCTAAGAGTATCAGTGATGACACAGAGATGAACAGTAAGAGTGTGTTATTAATACTGCATCCCCC--GTGGCACTGTGC
'uce-167_Thymallus_arcticus57_59'       CTGTACTGGGCTATTGTAAGCAGCTGGGAGAAAACCCTACTTCTTTTCCTCCATTTTCTCTACTCTCTTTTTGCCTCCTGAAGGACTGAAGAAAATTCGTAATCCGGATGGAATGTACAGATCAGCTGTGTGTTATGCCGGCCATGCTCCTCCTAAGAGTATCAGTGA??????????????????????????????????????????????????????????????
'uce-167_Thymallus_grubii10_77'         CTGTACTGGGCTATTGTAAGCAGCTGGGAGAAAACCCTACTTCTTTTCCTCCATTTTCTCTACTCTCTTTTTGCCTCCTGAAGGACTGAAGAAAATTCGTAATCCGGATCGAATGTACAGATCAGCTGTGTGTTATGCCGGCCATGCTCCTCCTAAGAGTATCAGTGATGACACAGAGATGAACAGTAAGATTGTGTTATTAATACTGCATCCCCCC-GTGGCACTGTGC
'uce-167_salvelinus_fontinalis'         ??????????????????????????????????CCCTACTTCTTTTCCTCGATTTTCTCTACTCTCTTTTTGCCTCCTGAAGGACTGAAGAAAATTCGTAATCCGGATCGAATGTACAGATCAGCTGTGTGTTATGCCGGCCATGCTCCTCCTAAGAATATCAGTGATGACACAGAGATGAACAGTAAGAGAGTGTTATTAATACTGCATCCCCCC-TTGGCACTGTGC
'uce-167_umbra_limi'                    CTGTACTGGGCTGTTATAAGCACCAGGAACAATACCATACTTCTTTTCCTCGATTTTCTCTACTCTCTTTTTGCCTCCTGAAGGACTGAAGAAAATTCGTAATCCGGATCGAATGTACAGATCTGCTGTGTGTTATGCCGGCCATGCTCCTCCTAAGAGTATCAGTGATGACACAGAGATGAACAGTAAGAC--TGTTATTAATACTGCATCCCCCCTGTGACGCTGTGC
;
end;
