# Supplementary material for: Addressing incomplete lineage sorting and paralogy in the inference of uncertain salmonid phylogenetic relationships
Source: PeerJ. 2020 Jul 3;8:e9389. doi: 10.7717/peerj.9389 (PMC7337038; doi:10.7717/peerj.9389)
Supplement: Supplemental Information 1 — Assembled contigs matching UCE loci, alignments, raw code and tree files. [file peerj-08-9389-s001.zip › Data Supplement/sequence data/mafft-nexus/uce-172.nexus]

#NEXUS
begin data;
	dimensions ntax=5 nchar=322;
	format datatype=dna missing=? gap=-;
matrix
'uce-172_Esox_lucius3_61'             AGTTTATTTGACAGTATTTCAGAATATCTTTCAGTAAACAAGTTTT----TTTTTAGCAAAATGCAATATATCCTCACTTTTGCAT-TTCATAAAAATAGTTGTTTATTTCGGTCTTTGAAACTACAGTATCAATGGTACAGTAAACCAGATTTTGTAGGAATAGAGCTGTACAAGGTGGATAATACACAGTTAACACGACAAAGGTATACTGCGCTGAAGGG-GGATTCATGAACGTGCCATCCTTC--ACAGATTTATCATTTAGACATCTTTTTTTCTGTATACAACATCACTCACA-TAACCAGGCAGGGGACAGCCT
'uce-172_Oncorhynchus_mykiss20_73'    AGTTTATTTTACAGTATTTCAGAATATCTTTAGGTAAACCATTTTTTTTCTTTTTTCCCCAAAATGTTATATCAGTACTGCCACATTTTCATAAAAATAGTTGTTCACTTCAGTCTTTGAAACTACAGTATCAATGGTGCAGTAAACCATATTTTGTAAGAATACAGCTATACAAGGTGGATTATACATGGTTAAGACGACACATGTATACTGAGCTTAATGGTAGATGCATGAACATGTCATCCTTC----AGATTTATCA-TTAG???????????????????????????????????????????????????????
'uce-172_Parahucho_perryi15_73'       ?????????????????????????????????????????????????????????????????????????????????????????CATAAAAATAGTTGTCCACATCGGTCTTTGAAACTACAGTATCAATGGTACAATAAACCATATTTTGTAGGAATTCAGCTGTACATGGTGGATAATACATGGTTAACATGACACAGGTATACTGAGCTTAAGGAGGGATTCATGAACGTGCCATCCTTCACATAGATTTATCA-TTATTCATATTTTTTTCTGTATACAAAATCACTCACAGCAGGCAGGCAGGGGAAAGCCT
'uce-172_Prosopium_cylindraceum53_59' ??????????????????????????????????????????????????????????????????????????????????ACAT-TTCATAAAAATAGTTGTTCACTTCGGTCTTTGAAACTACAGTATCAATGTTACAGTAAACCATATTTTGTAAGAATACAGCTATACAGGGTGGATAATACATGGTTAAGATGACACGGGTATACTGAGCTTAATGGGGGATTCATGAACATGTCATCCTTT---CAGATTTATCA-TTGGTAATCTTTTTTTCTATATACAAAATCACTCACAGCAGGCAGGCAGGGGAGAGCCT
'uce-172_salvelinus_fontinalis'       AGTTTATTGGACAGTATTTCAGAATATCTTTCAGTAAACAATTATTAGATTTTTTTGCAAAATGTAATATATCCATA--GTCACAT-TTCATAAAAATA---GTCCACTTCGGTGTCTGAAACTACAGTATCAATGGTACAGTAAACCATATTTTGTAGGAATTCAGCTGTACATGGTGGATAATACATGGTTAACACGACACAGGTATACTGAGCTTAATGG???????????????????????????????????????????????????????????????????????????????????????????????????
;
end;
