# Supplementary material for: Addressing incomplete lineage sorting and paralogy in the inference of uncertain salmonid phylogenetic relationships
Source: PeerJ. 2020 Jul 3;8:e9389. doi: 10.7717/peerj.9389 (PMC7337038; doi:10.7717/peerj.9389)
Supplement: Supplemental Information 1 — Assembled contigs matching UCE loci, alignments, raw code and tree files. [file peerj-08-9389-s001.zip › Data Supplement/sequence data/mafft-nexus/uce-174.nexus]

#NEXUS
begin data;
	dimensions ntax=7 nchar=252;
	format datatype=dna missing=? gap=-;
matrix
'uce-174_Coregonus_pidschian36_73'    ?????????????????????????????????TGTAGCGAAGCCAAGGGAAGGGAAGGGAAGCCCT-CGAGCTCATGTGTTGTGAGTAGCAGGTAATGATCTTTGATCTAATGCGCTGACTGGGAAAGTGCGGCTCCCATTGAAATCCGATGGATGCTTGGCCGACCTGGAGCCAATGTCACTTCTCGTTAGGGCCCTGGGCTCCGTGACCTCCCCATCGCCCGCCCGGCCCCCC--CTCTCAGCATGAGC
'uce-174_Esox_lucius3_61'             GCCTCCTGTAAAGCCGGACTAAGTCCAGCGAAGTGGAGCAAAGCC-----AAGGGAAGGGAAGCCCT-TGCGCTCATGTGTTGTGATTAGCAGGTAATGATCTTTGATCTAATGCGCTGACTGGGAAAGTGCGGCTCCCATTGAAATCCGGTGGATGCTTGGCCGACCTGGAGCCAGTGTCACTTCTCGTTAGGGCCCCGGGCTCCGTGACCTTCCCATTGCCTGGCCGGGCCCCCGCCTCTCAGCATGAGC
'uce-174_Prosopium_cylindraceum53_59' GCCTCCTGTAAAGCCGGACTAAGCCCAGCGAAGTGTAGCGAAGCCAAGGGAAGGGAAGGGAAGCCCT-CGAGCTCATGTGTTGTGAGTAGCAGGTAATGATCTTTGATCTAATGCGCTGACTGGGAAAGTGCGGCTCCCATTGAAATCCGATGGATGCTTGGCCGACCTGGAGCCAATGTCACTTCTCGTTAGGGCCCTGGGTTCCGTGACCTCCCCATCGCCTGCCCGGCCCCCC--CTCTCAGCATGAGC
'uce-174_Salmo_salar13_75'            GCCTCCTATAAAGCCGGACTAAGCCCAACGAAGTGTAGCGAAGCCAAGGGAAGGGAAGGGAAGCCCT-CGAACTCATGTGTTGTGATTAGCAGGTAATGATCTTTGATCTAATGCGCTGACTGGGAAAGTGCGGCTCCCATTGAATTCCGATGGATGCTTGGCCGACCTGGAGCCAGTGTCACTTCTCGTTAGGGCCCTGGGCTCCGTGACCTCCTCGTCTCCCGCCCGGCCCCCC--CTCTCAGCATGAGC
'uce-174_Stenodus_leucichthys51_57'   GCCTCCTGTAAAGCCGGACTAAGCCCAGCGAAGTGTAGCGAAGCCAAGGGAAGGGAAGGGAAGCCCT-CGAGCTCATGTGTTGTGAGTAGCAGGTAATGATCTTTGATCTAATGCGCTGACTGGGAAAGTGCGGCTCCCATTG?????????????????????????????????????????????????????????????????????????????????????????????????????????????
'uce-174_Thymallus_arcticus57_59'     ???????????AGCCGGACTATGCCCAGCGAAGTGTAGCGAAGCCAAGGGAAGGGAAGGGAAGCCCTATAAGCTCATGTGTTGTGATTAGCAGGTAATGATCTTTGATCTAATGCGCTGACTGGGAAAGTGCGGCTCCCATTGAAATCCGATGGATGCTTGGCTGACCTGGAGCCAGTGTCACTTCTCGTTAGGGCCCTGGGCTCCGTGACCTCCCCATTGCCTGCCCGTCCCCCC--CTCTCAGC??????
'uce-174_umbra_limi'                  GCCTCCTGTAGAGTCGGACTAAGACCAACGGAGTGTAGCAAAGCT-----AAGGGAAGGGATGCCCT-CGCGCTCATGTGTTGTGATTAGCAGGTAATGATCTTTGATCTAATGCGCTGACTGGGAAAGTGCGGCACCCATTGAAATCCGGTGGATGCTTGGCCGACCTGGAGCCAGTGTCACTTCTCGTTAGGGCCCCGGGCTCCTTGACCTCCCCATCGCCCGCCAAGGCCCCCGGCTCTCAGCATGAGC
;
end;
