# Supplementary material for: Addressing incomplete lineage sorting and paralogy in the inference of uncertain salmonid phylogenetic relationships
Source: PeerJ. 2020 Jul 3;8:e9389. doi: 10.7717/peerj.9389 (PMC7337038; doi:10.7717/peerj.9389)
Supplement: Supplemental Information 1 — Assembled contigs matching UCE loci, alignments, raw code and tree files. [file peerj-08-9389-s001.zip › Data Supplement/sequence data/mafft-nexus/uce-175.nexus]

#NEXUS
begin data;
	dimensions ntax=16 nchar=286;
	format datatype=dna missing=? gap=-;
matrix
'uce-175_Brachymystax_lenok32_79'       TAACTCGACCAGCCACTCTCCCAAAGCCTACTCCTTGATTAAATGCATAACCCACTACTCCCCATCCACAATGATTTAGTGTGCCTTTAAATCAGCTTGCGCACACATAAAAACCTCAAATAAAAATCACCAAGAAAAACCATTGCACTCTAACTGTTCTATTAAAATGATACCCAGCCCAGCCTTTCTTCTCGGCAATACCGTTTATTCCACATGAATGCATATCTTCATTTTTTTCATAGGTATGCATATAAAATATTTAAAGTTTAAAATGTCACCGTTGAAA
'uce-175_Coregonus_laurettae55_57'      ???????????????????????????????????????????TGCATAACCCACTACTCCCCATCCACAATGATTTAGTGTGCCTTTAAATCAGTTTGCGCACACATAAAAACCTCAAATAAAAATCACCAAGAAAAACCATTGCACTCTAACTGTTCTATTAAAATGATACCCAGCCCAGCCTTTCTTCTCGGCAATACCGTTTATTC????????????????????????????????????????????????????????????????????????????
'uce-175_Coregonus_pidschian36_73'      TGACTCGACCAGCCAATCTCCCAAAGCCTACTCCTTGATTAAATGCATAACCCACTACTCCCCATCCACAATGATTTAGTGTGCCTTTAAATCAGTTTGCGCACACATAAAAACCTCAAATAAAAATCACCAAGAAAAACCATTGCACTCTAACTGTTCTATTAAAATGATACCCAGCCCAGCCTTTCTTCTCGGCAATACCGTTTATTCCACATGAATGCATATCTTCATTTTTTTC????????????????????????????????????????????????
'uce-175_Coregonus_sardinella41_71'     TGACTCGACCAGCCAATCTCCCAAAGCCTACTCCTTGATTAAATGCATAACCCACTACTCCCCATCCACAATGATTTAGTGTGCCTTTAAATCAGTTTGCGCACACATAAAAACCTCAAATAAAAATCACCAAGAAAAACCATTGCACTCTAACTGTTCTATTAAAATGATACCCAGCCCAGCCTTTCTTCTCGGCAATACCGTTTATTCCACATGAATGCATATCTTCATTTTTTTCATAGGTATGCATATAAAATATTTAAAGTTTTAAATGTCACCGTTGAAA
'uce-175_Esox_lucius3_61'               TGACTCGACCAGCCACTCTCCCAAGACCTACTCCTTGATTAAATGCATAACCCACTACTCCCCATCCCCAATGATTTAGTGTGCCTTTAAATCAGCTTGCGCACACATAAAAACCTCAAATAAAAATCACCAAGAAAAACCATTGCACTCTAACTGTTCTATTAAAATGATACCCGGCCCAGCCTTTCTTCTCTGCAATACCGTTTATTCCACATGAATGCATATCTTCATTTTCTTCATAGGTGTGCATATAAAATATTTAAAGTTTAAAATGTCACCGTTGAAA
'uce-175_Hucho_taimen31_75'             TAACTCGACCAGCCACTCTCCCAAAGCCTACTCCTTGATTAAATGCATAACCCACTACTCCCCATCCACAATGATTTAGTGTGCCTTTAAATCAGCTTGCGCACACATAAAAACCTCAAATAAAAATCACCAAGAAAAACCATTGCACTCTAACTGTTCTATTAAAATGATACCCAGCCCAGCCTTTCTTCTCGGCAATACCGTTTATTCCACATGAATGCATATCTTCATTTTTTTCATAGGTATGCATATAAA???????????????????????????????
'uce-175_Oncorhynchus_mykiss20_73'      ???????????????????CCCAAAGCCTACTCCTTGATTAAATGCATAACCCACTACTCCCCATCCACAATGATTTAGTGTGCCTTTAAATCAGCTTGCGCACACATAAAAACCTCAAATAAAAATCACCAAGAAAAACCATTGCACTCTAACTGTTCTATTAAAATGATACCCAGCCCAGCCTTTCTTCTCTGCAATACCGTTTATTCCACATGAATGCATATCTTCA-TTTTTTCATAGGTATGCATATAAAATATTTAAAGTTTAAAATGTCACCGTTGAAA
'uce-175_Oncorhynchus_tshawytscha16_73' TAACTCGACCAGCCACTCTCCCAAAGCCTACTCCTTGATTAAATGCATAACCCACTACTCCCCATCCACAATGATTTAGTGTGCCTTTAAATCAGCTTGCGCACACATAAAAACCTCAAATAAAAATCACCAAGAAAAACCATTGCACTCTAACTGTTCTATTAAAATGATACCCAGCCCAGCCTTTCTTCTCTGCAATACCGTTTATTCCACATGAATGCATATCTTCA-TTTTTTCATAGGTATGCATATAAAATATTTAAAGTTTAAAATGTCACCGTTGAAA
'uce-175_Parahucho_perryi15_73'         TAACTCGACCAGCCACTCTCCCAAAGCCTACTCCTTGATTAAATGCATAACCCACTACTCCCCATCCACAATGATTTAGTGTGCCTTTAAATCAGCTTGCGCACACATAAAAACCTCAAATAAAAATCACCAAGAAAAACCATTGCACTCTAACTGTTCTATTAAAATGATACCCAGCCCAGCCTTTCTTCTCGGCAATACTGTTTATTCCACATGAATGCATATCTTCATTTTTTTCATAGGTATGCATATAAAATATTTAAAGTTTAAAATGTCACCGTTGAAA
'uce-175_Prosopium_cylindraceum53_59'   TGACTCGACCAGCCAATCTCCCAAAGCCTACTCCTTGATTAAATGCATAACCCACTACTCCCCATCCACAATGATTTAGTGTGCCTTTAAATCAGCTTGCGCACACATAAAAACCTCAAATAAAAATCACCAAGAAAAACCATTGCACTCTAACTGTTCTATTAAAATGATACCCAGCCCAGCCTTTCTTCTCGGCAATACCGTTTATTCCACATGAATGCATATCTTCATTTTTTTCATAGGTACGCATATAAAATATTTAAAGTTTAAAATGTCACCGTTGAAA
'uce-175_Salmo_salar13_75'              TAACTCGACCAGCCACTCTCCCAAAGCCTACTCCTTGATTAAATGCATAACCCACTACTCCCCATTCACAATGATTTAGTGTGCCTTTAAATCAGCTTGCGCACACATAAAAACCTCAAATAAAAATCACCAAGAAAAACCATTGCACTCTAACTGTTCTATTAAAATGATACCCAGCCCAGCCTTTCTTCTCGGCAATACCGTTTATTCCACATGAATGCATATCTTCATTTTTTTCATAGGTAT????????????????????????????????????????
'uce-175_Salvelinus_alpinus9_75'        TAACTCGACCAGCCACTCTCCCAAAGCCTACTCCTTGATTAAATGCATAACCCACTACTCCCCATCCACAATGATTTAGTGTGCCTTTAAATCAGCTTGCGCACACATAAAAACCTCAAATAAAAATCACCAAGAAAAACCATTGCACTCTAACTGTTCTATTAAAATGATACCCAGCCCAGCCTTTCTTCTCGGCAATACCGTTTATTCCACATGAATGCATATCTTCATTTTTTTCATAGGTATGCATATAAAATATTTAAAGTTTAAAATGTCACCGTTGAAA
'uce-175_Stenodus_leucichthys51_57'     TGACTCGACCAGCCAATCTCCCAAAGCCTACTCCTTGATTAAATGCATAACCCACTACTCCCCATCCACAATGATTTAGTGTGCCTTTAAATCAGTTTGCGCACACATAAAAACCTCAAATAAAAATCACCAAGAAAAACCATTGCACTCTAACTGTTCTATTAAAATGATACCCAGCCCAGCCTTTCTTCTCGGCAAT???????????????????????????????????????????????????????????????????????????????????????
'uce-175_Thymallus_grubii10_77'         ?????CGCCCAGCCACTCTCCCAAAGCCTACTCCTTGATTAAATGCATAACCCACTACTCCCCATCCACAATGATTTAGTGTGCCTTTAAATCAGCTTGCGCACACATAAAAACCTCAAATAAAAATCACCAAGAAAAACCATCGCACTCTAACTGTTCTATTAAAATGATACCCAGTCCAGCCTTTCTTCTCGGCAATACTGTTTATTCCACATGAATGCATATCTTCATTTTTTTCATAGGTATGCATATAAAATATTTAAAGTTTAAAATGTCACCGTTGAAA
'uce-175_salvelinus_fontinalis'         TAACTCGACCAGCCACTCTCCCAAAGCCTACTCCTTGATTAAATGCATAACCCACTACTCCCCATCCACAATGATTTAGTGTGCCTTTAAATCAGCTTGCGCACACATAAAAACCTCAAATAAAAATCACCAAGAAAAACCATTGCACTCTAACTGTTCTATTAAAATGATACCCAGCCCAGCCTTTCTTCTCGGCAATACCGTTTATTCCACATGAATGCATATCTTCATTTTTTTCATAGGTATGCATATAAAATATTTAAAGTTTAAAATGTCACCGTTGAAA
'uce-175_umbra_limi'                    TGACTGGACCAGCCACTCTCTCCAGAACTACTCCTTGATTAAATGCATAACCTACTACTCCCCATCCCCAATGATTTAGTGTGCCTTTAAATCAGCTTGCGCACACATAAAAACCTCAAATAAAAATCACCAAGAAAAACCATTGCACTCTAACTGTTCTATTAAAATGATACCAAGCCCAGCCTTTCTTCTCTGCAATACCGTTTATTCCACATGAATGCATATCTTCATTTTCTTCATAGGTATGCATATAAAATATTTAAAGTTTAAAAT?????????????
;
end;
