# Supplementary material for: Addressing incomplete lineage sorting and paralogy in the inference of uncertain salmonid phylogenetic relationships
Source: PeerJ. 2020 Jul 3;8:e9389. doi: 10.7717/peerj.9389 (PMC7337038; doi:10.7717/peerj.9389)
Supplement: Supplemental Information 1 — Assembled contigs matching UCE loci, alignments, raw code and tree files. [file peerj-08-9389-s001.zip › Data Supplement/sequence data/mafft-nexus/uce-176.nexus]

#NEXUS
begin data;
	dimensions ntax=6 nchar=195;
	format datatype=dna missing=? gap=-;
matrix
'uce-176_Coregonus_pidschian36_73'      GTCTGGAAGCGGCGTGCCAGGCTAGCTCTAATTAGGCAGCTCTTTGTGA-CAGGCCACTCAACATCAAGTGGGCTGGTGGACTCATTAACCTGACTACCACAAATAAAGCAGGCAGGCACAAGAGACGCCTATGATAGCACACTTAAGA----------------------GTCGCTGCTGAATCCCCCCGCTTC
'uce-176_Esox_lucius3_61'               GTGTGGGAGCCCCGTGCCAGG----CTCTAATGAGGCGGCTCTTTGTGGCCGGGCCTCTCAACATCAAGTGGGCTGGTGGACCCATTAACCTGACTGCCGCGAATAAAGCGGGCAGGCACAAGAGACGCCTATGATAGCACACTTAAGGCTGCTGTACTGTG?????????????????????????????????
'uce-176_Oncorhynchus_tshawytscha16_73' GTCTGGGAGCGGCGTGCCAGGCTAGCTCTAATGAGGCAGCTCTTTGTGA-CAGGCCTCTCAACATCAAGTGGGCTGGTGGACTCATTAACCTGACTACCACAAATAAAGCAGGCAGGCACAAGAGACGCCTATGATAGCACACT-------GCTATGCTGC-----TGCCGCTCGCTGCTGAATCCACCTCTTCC
'uce-176_Parahucho_perryi15_73'         ???????AGCGGCGTGCCAGGCTAGCTCTAATTAGGCAGCTCTTTGTGA-CAGGCCTCTCAACATCAAGTGGGCTGGTGGACTCATTAACCTGACTACAGCAAATAAAGCAGGCAGGCACAAGAGACGCCTATGATAGCACACTTAAGGCTGCTATGCTGC-----CTCTGCTTGCTGCTGAATCCCCCGCTTCC
'uce-176_Stenodus_leucichthys51_57'     ?????????????????????????CTCTAATGAGGAAACTCTTTGTGA-CAGGCCTCTCAACATGAAGTGGGCTGGTGGACTCATTAACCTGACTACCACAAATAAAGCAGGCAGACACAAGAGACGCCTATGATAGCACACTTAAGGCTGCTATGCTGTG----CTGCTGTCGCTGCTGTATCCCCCGCTTCC
'uce-176_umbra_limi'                    GTCTAGGAGGGGTGTGCCAGGCTAGCTCTAATGAGGCAGCTCTTTGTGG-CAGTCCTCTCAACATCAAGTGGGCTGCTGGTCTCATTAACCTGACTACCGCAAATAAAGCAGGCAGGCACAAGAGACGCCTATGATAGCACACTTAAGGCTGCTGTACTGT??????????????????????????????????
;
end;
