# Supplementary material for: Addressing incomplete lineage sorting and paralogy in the inference of uncertain salmonid phylogenetic relationships
Source: PeerJ. 2020 Jul 3;8:e9389. doi: 10.7717/peerj.9389 (PMC7337038; doi:10.7717/peerj.9389)
Supplement: Supplemental Information 1 — Assembled contigs matching UCE loci, alignments, raw code and tree files. [file peerj-08-9389-s001.zip › Data Supplement/sequence data/mafft-nexus/uce-180.nexus]

#NEXUS
begin data;
	dimensions ntax=5 nchar=284;
	format datatype=dna missing=? gap=-;
matrix
'uce-180_Coregonus_laurettae55_57' GATATTAGGAACA-ACCTGCAAGGAGAGGTTGATATGGGAGAGAAGGATGTTGGCGATAAATGAAAAAGAGAGAGAT------------TGAAAGGAGAGGGAGAGAGAGTAGC-TTTAAAAAGGATTTTGTCGGTTATTGACTGGTTGCACTCTTCTGCTAATAGGCATTTAAAGATCATGGGCCTGCTGGTGGAAATCAAGGCCTCCATTGTTCCCCTTATTGCATTCTGGCAGATGGGGGCTGACA???????????????????????????????????
'uce-180_Coregonus_pidschian36_73' GATTTTAGGAACA-ACCTGCAAGGAGAGGTTGATATGGGAGAGAAGGATGTTGGCGATAAATGAAAAAGAGAGAGAT------------TGAAAGGAGAGGGAGAGAGAGTAGC-TTTAAAAAGGATTTTGTCGGTTATTGACTGGTTGCACTCTTCTGCTAATAGGCATTTAAAGATTATGGGCCTGCTGGTGGAAATCAAGGCCTCCATTGTTCCCCTTATTGCATTCTGGCAGATG?????????????????????????????????????????????
'uce-180_Esox_lucius3_61'          ???????????GAGACCTGAAAGGAGAGGTTAAGAGGGGAGAGAACGATGTCCACGGGATGAAAAAGGGAAAGAGAGAGATTGAGAG------AAAAGAGGAAGAGGGAGTAGCTTTTTAAAAGGATTTTGTCAGTTATTGACTGGTTGCACTCTTCTGCTAATAGCCATTTAAAGATTATGGTCCTGCTGGTGGAAATCAAGGCCTCCATTGTTCCTCTTATTGCATTCTGGCAGATGGGGGCTGACACAACAACACACAGGCTCCCTCCGGGCACACTCACT
'uce-180_Thymallus_arcticus57_59'  GACTATAGGAACA-ACCTGCAAGGAGAAGTTGATAGGGGAGAGAAGGATGTTGGCGATATATAGAAAAGAGAGAGAT-----------ATTGAGAGAGAGGGAGAGAGAGTAGG-TTTTAAAAGGATTTTGTCGGTTATTGACTGGTTGCACTCCTCTGCTAATAGCCATTTAAAGATTATGGGCCTGCTGGTGGAAATCAAGGCCTCCATTGTTCCCCTTATTGCATTCTGGCAGATGGGGGCTGACACAACAACACACAGGATCCCTC-AGGCACACTCACT
'uce-180_umbra_limi'               ??????????????????????????????????????????????????????????????????????????????????????????????GAAGAGAGAGAGAGGGTAGC-TTTTAAAAGGATTTTGTCGGTTATTGACTGGTTGCACTCTTCTGCTAATAGCCATTTAAAGATTATAGTCCTGCTGGTGGAAATCAAGGCCTGCATTGTTCCTCTTATTGCATTCTGGCAGATG-GGGCTGACACAACAACACACAGCCTCCCTCTGGGCACACTCACT
;
end;
