# Supplementary material for: Addressing incomplete lineage sorting and paralogy in the inference of uncertain salmonid phylogenetic relationships
Source: PeerJ. 2020 Jul 3;8:e9389. doi: 10.7717/peerj.9389 (PMC7337038; doi:10.7717/peerj.9389)
Supplement: Supplemental Information 1 — Assembled contigs matching UCE loci, alignments, raw code and tree files. [file peerj-08-9389-s001.zip › Data Supplement/sequence data/mafft-nexus/uce-181.nexus]

#NEXUS
begin data;
	dimensions ntax=11 nchar=199;
	format datatype=dna missing=? gap=-;
matrix
'uce-181_Coregonus_laurettae55_57'      ??????????????????????GCCCATCACCAGCGGAGGAAGCTACCAGGTGCTGGTCAACAACGTGTTCTACTTCACACAGCGCGTGGTGGACAAGCTGTGGCAGGGCATGTTCAACAAGGAGTCCAAGATGGTGGTGGAGTTTATAGTGCAGCTCATAGGACAGGTGAGGACA-ACATACAGT?????????????
'uce-181_Coregonus_sardinella41_71'     TGCCAGGTGAGGATGCGTCGCTGCCCATCACCAGCGGAGGAAGCTACCAGGTGCTGGTCAACAACGTGTTCTACTTCACACAGCGTGTGGTGGACAAGCTGTGGCAGGGCATGTTCAACAAGGAGTCCAAGATGGTGGTGGAGTTTATAGTGCAGCTCATAGGACAGGTGAGGACA-ACATACAGT?????????????
'uce-181_Esox_lucius3_61'               TGCCAGGTGAGGATGCGTCCCTCCCCCTCACCAGCGGGGGCAGCTACCAGGTGCTGGTCAACAACGTTTTCTACTTCGCTCAGCGGGTGGTAGACAAGCTTTGGCAGGGCATGTTCAACAAGGAGTCCAAGATGGTGGTGGAGTTCATAGTTCAACTCATAGGACAGGTGAGGACA-GCACCGATCAGT----GTTCCC
'uce-181_Oncorhynchus_tshawytscha16_73' TACCAGGTGAGGATGCATCCTTGCCCATCACCATTGGAGGGAGCTACCAGGTGCTGGTGAACAACGTGTTCTACTTCACACAGCGCGTGGTGGACAAGCTGTGGCAGGGCATGTTCAACAAGGAGTCCAAGATGGTGGTGGAGTTTATAGTGCAGCTTATAGGACAGGTGAGGACG-ACCTAGACCAGG----GTTTCT
'uce-181_Parahucho_perryi15_73'         TACCAGGTGAGGATGCGTCCCTACTCATCA---GTGGAGGGAGCTACCAGGTGCTGGTGAACAACGTGTTCTACTTCTCACAGCGCGTGGTGGACAAGCTATGGCAGGGCATGTTCAACAAGGAGTCCAAGATGGTGGTGGAGTTTATAGTGCAGCTTATAGGACAGGTGAGGACG-ACATAAACCAGG----GTTTCC
'uce-181_Prosopium_cylindraceum53_59'   ???????TGAGGATGCATCCCTGCCCATCACCAGCGGAGGAAGCTACCAGGTGCTGGTCAACAATGTGTTCTACTTCACACAGCGCGTGGTGGACAAGCTGTGGCAGGGCATGTTCAACAAGGAGTCCAAGATGGTGGTGGAGTTTATAGTGCAGCTCATAGGACAGGTGAGGACA-ACATAAACCAGT----GTTTCC
'uce-181_Salmo_salar13_75'              TTCTAGGTGAGGATGCATCCTTGCCCATCACCGTTGGAGGGAGCTACCAGGTGCTGGTCAACAACGTGTTCTACTTCACACAGCGCGTGGTGGACAAGCTGTGGCAGGGCATGTTCAACAAGGAGTCCAAGATGGTGGTGGAGTTTATAGTGCAGCTTATAGGACAGGTGAGGACG-ATATGAACCACG----GTTTCC
'uce-181_Salvelinus_alpinus9_75'        ??CCAGGTGAGGATGCATCCTTGCCCATCACCACTGGAGGGAGCTACCAGGTGCTGGTCAACAACGTTTTCTACATCACGCAGCGCGTGGTGGACAAGCTGTGGCAGGGCATGTTCAACAAGGAGTCCAAGATGGTGGTGGAGTTTATAGTGCAGCTTATAGGACAGGTGAGGACAGACCTAGACCAAG----GTTTCC
'uce-181_Stenodus_leucichthys51_57'     TACCAGGTGAGGATGCGTCCCTGCCCATCACCAGCGGAGGAAGCTACCAGGTGCTGGTCAACAACGTGTTCTACTTCACACAGCGCGTGGTGGACAAGCTGTGGCAGGGCATGTTCAACAAGGAGTCCAAGATGGTGGTGGAGTTTATAGTGCAGCTCATAGGACAGGTGAGGACA-ACCTAAACCAGT----GTTTCC
'uce-181_Thymallus_grubii10_77'         TACCAGGTGAGGATGCGTCCCTGCCCATCACCAGCGGAGGAAGCTACCAGGTGCTGGTCAACAACGTGTTCTACTTCACACAGCGTGTGGTGGACAAGCTATGGCAGGGCATGTTCAACAAGGAGTCCAAGACGGTGGTGGAGTTCATAGTGCAGCTCATAGGACAGGTGAAGACA-ACCTAAACCAGT----GTTTCC
'uce-181_umbra_limi'                    ?????GGTGAGGATGCGTCCCTGCCCCTCGCTACTGGAGGCAGCTACCAGGTGCTGGTCAACAACGTGTTCTACTTCACACAGCGCGCGGTGGACAAACTCTGGCAGGGCATGTTCAACAAGGAGTCGAAGATGGTTGTGGAGTTCATAGTTCAACTCATTGGGCAGGTGAAGACA-ACAC??????????????????
;
end;
