# Supplementary material for: Addressing incomplete lineage sorting and paralogy in the inference of uncertain salmonid phylogenetic relationships
Source: PeerJ. 2020 Jul 3;8:e9389. doi: 10.7717/peerj.9389 (PMC7337038; doi:10.7717/peerj.9389)
Supplement: Supplemental Information 1 — Assembled contigs matching UCE loci, alignments, raw code and tree files. [file peerj-08-9389-s001.zip › Data Supplement/sequence data/mafft-nexus/uce-183.nexus]

#NEXUS
begin data;
	dimensions ntax=13 nchar=295;
	format datatype=dna missing=? gap=-;
matrix
'uce-183_Brachymystax_lenok32_79'       ???????????????????CTCTCCTCGAGTTAGGACACCTCATGACAAATGATAATGGACAATCAATAAAGCGGGAAATATGAGGCAGCAAACTTTATGATGCCAGGAGATATATTACTCCTCAACAACACTTGTTTCCCTTAACAAAGTCACTACTCGACTGTTCCTAATAATCGGAAGGGAAATCAAAGGACCCACAACCACATTAGCATTATTGGGAATTTAT-----------GGCATTTTGATAGATTTTTCCCACTT-----CTAATGGAAGTTTTAAAGATTTGATG
'uce-183_Coregonus_laurettae55_57'      ?????????????????????????????????????????????????????TAATGGATAATCAATAAAGCGGGAAATATGAGGCAGCAAACTTTATGAAGCCGAGAGACATATTACTCCCCAACAACACTCGTTTCTCTTAACAAAGTCACTACTCGACTGTGCCTAATAATCTGAAGGAAAATCAAAGGACCCGCAACCACATCAGCAATATTGGCAACTTATTCCACTTTAATGGCATTTTGATTGATTTTCCTCCCTC-----CTAATGGTAGTTTTATAGATTTGACG
'uce-183_Esox_lucius3_61'               GAAAGAGGGTTATATCT---TCCCCTGGAGTTAGGACACCTCATGACAAATGATAATGGATAATCAATAAAGCGGGAAATATGAGCCAGCAAACTTTATGAAGCCGGGAGACATATTACTCCCCAACAACACTCGTTTCCCTTAACAAAGTCACTACTCGGCTGTGCCTAATAATCTGAAGGAAAATCAAAGGACCCACAACCACATCAGCAATATTGGCAACTTATTCCACTTTAATGGCATTTTGATTGATTTTTCCCCCTC-----CTAATGGTAGTTTTATAGATTTGATG
'uce-183_Oncorhynchus_mykiss20_73'      GAAAGAGGGTTATATTT---TCCCCTCGAGTTAGGACACCTCATGACAAATGATAATGGATAATCAATACAGTGGGAAATATGAGGCAGCAAACTTGATGAAGCCGAGAGACATATTACTCGCCAGCAACACTCGTTTCTCTTAACAAAGTCACTACTCGACTGTGCCTAATAATCTGAAGGAAAATCAAAGCACCCACAACCACATCAGCAAAATTGGCAACTTATTCCACTTTAATGGCATTTTGATTGATCCCCCCCCC?????????????????????????????????
'uce-183_Oncorhynchus_tshawytscha16_73' GAAAGAGGGTTATATTT---TCCCCTCGAGTTAGGACACCTCATGACAAATGATAATGGATAATCAATACAGTGGGAAATATGAGGCAGCAAACTTGATGAAGCCGAGAGACATATTACTCGCCAGCAACACTCGTTTCTCTTAACAAAGTCACTACTCGACTGTGCCTAATAATCTGAAGGAAAATCAAAGCACCCACAACCACATCAGCAATATTGGCAACTTATTCCACTTTAATGGCATTTTGATTGATCCCCCCCCC?????????????????????????????????
'uce-183_Parahucho_perryi15_73'         GAAAGAGGGTTATATTT---TCCCCTCGAGTTAGGACACCTCATGACAAATGATAATGGATAATCAATACAGTGGGAAATATGAGGCAGCAAACTTTATGAAGCCGAGAGACATATTACTCGCCAGCAACACTCGTTTCTCTTAACAAAGTCACTACTCGACTGTGCCTAATAATCTGAAGGAAAATCAAAGGACCCACAACCACATCAGCAATATTGGCAACTTATTCCACTTTAATGGCATTTTGATTGATCCCCCCCTCCC-----CTAATGGTAGTTTTATAGATTT????
'uce-183_Prosopium_cylindraceum53_59'   GAAAGAGGGTTATATTT---TCCCCTTGAGTTAGGACACCTCATGACAAATGATAATGGATAATCAATAAAGCGGGAAATATGAGGCAGCAAACTTTATGAAGCCGAGAGACATATTACTCCCCAACAACACTCGTTTCTCTTAACAAAGTCACTACTCGACTGTGCCTAATAATCTGAAGGAAAATCAAAGGACCCGCAACCACATCAGCAATATTGGCAACTTATTCCACTTTAATGGCATTTTGATTGATTTTCCTCCCTC-----CTAATGGTAGTTTTATAGATTTGACG
'uce-183_Salmo_salar13_75'              ?AAAGAGGGTTATATTT---TCCCCTCGAGTTAGGACACCTCATGACAAATGATAATGGATAATCAATACAGTGGGAAATATGAGGCAGCAAACTTTATGAAGCCGAGAGACATATTACTCGCCAGCAACACTCGTTTCTCTTAACAAAGTCACTACTCGACTGTGCCTAATAATCTGAAGGAAAATCAAAGGACCCACAACCACATCAGCAATATTGGCAAGTTATTCCACTTTAATGGCATTTTGATTGATCCCTCCCCCCCCTCTCCTAATGGTAGTTTTATAGATTTGACG
'uce-183_Salvelinus_alpinus9_75'        GAAAGAGGGTTATATTT---TCCCCTCGAGTTAGGACACCTCATGACAAATGATAATGGATAATCAATACAGTGGGAAATATGAGGCAGCAAACTTTATGAAGCCGAGAGACATATTACTCGCCAGCAACACTCGTTTCTCTTAACAAAGTCACTACTCGACTGTGCCTAATAATCTGAAGGAAAATCAAAGGACCCACAACCACATCAGCAATATTGGCAACTTATTCCACTTTAATGGCATTTTGATTGATCCCCCCCCCCC----GCTAATGGTAGTTTTATAGATTTGACG
'uce-183_Stenodus_leucichthys51_57'     ???????????????????????????GAGTTAGGACACCTCATGACAAATGATAATGGATAATCAATAAAGCGGGAAATATGAGGCAGCAAACTTTATGAAGCCGAGAGACATATTACTCCCCAATAACACTCGTTTCTCTTAACAAAGTCACTACTCGACTGTGCCTAATAATCTGAAGGAAAATCAAAGGACCCGCAACCACATCAGCAATATTGGCAACTTATTCCACTTTAATGGCATTTTGATTGATTTTCCTCCCTC-----CTAATGGTAGTTTTATAGATTTGACG
'uce-183_Thymallus_arcticus57_59'       ????GAGGGTTATATTT---TCCCCTTGAGTTAGGACACCTCATGACAAATGATAATGGATAATCCATAAAGCGGGAAATATGAGGCTGCAAACTTTATGAAGCCGAGAGACATATTACTCCCCAACAACACTCGTTTCTCTTAACAAAGTCACTACTCGACTGTGACTAATAATCTGAAGGAAAATCAAAGGACCCGCAACCACATCAGCAATATTGGCAACTTATTCCACTTTAATGGAATTTTGA???????????????????????????????????????????????
'uce-183_Thymallus_grubii10_77'         GAAAGAGGGTTATATTT---TCCCCTTGAGTTAGGACACCTCATGACAAATGATAATGGATAATCCATAAAGCGGGAAATATGAGGCTGCAAACTTTATGAAGCCGAGAGACATATTACTCCCCAACAACACTCGTTTCTCTTAACAAAGTCACTACTCGACTGTGACTAATAATCTGAAGGAAAATCAAAGGACCCGCAACCACATCAGCAATATTGGCAACTTATTCCACTTTAATGGAATTTTGATTGATTTTCCCCTCTC-----CTAATGGTAGCTTTATAGAATTGACG
'uce-183_umbra_limi'                    GAAAGAGGGCTATATTT---TCCCCTTGAGTTAGGACACCTCATGACAAATGATAATGGATAATCAATAAAGCGGGAAATATGAGGCAGCAAACTTTATGAAGCCGGGAGACATATTACTCCCCAACAACACTCGTTTCCCTTAACAAAGTCACTACTCGGCTGTGCCTAATAATCTGAAGGAAAATCAAAGGACCCGCAACCACATCAGCAATATTGGCAACTTATTC??????????????????????????????????????????????????????????????????
;
end;
