# Supplementary material for: Addressing incomplete lineage sorting and paralogy in the inference of uncertain salmonid phylogenetic relationships
Source: PeerJ. 2020 Jul 3;8:e9389. doi: 10.7717/peerj.9389 (PMC7337038; doi:10.7717/peerj.9389)
Supplement: Supplemental Information 1 — Assembled contigs matching UCE loci, alignments, raw code and tree files. [file peerj-08-9389-s001.zip › Data Supplement/sequence data/mafft-nexus/uce-185.nexus]

#NEXUS
begin data;
	dimensions ntax=13 nchar=363;
	format datatype=dna missing=? gap=-;
matrix
'uce-185_Brachymystax_lenok32_79'     ??????????????????????????????????????????TTCATCAAAAAAGTGGTTGCTGTTCGTCGTTAAGGTGCGCGTGACGCTGCTCGAATGATCATTTATTGTAACAGGTTTATAAGCAAATAAATACGAGAAGGCTGTCAGTTGATGATGGAGGCGGCCTGCGGTCAGCCGAATATATATCCAAGTGGAGAGGAAGAGGAGAAGTGAGGAGTGGAGCGCGTGTCCCTGGGTTGATCTGAGTCTGCTT--AAGATTGTTCTTGGGTTTGGCCTCTGGGGTGAAATTGACAGACTGATTAATAAAATGAGCGCGGCAACATTTCCCTCTTCATTTAGGAATATCATTATGCTTTGA
'uce-185_Coregonus_pidschian36_73'    ?????????????????CATCCTTTCTAGCCCAAAATGTA-ATTCATCAA-AAAGTGGTTGCTGCTCGTCGTTAAGGTGCGCGTGACGCTGCTCGAATGATCATTTATTGTAACAGGTTTATAAGCAAATAAATACGAGAGGGCTGTCAGTTGATGATGGAGGCGGCCTGCGGTCAGACGAATATATATCCAAGTGGAGAGGAAGAGGAGAAGTGAGGAGTGGAGCGCGTGTCCCTGGGTTGATCTGCGTCTGCTT--AAGATTGCTCTTGGGTTTGGCCTCTGGGGTGAAATTGACAGTCTGATTAATAAAATGAGCGCGGCAACATTTCCCTCTTCATTTAGGAATATCATTATGCTTTGA
'uce-185_Coregonus_sardinella41_71'   GTTCAAAATGACCCGTGCATCCTTTCTAGCCCAAAATGTA-ATTCATCAA-AAAGTGGTTGCTGCTCGTCGTTAAGGTGCGCGTGACGCTGCTCGAATGATCATTTATTGTAACAGGTTTATAAGCAAATAAATACGAGAGGGCTGTCAGTTGATGATGGAGGCGGCCTGCGGTCAGACGAATATATATCCAAGTGGAGAGGAAGAGGAGAAGTGAGGAGTGGAGCGCGTGTCCCTGGGTTGATCTGCGTCTGCTT--AAGATTGCTCTTG????????????????????????????????????????????????????????????????????????????????????????????
'uce-185_Esox_lucius3_61'             CTTCAAAATGACCCGTGCATCCTCTCTAGCCC-AAATGTC-ATTCATCAA-AAAGTGGTTGCCACTCGTCGGTAAGGTGCGTCTGACGCTGCTCGAATGATCATTTATTGTAACAGGTTTATAAGCAAATAAATACGTGAGGGCTGTCAGCTGATGATGGAGGCGGCCTGCGGTCAGACGAATATATATCCAAGTGGAGAGGAA---GAGAAGTGAGGAGTGGAGCGTGTGTTCCTGGGTTGATCTGAGTATGCTTTAGAGGTGGCTCTTGGGTTTGGCCTCTGGGGTGAAATTGACAGTCTGATTAATAAAATGAGCGCGGCAACATTTCCCTCTTCATTTAGGAATATCATTATGCGTTGA
'uce-185_Hucho_taimen31_75'           GTTTAAAATGGCCCGTGCATCCTTTCTAGCCCAAAATGTCAATTCATCAAAAAAGTGGTTGCTGTTCGTCGTTAAGGTGCGCGTGACGCTGCTCGAATGATCATTTATTGTAACAGGTTTATAAGCAAATAAATACGAGAAGGCTGTCAGTTGATGATGGAGGCGGCCTGCGGTCAGCCGAATATATATCCAAGTGGAGAGGAAGAGGAGAAGTGAGGAGTGGAGCGCGTGTCCCTGGGTTGATCTGAGTCTGCTT--AAGATTGTTCTTGGGTTTGGCCTCTGGGGTGAAATTGACAGACTGATTAATAAAATGAGCGCGGCAACAT???????????????????????????????????
'uce-185_Oncorhynchus_mykiss20_73'    GTTTAAAATGACCCGTGCATCCTTTCTAGCCCAAAATGTC-ATTCATCAA-AAAGTGGTTGCTGCTCGTCGTTAAGATGCGCGTGACGCTGCTCGAATGATCATTTATTGTAACAGGTTTATAAGCAAATAAATACGAGAAGGCTGTCAGTTGATGATGGAGGCGGCCTGCGGTCAGACGAATATATATCCAAGTGGAGAGGAAGAGGAGAAGTGAGGAGTGGAGCGCGTGTCCCTGGGTTGATCTGAGTCTGTTT--AAGATTGCTCTTGGGTTTGGCCTCTGGGGTGAAATTGACAGTCTGATTAATAAAATGAGCGCGGCAACATTTCCCTCTTCATTTAGGAATATCATTATGCTTTGA
'uce-185_Prosopium_cylindraceum53_59' GTTCAAAATGACCCGTGCATCCTTTCTAGCCCAAAATGTA-ATTCATCAA-AAAGTGGTTGCTGGTCGTCGTTAAGGTGCGCGTGACGTTGCTCGAATGATCATTTATTGTAACAGGTTTATAAGCAAATAAATACGAGAGGGCTGTCAGTTGATGATGGAGGCGGCCTGCGGTCAGACGAATATATATCCAAGTGGAGAGGAAGAGGAGAAGTGAGGAGTGGAGCGCGTGTCCCTGGGTTGATCTGCGTCTGCTT--AAGATTGCTCTTGGGTTTGGCCTCTGGGGTGAAATTGACAGTCTGATTAATAAAATGAGCGCGGCAACATTTCCCTCTTCATTTAGGAATATCATTATGCTTTGA
'uce-185_Salmo_salar13_75'            GTTTAAAATGACCCGTGCATCCTTTCTAGCCCAAAATGTC-ATTCATCAAAAAAGTGGTTGCTGCTCGTCGTTAAGGTGCGCGTGACGCTGCTCGAATGATCATTTATTGTAACAGGTTTATAAGCAAATAAATACGAGAAGGCTGTCAGTTGATGATGGAGGCGGCCTGCGGTCAGACGAATATATATCCAAGTGGAGAGGAAGAGGAGAAGTGAGGAGTGGAGCGCGTGTCCCTGGGTTGATCTGAGTCTGTTT--AAGATTGCTCTTGGGTTTGGCCTCTGGGGTGAAATTGACAGTCTGATTAATAAAAT?????????????????????????????????????????????????
'uce-185_Salvelinus_alpinus9_75'      ???????????????????????????????????????????????????AAAGTGGTTGCTGCTCGTCGTTAAGGTGCGCGTGACGCTGCTCGAATGATCATTTATTGTAACAGGTTTATAAGCAAATAAATACGAGAAGGCTGTCAGTTGATGATGGAGGCGGCCTGCGGTCAGACGAATATATATCCAAGTGGAGAGGAAGAGGAGAAGTGAGGAGTGGAGCGCGTGTCCCTGGGTTGATCTGAGTCTGCTT--AAGATTGCTCTTGGGTTTGGCCTCTGGGGTGAAATTGACAGTCTGATTA????????????????????????????????????????????????????????
'uce-185_Thymallus_arcticus57_59'     ?????AAATGACCCGTGCATCCTTTCTAGCCCAAAATGTC-ATTCATCAA-AAAGTGGTTGCTGCTCGTAGTTAAGGTGCGCGTGACGCTGCTCGAATGATCATTTATTGTAACAGGTTTATAAGCAAATAAATACGAGAGGGCTGTCAGTTGATGATGGAGGCGGCCTGCGGTCAGACGAATATATATCCAAGTGGAGAGGAAGAGGAGAAGTGAGGAGTGGAGCGCGTGTCCCTGGGTTGATCTGATTCTGCTT--AAGATTGCTCTTGGGTTTGGCCTCTGGGGTGAAATTGACAGTCTGATTAATAAAATGAGCGCGGCAACATTTCCCTCTTCATTTAGGAATATCATTATGCTTTGA
'uce-185_Thymallus_grubii10_77'       GTTCAAAATGACCCGTGCATCCTTTCTAGCCCAAAATGTC-ATTCATCAA-AAAGTGGTTGCTGCTCGTAGTTAAGGTGCGCGTGACGCTGCTCGAATGATCATTTATTGTAACAGGTTTATAAGCAAATAAATACGAGAGGGCTGTCAGTTGATGATGGAGGCGGCCTGCGGTCAGACGAATATATATCCAAGTGGAGAGGAAGAGGAGAAGTGAGGAGTGGAGCGCGTGTCCCTGGGTTGATCTGAGTCTGCTT--AAGATTGCTCTTGGGTTTGGCCTCTGGGGTGAAATTGACAGTCTGATTAATAAAATGAGCGCGGCAACATTTCCCTCTTCATTTAGGAATATCATTATGCTTTGA
'uce-185_salvelinus_fontinalis'       GTTTAAAATGACCCGTGCATCCTTTCTAGCCCAAAATGTC-ATTCATCAA-AAAGTGGTTGCTGCTCGTCGTTAAGGTGCGCGTGACGCTGCTCGAATGATCATTTATTGTAACAGGTTTATAAGCAAATAAATACGAGAAGGCTGTCAGTTGATGATGGAGGCGGCCTGCGGTCAGACGAATATATATCCAAGTGGAGAGGAAGAGGAGAAGTGAGGAGTGGAGCGCGTGTCCCTGGGTTGATCTGAGTCTGCTT--AAGATT???????????????????????????????????????????????????????????????????????????????????????????????????
'uce-185_umbra_limi'                  GCTCAAAATGACCCGTGCATCCTCTCTAGTCC-AAATGTC-ATTCATCAA-AAAGTGGTTGCTGCTCTTCGGTAAGGTGCATCTGACGCTGCTCGAATGATCATTTATTGTAACAGGTTTATAAGCAAATAAATACGAGAGGGCTGTCAGCTGATGATGGAGGCGGCCTGCGGTCAGACGAATATATATCCAAGTGGAGAGGAAGAAGAGGAGTGAGGAGTGGAGC-TGTGTCCCTGGGTTGATCAGAGTATGCTTTAGAGGTGGCTCTTGGGTTTGGCCTCTGGGGTGAAATTGACAGTCTGATTAATAAAATGAGCGCGGCAACATTTCCCTCTTCATTTAGGAATATCATTATG--TTGA
;
end;
