# Supplementary material for: Addressing incomplete lineage sorting and paralogy in the inference of uncertain salmonid phylogenetic relationships
Source: PeerJ. 2020 Jul 3;8:e9389. doi: 10.7717/peerj.9389 (PMC7337038; doi:10.7717/peerj.9389)
Supplement: Supplemental Information 1 — Assembled contigs matching UCE loci, alignments, raw code and tree files. [file peerj-08-9389-s001.zip › Data Supplement/sequence data/mafft-nexus/uce-187.nexus]

#NEXUS
begin data;
	dimensions ntax=10 nchar=236;
	format datatype=dna missing=? gap=-;
matrix
'uce-187_Coregonus_laurettae55_57'    C----TCCCAGTGGCAGGAGAGAACAAACATAAATCTTCTTCAACAATCTATTTTCCATCATACTTATTCACAGGGGACATCTCAAAGTGGTCTTTACCCTTTCTGTCAATGGCTGCCCTCATCCATCAATTTCATAGAGAATTATACCCCAGATCGATGTAGTTCACGACCGGTAAGCATTTGTCGAGCCCTGGTGTATGCCGCCTCACTGCCTTGCTCTCAGTGTTCTCAGGCT
'uce-187_Coregonus_pidschian36_73'    C----TCTCAGTGGCAGGAGAGAACAAACATAAATCTTCTTCAACAATCTATTTTCCATCATACTTATTCACAGGGGACATCTCAAAGTGGTCTTTACCCTTTCTGTCAATGGCTGCCCTCATCCATCAATTTCATAGAGAATTATACCCCAGATCGATGTAGTTCACGACCGGTAAGCATTTGTCGAGCCCTGGTGTATGCCGCCTCACTGCCTTGCTCTCAGTGTTCTCAGGCT
'uce-187_Coregonus_sardinella41_71'   C----TCCCAGTGGCAGGAGAGAACAAACATAAATCTTCTTCAACAATCTATTTTCCATCATACTTATTCACAGGGGACATCTCAAAGTGGTCTTTACCCTTTCTGTCAATGGCTGCCCTCATCCATCAATTTCATAGAGAATTATACCCCAGATCGATGTAGTTCACGACCGGTAAGCATTTGTCGAGCCCTGGTGTATGCCGCCTCACTGCCTTGCTCTCAGTGTTCTCAGGCT
'uce-187_Esox_lucius3_61'             C--TTTCCCAGTGGCAGGAGAGAACAAACATAAATCTTCTTCAACAATCTATTTTCCATCATACTTATTCACGAGGGACATCTCAAAGTGGTCTTTACCCTTTCTGTCAATGGTTGCCCTCATCCATCAATTTCATAGAGAATTATACCCTGGATCGATGTAGTTCGCGACCGGTAAGCATTTGTCGAGCCCTGGTGTATGCCGCCTCACTGC???????????????????????
'uce-187_Prosopium_cylindraceum53_59' ????????????????????AGAACAAACATAAATCTTCTTCAACAATCTATTTTCCATCATACTTATTCACAGGGGACATCTCAAAGTGGTCTTTACCCTTTCTGTCAATGGCTGCCCTCATCCATCAATTTCATAGAGAATTATACCCCAGATCGATGTAGTTCACGACCGGAAAGCATTTGTCGTGCCCTGGTGTATGCCGCCTCACTGCCTTGCTCTCAGTGTTCTCAGGCT
'uce-187_Salvelinus_alpinus9_75'      C----TCCCAGTGGCAGGAGAGAACAAACATAAATCGTCTTCAACAATTTATTTTCCATCATACTTATTCACAGGGGACATCTCAAAGTGGTCTTTACCCTTTCTGTCAATGGCTGCCCTCATACATCAATTTCATAGAGAATTATACCCCAGATCGATGTAGTTCACGACCGGTAAGCATTTGTCGAGCGCTGGTGTATGCCGCCTCACTGCCTTGCTCTCAGTGTTCTCAGG??
'uce-187_Stenodus_leucichthys51_57'   C----TCCCAGTGGCAGGAGAGAACAAACATAAATCTTCTTCAACAATCTATTTTCCATCATACTTATTCACAGGGGACATCTCAAAGTGGTCTTTACCCTTTCTGTCAATGGCTGCCCTCATCCATCAATTTCATAGAGAATTATACCCCAGATCGATGTAGTTCACGACCGGTAAGCATTTGTCGAGCCCTGGTGTATGCCGCCTCACTGCCTTGTTCTCAGTGTTCTCAGGCT
'uce-187_Thymallus_arcticus57_59'     C----TCCCAGTAGCAGGAGAGAACAAACATAAATCTTCTTCAACAATCTATTTCCCATCATACTTATTCACAGGGGACATCTGAAAGTGGTCTTTGCCTTTTCTGTCAATGGCTGCCCTCATCCATCAATTTCATAGAGAATTATACCCCAGATCG???????????????????????????????????????????????????????????????????????????????
'uce-187_salvelinus_fontinalis'       ????????CAGTGGCAGGAGAGAACAAACATAAATCTTCTTCAACAATCTATTTTCCATCATACTTATTCACAGGGGACATCTCAAAGTGGTCTTTACCCTTTCTGTCAATGGCTGCCCTCATACATCAATTTCATAGAGAATTATACCACAGATCGATGTAGTTCACGACCGGTAAGCATTTGTCGAGCCCTGGTGTATGCCGCCTCACTGCCTTGCTCTCAGTGTTCTCAGGCT
'uce-187_umbra_limi'                  ?????????AGTAGCAGGAGTGAAGAAACATAAATCTTCTTCAACAATCTATTTTCCATCATACTTATTCACAGGGGACATCTCCAAGTGGTCTTTACCCTTTCTGTCAATGGCTGCCCTCATCCATCTATTTCATAGAGAATTATACCCCAGATCAATGTAGTTCATGACCGGTAAGCATTTGTCCAGC-CTAGTGTATGCCGCCTCACTGCCTTGCTCTTAGACTTCTCAGGCT
;
end;
