# Supplementary material for: Addressing incomplete lineage sorting and paralogy in the inference of uncertain salmonid phylogenetic relationships
Source: PeerJ. 2020 Jul 3;8:e9389. doi: 10.7717/peerj.9389 (PMC7337038; doi:10.7717/peerj.9389)
Supplement: Supplemental Information 1 — Assembled contigs matching UCE loci, alignments, raw code and tree files. [file peerj-08-9389-s001.zip › Data Supplement/sequence data/mafft-nexus/uce-191.nexus]

#NEXUS
begin data;
	dimensions ntax=17 nchar=296;
	format datatype=dna missing=? gap=-;
matrix
'uce-191_Brachymystax_lenok32_79'       AGGGGCTGCCTCGTGCATTCTGTCACTCTGTATGTGGTGAGAGAGATCCCAGCCTGCCTCTTCAGCTGCATCTCAGTCTCCAGCAGGGCTAGCTGAATTGGTTTATGAAGTATGTTAATAATCAAATGATCAACAAATAACAGATGTATTAGTTCATGCAGCTTGAAATGTCAAGGAGGCTAAAAGTGGAAATCTAATCGCGAAAGCCCTGTTGTATTATATTTTATTTCATGACAAAC?????????????????????????????????????????????????????????
'uce-191_Coregonus_laurettae55_57'      AGGGGCTGCCTCGTGCATGGTGTCTCTCTGTATGTGGTGAGAGAGATCCCAGCCTACCTCTTCAGCTGCATCTCAGTCTCCAGCAGGGCTAGCTGATTTGGTTTATGAAGTATGTTAATAATCAAATGATCAACAAATAACAGATGTATTAGTTCATGCAGCTTGAAATGTCAAGGAGGCTAAAAGCGGAAATCTAATCGCGAAAGCCCTGTTGTATTATATTATATTTCATGACAAACCCTCCGGTCCAAATTATATAGGCCTCCTACAGTGAGTAATCTTTTACGCTAAAACGG
'uce-191_Coregonus_pidschian36_73'      AGGGGCTGCCTCGTGCATGGTGTCTCTCTGTATGTGGTGAGAGAGATCCCAGCCTACCTCTTCAGCTGCATCTCAGTCTCCAGCAGGGCTAGCTGATTTGGTTTATGAAGTATGTTAATAATCAAATGATCAACAAATAACAGATGTATTAGTTCATGCAGCTTGAAATGTCAAGGAGGCTAAAAGCGGAAATCTAATCGCGAAAGCCCTGTTGTATTATATTATATTTCATGACAAACCCTCCGGTCCAAATTATATAGGCCTCCTACAGTGAGTAATCTTTTACGCTAAAAC??
'uce-191_Coregonus_sardinella41_71'     ???????????????????GTGTCTCTCTGTACGTGGTGAGAGAGATCCCAGCCTACCTCTTCAGCTGCATCTCAGACTCCAGCAGGGCTAGCTGATTTGGTTTATGAAGTATGTTAATAATCAAATGATCAACAAATAACAGATGTATTAGTTCATGCAGCTTGAAATGTCAAGGAGGCTAAAAGCGGAAATCTAATCGCGAAAGCCCTGTTGTATTATATTATATTTCATGACAAACCCTCCGGTCCAAATTATATAGGCCTCCTACAGTGAGTAATCTTTTACGCTAAAACGG
'uce-191_Esox_lucius3_61'               AGGGGCTGCCTCGTGCA--GCGTATCTCTCTATGTGGTGAAAGTGAGTCCAGTCTGCCTCTTCAGCTGTCCCTCAGTCTGCAGCAGGGCTGGCTGGTTTGGTTTATGAAGTATGTTAATAATCAAATGATCAACAAATAACAGATGTATTAGTTCATGCAGCTTGAAATGTCAAGGAGGCTAAAAGTTAAAATCTAATCGTGAAAGCCCTGTTGTATTATAT--TATTTCATGACAAACCCTCCGGTCCAAATTATATAGGCCTCCTACAGTGACTAATCTTTTACACTAAAGCAG
'uce-191_Hucho_taimen31_75'             ???????????CGTGCATTCTGTCACTCTGTATGTGGTGAGAGAGATCCCAGCCTGCCTCTTCAGCTGCATCTCAGTCTCCAGCAGGGCTAGCTGAATTGGTTTATGAAGTATGTTAATAATCAAATGATCAACAAGTAACAGATGTATTAGTTCATGCAGCTTGAAATGTCAAGGAGGCTAAAAGTGGAAATCTAATCGCGAAAGCCCTGTTGTATTATATTTTATTTCATGACAAACCCTCCGGTCCAAATTATATAGGCCTCCTACAGTGAATAATCTTTTACGCTAAAACGG
'uce-191_Oncorhynchus_mykiss20_73'      AGGGTCTGCCTCGTGCATTCTGTCACTCTGTATGTGGTGAGAGAGATCCCAGCCTGCCTCTTCAGCTGCATCTCAGTCTCCAGCAGGGCTAGCTGAATTGGTTTATGAAGTATGTTAATAATCAAATGATCAACAAATAACAGATGTATTAGTTCATGCAGCTTGAAATGTCAAGGAGGCTAAAAGCGGAAATCTAATCGTGAAAGCCCTGTTGTATTATATTTTATTTCATGACAAACCCTCCGGTCCAAATTATATAGGCCTCCTACAGTGAGTAATCTTTTACGCTAAAACAG
'uce-191_Oncorhynchus_tshawytscha16_73' ????????CCTCGTGCATTCTGTCACTCTGTATGTGGTGAGAGAGATCCCAGCCTGCCTCTTCAGCTGCATCTCAGTCTCCAGCAGGGCTAGCTGAATTGGTTTATGAAGTATGTTAATAATCAAATGATCAACAAATAACAGATGTATTAGTTCATGCAGCTTGAAATGTCAAGGAGGCTAAAAGCGGAAATCTAATCGTGAAAGCCCTGTTGTATTATATTTTATTTCATGACAAACCCTC?????????????????????????????????????????????????????
'uce-191_Parahucho_perryi15_73'         AGGGGCTGCCTCGTGCATTCTGTCACTCTGTATGTGGTGAGAGAGATCCCAGCCTGCCTCTTCAGCTGCATCTCAGTCTCCAGCAGGGCTAGCTGAATTGGTTTATGAAGTATGTTAATAATCAAATGATCAACAAATAACAGATGTATTAGTTCATGCAGCTTGAAATGTCAAGGAGGCTAAAAGCGGAAATCTAATCGCGAAAGCCCTGTTGTATTATATTTTATTTCATGACAAACCCTCCGGTCCAAATTATATAGGCCTCCTACAGTGAGTAATCTTTTACGCTAAAACGG
'uce-191_Prosopium_cylindraceum53_59'   ??????????????????????????????????????????????????????????????????????????AGTCTCCAGCAGGGCTAGCTGATTTGGTTTATGAAGTATGTTAATAATCAAATGATCAACAAATAACAGATGTATTAGTTCATTCAGCTTGAAATGTCAAGGAGGCTAAAAGCGGAAATCTAATCGCGAAAGCCCTGTTGTATTATATTATATTTCATGACAAACCCTCCGGTCCAAATTATATAGGCCTCCTACAGTGAGTAATCTTTTACGCTAAAACGG
'uce-191_Salmo_salar13_75'              AGGGGCTGCCTCGTGCATTCTGTCACTCTGTATGTGGTGAGATAGATCCCAGCCTGCCTCTTCAGCTGCATCTCAGTCTCCAGCAGGGCTAGCTGAATTGGTTTATGAAGTATGTTAATAATCAAATGATCAACAAATAACAGATGTATTAGTTCATGCAGCTTGAAATGTCAAGGAGGCTAAAAGCGGAAATATAATCGCGAAAGCCCTGCTGTATTATATTTTATTTCATGACAAACCCTCCAGTCCAAATTATATAGGCCTCCTACAGTGAGTAATCTTTTACGCTAAAACGG
'uce-191_Salvelinus_alpinus9_75'        AGGGGCTGCCTCGTGCATTCTGTCACTCTGTATGTGGTGAGAGAGATCCCAGCCTGCCTCTTCAGCTGCATCTCAGTCTCCAGCAGGGCTAGCTGAATTGGTTTATGAAGTATGTTAATAATCAAATGATCAACAAATAACAGATGTATTAGTTCATGCAGCTTGAAATGTCAAGGAGGCTAAAAGCGGAAATCTAATCGCGAAAGCCCTGTTGTATTATATTTTATTTCATGACAAACCCTCCGGTCCAAATTATATAGGCCTC???????????????????????????????
'uce-191_Stenodus_leucichthys51_57'     AGGGGCTGCCTCATGCATGGTGTCTCTCTGTATGTGGTGAGAGAGATCCCAGCCTACCTCTTCAGCTGCCTCTCAGTCTCCAGCAGGGCTAGCTGATTTGGTTTATGAAGTATGTTAATAATCAAATGATCAACAAATAACAGATGTATTAGTTCATGCAGCTTGAA?????????????????????????????????????????????????????????????????????????????????????????????????????????????????????????????????
'uce-191_Thymallus_arcticus57_59'       AGGGGCTGCCTCGTGG------------TGTATGTGGTGAGAGAGATCCCAGCCTGCCTC------------TCAGTCTCCAGCAGGGCTAGCTGATTTGGTTTATGAACTATGTTAATAATCAAATGATCAACAAATAACAGATGTATTAGTTCATGCAGCTTGAAATGTCAAGGAGGCTAAAAGCAGAAATCTAATCGCCAAAGCCC---TGTATTATATTATATTTCATGACAAACCCTC?????????????????????????????????????????????????????
'uce-191_Thymallus_grubii10_77'         ??????????????????????????????????????????????????????????????????????????????????????????????GATTTGGTTTATGAACTATGTTAATAATCAAATGATCAACAAATAACAGATGTATTAGTTCATGCAGCTTGAAATGTCAAGGAGGCTAAAAGCAGAAATCTAATCGCCAAAGCCC---TGTATTATATTATATTTCATGACAAACCCTCCGGTCCAAATTATATAGGCCTCCTACAGTGAGTAATCTTTTACGCTAAAACGG
'uce-191_salvelinus_fontinalis'         AGGGGCTGCCTCGTGCATTCTGTCACTCTGTATGTGGTGAGAGAGATCCCAGCCTGCCTCTTCAGCTGCATCTCAGTCTCCAGCAGGGCTAGCTGAATTGGTTTATGAAGTATGTTAATAATCAAATGATCAACAAATAACAGATGTATTAGTTCATGCAGCTTGAAATGTCAAGGAGGCTAAAAGCGGAAATCTAATCGCGAAAGCCCTGTTGTATTATATTTTATTTCATGACAAACCCTCCGGTCCAAATTATATAGGCCTCCTACAGTGAGTAATCTTTTACGCTAAAATGG
'uce-191_umbra_limi'                    ????????????????????????TCTCTGTGTGTGGTGAAAGAGAATCCAGTCTGCCTCTTCAGCTGTCTCTCAGTCTCCAACAGGGCTTGCTGATTTGGTTTATGAAGTATGTTAATAATCAAATGATCAACAAATAACAGATGTATTAGTTCATGCAGCTTGAAATGTCAAGGAGGCTAAAAGTGGAAATCTAATCGCGAAAGCCCTGTTGTATTATAT--CATTTCATGACAAACCCTCCAGTCCAAATTACATAGGCCTCTGACAGTGACTAATCTTTTACCGTAAAACAG
;
end;
