# Supplementary material for: Addressing incomplete lineage sorting and paralogy in the inference of uncertain salmonid phylogenetic relationships
Source: PeerJ. 2020 Jul 3;8:e9389. doi: 10.7717/peerj.9389 (PMC7337038; doi:10.7717/peerj.9389)
Supplement: Supplemental Information 1 — Assembled contigs matching UCE loci, alignments, raw code and tree files. [file peerj-08-9389-s001.zip › Data Supplement/sequence data/mafft-nexus/uce-192.nexus]

#NEXUS
begin data;
	dimensions ntax=15 nchar=404;
	format datatype=dna missing=? gap=-;
matrix
'uce-192_Brachymystax_lenok32_79'       TACGTGTGTGTACGGCCTGGGC--------------------------------------------------------TCAGAGACATAGCGTTGGGTTGCATGAGGGAGAATGGTGGCAGA--GCAATCCTCTGATGAACCAGATCCAGTGTTCACTGAAGCCTTTCGCATATATATAGAACTTCTGAATATCTAAACCATTATTTAGCATCCAAATCAGTTCTGCTTGTCTGACTGATGGACAATTTCAGCGTGACCCCAGTCTCTTTGCATGTGACCTATACTGTCTAGATTCTTGCATATTGTTTGGATGTTCACATTGACTTCTCTCCCTTTTCTCTCTTTGATCCTTTTAACATGCTCTTTGTGTTGGAATTCATGAAATATTCATGTTTGGACTACG
'uce-192_Coregonus_laurettae55_57'      ?????????????????????????????????????????????????????????????????????????????????????????????TGGGTTGCATGAGGGAGCGTGGTGGCAGA--GCACTCCTCTGATGGACCAGATCCAGTGTTCACTGAAGCCTTTCGCATATATATAGAACTTCTGAATATCTAAACCATTATTTAGCATCCAAATCAGTTCTGCTTGTCTGACTGATGGACAATTTCAGCGTGACCCCAGTCTCTTTGCATGTGACCTATACTGTCTAGATTCTTGCATATTGTTTGGATGTTCACATTGACTTCTCTCCCTT????????????????????????????????????????????????????????????????????
'uce-192_Coregonus_pidschian36_73'      TGTGTGTGTATACGGCCTGGGC--------------------------------------------------------TCAGAGGCATAGCGTTGGGTTGCATGAGGGAGCGTGGTGGCAGA--GCACTCCTCTGATGGACCAGATCCAGTGTTCACTGAAGCCTTTCGCATATATATAGAACTTCTGAATATCTAAACCATTATTTAGCATCCAAATCAGTTCTGCTTGTCTGACTGATGGACAATTTCAGCGTGACCCCAGTCTCTTTGCATGTGACCTATACTGTCTAGATTCTTGCATATTGTTTGGATGTTCACATTGACTTCTCTCCCTTTTCTGTCTTTGATCCTTTTAACATGCTCTTTGTGTTGGAATTCATGAAATATTCATGTTTGGACTA??
'uce-192_Coregonus_sardinella41_71'     TGTGTGTGTATACGGCCTGGGC--------------------------------------------------------TCAGAGGCATAGCGTTGGGTTGCATGAGGGAGCGTGGTGGCAGA--GCACTCCTCTGATGGACCAGATCCAGTGTTCACTGAAGCCTTTCGCATATATATAGAACTTCTGAATATCTAAACCATTATTTAGCATCCAAATCAGTTCTGCTTGTCTGACTGATGGACAATTTCAGCGTGACCCCAGTCTCTTTGCATGTGACCTATACTGTCTAGATTCTTGCATATTGTTTGGATGTTCACATTGACTTCTCTCCCTTTTCTGTCTTTGATCCTTTTAACATGCTCTTTGTGTTGGAATTCATGAAATATTCATGTTTGGACTACG
'uce-192_Esox_lucius3_61'               GGCATGTCTGTGCGGTCTGGGC--------------------------------------------------------TCAGAGGTATAGTGTTGGGTTGCATGAGGGAGCGTGCTGGCAGA--GCACTCCTCTGATGGGCCAGATCCAGTGTTCACTGAAGCCTTTCGCATATATATAGAATTTTTGAATATCTAAACCATTATTTAGCATCCAAATCAGTTCTGCTTGTCTGACTGATGGACAATTTCAGCGTGACCCCAG---GTCTGCATGTGACCTATAGTGTCTAGATTCTTGCATATTGTGTGGATGTTCACATTGACTTCTCCCTTTTC----TCTTTGATCCTTTTAACATGCTCTTTGTGTTGGAATTCATGAAATATTCATGTTTGGACTATG
'uce-192_Hucho_taimen31_75'             TACGTGTGTGTATGGCCTGGGC--------------------------------------------------------TCAGAGACATAGCGTTGGGTTGCATGAGGGAGCATGGTGGCAGA--GCACTCCTCTGATGAACCAGATCCAGTGTTCACTGAAGCCTTTCGCATATATATAGAACTTCTGAATATCTAAACCATTATTTAGCATCCAAATCAGTTCTGCTTGTCTGACTGATGGACAATTTCAGTGTGACCCCAGTCTCTTTGCATGTGACCTATACTGTCTAGATTCTTGCATATTGTTTGGATGTTCACATTGACTTCTCTCCTTTTTCTCTCTTTGATCCTTTTAACATGCTCTTTGTGTTGGAATTCATGAAATATTCATGTTTGGACTACG
'uce-192_Oncorhynchus_mykiss20_73'      TGTGCATGTGTACAGCCTGGGT--------------------------------------------------------TCAGAGGCATAGCGTTGGGTTGCATGAGGGAGCGTGGTGGCAGA--GCACTCCTCTGATGGACCAGATCCAGTGTTCACTGAAGCCTTTCGCATATATATAGAACTTCTGAATATCTAAACCATTATTTAGCATCCAAATCAGTTCTGCTTGTCTGACTGATGGACAATTTCAGCGTGACCCCAGTCTCTTTGCATGTGACCTATACTGTCTAGATTCTTGCATATTGTTTGGATGTTCACATTGACTTCTCTCCCTTTTCTTTCTTTGATCCTTTTAACATGCTCTTTGTGTTGGAATTCATGAAATATTCATGTTTGGACTACG
'uce-192_Oncorhynchus_tshawytscha16_73' TGTGTGTGTGTACAGCCTGGGC--------------------------------------------------------TCAGAGGCATAGCGTTGGGTTGCATGAGGGAGCGTGGTGGCAGA--GCACTCCTCTGATGGACCAGATCCAGTGTTCACTGAAGCCTTTCGCATATATATAGAACTTCTGAATATCTAAACCATTATTTAGCATCCAAATCAGTTCTGCTTGTCTGACTGATGGACAATTTCAGCGTGACCCCAGTCTCTTTGCATGTGACCTATACTGTCTAGATTCTTGCATATTGTTTGGATGTTCACATTGACTTCTCTCCCTTTTCTCTCTTTGATCCTTTTAACATGCTCTT??????????????????????????????????????
'uce-192_Parahucho_perryi15_73'         TGTGCGTGTGTATGGCCTGGGC--------------------------------------------------------TCAGAGGCATAGCGTTGGGTTGCATGAGGGAGCGTGGTGGCAGA--GCACTCCTCTGATGGACCAGATCCAGTGTTCACTGAAGCCTTTCGCATATATATAGAACTTCTGAATATCTAAACCATTATTTAGCATCCAAATCAGTTCTGCTTGTCTGACTGATGGACAATTTCAGCGTGACCCCAGTCTCTTTGCATGTGACCTATACTGTCTAGATTCTTGCATATTGTTTGGATGTTCACATTGACTTCTCTCCCTTTTATCTCTTTGATCCTTTTAACATGCTCTTTGTGTTGGAATTCATGAAATATTCATGTTTGGACTACG
'uce-192_Prosopium_cylindraceum53_59'   TGTGTGTGTGTACGGCCTGGGC--------------------------------------------------------TCAGAGGCATAGCGTTGGGTTGCATGAGGGAGCGTGGTGGCAGA--GCACTCCTCTGATGGACCAGATCCAGTGTTCACTGAAGCCTTTCGCATATATATAGAACTTCTGAATATCTAAACCATTATTTAGCATCCAAATCAGTTCTGCTTGTCTGACTGATGGACAATTTCAGCGTGACCCCAGTCTCTTTGCATGTGACCTATACTGTCTAGATTCTTGCATATTGTTTGGATGTTCACATTGACTTCTCTCCCTTTTCTGTCTTTGATCCTTTTAACATGCTCTTTGTGATGGAATTCATGAAATATTCATGTTTGGACTGTG
'uce-192_Salmo_salar13_75'              ???????GTGTACGGCCTGGGC--------------------------------------------------------TCAGAGACATAGCGTTGGGTTGCATGAGGGAGCGTGGTGGCAGA--GCACTCCTCTGATGGACCAGATCCAGTGTTCACTGAAGCCTTTCGCATATATATAGAACTTCTGAATATCTAAACCATTATTTAGCATCCAAATCAGTTCTGCTTGTCTGACTGATGGACAATTTCAGCGTGACCCCAGTCTCTTTGCATGTGACCTATACTGTCAAGATTCTTGCATATTGTTTGGATGTTCACATTGACTTCTCTCCCTTTTCTCTCTTTGATCCTTTTAACATGCTCTTTGTGTTGGAATTCATGAAATATTCATGTTTGGACTACG
'uce-192_Salvelinus_alpinus9_75'        TGTGTGTGTGTACGGCCTGGGC--------------------------------------------------------TCAGAGGCATAGCGTTGGGTTGCATGAGGGAGCGTGGTGGCAGA--GCACTCCTCTGATGGACCAGATCCAGTGTTCACTGAAGCCTTTCGCATATATATAGAACTTCTGAATATCTAAACCATTATTTAGCATCCAAATCAGTTCTGCTTGTCTGACTGATGGACAATTTCAGCGTGACCCCAGTCTCTTTGCATGTGACCTATACTGTCTAGATTCTTGCATATTGTTTGGATGTTCACATTGACTTCTCTCCCTTTTCTCTCTTTGATCCTTTTAACATGCTCTTTGTGTTGGAATTCATGAAATATTCATGTTTGGACTACG
'uce-192_Stenodus_leucichthys51_57'     TGTGTGTGTATACGGCCTGGGC--------------------------------------------------------TCAGAGGCATAGCGTTGGGTTGCATGAGGGAGCGTGGTGGCAGA--GCACTCCTCTGATGGACCAGATCCAGTGTTCACTGAAGCCTTTCGCATATATATAGAACTTCTGAATATCTAAACCATTATTTAGCATCCAAATCAGTTCTGCTTGTCTGACTGATGGACAATTTCAGCGTGACCCCAGTCTCTTTGCATGTGACCTATACTGTCTAGATTCTTGCATATTGTTTGGATGTTCACATTGACTTCTCTCCCTTT???????????????????????????????????????????????????????????????????
'uce-192_Thymallus_arcticus57_59'       TGTGTGTGTGTACGTCCTGGGC--------------------------------------------------------TCAGAAGCATAACGTTAGGTTGCGTAAGGGAGCATGGTGGCAGAGCGCACTCCTCTGATGGACCAGATCCAGTGTTCACTGAAGCCTTTCGCATATATATAGAACTTCTGAATATCTAAACCATTATTTAGCATCCAAATCAGTTCTGCTTGTCTGACTGATGGACAATTTCAGCGTGACCCCAGTCTCTTTGCATGTGACCTATACTGTCTAGATTCTTGCATATTGTTTGGATGTTCACATTG?????????????????????????????????????????????????????????????????????????????????
'uce-192_umbra_limi'                    ??????????????????????????????????????????????????????????????????????????????????????????GGTCGGGTTGCACGAGGGAGTGTGGAAGCAGA--GCTTTCTTCTGATGGGCTGGATTCAGTGTTCACTGAAGCCTTTCGCATATATATAGAATTTTTGAATATCTAAACCATTATTTAGCATCCAAATCAGTTCTGCTTGTCTGACTGATGGACAATTTCAGCGTGACCCCAGTCTCTCTGCATGTGACCTATGCTGTCGAGATTCTTGCATATTGTGTGGATGTTCACATTGACTCCTCTCCTTCC----TCTTTGATCCTTTTAACATGCTCTTTGTGTTGGAATTCATGAAATATTCATGTCTGGACTATG
;
end;
