# Supplementary material for: Addressing incomplete lineage sorting and paralogy in the inference of uncertain salmonid phylogenetic relationships
Source: PeerJ. 2020 Jul 3;8:e9389. doi: 10.7717/peerj.9389 (PMC7337038; doi:10.7717/peerj.9389)
Supplement: Supplemental Information 1 — Assembled contigs matching UCE loci, alignments, raw code and tree files. [file peerj-08-9389-s001.zip › Data Supplement/sequence data/mafft-nexus/uce-194.nexus]

#NEXUS
begin data;
	dimensions ntax=12 nchar=231;
	format datatype=dna missing=? gap=-;
matrix
'uce-194_Brachymystax_lenok32_79'     GAGGAGAAGCGGCAGTTATTAAAAGCGATTGCATTTCCTCCCGGATGTCTCCAGAGAGCAGAATCAGTGGAGATGTTAAACCTTGCTTGACACCCCAGTTGGATAATTGTGGGTGTGGGAGCTAATCAGCGGAAGATGTCTCCTCAATTTAAATCTTGTCAGTTAGTCGAGATTAGGCCCTCCTGTATCGGGCGCCATTAGCTTTGTTGCATGTCAATGTGCGAGTGAAGA
'uce-194_Coregonus_laurettae55_57'    GAGGAGAGGCGGCAGTTATTAAAAGCGATTGCATTTCCTTCCGGATGTCTCCAGAGAGCAGAATCAGTGGAGATGTTAAACCTTGCTTGACACCCCAGTTGGATAATTGTGGGTGTGGGAGCTAATCAGCGGAAGATGTCTCCTCAATTTAAATCTTGTCAGTTAGTCGAGATTAGGCCCTCCTGTATCGGGCGCCATTAGCTTTGTTGC?????????????????????
'uce-194_Coregonus_pidschian36_73'    GAGGAGAGGCGGCAGTTATTAAAAGCGATTGCATTTCCTCCCGGATGTCTCCAGAGAGCAGAATCAGTGGAGATGTTAAACCTTGCTTGACACCCCAGTTGGATAATTGTGGGTGTGGGAGCTAATCAGCGGAAGATGTCTCCTCAATTTAAATCTTGTCAGTTAGTCGAGATTAGGCCCTCCTGTATCGGGCGCCATTAGCTTTGTTGCATGTCAATGTGCGAGTAAAGA
'uce-194_Coregonus_sardinella41_71'   GAGGAGAGGCGGCAGTTATTAAAAGCGATTGCATTTCCTCCCGGATGTCTCCAGAGAGCAGAATCAGTGGAGATGTTAAACCTTGCTTGACACCCCAGTTGGATAATTGTGGGTGTGGGAGCTAATCAGCGGAAGATGTCTCCTCAATTTAAATCTTGTCAGTTAGTCGAGATTAGGCCCTCCTGTATCGG????????????????????????????????????????
'uce-194_Esox_lucius3_61'             GAGGAGAGTAGGCAGTTATTAAAAGCGATTGCATTTCCTCCCGGATGTCTCCAGAGAGGAGAATCAGTGGAGATGTTAAACCTTGCTTGACACCCCAGTTGGATAATTGTGGGTGTGGGAGCTAATCAGCGGAAGATGTCTCCTCAATTTAAATCTTGTCAGTTAGTCGAGATTAGGCCCTCCTGTACCGGGCGCCATTAGCTTTGTTGCATGTCAATGTGCAAGTGAAGA
'uce-194_Hucho_taimen31_75'           GAGGAGAAGCGGCAGTTATTAAAAGCGATTGCATTTCCTCCCGGATGTCTCCAGAGAGCAGAATCAGTGGAGATGTTAAACCTTGCTTGACACCCCAGTTGGATAATTGTGGGTGTGGGAGCTAATCAGCGGAAGATGTCTCCTCAATTTAAATCTTGTCAGTTAGTCGAGATTAGGCCCTCCTGTATCGGGCGCCATTAGCTTTGTTGCATGTCAATGTGCGAGTGAAGA
'uce-194_Prosopium_cylindraceum53_59' GAGGAGAGGCGGCAGTTATTAAAAGCGATTGCATTTCCTCCCGGATGTCTCCAGAGAGCAGAATCAGTGGAGATGTTAAACCTTGCTTGACACCACAGTTGGATAATTGTGGGTGTGGGAGCTAATCAGCGGAAGATGTCTCCTCAATTTAAATCTTGTCAGTTAGTCGAGATTAGGCCCTCCTGTATCGGGCGCCATTAGCTTTGTTGCATGTCAATGTGCGAGTGAAGA
'uce-194_Salvelinus_alpinus9_75'      ??????????????????????????????????????TCCCGGATGTCTCCAGAGAGCAGAATCAGTGGAGATGTTAAACCTTGCTTGACACCCCAGTTGGATAATTGTGGGTGTGGGAGCTAATCAGCGGAAGATGTCTCCTCAATTTAAATCTTGTCAGTTAGTTGAGATTAGGCCCTCCTGTATCGGGCGCCATTAGCTTTGTTGCATGTCAATGTGCGAGTGAAGA
'uce-194_Thymallus_arcticus57_59'     ??GGAGAGGCAGCAGTTATTAAAAACGATTGCATTTCCTCTCGAATGTCTCCAGAGAGCAGAATCAGTGGAGATGTTAAACCTTGCTTGACACCCCAGTTGGATAATTGTGGGTGTGGGAGCTAATCAGCGGAAGATGTCTCCTCAATTTAAATCTTGTCAGTTAGTTGAGATTAGGCCCTCCTGTATCGGGCGCCATTAGCTTTGTTGCGTGTCAATGTGCGAGTGAAGA
'uce-194_Thymallus_grubii10_77'       ?????????????????????????????????????????????????????????????AATCAGTGGAGATGTTAAACCTTGCTTGACACCCCAGTTGGATAATTGTGGGTGTGGGAGCTAATCAGCGGAAGATGTCTCCTCAATTTAAATCTTGTCAGTTAGTTGAGATTAGGCCCTCCTGTATCGGGCGCCATTAGCTTTGTTGCGTGTCAATGTGC?????????
'uce-194_salvelinus_fontinalis'       ??????????????????????????????????????TCCCGGATGTCTCCAGAGAGCAGAATCAGTGGAGATGTTAAACCTTGCTTGACACCCCAGTTGGATAATTGTGGGTGTGGGAGCTAATCAGCGGAAGATGTCTCCTCAATTTAAATCTTGTCAGTTAGTCGAGATTAGGCCCCCCTGTATCGGGCGCCATTAGCTTTGTTGCATGTCAATGTGCGAGGGAAGA
'uce-194_umbra_limi'                  GAGGAGAGGCGGCAGTTATTAAAAGCGATTGCATTTCCTCCCGGATGTCTCCAGAGAGGAGAATCAGTGGAGATGTTAAACCTTGCTTGACACCCCAGTTGGATAATTGTGGGTGTGGGAGCTAATCAGCGGAAGATGTCTCCTCAATTTAAATCTTGTCAGTTAGTCGAGATTAGGCCCTCCTGTATCGGGCGCCATTAGCTTTGTTGCATGTCAATGTGCAAGTGAAGA
;
end;
