# Supplementary material for: Addressing incomplete lineage sorting and paralogy in the inference of uncertain salmonid phylogenetic relationships
Source: PeerJ. 2020 Jul 3;8:e9389. doi: 10.7717/peerj.9389 (PMC7337038; doi:10.7717/peerj.9389)
Supplement: Supplemental Information 1 — Assembled contigs matching UCE loci, alignments, raw code and tree files. [file peerj-08-9389-s001.zip › Data Supplement/sequence data/mafft-nexus/uce-196.nexus]

#NEXUS
begin data;
	dimensions ntax=14 nchar=310;
	format datatype=dna missing=? gap=-;
matrix
'uce-196_Brachymystax_lenok32_79'       AAATGC-AAAGCTCATGAAAAGCAGAAGGTATTTCATAGCG-TTTCTCTCGAAGCATTTTACTAAACAGCAACTTAGAGTGAAAATCCTGTGTTTCTCCCTCTTGGCTTCTTCCACACTCCTCTCCCTGTTGATCTGATTATTTTTCCCTTCACGTTTTGTCCCAATAGCAAATTACCAATTCTATGAATTGCAAAGCAGCCTCGGAGACGCTGAGGGGTAGAGAGGGGGGCGATGCGAAGATTGAAAGGGATCTTTGCAAACACAATCACGTTCTTAAATGGAAATGCGGGGCTTTAAACAAATCTTAC
'uce-196_Coregonus_pidschian36_73'      ATATGC-AAAGCTCATGAAAAGCAAAAGGTATTTTATACAATTTTCTCTCGAAGCATTTTACTAAACAGCAACTTAGAGAGAAAATCCTGTGTTTATCCCTCCTGGCTTCTTCCACACTCCTCTCCCGGTTGATCTGATTATTTTTCCCTTCACGTTTTGTCCCAATAGCAAATTACCAATTCTATGAATTGCAAAGCAGCCTCGGAGACGCTGAGGGGTAGAGAGGGGGGAGATGCGAAGATTGAAAGGGATCTTTGCAAACACAATCACGTTCTTAAATGGAAATGCGGGGCTTTA????????????
'uce-196_Coregonus_sardinella41_71'     ATATGC-AAAGCTCATGAAAAGCAGAAGGTATTTTATACCATTTTCTCTCGAAGCATTTTACTAAACAGCAACTTAGAGAGAAAATCCTGTGTTTCTCCCTCCTGGCTTCTTCCACACTCCTCTCCCGGTTGATCTGATTATTTTTCCCTTCACGTTTTGTCCCAATAGCAAATTACCAATTCTATGAATTGCAAAGCAGCCTCGGAGACGCTGAGGGGTAGAGAGGGGG????????????????????????????????????????????????????????????????????????????????
'uce-196_Esox_lucius3_61'               GTGTAGAAAGGCTCATGAAAAGCAGAGTATATTTTATATCGCTTTCTCT-GAAGCATTTTACTAAACAGCAACTTCGAGAGAAAATCC--TGTTTCTCCCTCCTGGCTTCTTCTACACTCCTCTCCCGGTTGATCTGATTATTTTTCCCTTCACGTTTTGTCCCAATAGCAAATTACCAATTCTATGAATTGCAAAGCAGCCTCGGAGACGCTGAGGGGTAGAGAGGGGGGAGATGCGAAGATTGAAAGGGATCTTTGCAAACACAATCACGTTCTTAAATGGAAATGCGGGGCTTTAAACAAATCTTAC
'uce-196_Hucho_taimen31_75'             AAATGC-AAAGCTCATGAAAAGCAGAAGGTATTTCATAGCG-TTTCTCTCGAAGCATTTTACTAAACAGCAACTTAGAGTGAAAATCCTGTGTTTCTCCCTCTTGGCTTCTTCCACACTCCTCTCCCTGTTGATCTGATTATTTTTCCCTTCACGTTTTGTCCCAATAGCAAATTACCAATTCTATGAATTGCAAAGCAGCCTCGGAGACGCTGAGGGGTAGAGAGGGGGGCGATGCGAAGATTGAAAGGGATCTTTGCAAACACAATCACGTTCTTAAATGGAAATGCGGGGCTTTAAACAAATCTTAC
'uce-196_Oncorhynchus_mykiss20_73'      ATATGC-AAAGCTCATGAAAAGCCGAAGGTATTTTACAGCG-TTTCTCTCGAAGCATTTTACTAAACAGCAACTTAGAGTGAAAATCCTGTGTTTCTCCCTCCTGGCTTCGTCCACACTCCTCTCCCGGTTGATCTGATTATTTTTCCCTTCACGTTTTGTCCCAATAGCAAATTACCAATTCTATGAATTGCAAAGCAGCC????????????????????????????????????????????????????????????????????????????????????????????????????????????
'uce-196_Oncorhynchus_tshawytscha16_73' ???????????????????????????????????????????TTCTCTCGAAGCATTTTACTAAACAGCAACTTAGAGTGAAAATCCTGTGTTTCTCCCTCTTGGCTTCTTCCGCACTCCTCTCCCAGTTGATCTGATTATTTTTCCCTTCACGTTTTGTCCCAATAGCAAATTACCAATTCTATGAATTGCAAAGCAGCCTCGGAGACGCTGAGGGGTAGAGAGGGGGGAGATGCGAAGATTGAAAGGGATCTTTGCAAACACAATCACGTTCTTAAATGGAAATGCGGGGCTTTAAACAAATCTTAC
'uce-196_Parahucho_perryi15_73'         ????????????????????????????????TTTATAGCG-TTTCTCTCGAAGCATTTTACTAAACAGCAACTTAGAGTGAAAATCCTGTGTTTCTCCCTCCTGGCTTCTTCCACACTCCTCTCCCGGTTGATCTGATTATTTTTCCCTTCACGTTTTGTCCCAATAGCAAATTACCAATTCTATGAATTGCAAAGCAGCCTCGGAGACGCTGAGGGGTAGAGAGGGGGGAGATGCGAAGATTGAAAGGGATCTTTGCAAACACAATCACGTTCTTAAATGGAAATGCGGGGCTTTAAACAAATCTTAC
'uce-196_Prosopium_cylindraceum53_59'   ATATGC-AAAGCTCATGAAAAACAGAAGGTATTTTATAGCATTTTCTCTCGAAGCATTTTACTAAACAGCAACTTAGAGAGAAAATCCTGTGTTTCTCCCTCCTGGCTTCTTCCACACTCCTCTCCCGGTTGATCTGATTATTTTTCCCTTCACGTTTTGTCCCAATAGCAAATTACCAATTCTATGAATTGCAAAGCAGCCTCGGAGACGCTGAGGGGTAGAGAGGGGGGAGATGCGAAGATTGAAAGGGATCTTTGCAAACACAATCACGTTCTTAAATGGAAATGCGGGGCTTTAAACAAATCTTAC
'uce-196_Salmo_salar13_75'              ATATGCAAAAGCTCATGAAAAGCCGAAGGTATTTTATAGGG-TTTCTCTCGAAGCATTTTACTAAACAGCAACTTAGAGTGAAAATCCTGTGTTTCTCCCTCCTGGCTTCTTCCACACTCCTCTCCCGGTTGATCTGATTATTTTTCCCTTCACGTTTTGTCCCAATAGCAAATTACCAATTCTATGAATTGCAAAGCAGCCTCGGAGACGCTGAGGGGTAGAGAGGGGGGAGATGCGAAGATTGAAAGGGATCTTTGCAAACACAATCACGTTCTTAAATGGAAATGCGGGGCTTTAAA??????????
'uce-196_Salvelinus_alpinus9_75'        ATATGC-AAAGCTCATGAAAAGCCGAAGGTATTTTATAGCG-TTTCTCTCGAAGCATTTTACTAAACAGCAACTTAGAGTGAAAATCCTGTGTTTCTCCCTCCTGGCTTCTTCCACACTCCTCTCCCGGTTGATCTGATTATTTTTCCCTTCACGTTTTGTCCCAATAGCAAATTACCAATTCTATGAATTGCAAAGCAGCCTCGGAGACGCTGAGGGGTAGAGAGGGGGGAGATGCGAAGATTGAAAGGGATCTTTGCAAACACAATCACGTTCTTAAATGGAAATGCGGGGCTTTAAACAAATCTTAC
'uce-196_Stenodus_leucichthys51_57'     ??????????????????????????????????????????????????GAAGCATTTTACTAAACAGCAACTTAGAGAGAAAATCCTGTGTTTCTCCCTCCTGGCTTCTTCCACACTCCTCTCCCGGTTGATCTGATTATTTTTCCCTTCACGTTTTGTCCCAATAGCAAATTACCAATTCTATGAATTGCAAAGCAGCCTCGGAGACGCTGAGGGGT--AGAGGGGGGAGATGCGAAGATTGAAAGGGATCTTTGCAAACACAATCACGTTCTTA????????????????????????????????
'uce-196_Thymallus_grubii10_77'         ATATGC-AAAGCTCATGAAAAGCAGAAGGTGTTTTATAGCATTTTCTCTCGAAGCATGTTACTAAACAGCAACTTAGAGAGAAAATCCTGTGTTTCTCCCTCCTGGCTTCTTCCACACTCCTCTCCCGGTTGATCTGATTATTTTTCCCTTCACGTTTTGTCCCAATAGCAAATTACCAATTCTATGAATTGCAAAGCAGCCTCGGAGACGCTGAGGGGTAGAGAGGGGGGAGATGCGAAGATTGAAAGGGATCTTTGCAAACACAATCACGTTCTTAAATGGAAATGCGGGGCTTTAAACAAATCTTAC
'uce-196_umbra_limi'                    CTATGA-AATGCTCATAAAAAGCAGAGGGT-----ATAGCGTTTTCTGT-GAAGCATTTTACTAAACAGCAACTTCGAGAGAAAATCC--TGTTTCTCCCTCCTGGCTTTTTCTACACTCCTCTCCCGGTTGATCTGATTATTTTTCCCTTCACGTTTTGTCCCAATAGCAAATTACCAATTCTATGAATTGCAAAGCAGCCTCGGAGACGCTGA-GGGTAGAGAGGGGG-AGATGCGAAGATTGAAAGGGATCTTTGCAAACACAATCACGTTCTTAAATGGAAATGCGGGGCTTTAAACAAATCTTAC
;
end;
