# Supplementary material for: Addressing incomplete lineage sorting and paralogy in the inference of uncertain salmonid phylogenetic relationships
Source: PeerJ. 2020 Jul 3;8:e9389. doi: 10.7717/peerj.9389 (PMC7337038; doi:10.7717/peerj.9389)
Supplement: Supplemental Information 1 — Assembled contigs matching UCE loci, alignments, raw code and tree files. [file peerj-08-9389-s001.zip › Data Supplement/sequence data/mafft-nexus/uce-199.nexus]

#NEXUS
begin data;
	dimensions ntax=4 nchar=547;
	format datatype=dna missing=? gap=-;
matrix
'uce-199_Coregonus_pidschian36_73'    GAATCCAGCGTGGACTTGAGTGCAGTCGGAGGGAGCAGCAGGACTCTTAGAACAATTGCAGGATTACGTCCCAAATGACACCCTATTCCTGACATAG--------------------------GACCCTAATCAAAAG-TAGTGTTCTATGTAGGGAATAGGGTGGTATTGGGGCCGCTA---CCAGCTGTCTCCAGAGGCTGTGGCCATTAGTCAATACATTACAGACTAATTAGTTTCTGCTTCTGTGGCTCTATTTGAAGCGCTTCAC----ACAGGTGTAATGAAAATGTATTGCAGCTGTTGATCCAGAGAAGAAAAGAAAGTAGAAGATTTAGTAGATTGAGAGTAGAATGCAGGGTTTCCATCTGGCGCTCGCAGGGACAGGTAAAGTTAGCTATGATGACCAGTAG--AAGGATTGTGCTGTGTGTGTGTGTG--TGCGTGAGGGAACATGCGTGCGTGCGTTTCATACTG--------------------------------------------TAACAAGCATTATTAAAGTGCCAA
'uce-199_Esox_lucius3_61'             GAATCCAGCGTGGACCTGAGTTCAGTCGGAGGGAGCAGAATGACTCTTAGAACAATTGCAGGTGCGTGTCCCAAGTGGCTCTATATTCCCTATGTAGTGTCCAACCTTTTCCGGGGCCCACAGGGTTTTGGTTAAAAGTTTGCGCCCTACATAGGGAATAGGTTGGCATTTGGGCCCC-------------CTCCAGAGGCTGTGGCCATTAGTCAATACATTACAGTCTAATTAGTTTCTGCTTCTGTGGCTCTATTTGAAGCGCTTCGC----ACAGGTGTAATGAAAATTTATTGGAGCTGTTGATCCGGAGAAGAAAAGAAAGTTGAAGATTTAGTAGAGTGAGATTAGAATGCAGGGTTTCCATCTGGCGCTTGCGGGGACAGGTAAAGTTAGCTATGATGACCATTCA--AAGGATTAGGCTGTACGTGTATGCG--TGTGTGTGTCTGTGTGCGTGCGTGCGTGTCTGTCTGTGTGTGTGTGTGTGAGTGTGTGTCTGTGTGTGTGTGTGCGTGTATAGCAAGCATTGTTAACATGCCGA
'uce-199_Prosopium_cylindraceum53_59' GAATCCAACGTGGACCTGAGTTCA---------------------------------------TGACGTCCCAAATGGCACCCTATTCCCCATATGG-----------------------------TCTGGCCAAAAG-TAGTGCATAATGTAGGGAATAGGGTGTCATTTGGGCTGCAGAGTCCAGCTGTCTCCAGAGGCTGTGGCCATTAGTCAATGCATTACAGACTAATTTGTTTCTGCTTCTGTGGCTCTATTTGAAGCTCTTCACACAGACAGGTGTAATGTAAATGTATTGGAGCTGTTGATCCAGAGAAGAAAAGAAAGTCGAATATTAGGTAGAGTGCGATTAGAATGCAGGGTTTCCATCTGGCGCTCGCGGGGACAGGTAAAGTCAGCTATGATGACCAGTAG--AAGGATTGTGACGCGTGTGTGTGTGTCTGCGTGCTTGTACATGCGTGCGTGTGTTTCATACTG--------------------------------------------TAGCAAGGATTGTT??????????
'uce-199_umbra_limi'                  ?????????????????????????????????????????GACTCTAAGAACAACTGCACTTCAGTGTCCTAATGGTCCCTCTAGGTC-----------ACTACCTCCTCCAGGAACTACAAGGCTTTGGTAAGATG-CTGTGCCCTATGTAGGGGGTAGGCGGGCATTTGGCCCACTG---GCAGCTGTCTCCAGAGGCAGTGGCCATTAGTCAATACATTACAGTCTAATTAGTTTCTGCATCTGTGGCTCTATTTGAAGCACTTCAC----ACAGGTGTAATGAAAATTTATTGGGGCTGTTGATCCGTAGAAGAAAAGAAAGTTTAAGATTTAGTTGAGTCAGATTAGAATACGGGGTTTCCCTGTGGTGTGTGCAGGGGCAGGTAACGTTATCTCTGTTGACCAGTCATTCAGGGTTCTGCTGCGTGTC----------------------------------------------------------------------------------------CAGCAAGCATTGTTACCGTACCGA
;
end;
