# Supplementary material for: Addressing incomplete lineage sorting and paralogy in the inference of uncertain salmonid phylogenetic relationships
Source: PeerJ. 2020 Jul 3;8:e9389. doi: 10.7717/peerj.9389 (PMC7337038; doi:10.7717/peerj.9389)
Supplement: Supplemental Information 1 — Assembled contigs matching UCE loci, alignments, raw code and tree files. [file peerj-08-9389-s001.zip › Data Supplement/sequence data/mafft-nexus/uce-201.nexus]

#NEXUS
begin data;
	dimensions ntax=12 nchar=290;
	format datatype=dna missing=? gap=-;
matrix
'uce-201_Brachymystax_lenok32_79'       ?????????????????ATAATAGACCAGGAAGCGGTGG-TGCTGAGGTGAGGTGACCGAATCAAAATGCCGTTGTGTCAACGACACCGACATGTATCTTGGTGCTCATTATAC-TCCTTGAACAGCACCAATCTACATCTGATGCCGTGACTAATTCGGCTCCCGTGTTGTCAAGAGACATAGGAAGTGGCCCCGGCCAGATGACAGCAAGCCTGTCAGTTGCCCAGGCATGGAGGATTCCTCCGGGCGATGATTTAATGCCCATGTCAAGCCCTGCTGTCAGCCTCTC
'uce-201_Coregonus_sardinella41_71'     CCTGAATTCCATTAGACATAATAGACCAGGAAGCGGTGG-TGCTGGGGTGAGGTGACCGAATCAAAATGGCGTTGTGTCAACGACACCGACATGTATCTTGGTGCTCATTATAC-TCCTTGAACAGCACCAATCTACATCTGATGCTGTGACTAATTCGGCTCCCGTGTTGTCAAGAGACATAGGAAGTGGCCCCGGCCAGATGACAGCAAGCCTGTCAGTTGCCCAGGCATGGAGGATTCCTCCG????????????????????????????????????????????
'uce-201_Esox_lucius3_61'               ????????????????????????????????????????????GGGGTGTGGCGACCAAATCAAAATGGCGTTGTGTCAGTGACACCGACATGTATCCCGGTGCTCATTATTCTTCCTTGAACAGCACCAATCTACATCTGATGCGGTGACTAATTCAGCTCCCGTGTTGTCAAGAGGCATAGGAAGTGGCCTCGGCCAGATGACAGCAAGCCTGTCAGTGGCCTAGACATGGAGGATTCCTCCGGGCGATGATTTAATGCCCATGTCAAGCCCCGCTGTCAGCCTCTC
'uce-201_Hucho_taimen31_75'             CCTGAATTCCATTAGACATAATAGACCAGGAAGCGGTGG-TGCTGAGGTGAGGTGACCGAATCAAAATGCCGTTGTGTCAACGACACCGACATGTATCTTGGTGCTCATTATAC-TCCTTGAACAGCACCAATCTACATCTGATGCCGTGACTAATTCGGCTCCCGTGTTGTCAAGAGACATAGGAAGTGGCCCCGGCCAGATGACAGCAAGCCTGTCAGTTGCCCAGGCATGGAG??????????????????????????????????????????????????????
'uce-201_Oncorhynchus_mykiss20_73'      CCTGAATTCCATTAGACATAATAGACCAGGAAGCGGTGG-TGCTGGGGTGAGATGACCGAATCAAAATGCCGTTGTGTCAACGACACCGACATGTATCTTGGTGCTCATTATAC-TCCTTGAACAGCACCAATCTACATCTGATGCCGTGACTAATTCGGCTCCCGTGTTGTCAAGAGACATAGGAAGTGGCCCCGGCCAGATGACAGCAAGCCTGTCAGTTGCCCAGGCATGGAGGATTCCTCCGGGCGATGATTTAATGCCCATGTCAAGCCCTGCTGTCAGCCTCTC
'uce-201_Oncorhynchus_tshawytscha16_73' CCTGAATTCCATTAGACATAATAGACCAGGAAGCGGTGG-TGCTGGGGTGAGATGACCGAATCAAAATGCCGTTGTGTCAACGACACCGACATGTATCTTGGTGCTCATTATAC-TCCTTGAACAGCACCAATCTACATCTGATGCCGTGACTAATTCGGCTCCCGTGTTGTCAAGAGACATAGGAAGTGGCCCCGGCCAGATGACAGCAAGCCTGTCAGTTGCCCAGGCATGGAGGATTCCTCCGGGCGATGATTTAATGCCC??????????????????????????
'uce-201_Prosopium_cylindraceum53_59'   ??????????????????????????CAGGAAGCGGTGG-TGCTGGGGTGAGGTGACCGAATCAAAATGGCGTTGTGTCAACGACACCGACATGTATCTTGGTGCTCATTATAC-TCCTTGAACAGCACCAATCTACATCTGATGCTGTGACTAATTCGGCTCCCGTGTTGTCAAGAGACATAGGAAGTGGCCCCGACCAGATGACAGCAAGCCTGTCAGTTGCCCAGGCATGGAGGATTCCTCCGGGCGATGATTTAATGCCCATGTCAAGCCCTGCTGTCAGCCTCTC
'uce-201_Salmo_salar13_75'              CCTGAATTCCATTAGACATAATAGACCAGGAAGCGGTGG-TGCTGAGGTGAGGTGACCGAATCAAAATGCCGTTGTGTCAACGACACCGACATGTATCTTGGTGCTCATTATAC-TCCTTGAACAGCACCAATCTACATCTGATGCCGTGACTAATTCGGCTCCCGTGTTGTCAAGAGACATAGGAAGTGGCCCCGGCCAGATGACAGCAAGCCTGTCAGTTGCCAAGGCATGGAGGATTCCTCCGGGCGATGATTTAATGCCCATGTCAAGCCCTGCTGTCAGCCTCTC
'uce-201_Salvelinus_alpinus9_75'        CCTGAATTCCATTAGACATAATAGACCAGGAAGCGGTGG-TGCTGAGGTGAGGTGACCGAATCAAAATGCCGTTGTGTCAACGACACCGACATGTATCTTGGTGCTCATTATAC-TCCTTGAACAGCACCAA--TACATCTGATGCCGTGACTAATTCTGCTCCCGTGTTGTCAAGAGACATAGGAAGTGGCCCCGGCCAGATGACAGCAAGCCTGTCAGTTGCCCAGGCATGGAGGATTCCTCCGGGCGATGATTTAATGCCCATGTCAAGCCCTGCTGTCAGCCTCTC
'uce-201_Thymallus_arcticus57_59'       ???????????????????????????????????????????????????????????????????????????????????????????????????????????????????TCCTTGAACAGCACCAATCTACATCTGATGCTGTGACTAATTCGGCTCCCGTGTTGTCAAGAGACATAGGAAGTGGCCCTGGCCAGATGACAGCAAGCCTGTCAGTTGCCCAGGCATGGCGGATTCCTCCGGGCGATGATTTAATGCCCACGTCAAGCCCTGCTGTCAGCCTCTC
'uce-201_Thymallus_grubii10_77'         CCTGAATTCCATTAGACATAATAGACCAGGAAGCGGTGG-TGCTGGGGTGAGGTGACCGAATCAAAATGGCGTTGTGTCAACGACACCGACATGTATCTTGGTGCTCATTATAC-TCCTTGAACAGCACCAATCTACATCTGATGCTGTGACTAATTCGGCTCCCGTGTTGTCAAGAGACATAGGAAGTGGCCCTGGCCAGATGACAGCAAGCCTGTCAGTTGCCCAGGCATGGCGGATTCCTCCGGGCGATGATTTAATGCCCACGTCAAGCCCTGCTGTCAGCCTCTC
'uce-201_umbra_limi'                    CCTGAACCCCATTAGACATAATAGACCAGGAAGCTGCGGTGGCCGGGGTGTGGCGACCAAATCAAAATGGCGTTGTGTCAGCGACACCGACATGTATCCCGGTGCTCATTATTCCTCCTTGAACAGCACCAATCTACATCTGATGCGGTGACTAATTCGGCTCCCGTGTTGTCAAGAGACATAGGAAGTGGCCTCGACCAGATGACAGCAAGCCTGTCAGTGGCCTAGACATGGAGGATTCCTTCGGGCGATGATTTAATGCCCATGTCAAGCCCCGCTGTCAGCCTCTC
;
end;
