# Supplementary material for: Addressing incomplete lineage sorting and paralogy in the inference of uncertain salmonid phylogenetic relationships
Source: PeerJ. 2020 Jul 3;8:e9389. doi: 10.7717/peerj.9389 (PMC7337038; doi:10.7717/peerj.9389)
Supplement: Supplemental Information 1 — Assembled contigs matching UCE loci, alignments, raw code and tree files. [file peerj-08-9389-s001.zip › Data Supplement/sequence data/mafft-nexus/uce-204.nexus]

#NEXUS
begin data;
	dimensions ntax=9 nchar=285;
	format datatype=dna missing=? gap=-;
matrix
'uce-204_Brachymystax_lenok32_79'     ????????????????????????????????????????????TTTGTAAGCAGCAGTGAGAATGTATAGGTCAGTCTGCCCTTTGGTATCTCTCTAT-CCATCTGTTTTCACATTACTTGCAAATTATAGTGTCCTCCAGACCCAAATGATCATAAATCAGCTCGGTGAACGTGCACAAGTTTTCCCATCTGTCATAAAACAATGATTTAAAGTCCGGGTTGTCAAAATACAGCGCTGTGAATTCACCCTGCGCCCC-AGCACTAGGAACACAAAGCGCCATC
'uce-204_Esox_lucius3_61'             AATGGAGATGTAACTGGGAGCGTTCCTGAAGCATATGGATGCCATTTGTA---AGCAGTGAGAATGCATAGGTTGGTCTGCCCTTCGGTATCTCTCAAT-CCATCTGTTTTCACATTACTTGGAGATTATAGTGTCCTCCAGACCCAAATGAACATAAATCAGCTCTGTGAACGTGCACACGTTTTCCCATCTGTCATAAAACAATGATTTAAAGTCCGGGTTGTCAAAATACGGCACTGTGATTTCGTCCTGCGCCCC-AGCCGTAGGAACACAAAGCACCATC
'uce-204_Oncorhynchus_mykiss20_73'    AATGGAGATGTAACTGGAAGAGTTCCTGAAGCATATGGATGCCATTTGTAAGCAGCAGTGAGAATGTATAGGTCAGTCTGCCCTTTGGTATCTCTCTAT-CCATCTGTTTTCACATTACTTGCAAATTATAGTGTCCTCCAGACCCAAATGATCATAAATCAGCTCGGTGAACATGCAGAAGTTTTCCCATCTGTCATAAAACAATGATTTAAAGTCCGGGTTGTCAAAATACAGCGCTGTGAATTCACCCTGCGCCCC-AGCACTAGGAACACAAAGCGCCATC
'uce-204_Parahucho_perryi15_73'       AATGGAGATGTAACTGGAAGAGTTCCTGAAGCATATGGATGCCATTTGTAAGCAGCAGTGAGAATGTATAGGTCAGTCTGCCCTTTGGTATCTCTCTAT-CCATCTGTTTTCACATTACTTGCAAATTATAGTGTCCTCCAGACCCAAATGATCATAAATCAGCTCGGTGAACGTGCAGAAGTTTTCCCATCTGTCATAAAACAATGATTTAAAGTCCGGGTTGTCAAAATACAGCGCTGTGAATTCACCCTGCGCCCC-AGCACTAGGAACACAAAGCGCCATC
'uce-204_Prosopium_cylindraceum53_59' ???????????TACTGGAAGAGTTCCTGAAGCATATGGATGCCATTTGTAAGCAGCAGTGAGAATGTATAGGTCAGTCTGCCCTTCGGTATCTCTCTAT-CCATCTGTTTTCACATTACTTGCAAATTATAGTGTCCTCCAGACCCAAATGAACATAAATCAGCTCGGCGAACGTGCAGAAGTTTTCCCATCTGTCATAAAACAATGATTTAAAGTCTGTGTTGTCAAAATACAGCGCTGTGAATTC??????????????????????????????????????
'uce-204_Salmo_salar13_75'            AATGTAGATGTAACTAGAAGAGTTCCTGAAGCATATGGATGCCATTTGTAAGAAGCAGTGAG-ATGTATAGGTCAGTCTGCCCTTTGGTATCTCTCTAT-CCCTCTGTTTTCACATTACTTGTAAATTATAGTGTCCTCCAGAACCAAATGAACATAAATCAGCTCTGTGAATGTGAACAAGTTTTCCCATCTGTCATAAAACAATGATTTAAAGTCCAGGTTGTCAAAATACGGCACTGTGAATTCACCATGCGTCCC-AGCAGTAGAAACACAAAGCACCGTC
'uce-204_Salvelinus_alpinus9_75'      AATGTAGATTTAACTAGAAGAGTTCCTGAAGCATATGGATGCCATTTGTAAGCAGCAGTGAGAATGTATAGGTCAGTCTGCCCTTTGGTATCTCTCTAT-CCATCTGTTTTCACATTACTTGCAAATTATAGTGTCCTCCAGACCCAAATGATCATAAATCAACTCGGTGAACGTGCAGAAGTTTTCCCATCTGTCATAAAACAATGATTTAAAGTCCGGGTTGTCAAAATACAGCGCTGTGAATTCACCCTGCGCCC???????????????????????????
'uce-204_Thymallus_arcticus57_59'     ??????????????????????????????????ATGGATGCCATTTGTAAGCAGCAGTGAGAAAGTGTAGGTCAGTCTGCCCTTCGATATCTCTCTAT-CCATCTGTTTTCACATTACTTGCAAATTATAGTGTCCTCCAGACCCAAATGAACATAAATCAGCTCGGTGAACGTGCAGAAGTTTTCCCATCTGTCATAAAACAATGATTTAAAGTCTGGGTTGTCAAAATACAGCGCTGTGATTTCGCCCTGCGCCCC-GGCAATAGGAACACAACTCGC????
'uce-204_umbra_limi'                  AATGGAGATGTTACTGGAAGATTTCCTTCAGCATATGGATGCCATTTGTAGGCAGCATTGAGAATGTATAGGTCAGTCTGGCCTTTGGTATCTCTCTATCCCATCTGTTTTCACATTACTTGCAGATTATAGTGTCCTCCAGACCCAAATGAACATAAATCAGCCCTGTGAACGTGTACGCGTTTTCCCATCTGTCATAAAACAATGATTTAATGTCTGGGTTGTCAAAATAC-GCACTGTGAATTCGCCTTGCACCCCCGGCACCAAGAATACAAAGCGCCACC
;
end;
