# Supplementary material for: Addressing incomplete lineage sorting and paralogy in the inference of uncertain salmonid phylogenetic relationships
Source: PeerJ. 2020 Jul 3;8:e9389. doi: 10.7717/peerj.9389 (PMC7337038; doi:10.7717/peerj.9389)
Supplement: Supplemental Information 1 — Assembled contigs matching UCE loci, alignments, raw code and tree files. [file peerj-08-9389-s001.zip › Data Supplement/sequence data/mafft-nexus/uce-21.nexus]

#NEXUS
begin data;
	dimensions ntax=6 nchar=263;
	format datatype=dna missing=? gap=-;
matrix
'uce-21_Brachymystax_lenok32_79'   CAGATTATTTTACTTTAAGTCCACAGTTTTTTCCCATTCTTTTCAATACACTTATTTTACTAAGTTAGAAGTGGAGAATGCTATAATTTGCATCCCGTTTTTTAAATCCAATTAAAGTCAATGGTAAGGCGATGGCTTTTGTAGGCTTTGCCTTATGTAGGGTATAAGGCTTATTATATCCACCCCTCTTTTTGTGTGTGTGTGTGTGTGTGTGTGTAAGCCGCGAAGAATGAACTAAATCGGGTTAACAGTTATAATAAGTT
'uce-21_Esox_lucius3_61'           CAGATTAATTTACTTTCAGTCCACAGGTTTTTTCCTTCTTTTTTTATACACTTATTTTACTAAGTTAGAAGTAGAGAATGCTATAATTTGCAACCCGTTTTTCAAATCCAATTAAAGTCAATGGTAAGGCGATGGCTTTTGTAGGCTTTGCCTTATGTACGGTATAAGGCTTATTATATCCACCCCTCTTTT----TGTGTGTGTGTGTGTGTGTGT??????????????????????????????????????????????
'uce-21_Salvelinus_alpinus9_75'    ????????????????????????????????????TCTTTCT--ATACACTTATTTGACTAAGTTGGAAGTAGAGAATGCTATAATTTGCAACCCGTTTTTTAAATCCAATTAAAGTCAATGGTAAGGCGATCGCTTTCTTAGGCTCTGCCTTATGTACGGTATAAGGCTCATTATAT------ATTTTTT---------------GTGTGTGTATAAGCTGGGAAGAATGAACTAAATCGGGTTAACAGTTATAATAAGTT
'uce-21_Stenodus_leucichthys51_57' ???????????????????????????????????????????????????????????????????????TAGAGAATGCTATAATTTGCAACCCGTTTTTCAAATCCAATTAAAGTAAATGGTAAGGCGATGGCTTTTGTAGGCTCTGCCTTATGTACGGTATGAGGCTCATTATATCCACCCCTCTTTT--------TGTGTGTGTGTGTGTGTAAGCCGGGAAGAATGAAGTAAATCGGGTTAACAGTTATAATAAGTT
'uce-21_Thymallus_arcticus57_59'   CAGATTAATTTACTTTCAGTCCACAGGTTTTTTCCGTTCTTTTCTATACACTTATTTTACTAAGTTAGAAGTAGAGAATGCTATAATTTGCAACCCGTTTTTAAAATCCAATTAAAGTCAATGGTAAGGCGATCGCTTTTGTAGGCTTTGCCTGATGTAGGGTATAAGGCTTATTATATCCACCCCTCTTTT--------TGTGTGTGTGTGTGTGTAAGCCGCGAAGAATGAACTAAATCGGGTTAACAGTTATAATA????
'uce-21_umbra_limi'                CAGATTAATTTACTTTCAGTCCACAGGTTTTTTTTCTTCTTTT---TATAGTTATTTTACTAAGTTAGAAGTAGAGAATGCTATAATTTGCAACCCGTTTTTCAAATCCAATTAAAGTCAATGGTAAGGCGATGGCTTTTGTAGGCTTTGCCTTATGTACGGTATAAGACTTATTATATCCACCCCTCTTTA------TGTGTGTGTATGTGTGTGTAAGCCTCAAAGAATGAACTAAATCGGGTTAACAGTTATAATAAGTT
;
end;
