# Supplementary material for: Addressing incomplete lineage sorting and paralogy in the inference of uncertain salmonid phylogenetic relationships
Source: PeerJ. 2020 Jul 3;8:e9389. doi: 10.7717/peerj.9389 (PMC7337038; doi:10.7717/peerj.9389)
Supplement: Supplemental Information 1 — Assembled contigs matching UCE loci, alignments, raw code and tree files. [file peerj-08-9389-s001.zip › Data Supplement/sequence data/mafft-nexus/uce-211.nexus]

#NEXUS
begin data;
	dimensions ntax=10 nchar=378;
	format datatype=dna missing=? gap=-;
matrix
'uce-211_Brachymystax_lenok32_79'       TCTTTTTTAAACTCTCAATAAAATCTATACATTATATACACTATCTTCCTCTTTTAATGGTCAATGTGCATACACATGATGTGTCTATCCTTATAAACCGCCAGCCAATCTTCTTTTTGCTATCCATGGTGAGCGCTCGCACGTAGGACTGGGTTGTCCTGCATTGGGAGTTATAATGCCTCTTGTCTATTCCACGGCAGCCCTCCTTTGTGTACCCCATAGGGTTACATTTGGTCTCATAAAAGTATTGCTTCAGTTGGCCATTGGGGACAGGGACC-TTTCCAGGAC?????????????????????????????????????????????????????????????????????????????????????????
'uce-211_Coregonus_pidschian36_73'      TCTTTTTTAAACTCTCAATAAAATCTATACATTATATACACTATCTTCCTCTTTTAATGGTCAATGTGCATACACATGATGTGTCTATCCGTATAAACCGCCAGCCAATCTTCTTTTTGCTATCCATGGTGAGCGCTCGCACGTAGGACTGGGTTGTCCTGCATTGGGAGTTATAATGCCTCTTGTCTATTCCACGGCAGCCCTCCTTTGTGTACCCCATAGGGTTACATTTGGTCTCATAAAAGTATTGCTTCAGTTGGCCATTGGGGACAGGGACCTTTTCCAGGACGGTAACTGTCTGCCCAGACATGTCTATTGCTGTCTTTTTGTCCACAGCTGTCACCCACTGGCTAATACTATCACACACACTCAGCTCTC
'uce-211_Oncorhynchus_tshawytscha16_73' ?????????????????????????????????ATATACACTATCTTCCTCTTTTAATGGTCAATGTGCATACACATGATGTGTCTATCCTTATAAACCGCCAGCCAATCTTCTTTTTGCTATCCATGGTGAGCGCTCGCACGTAGGACTGGGTTGTCCTGCATTGGGAGTTATAATGCCTCTTGTCTATTCCACGGCAGCCCTCCTTTGTGTACCCCATAGGGTTACATTTGGTCTCATAAAAGTATTGCTTCAGTTGGCCATTGGGGACAGGGACCTTTTCCAGGACGGTAACGGTCTGCCCAGACATGTCTATGGCTGTCTTTTTGTCCACAGCTGTCACCCACTGGCTAATACTATCACACACACTCAGCTCGC
'uce-211_Parahucho_perryi15_73'         TCTTTTTTAAACTCTCAATAAAATCTATACATTATATACACTATCTTCCTCTTTTAATGGTCAATGTGCATACACATGATGTGTCTATCCTTATAAACCGCCAGCCAATCTTCTTTTTGCTATCCATGGTGAGCGCTCGCACGTAGGACTGGGTTGTCCTGCATTGGGAGTTATAATGCCTCTTGTCTATTCCACGGCAGCCCTCCTTTGTGTACCCCATAGGGTTACATTTGGTCTCATAAAAGTATTGCTTCAGTTGGCCATTGGGGACAGGGACCTTTTCCAGGACGGTAACGGTCTGCCCAGACATGTCTATTGCTGTCTTTTTGTCCACAGCTGTCACCCACTGGCTAATACTATCACACACACTCAGCTCTC
'uce-211_Prosopium_cylindraceum53_59'   TATTTTTTAAACTCTCAATAAAATCTATACATTATATACACTATCTTCCTCTTTTAATGGTCAATGTGCATACACATGATGTGTCTATCCTTATAAACCGCCAGCCAATCTTCTTTTTGCTATCCATGGTGAGCGCTCGCACGTAGGACTGGGTTGTCCTGCATTGGGAGTTATAATGCCTCTTGTCTATTCCACGGCAGCCCTCCTTTGTGTACCCCATCGGGTTACATTTGGTCTCATAAAAGTATTGCTTCAGTTGGCCATTGGGGACAGGGACCTTTTCCAGGACGGTAACTGTCTGCCCAGACATGTC?????????????????????????????????????????????????????????????????
'uce-211_Stenodus_leucichthys51_57'     TCTTTTTTAAACTCTCAATAAAATCTATACATTATATACACTATCTTCCTCTTTTAATGGTCAATGTGCATACACATGATGTGTCTATCCGTATAAACCGCCAGCCAATCTTCTTTTTGCTATCCATGGTGAGCGCTCGCACGTAGGACTGGGTTGTCCTGCATTGGGAGTTATAATGCCTCTTGTCTATTCCACGGCAGCCCTCCTTTGTGTACCCCATAGGGTTACATTTGGTCTCATAAAAGTATTGCTTCAGTTGGCCATTGGGGACAGGGACCTTTTCCAGGACGGTAACTGTCTGCCCAGACATGTCTATTGCTGTCTTTTTGTCCACAGCTGTCACCCACTGGCTAATACTATCACACACACTCAGCTCTC
'uce-211_Thymallus_arcticus57_59'       TCTTTTTTAAACTCTCAATAAAATCTATACATTATATACACTATCTTCCTCTTTTAATGGTCAATGTGCATACACATGATGTGTCTATCCTTATAAACCGCCAGCCAATCTTCTTTTTGCTATCCATGGTGAGCGCTCGCACGTAGGACTGGGTTGTCCTGCATTGGGAGTTATAATGCCTCTTGTCTATTCCACGGCAGCCCTCCTTTGTGTACCCCATAGGGTTACATTTGGTCTCATAAAAGTATTGCTTCAGTTGGCCATTAGGGACAGGGACCTTTTCCAGGACGGTAACGGTCTGCCCAGACATGTCTATTGCTGTCTTTTTGTCCACAGCTGTCACCCACTGACTAATACTATCACACACACTCAGCTCTC
'uce-211_Thymallus_grubii10_77'         TCTTTTTTAAACTCTCAATAAAATCTATACATTATATACACTATCTTCCTCTTTTAATGGTCAATGTGCATACACATGATGTGTCTATCCTTATAAACCGCCAGCCAATCTTCTTTTTGCTATCCATGGTGAGCGCTCGCACGTAGGACTGGGTTGTCCTGCATTGGGAGTTATAATGCCTCTTGTCTATTCCACGGCAGCCCTCCTTTGTGTACCCCATAGGGTTACATTTGGTCTCATAAAAGTATTGCTTCAGTTGGCCATTGGGGACAGGGACCTTTTCCAGGACGGTAACGGTCTGCCCAGACATGTCTATTGCTGTCTTTTTGTCCACAGCTGTCACCCACTG?????????????????????????????
'uce-211_salvelinus_fontinalis'         ???TTTTTAAACTCTCAATAAAATCTATACATTATATACACTATCTTCCTCTTTTAATGGTCAATGTGCATACACATGATGTGTCTATCCTTATAAACCGCCAGCCAATCTTCTTTTTGCTATCCATGGTGAGCGCTCGCACGTAGGACTGGGTTGTCCTGCATTGGGAGTTATAATGCCTCTTGTCTATTCCACGGCAGCCCTCCTTTGTGTACCCCATAGGGTTACATTTGGTCTCATAAAAGTATTGCTTCAGTTGGCCATTGGGGACAGGGACCTTTTCCAGGACGGTAACGGTCTGGCCAGACATGTCTATTGCTGTCTTTTTGTCCACAGCTGTCACCCACTGGCTAATACTATCACACACACTCAGCTCTC
'uce-211_umbra_limi'                    ??????????ACTCTCAATAAAATCTATACAATATATACACTATCTTCCTCTTTTAATGGTCAGTGTACATACACATGAAGTGTCTATCCTTATAAACCGCCAGCCAATCTTCTTTTTGCTATCCATGGTAAGCGCTCGCACATAGGACTGGGTTGTCCTGCATTGGGAGTTATAATGGCGCTTGTCTATTCCTCGGCATCCTTCCTTTGTGTACCCCATAGGGTTGCATTTGGTCTCATAAAAGTATTGCTTCAGTTGGCCATTGGGGACAGGGACCTTTTCCAGGACACTAACGGTCTGCCCAGACATATCTATTGCTGTCTTTTTGTCCACAGCTGTCACCCACTGGCTAATACTGTCACACACACTGAGCTCTC
;
end;
