# Supplementary material for: Addressing incomplete lineage sorting and paralogy in the inference of uncertain salmonid phylogenetic relationships
Source: PeerJ. 2020 Jul 3;8:e9389. doi: 10.7717/peerj.9389 (PMC7337038; doi:10.7717/peerj.9389)
Supplement: Supplemental Information 1 — Assembled contigs matching UCE loci, alignments, raw code and tree files. [file peerj-08-9389-s001.zip › Data Supplement/sequence data/mafft-nexus/uce-214.nexus]

#NEXUS
begin data;
	dimensions ntax=9 nchar=259;
	format datatype=dna missing=? gap=-;
matrix
'uce-214_Brachymystax_lenok32_79'       CTCTCTCTCTCTCTCTCTACCCCCCTCCCTCCAGGTGCTCACCTCTGTTGATTGCCTGTGGCCTCTTGTACTGTGAATGTTAAGACCTGCCATTTCGACCAGATGCATAAATAATAACAGTAATTACTGGCCCAGCAATCAAAGTGTCGCCCCTGCGCACAGGGCCTGTCTAAGGGAGCAAATCGATAGGCATCTTAAAAGCCCCATTGATTGTGGGGAGGAG-AAAAAACACCAAGGGGGATGGGGAGACAGAT????
'uce-214_Coregonus_laurettae55_57'      ???????????TCTCTCTCCCTTCCTCCCTCCAGGTGCTAACCTCTGTTGATTGCCTGTGGCCTCTTGTACTGTGAATGTTAAGTCCTGCCATTTCGACCAGATGCATAAATAATAACAGTAATTACTGGCCCAGCAATCAAAGTGTCGCCCCTGTGCGCAGGGCCTGTCTAGTGGAGCAAATCGATTGGCATCTTAAAAGCCCCATTGATTGTGGGGAGGAG-AAAAAACACCAAGGGGGATGGGA????????????
'uce-214_Coregonus_sardinella41_71'     CGCTCTCGCTCTCTCTCTACCTTCTTCCCTCCAGGTGCTAACCTCTGTTGATTGCCTGTGGCCTCTTGTACTGTGAATGTTAAGTCCTGCCATTTCGACCAGATGCATAAATAATAACAGTAATTACTGGCCCAACAATCAAAGTGTCGCCCCTGCGCGCAGGGCCTGTCTAGGGGAGCAAATCGATAGCCATCTTAAAAGCCCCATTGATTGTGGGGAGGAG-AAAAAACACCAAGGGGGATGGGAAGACAGATAGGG
'uce-214_Esox_lucius3_61'               CCCACACTCTCTCTCTCTCCCTCCCTCTCTCCAGGTGCTCACCTCTGTTGATTGCCTGTGGCCTCTTGTACTGTGAATGTTAAGTCCTGCCATTTTGCCCAGATGCATAAATAATAACAGTAATTACTGGGCCAGCAATCAAAGTGTCGCCCCAGCGCACAGGGCCTGTCTAGAGGAACAAATCGATAGGCATCTTAAAAGCCACATTGATTGTGGGGAGGAG-CAAAAACA--GAGGAGGATGGGAAGACTGATAGAG
'uce-214_Oncorhynchus_tshawytscha16_73' CTCTCCCTCTCCCTCCCTCCCTTCGTCCCTCCAGGTGCTCACCTTTGTTGATTGCCTGCGGCCTCTTGTACTGTGAATGTTAAGTCCTGCCATTTCGACCAGATGCATAAATAATAACAGTAATTACTGGCCCAACAATCAAAGTGTCGCCCCTGCGCTCAGGACCTGTCTAAGGGAGCAAATCGATAGGCATCTTAAAAGCTCCATTGATTGTGGGGAGGAGAAAAAAACTCCAAGGGGGATGGGGAGACAGATAGGG
'uce-214_Parahucho_perryi15_73'         CTCTCCCTCTCCCTCCCTCCCTTCGTCCCTCCAGGTGCTCACCTCTGTTGATTGCCTGCGGCCTCTTGTACTGTGAATGTTAAGTCCTGCCATTTCGACCAGATGCATAAATAATAACAGTAATTACTGGCCCAACAATCAAAGTGTCGCCCTTGCGCGCAGGGCCTGTCTAAGGGAGCAAATCGATAGGCATCTTAAAAGCTCCATTGATTGTGGGGAGGAG-AAAAAACACCAAGGGGGATGGGGAGACAGATAGGG
'uce-214_Salmo_salar13_75'              ???????????????????????????CCTCCAGGTGCTCACCTCTGTTGATTGCCTGTGGCCTCTTGCACTGTGAATGTTAAGACCTGCCATTTCGACCAGATGCATAAATAATAACAGTAATTACTGGCCCAGCAATCAAAGTGTCGCCCCTGCGCGCAGGGCCTGTCTAGGGGAGCAAATCGATAGGCATCTTAAAAGCCCCATTGATTGTGGGGAGGAGAAAAAAACACCAAGGGGGATGGGGAGACAGATAGGG
'uce-214_Salvelinus_alpinus9_75'        ?TCTCCCTCTCCCTCCCTCCCTTCGTCCCTCCAGGTGCTCACCTTTGTTGATTGCCTGCGGCCTCTTGTACTGTGAATGTTAAGTCCTGCCATTTCGACCAGATGCATAAATAATAACAGTAATTACTGGCCCAACAATCAAAGTGTCGCCCCTGCGCGCAGGGCCTGTCTAAGGGAGCAAATCGATAGGCATCTTAAAAGCTCCATTGATTGTGGGGAGGAG-AAAAAACAC??????????????????????????
'uce-214_umbra_limi'                    CTCTCTCTCTCTCTCTATCCCTCATTTCTTCCAGGTGCTCACCTCTGTTGATTGCCCATGGCCTCTTGTACTGTGAATGTTAAGTCCTGCCATTTTGCCCAGATGCATAAATAATAACAGTAATTACTGGGCCAGCAATCAAAGTGTCGCCCCGGTGCGCAGGGCCTGTCTAGGAGAGCAAATCGATAGGCATCTTAAAAGCCACATTGATTGTAGGGAGGG--AAAAAAGAACAAGGGGGATGGGAAGACAGATAGAG
;
end;
