# Supplementary material for: Addressing incomplete lineage sorting and paralogy in the inference of uncertain salmonid phylogenetic relationships
Source: PeerJ. 2020 Jul 3;8:e9389. doi: 10.7717/peerj.9389 (PMC7337038; doi:10.7717/peerj.9389)
Supplement: Supplemental Information 1 — Assembled contigs matching UCE loci, alignments, raw code and tree files. [file peerj-08-9389-s001.zip › Data Supplement/sequence data/mafft-nexus/uce-215.nexus]

#NEXUS
begin data;
	dimensions ntax=14 nchar=399;
	format datatype=dna missing=? gap=-;
matrix
'uce-215_Brachymystax_lenok32_79'       ?????????????????????????????TTATTT----AATGAGATATTTATTCTTGATTGGTT-ATTTA---TTTTTGGAGACAGG-----TTTTTATCTT-CCCTGCTG-------TCTGACTTTGTGCCAATGTGCTGCTTTGAGGT------GTTCCATATCGTGGGTTTGTATCAT-TATTAAAC---C-CTCTATATTTTAATCAAACG--------------------------------------------------------------------CTTCCTCCCTCTATGACGC-------GTCA----------------------------------------------------------------------CTCAGTCTGTTACCA
'uce-215_Coregonus_laurettae55_57'      ???????????????????????????????????????????????????ATTC-TGATTGGTT-CTTTA---TTTTTGGAGACAGG-----TTTTTCTCTT------CGT-------GCTGACTTTGTGCCAATGTGCTGCTTTGAGGT------GTTCCATATCCTGGGTTTGTCTCAT-TATTAAACCCTC-CTCTATATTTTAATCAAACG--------------------------------------------------------------------CTTCCTCCATCTATGACGCCCTGCGTGTCA----------------------------------------------------------------------TTCAGTCTGTCACCA
'uce-215_Coregonus_pidschian36_73'      GTAATTACTG--AAATATGACCTGTTTATTTATTTA---AATGAGATATTTATTC-TGATTGGTT-CTTTA---TTTTTGGAGACAGG-----TTTTTCTCTT------CGT-------GCTGACTTTGTGCCAATGTGCTGCTTTGAGGT------GTTCCATATCCTGGGTTTGTCTCAT-TATTAAACCCTC-CTCTATATTTTAATCAAATG--------------------------------------------------------------------CTTCCTCCATCTATGACGCCCTGCGTGTCA----------------------------------------------------------------------TTCAGTCTGTCACCA
'uce-215_Coregonus_sardinella41_71'     GTAATTACTG--AAATATGACCTGTTTATTTATTTA---AATGAGATATTTATTC-TGATTGGTT-CTTTA---TTTTTGGAGACAGG-----TTTTTCTCTT------CGT-------GCTGACTTTGTGCCAATGTGCTGCTTTGAGGT------GTTCCATATCCTGGGTTTGTCTCAT-TATTAAACCCTC-CTCTATATTTTAATCAAACG--------------------------------------------------------------------CTTCCTCCATCTA??????????????????????????????????????????????????????????????????????????????????????????????????????
'uce-215_Esox_lucius3_61'               GTAATTACTGAAAAATATGACCTGTTTATTTATTTATTTAATGAGATATTTATTC-TGATTCTTT-CTTTA---TTTTTGGAGACAGG-----TTTTCATCTT-CCGTGCTGTCTTACTTCTGACTTTGTGCCAATGTGCTGCTTTGAGGTGTAAACGTAACATATCGTGGGTTTGAATCTT-TATTAAACCCTCACTCTATATTTTAACCACGTG----------------------------------------------------------------------TCT??????????????????????????????????????????????????????????????????????????????????????????????????????????????
'uce-215_Hucho_taimen31_75'             ???????????????????????????????ATTT----AATGAGATATTTATTCTTGATTGGTT-ATTTA---TTTTTGGAGACAGG-----TTTTTATCTT-CCCTGCTG-------TCTGACTTTGTGCCAATGTGCTGCTTTGAGGT------GTTCCATATCGTGGGTTTGTATCAT-TATTAAAC---C-CTCTATATTTTAATCAAAGG--------------------------------------------------------------------CTTCCTCCCTCTATGACGC-CTGCACGTCA----------------------------------------------------------------------TTCAGTCTGTTACCA
'uce-215_Oncorhynchus_mykiss20_73'      GTAATTACTG--AAATATGAGCTGTTTATTTATTT----AATGAGGTATTTATTC-TGATTGGTTCATTTATG-TTTATGGAGACAGGTTTTTTTTTTATCTT-CCGTGCTG-------TCTGACTTTGTGCCAATGTGCTGCTTTGAGGT------GTTCCATATCGTGGGTTTGTATCGTCCATTAAACACTC-CTCTATATTTTAAACAAAACGCTGTTTAAGGATCTCTGTTTCAACGTCCAGAGTGCACGTGCTGTCTTCTTGGTTTTTTTTTTTTTTTTTTTTTTCGTCCAGAGTGC---ACGTGCTG----------------------------------------------------------------------TCTT???????????
'uce-215_Oncorhynchus_tshawytscha16_73' GTAATTACTG--AAATATGACCTGTTTATTTATTT----AATGAGATATTTATTC-TGATTGGTTAATTTATGTTTTTTGGAGACAGG-----TTTTAATCTT-CCGTGCTG-------TCTGACTTTGTGCCAATGTGCTGCTTTGAGGT------GTTCCATATCGTGGGTTTGTATCAC-TATTAAACACTC-CTCTATATTTTAAACAAACG--------------------------------------------------------------------CTTCCTCCCTCTATGACAC-CTGCATGTCA----------------------------------------------------------------------TTCAGTCTGTTACCA
'uce-215_Parahucho_perryi15_73'         GTAATTACTG--AAATATGACCTGTTTATTTATTT----AATGAGATATTTATTC-TGATTGGTTAATTTA---TTTTTGGAGACAGG-----TTTTTATCTT-CCGTGCTG-------TCTGACTTTGTGCCAATGTGCTGCTTTGAGGT------GTTCCATATCGTGGGTTTGTTTCAT-TATTAAAC---C-CTCTATATTTTAAACAAACG--------------------------------------------------------------------CTTCCTTCCTCTATGACGC-CTGCATGTCA----------------------------------------------------------------------TTCAGTCTGTTACCA
'uce-215_Prosopium_cylindraceum53_59'   GTAATTACTG--AAATATGACCTGTTTATTTATTT----AATGAGATATTTATTC-TGATTGGTT-ATTTA---TTTTTGGAGACAGG-----TGTTTATCTT-CCGTGCCG-------TCTGACTTTGTGCCAATGTGCTGCTTTGA---------------------GGGTTTGTATCAT-TATTAAACCCTC-CTCTATATTTTAATCAAACG--------------------------------------------------------------------CTTCCTCCATCTATGACGC-CTGTATGTCA----------------------------------------------------------------------TT?????????????
'uce-215_Salmo_salar13_75'              GTAATTACTG--AAATATGACCTGTTTATTTATTT----AATGAGATATTTATTC-TGATTGGTTAATTTA---TTTTTGGAGACAGG-----TTTTTATCTTCCCGTGCTG-------TCTGACTTTGTGCCAATGTGCTGCTTTAAGGT------GTTCCATATCGTGGGTTTGTATCAT-TATTAAAC---C-CTCTATATTTTAACCAAACGC----------------------------------------------------TTCCTTCCTTCCTTCCTTCCTTCCTCTATAACAC-GTGCATGTCG----------------------------------------------------------------------TTCAGTCTGTTACCA
'uce-215_Thymallus_grubii10_77'         GTAATTACTG--AAATATGATCTGTTTATTTATTT----AATGAGA----TATTC-TGATTGGCT-ATTTG---TTTTTGGAGACAGG-----TTGTTATCTT-CCATGCTG-------TCTGACTTTGTGCCAACGTGCTGCTTTGAGGT------GTTCCATATCGTGGGTTTGTATCAT-TATTAAACCCTC-CTCTATATTTTAATCAGATG--------------------------------------------------------------------CTTCCTCCCTCTTTGACGC-CTACTTGTCA----------------------------------------------------------------------TTCAGTCTTTTACCA
'uce-215_salvelinus_fontinalis'         ?????????????????????????????????????????????????????????????????????????????????????????????TTTTTATCTT-CCGTGCTG-------TCTGACTTTGTGCCAATGTGCTGCTTTGAGGT------GCTCCATATCGTGGGTTTGTATCAT-CATTAAACACTC-CTCTATATTTTAAACAAACG--------------------------------------------------------------------CTTCCTCCCTCTATGACAC-CTGCATGTCG----------------------------------------------------------------------TTCAGTCTGTTACCA
'uce-215_umbra_limi'                    GTAATTACTG-AAAATATTACCTGTTTATTTATTTATTTAATGAGAAATTTATTC-TGATT-----ATTTA---TTTTTGGAGACAGG-----TTTTTATCTT-CTGTGCTGTCTTACTTTTGACTTTGTGCCAATGTGCTGCTTTGAGGTGTATACGTAACATATCGTGGGTTCTAATCAT-TATTAAACCCTCACTCTATATTTTAATCAAATG------------------------------------------------------------------------TTTCCTCTGTGATGT---------------------------------------CAC---------------------------------------TCTC???????????
;
end;
