# Supplementary material for: Addressing incomplete lineage sorting and paralogy in the inference of uncertain salmonid phylogenetic relationships
Source: PeerJ. 2020 Jul 3;8:e9389. doi: 10.7717/peerj.9389 (PMC7337038; doi:10.7717/peerj.9389)
Supplement: Supplemental Information 1 — Assembled contigs matching UCE loci, alignments, raw code and tree files. [file peerj-08-9389-s001.zip › Data Supplement/sequence data/mafft-nexus/uce-219.nexus]

#NEXUS
begin data;
	dimensions ntax=11 nchar=253;
	format datatype=dna missing=? gap=-;
matrix
'uce-219_Coregonus_pidschian36_73'      TACAATACCTACCCTGGTTGTTTTGATCAATACCACTCCACTACACTGTTTTACAGCTGCACGTCAGGGTTCAAGAACCAACGTTGTGATGAGCTGGCCAACCCATGTGATTACTTCTGTCAGAATGAGGGGATGTGCACTATCACTGCCCTTAACAAACCACGCTGCAAGTAGGTC----CCTACCTCACTTCCTGTGGCTGTTCC--AGGTCTCACCCTCCCCCCTCTGCCCTCTC------GTCATTCAG
'uce-219_Coregonus_sardinella41_71'     ???AATACCTACCCTGCTCGTTTTTATCAATACCACTCCACCACACTGTTTTACAGCTGCACGTCAGGGTTCAAGAACCAACGTTGTGATGAGCTGGCCAACCCATGTGATTACTTCTGTCAGAATGAGGGGATGTGCACTATCACTGCCCTTAACAAACCACGCTGCAAGTAGGTC----CCTACCTCACTTCCTGTGGCTGTTCC--AGGTCTCACCCTCCCCCCTCTGCCCTCTC------GTCATTCAG
'uce-219_Esox_lucius3_61'               ???????????????????????????????????CTTCACCGTACTGTTTTACAGCTGCACGTCAGGGTTCAAGAACCAACGTTGTGATGAGTTGGCCAACCCATGTGATTACTTCTGTCAGAATGAGGGGATGTGCACTATCACTGCCCTTAACAAACCACGCTGCAAGTAGGTTTCTCCCTACCTCACTTCCTGTGGTTGCTCCAGAGGCCTCGCCCTCCT?????????????????????????????
'uce-219_Oncorhynchus_mykiss20_73'      ??????????????TGGTCGTTTTTATCAAAATCACACCACCACACTGTTTTACAGCTGCACGTCAGGGTTCAAGAACCAACGTTGTGATGAGCTGGCCAACCCATGTGATTACTTCTGTCAGAATGAGGGGATGTGCACTATCACTG-----------------------------------------------------TGTTCCAGAGGTCTCACCACCCC------GCCCTCTC------GTCATTCAG
'uce-219_Oncorhynchus_tshawytscha16_73' ??????????????TGGTCGTTTTTATCAAAATCACACCACCACACTGTTTTACAGCTGCACGACAGGGTTCAAGAACCAACGTTGTGATGAGCTGGCCAACCCATGTGATTACTTCTGTCAGAATGACGGGATGTGCACTATCACTGCCCTTAACAAACCCCGCTGCAAGTAGGTCCCTTCCTACATCACTTCCTGTGGCTGTTCCAGAGGTCTCACCCTCCC-------ACCTCTC------GTCATTCAG
'uce-219_Parahucho_perryi15_73'         TACAATACCTACCCTGGTCATTTTTATCAATATCCCTCCACCACACTGTTTTACAGCTGCACGTCAGGGTTCAAGAACCAACGTTGTGATGAGCTGGCCAACCCATGTGATTACTTCTGTCAGAATGAGGGGATGTGCACTATCACTGCCCTTAACAAACCCCGCTGCAAGTAGGTCCCTGGCTACATCACTTCCTGTGGCTGTTCCAGAGGTCTCACCCTCCC-------ACCTCTC------GTCATTCAG
'uce-219_Prosopium_cylindraceum53_59'   TACAATACCTACCCTGGTTGTTTTTATCAATACCACT-CACCACACTGTTTTACAGCTGCACGTCAGGGTTCAAGAACCAACGTTGTGATGAGCTGGCCAACCCATGTGATTACTTCTGTCAGAATGAGGGGATGTGCACTATCACTGCCCTTAACAAACCCCGCTGCAAGTAGGTCCCTCCCTACCTCA???????????????????????????????????????????????????????????????
'uce-219_Salmo_salar13_75'              TACAATACCTACCCTGGTCGTTTTTATCAATATCACTCCACCACACTGTTTTACAGCTGCACGTCAGGGTTCAAGAACCAACGTTGTGATGAGCTGGCCAACCCATGTGATTACTTCTGTCAGAATGAGGGGATGTGCACTATCACTGCCCTTAACAAACCCCGCTGCAAGTAGGTCCCTTCCTACATCACTTCCTGT???????????????????????????????????????????????????????
'uce-219_Thymallus_grubii10_77'         TACAATACCTACCCTGGTTGTTTTTATCGCTGTCACTCCACCACACTGTTTTACAGCTGCACGTCAGGGTTCAAGAACCAACGTTGTGATGAGCTGGCCAACCCATGTGATTACTTCTGTCAGAATGAGGGGATGTGCACTATCACTGCCCTTAACAAACCACGCTGCAAGTAGGTC----CCTACCTCACTTCCTGTGGCTGTTCCAGGGGTCGC?????????????????????????????????????
'uce-219_salvelinus_fontinalis'         TACAATAGCTAGCCTGGTTGTTTTTATCGCTATCACTCCACCACACTGTTTTACAGCTGCACGTCAGGCTTCAAAAACCAACGTTGTGATGAGCTGGCCAACCCATGTGATTACTTCTGTCAGAATGAGGGGATGTGCACTATCACTGCCCTTAACAAACCCCGCTGCAAGTAGGTTCCTTCCTACATCACTTCCTGTGGCTGTTCCAGAGGTCTCACCCTCCC-------ACCTCTC------GTCATTCAG
'uce-219_umbra_limi'                    TACAATTCCTAC------TATTTTTATCACCGCCCCTTCACCACACTGTTTTACAGCTGCACGTCAGGGTTCAAGAACCAACGTTGTGATGAGTTGGCCAACCCATGTGATTACTTCTGTCAGAATGAGGGGATGTGCACTATCACTGCCCTTAGCAAACCACGCTGCAAGTAGGTT--------TCTCACTTCCTGTGGTTGTTCCGGAGGATTCACCCTCCTCCATCTGCTCTCTT------GTCATTCAG
;
end;
