# Supplementary material for: Addressing incomplete lineage sorting and paralogy in the inference of uncertain salmonid phylogenetic relationships
Source: PeerJ. 2020 Jul 3;8:e9389. doi: 10.7717/peerj.9389 (PMC7337038; doi:10.7717/peerj.9389)
Supplement: Supplemental Information 1 — Assembled contigs matching UCE loci, alignments, raw code and tree files. [file peerj-08-9389-s001.zip › Data Supplement/sequence data/mafft-nexus/uce-227.nexus]

#NEXUS
begin data;
	dimensions ntax=12 nchar=254;
	format datatype=dna missing=? gap=-;
matrix
'uce-227_Brachymystax_lenok32_79'       ???????????????????????????????TGTAATGCATCCCTCCACTAACAGGGATCAAGGTATTAGGGATTCAGGTTATTTGGATTGATTTTATGTGCTGTCATGCTGGGCTGCCGACAGCCTCATATTTGTGGAAATTGCAAATTCCTCCTCTGAAATGTCAGCAG-CATTTAATCTTTCCCTGAGTGGTCAATACAGGATTCACTCCACGATCCCCGATCTGACCACGTTTATTAAACCGAGACCTCT
'uce-227_Coregonus_pidschian36_73'      ????TGTGTCTCCCACTCCCAGTGTCTTAGTTGTAATGCATCCCTCCACTAACAGGGATCAAGGTATTAGGGATTCGGGTTATTTGGATTGATTTTATGTGCTGTCATGCTGGGCTGCCGACAGCCTCATATTTGTGGAAATTGCAAATTCCTCCTCTGAAATGTCAGCAG-CATTTAATCTTTCCCTGAGTGGTCAATACAGGAATCTCTCCCCGATCCCTGAACCGACCACCTTTATTAAACCGAGACC-CT
'uce-227_Coregonus_sardinella41_71'     GGGTTGTGTCTCCCACTCCCAGTGTCTTAGTTGTAATGCATCCCTCCACTAACAGGGATCAAGGTATTAGGGATTCGGGTTATTTGGATTGATTTTATGTGCTGTCATGCTGGGCTGCCGACAGCCTCATATTTGTGGAAATTGCAAATTCCTTCTCTGAAATGTCAGCAG-CATTTAATCTTTCCCTGAGTGGTCAATACAGGAATCTCTCCCCGATCCCTGAACCGACCACCTTTATTAAACCGAGACC-CT
'uce-227_Esox_lucius3_61'               GGGTTGTGTCTCCCACTCCCAGTGTCTTACTTGTAATTCATCCCTCCACTAACACGGATCAAGGTATTAGGGATTCAGGTTATTTGTATTGATTTTATGTGCTGTCATGCTGGGCAGCCAACATCCTCATATTTGTGGAAATTGCAAATTCCCCCTCTGAAATGTCAGCAGCCATTTAATCTTTCCCTGAGTGGTCAATACTGGAATCTCTGCCCGATCC-------GAAGCCGTTTATTAAACTGAGACC-CT
'uce-227_Hucho_taimen31_75'             GGGTTGTGTCTCCCACTCCCAGGGTCTTAGTTGCAATGCATCCTTCCACTAACAGGGATCAAGGTATTAGGGATTCAGGTTATTTGGATTGATTTTATGTGCTGTCATGCTGGGCTGC????????????????????????????????????????????????????????????????????????????????????????????????????????????????????????????????????????
'uce-227_Oncorhynchus_tshawytscha16_73' GGGTTGTGTCTCCCACTCCCAGTGTCTTAGTTGTAATGCATCCCTCCACTAACAGGGATCAAGGTATTAGGGATTCAGGTTATTTGGATTGATTTTATGTGCTGTCATGCTGGGCTGCCGACAGCCTCATATTTGTGGAAATTGCAAATTCCTCCTCTGAA?????????????????????????????????????????????????????????????????????????????????????????????
'uce-227_Parahucho_perryi15_73'         GGGTTGTGTCTCCCACTCCCAGTGTCTTAGTTGTAATGCATCCCTCCACTAACAGGGATCAAGGTATTAGGGATTCAGGTTATTTGGATTGATTTTATGTGCTGTCATGCTGGGCTGCCGACAGCCTCATATTTGTGGAAATTGCAAATTCCTCCTCTGAAATGTCAGCAG-CATTTAATCTTTCCATGAGTGGTCAATACAGGATTCTCTCCACG??????????????????????????????????????
'uce-227_Prosopium_cylindraceum53_59'   GGGTTGTGTCTCCCACTCCCAGTGTCTTAGTTGTAATGCATCCCTCCACTAACAGGGATCAAGGTTTTAGGGATTCGGGTTATTTGGATTGATTTTATGTGCTGTCATGCTGGGCTGCCGACAGCCTCTTATTTGTGGAAATTGCAAATTCCTCCTCTGAAATGTCAGCAG-CATTTAATCTTTCCCTGAGTGGTCAATACAGGAATCTCTCTCCGATCCCCGATCCGACCACGTTTATTAAACCGAGACCCCT
'uce-227_Stenodus_leucichthys51_57'     ????????????????????AGTGTCTTAGTTGTAATGCATCCCTCCACTAACAGGGATCAAGGTATTAGGGATTCAGGTTATTTGGATTGATTTTATGTGCTGTCATACTGGGCTGCCGACAGCTTCATATTTGTGGAAATTGCAAATTCCTCCTCTGAAATGTCAGCAG-CATTTAATCTTTCCCTGAGTGGTCAATACAGGAATCTCTCCCCGATCCCTGAACCGACCACCTTTATTAAACCGAGACC-CT
'uce-227_Thymallus_grubii10_77'         GGGTTGTGTCTCCCACTCCCAGTGTCTTAGTTGTAATGCATCCCTCCACTAACAGGGATCAAGGTATTAGGGATTCAGGTTATTTGGATTGATTTTATGTGCTGTCATGCTGGGCTGCCGACAGCCTCATATTTGTGGAAATTGCAAATTCCTCCTCTGAAATGTCAGCAG-CATTTAATCTTTCCCTGAGTGGTCAATACAGGAATCTCTCCTCGATCCCCGATCCGACCACGTTTATTAAACCGAGACCCCT
'uce-227_salvelinus_fontinalis'         GGGTTGTGTCTCCCACTCCCAGTGTCTTAGTTGTAATGCATCCCTCCACTAACAGGGATCAAGGTATTAGGGATTCAGGTTATTTGGATTGATTTTATGTGCTGTCATGCTGGGCTGCCGACAGCCTCATATTTGTGGAAATTGCAAATTCCTCCTCTGAAATGTCAGCAG-CATT??????????????????????????????????????????????????????????????????????????????
'uce-227_umbra_limi'                    GGGTTGTGG-TCCCACTCTCAGTGTCTTAGTTGTAATGCATCCCTCCACTAACAGGGATCAAAGTATTACGAATTCAGGTTATTTCTATTGATTTTATGTGCTGTCATGCTGGCCAGCCAACATCCTCATATTTGTGGAAATTGCAAATTCCTCCTCTGAAATGTCAGCAG-CATTTAATCTTTCCCTTACTGGTCAATAGTAGAATCTCTCCCTGACCT-------GACCACATTTATTAAACCGAGACC-AT
;
end;
