# Supplementary material for: Addressing incomplete lineage sorting and paralogy in the inference of uncertain salmonid phylogenetic relationships
Source: PeerJ. 2020 Jul 3;8:e9389. doi: 10.7717/peerj.9389 (PMC7337038; doi:10.7717/peerj.9389)
Supplement: Supplemental Information 1 — Assembled contigs matching UCE loci, alignments, raw code and tree files. [file peerj-08-9389-s001.zip › Data Supplement/sequence data/mafft-nexus/uce-23.nexus]

#NEXUS
begin data;
	dimensions ntax=9 nchar=568;
	format datatype=dna missing=? gap=-;
matrix
'uce-23_Brachymystax_lenok32_79'       AGAAAGAAAGCGAGATCTGTGAATTTGCCCCTTCTATCCCCTGAGACCTCCCTTGATGCCAAGCATTCATCATCCAGCCTCTAATATCAGTTATTCTGTGGCTCCTCTGCTTACAGCAGAATTAATTTTGGCTTTAATTACTCTCATCGGCGGAATGCTGATGAAGGAGAGGGACCAGGCATTCTGGGACCCGGGCCTCATTCCGACGCTGTAATTTGAATGAATTCCACCCGGAGACGCTGGCAAACAACCGGCAGCCGAGCCCAGGGAGCCACTCTGGGACCGCACCGCTCTACACTGCACCGCACCGTGAGAGGAAGGAAGACCTTGATGCCAAGCATTCATCATCCAGCCTCTAATATCAGTTATTCTGTGGCTCCTCTGCTTACAGCAGAATTAATTTCGGCTTTAATTACTCTCATCGGCGGAATGCTGATGAAGGAGTGGGACACGGCATTCTGGGACCTGGGCCTCATTCTGACGCTTTAATTTGAATGAATTCCACCCGGAGACGCTGGCAAACAACTGGCAGCCGAGCCCGAGGAGCCACTTTGGGACCGCACTGCTC
'uce-23_Coregonus_pidschian36_73'      AGAAAGAAAGAGAGATCTGTGAATTTCCCCCCTCTATCCCCTGAGACCTCCCTTGATGCCAAGCATTCATCATCCAGCCTCTAATATCAGTTATTCTGTTGCTCCTCTACTTACAGCAGAATTAATTTAGGCTTTAATTACTCTCATCGGCGGAATGCTGATGAAGGAGAGGGACCAGGCATTCTGGGACCC-----------------------------------------------------------------------------------------------------------------------------------------------------------------------------------------------------------------------------------------------------------------------------------GGGCCTCATTCCGACGCTTTAATTTGAATGAATTCCACCCGGAGATGCTGGCAAACAACTGGCAGCCGAGCCTGGGGAGCCACTCTGGGACCGCACCGCTC
'uce-23_Esox_lucius3_61'               ???GAGACAGAGAAATCTGTGAATTTCCCCC-TCTGTCTCCGGAGACCTCCCTTGATGCCAAGCATTCATCATCCAGCCTCTAATATCAGTTATTCTGTGGCTCCTCTGCTTACAGCAGAATTAATTTCGGCTTTAATTACTCTCATCGGCGGAATGCTGATGAAGGAGAGGGACCAGGCATTCTGGGACCC-----------------------------------------------------------------------------------------------------------------------------------------------------------------------------------------------------------------------------------------------------------------------------------GGGCCTCATTCCGACGCTTTAATTTGAATGAATTCCACCCGGAGACGCTGGCAAACAACTGGCAGCCGAGCCCGGGGAGTCACTCTGGGACCGCACAGCAC
'uce-23_Oncorhynchus_tshawytscha16_73' AGGAAGAAAGAGAGATCTGTGAATTTCCCCCTTCTATCCCCTGAGACCTCCCTTGATGCCAAGCATTCATCATCCAGCCTCTAATATCAGTTATTCTGTGGCTCCTCTGCTTACAGCAGAATTAATTTTGGCTTTAATTACTCTCATCGGCGGAATGCTGATGAAGGAGAGGGACCGGGCATTCTGGGACCC-----------------------------------------------------------------------------------------------------------------------------------------------------------------------------------------------------------------------------------------------------------------------------------GGGCCTCATTCCGACGCTTTAATTTGAATGAATTCCACCCGGAGACGCTGGCAAACAACCGGCAGCCGAGCCCAGGGAGCCACTCTGGGACCGCACCGCTC
'uce-23_Parahucho_perryi15_73'         AGGAAGAAAGAGAGATCTGTGAATTTCCCCCTTCTTTCCCATGAGACCTCCCTTGATGCCAAGCATTCATCATCCAGCCTCTAATATCAGTTATTCTGTGGCTCCTCTGCTTACAGCAGAATTAATTTTGGCTTTAATTACTCTCATCGGCGGAATGCTGATGAAGGAGAGGGACCAGGCATTCTGGGACCC-----------------------------------------------------------------------------------------------------------------------------------------------------------------------------------------------------------------------------------------------------------------------------------GGGCCTCATTCCGACGCTTTAATTTGAATGAATTCCACCTGGAGATGCTGGCAAACAACCGGCAGCCGAGCCCAGGGAGCCACTCTGGGACCGCACCGCTC
'uce-23_Prosopium_cylindraceum53_59'   ????????????????????GAATTTTCCCCTTCTATCCCCTGAGACCTCCCTTGATGCCAAGCATTCATCATCCAGCCTCTAATATCAGTTATTCTGTGGCTCCTCTGCTTACAGCAGAATTAATTTCGGCTTTAATTACTCTCATCGGCGGAATGCTGATGAAGGAGTGGGACAAGGCATTCTGGGACCT-----------------------------------------------------------------------------------------------------------------------------------------------------------------------------------------------------------------------------------------------------------------------------------GGGCCTCATTCTGACGCTTTAATTTGAATGAATTCCACCCGGAGACGCTGGCAAACAACTGGCAGCCGA????????????????????????????????
'uce-23_Salvelinus_alpinus9_75'        AGGAAGAAAGAGAGATCTGTGAATTTCCCCCTTCTATCCCCTGAGACCTCCCTTGATGCCAAGCATTCATCATCCAGCCTCTAATATCAGTTATTCTGTGGCTCCTCTGCTTACAGCAGAATTAATTTTGGCTTTAATTACTCTCATCGGCGGAATGCTGATGAAGGAGAGGGACCAGGCATTCTGGGACCC-----------------------------------------------------------------------------------------------------------------------------------------------------------------------------------------------------------------------------------------------------------------------------------GGGCCTCATTCCGACGCTTTAATTTGAATGAATTCCACCCGGAGACGCTGGCAAACAACCGGCAGCCGAGCCCAGGGAGCCACTCTGGGACCGCACCGCTC
'uce-23_Thymallus_arcticus57_59'       ??????????AAAGATCTGTGAATTTCCCCCTTCTACCCCCTGAGACCTCCCTTGATGCCAAGCATTCATCATCCAGCCTCTAATATCAGTTATTCTGTGGCTCCTCTGCTTACAGCAGAATTAATTTTGGCTTTAATTACTCTCATCGGCGGAATGCTGATGAAGGAGAGGGACCAGGCATTCTGGGA-----------------------------------------------------------------------------------------------------------------------------------------------------------------------------------------------------------------------------------------------------------------------------------------CCTCATTCCGACGCTTTAATTTGAATGAATTCCACCCGGAGACACTGGCAAA??????????????????????????????????????????????
'uce-23_umbra_limi'                    AGAGAGAAAGAGAAATCTGTGAATTTCCCCCCTCTGTCCCCCGAGACCTCCCTTGATGCCAAGCATTCATCATCCAGCCTCTAATATCAGTTATTCTGTGGCTCCTCTGCTTACAGCAGAATTAATTTCGGCTTTAATTACTCTCATCGGCGGAATGCTGATGAAGGAGAGGGACCAGGCATTCTGGGACCC-----------------------------------------------------------------------------------------------------------------------------------------------------------------------------------------------------------------------------------------------------------------------------------GGGCCTCATTCCGACGCTTTAATTTGAATGAATTCCACCCGGAGACGCTGGCAAACAACTGGCAGCCGAGCCTGGGGAGCCACTGTGGGACTGCGCCGC??
;
end;
