# Supplementary material for: Addressing incomplete lineage sorting and paralogy in the inference of uncertain salmonid phylogenetic relationships
Source: PeerJ. 2020 Jul 3;8:e9389. doi: 10.7717/peerj.9389 (PMC7337038; doi:10.7717/peerj.9389)
Supplement: Supplemental Information 1 — Assembled contigs matching UCE loci, alignments, raw code and tree files. [file peerj-08-9389-s001.zip › Data Supplement/sequence data/mafft-nexus/uce-233.nexus]

#NEXUS
begin data;
	dimensions ntax=15 nchar=364;
	format datatype=dna missing=? gap=-;
matrix
'uce-233_Brachymystax_lenok32_79'       TACATATCTTTAGTGTAATTGCAGTTTCACTGAGAGGTTCAGACCATTA-GTTCTCCAGGT----GGGGGGGT-CCCCCTCCCCTTCCCCGTCCTGCCTGTGGTTTGGGAAAGCTGCCTACTCCCCCTGGCCGTGTGACAGAACCCCCCTTGGTCAAACTGTACCTTGTCTTCTTATTCCACCCGCCAATAGAAACGCTATCAGTCAACGATCCCCCGGATGTTCTGGACAGGCAGAAATGCCTTACTGCCTTGGCGTCTCTTCGCCACGCCAAGTGGTTCCAGGTTTGCATCTTGTCTTTATTTGTCTTAAAGTAGTTGAGTTC----TTTTCCATTTGACGCAGTTTCTTTCTTTGGTTGTT
'uce-233_Coregonus_laurettae55_57'      ???????????????????????????????????????????????????????CCGGGT----GGGGGGGT-CCCCCTCCCCTTCCCCGTCCTGCCTGTGGTTTGGGAAAGCTGCCTGCTCCCCCTGGCCGTGTGACAGAACCCCCCTTGGTCAAACTGTACCTTGTCTTCTTATTCCACCCGCCAATAGAAACGCTATCAGTCAACGATCCCCCGGATGTTCTGGACAGGCAGAAATGCCTTACTGCCTTGGCGTCTCTTCGCCACGCCAAGTGGTTCCAGGTTTGCATCTTGTCTTTATTTGTCTTAAAGTAGTTGAGT------TTTTTCATTTGACGCAGTTTC??????????????
'uce-233_Coregonus_pidschian36_73'      TACATGTCTTTAGTGTAATTGCAGTTTCACTGGGAGGTTCAGACCATTA-GTTCTCCAGGT----GGGGGGGT-CCCCCTCCCCTTCCCCGTCCTGCCTGTGGTTTGGGAAAGCTGCCTGCTCCCCCTGGCCGTGTGACAGAACCCCCCTTGGTCAAACTGTACCTTGTCTTCTTATTCCACCCGCCAATAGAAACGCTATCAGTCAACGATCCCCCGGATGTTCTGGACAGGCAGAAATGCCTTACTGCCTTGGCGTCTCTTCGCCACGCCAAGTGGTTCCAGGTTTGCATCTTGTCTTTATTTGTCTTAAAGTAGTTGAGT------TTTTTCATTTGACGCAGTTTCTTTCTTTGGTCGTT
'uce-233_Coregonus_sardinella41_71'     ?????????????????ATTGCAGTTTCACTGGGAGGTTCAGACCATTA-GTTCTCCAGGT----GGGGGGGT-CCCCCTCCCCTTCCCCGTCCTGCCTGTGGTTTGGGAAAGCTGCCTGCTCCCCCTGGCCGTGTGACAGAACCCCCCTTGGTCAAACTGTACCTTGTCTTCTTATTCCACCCGCCAATAGAAACGCTATCAGTCAACGATCCCCCGGATGTTCTGGACAGGCAGAAATGCCTTACTGCCTTGGCGTCTCTTCGCCACGCCAAGTGGTTCCAGGTTTGCATCTTGTCTTTATTTGTCTTAAAGTAGTTGAGTT-----TTTTTCATTTGA--C????????????????????
'uce-233_Hucho_taimen31_75'             TACATATCTTTAGTGTAATTGCAGTTTCACTGAGAGGTTCAGACCATTA-GTTCTCCAGGT----GGGGGGGT-CCCCCTCCCCTTCCCCGTCCTGCCTGTGGTTTGGGAAAGCTGCCTGCTCCCCCTGGCCGTGTGACAGAACCCCCCTTGGTCAAACTGTACCTTGTCTTCTTATTCCACCCGCCAATAGAAACGCTATCAGTCAACGATCCCCCGGATGTTCTGGACAGGCAGAAATGCCTTACTGCCTTGGCGTCTCTTCGCCACGCCAAGTGGTTCCAGGTTTGCATCTTGTCTTTATTTGTCTTAAAGTAGTTTAGTTTTTTTTTCTCCATTTGACGCAGTTTCTTTCTTTGGTTGTT
'uce-233_Oncorhynchus_mykiss20_73'      TATATATCTTTAGTGTAATTGCAGTTTCACTGAGAGGTTCAGACCATCAAGTTCTCCAGGT--GGGGGGGGGTCCCCCCTCCCCTTCCCTGTCCTGCCTGTGGTTTGGGAAAGCTGCCTACTCCCCCTGGCCGTGTGACAGAACCCCCCTTGGTCAAACTGTACCTTGTCTTCTTATTCCA-------------------------------------------------------------------------------------------AAGTGGTTCCAGGTTTGCATCTTGTCTTTATTTGTCTTAAAGTAGTTCAATTT----TTTTCCATTTGACGCAGTTTCTTTCTTTGGTCGTT
'uce-233_Oncorhynchus_tshawytscha16_73' ???????????????????????????????????????????????????????CCAGGT----GGGGGGGT-CCCCCTCCCCTTCCCCGTCCTGCCTGTGGTTTGGGAAAGCTGCCTACTCCCCCTGGCCGTGTGACAGAACCCCCCTTGGTCAAACTGTACCTTGTCTTCTTATTCCACCCGCCAATAGAAACGCTATCAGTCAACGATCCACCGGATGTTCTGGACAGGCAGAAATGCCTTACTGCCTTGGCGTCTCTTCGCCACGCCAAGTGGTTCCAGGT??????????????????????????????????????????????????????????????????????????????
'uce-233_Parahucho_perryi15_73'         ??????????????????????AGTTTCACTGAGAGGTTCAGACCATTAAGTTCTCCAGGTG-GGGGGGGGGT-CCCCCTCCCCTTCCCTGTCCTGCCTGTGGTTTGGGAAAGCTGCCTACTCCCCCTGGCCGTGTGACAGAACCCCCCTTGGTCAAACTGTACCTTGTCTTCTTATTCCACCCGCCAATAGAAACGCTATCAGTCAACGATCCCCCGGATGTTCTGGACAGGCAGAAATGCCTTACTGCCTTGGCGTCTCTTCGCCACGCCAAGTGGTTCCAGGTTTGCATCTTGTCTTTATTTGTCTTAAAGTAGTTGAGTTT--TTTTCTACATTTGACGCAGTTTCTTTCTTTGGTCGTT
'uce-233_Prosopium_cylindraceum53_59'   TACATATCTTTAGTGTAATTGCAGTTTCACTGGGAGGTTCAGACCATTA-GTTCTCCAGGT----GGGGGGGT-CCCCCTCCCCTTCCCCGTCCTGCCTGTGGTTTGGGAAAGCTGCCTGCTCCCCCTGGCCGTGTGACAGAACCCCCCTTGGTCAAACTGTACCTTGTCTTCTTATTCCACCCGCCAATAGAAACGCTATCAGTCAACGATCCCCCGGATGTTCTGGACAGGCAGAAATGCCTTACTGCCTTGGCGTCTCTTCGCCACGCCAAGTGGTTCCAGGTTTGCATCTTGTCTTTATTTGTCTTAAAGTAGTTGAGTT-----TTTTTCATTTGACGCAGTTTCTTTCTTTGGTCGTT
'uce-233_Salmo_salar13_75'              TACATATCTTTAGTGTAATTGCAGTTTCACTGAGAGGTTCAGACCATTATGTTCTCCAGGT----GGGGGGGT-CCCCCTCCCCTTCCCTGTCCTGCCTGTGGTTTGGGAAAGCTGCCTACTCCCCCTGGCCGTGTGACAGAACCCCCCTTGGTCAAACTGTACCTTGTCTTCTTATTCCACCCGCCAATAGAAACGCTATCAGTCAACGATCCCCCGGATGTTCTGGACAGGCAGAAATGCCTTACTGCCTTGGCGTCTCTTCGCCACGCCAAGTGGTTCCAGGTTTGCATCTTGTCTTTATTTGTCTTAAAGTAGTTGAGTTT--TTTTCTACATTTGACGCAGTTTCTTTCT?????????
'uce-233_Salvelinus_alpinus9_75'        TACATATCTTTAGTGTAATTGCAGTTTCACTGAGAGGTTCAGACCATTAAGTTCTCCAGGT----GGGGGGGT-CCCCCTCCCCTTCCCCGTCCTGCCTGTGGTTTGGGAAAGCTGCCTACTCCCCCTGGCCGTGTGACAGAACCCCCCTTGGTCAAACTGTACCTTGTCTTCTTATTCCACCCGCCAATAGAAACGCTATCAGTCAACGATCCCCCGGATGTTCTGGACAGGCAGAAATGCCTTACTGCCTTGGCATCTCTTCGCCACGCCAAGTGGTTCCAGGTTTGCATCTTGTCTTTATTTGTCTTAAAGTAGTTGAGTTT--TTTTCTCCATTTGACGCAGTTTCTTTCTTTGGTCGTT
'uce-233_Stenodus_leucichthys51_57'     ????????????????????????????????????????????????????????????????????????????????CCCCTTCCCCGTCCTGCCTGTGGTTTGGGAAAGCTGCCTGCTCCCCCTGGCCGTGTGACAGAACCCCCCTTGGTCAAACTGTACCTTGTCTTCTTATTCCACCCGCCAATAGAAACGCTATCAGTCAACGATCCCCCGGATGTTCTGGACAGGCAGAAATGCCTTACTGCCTTGGCGTCTCTTCGCCACGCCAAGTGGTTCCAGGTTTGCATCTTGTCTTTATTTGTCTTAAAGTAGTTGAGT------TTTTTCATTTGACGCAGTTTCTTTCTTTGGTCGTT
'uce-233_Thymallus_arcticus57_59'       TAGATATCTTTAGTGTAATTGCAGTTTCACTGAGAGGTTCAGACCATTTAGTTCTCCAGGTGTGGGGGGGGGT-CCCCCTCCCCTTCCCCGTCCTGCCTGTGGTTTGGGAAAGCTGCCTGCTCCCCCTGGCCGTGTGACAGAA-CCCCCTTGGTCAAACTGTACCTTGTCTTCTTATTCCACCCGCCAATAGAAACGCTATCAGTCAACGATCCCCCGGATGTTCTGGACAGGCAGAAATGCCTTACTGCCTTGGCGTCTCTTCGCCACGCCAAGTGGTTCCAGGTTTGCATCTTGTCTTTATTTGTCTTAAAGTAGTTGAGT------TTTTTCATTTGACGCTGTTTCTTTCTT????????
'uce-233_Thymallus_grubii10_77'         TAGATATCTTTAGTGTAATTGCAGTTTCACTGAGAGGTTCAGACCATTA-GTTCTCCAGGT----GGGGGGGTCCCCCCTCCCCTTCCCTGTCCTGCCTGTGGTTTGGGAAAGCTGCCTGCTCCCCCTGGCCGTGTGACAGAACCCCCCTTGGTCAAACTGTACCTTGTCTTCTTATTCCACCCGCCAATAGAAACGCTATCAGTCAACGATCCCCCGGATGTTCTGGACAGGCAGAAATGCCTTACTGCCTTGGCGTCTCTTCGCCACGCCAAGTGGTTCCAGGTTTGCATCTTGTCTTTATTTGTCTTAAAGTAGTTGAGT------TTTTTCATTTGACGCTGTTTCTTTCTTTGGTCGTT
'uce-233_salvelinus_fontinalis'         TACATATCTTTAGTGTAATTGCAGTTTCACTGAGAGGTTCAGACCATTA-GTTCTCCAGGT-----GGGGGGT-CCCCCTCCCCTTCCCCGTCCTGCCTGTGGTTTGGGAAAGCTGCCTACTCCCCCTGGCCGTGTGACAGAACCCCCCTTGGTCAAACTGTACCTTGTCTTCTTATTCCACCCGCCAATAGAAACGCTATCAGTCAACGATCCCCCGGATGTTCTGGACAGGCAGAAATGCCTTACTGCCTTGGCGTCTCTTCGCCACGCCAAGTGGTTCCAGGTTTGCATCTTGTCTTTATTTGTCTTAAAGTAGTTCAGTT---TTTTCTACATTTGACGCAGTTTCTTTCTTTGGTCGTT
;
end;
