# Supplementary material for: Addressing incomplete lineage sorting and paralogy in the inference of uncertain salmonid phylogenetic relationships
Source: PeerJ. 2020 Jul 3;8:e9389. doi: 10.7717/peerj.9389 (PMC7337038; doi:10.7717/peerj.9389)
Supplement: Supplemental Information 1 — Assembled contigs matching UCE loci, alignments, raw code and tree files. [file peerj-08-9389-s001.zip › Data Supplement/sequence data/mafft-nexus/uce-238.nexus]

#NEXUS
begin data;
	dimensions ntax=8 nchar=733;
	format datatype=dna missing=? gap=-;
matrix
'uce-238_Brachymystax_lenok32_79'     TTCTCTTTGATTTTTTTCAGTATCGAGTGGGTCAGGGCTTTCAATTCAGCCTCCGTTCCGGCGCTAGTTTGCACCCCCCTTTGACTCGACCGCTTGCAAGAGCCCTTCTAATTGTTTCTCTTTTATTTGTTTCAGTATCGAGTGGGTCAGGGCTTTCAATTCAGCATCCGTTCCGGTGCTATTTTTTTCGGCAACCTTCGTCGATGTACCCATACAGCAACCCCCGGATCCATGCGTTCGTGTATCCGCATCCCCGTCGCCCTCGACCGGCGCACGGCTCCTCCAGAGTCGCCGGACGAGCCCCGTTCGTTTGGTCCTAAACATGCGGGACGAAAAGAGGGTTTCCCGGCTAAAAAACGAGCATGATGTACGCAAATCATGAAGATTCCGGGATCCGTGTACAGGCAACGACAAGCAGCCTGAGATAATATTATGGAGAAACTGGGAGTTGGAGAAGGCAAGAAAATCCGGACGAGCCCCGTTCGTTTGGTCCTAAACATGCGGGACGAAAAGAGGGTTTCCCGGCTAAAAAACGAGCATGATGTCCGCAAATCATGAAGATTCCGGGATCCGAGTCCAGGCAACGACAAGCAGCCTGAGATATTCTTATGGAGAAACTGCGAGGTGGAGAAGCAAAGAAAATCTGTAGCATACGCCAGTC--TAATTTTC-TCAAAACTAAACCCCACAAAAAAAAAAATCAAGGCTCCTGCCGTGATAGTAACCTTCTCTG
'uce-238_Coregonus_sardinella41_71'   TTGTCTTTTATTTTTTTCAGTATCGAGTGGGTCAGGGCTTTCAATTCAGCCTCCGTTCCGACGCTAG-------------------------------------------------------------------------------------------------------------------TTTTTCCGGCAACCTTCGTCGATTTACCCATACAGCAACCCCCGGATCCATGCGTTCGTGTATCCGCCTCCCCCTCGCCCTCGACGGGCGCACGGCTCCTCCAGAGTCGCCGGACGAGCCCCGTTCGTTTGGTCCTAAACATGCGGGACGAAAAGAGGGTTTCCCGGCTAAAAAACGAGCATGATGT--------------------------------------------------------------------------------------------------------------------------------------------------------------------------------CCGCAAATCATGAAGATTCCGGGATCCGAGTCCAGGCAACGACAAGCAGCCTGAGATATTATTATGTAGAAACTGGGAGGTGGAGAAGCAAAGAAAATCTGTAG????????????????????????????????????????????????????????????????????????????????????
'uce-238_Esox_lucius3_61'             TTCTCTTTGATTTTTTTCAGTATCGAGTGGGTCAGGGCTTTTAATTCAGCCTCCGTTCCGGCGCTTG-------------------------------------------------------------------------------------------------------------------TTTTTCCGGTAACCTTCGTCGATTTACCCATACAGCAACCCCCGGATCCATGCGTTCGTGTATCCGTCTCCCCGTCGCCCTCGACGGGCGCACGGCTCCTCCAGAGTCGCCGGACGAGCCCCGTTCGTTTGGTCCTAAACATGCGGGACGAAAAGAGGGTTTCCCGGCTAAAAAACGAGCATGATGT--------------------------------------------------------------------------------------------------------------------------------------------------------------------------------CCGCAAATCATGAAGATTCCGGGATCCGAGTCCAGGCAACGACAAGCAGCCTGATATAATATTATGGAAAAACTGGGAGTTGGAGAAGCAGAGAAATTCTGTAGCATACGCCAGTCTTTAATTTTC-AGAAAACTAAACCCCACAA------AAGTCAAGGCTCCGGTCGTGATAGTAACCTTCTCTG
'uce-238_Hucho_taimen31_75'           TTCTCTTTGATTTTTTTCAGTATCGAGTGGGTCAGGGCTTTCAATTCAGCCTCCGTTCCGGCGCTAG-------------------------------------------------------------------------------------------------------------------TTTTCCCGGCAACCTTCGTCGATTTACCCATACAGCAACCCCCGGATCCATGCGTTCGTGTATCCGCCTCCCCGTCGCCCTCGACGGGCGCACGGCTCCTCCAGAGTCGCCGGACGAGCCCCGTTCGTTTGGTCCTAAACATGCGGGACGAAAAGAGGGTTTCCCGGCTAAAAAACGAGCATGATGTACGCAAATCATGAAGATTCCGGGATCCGTGTACAGGCAACGACAAGCAGCCTGAGATAATATTATGGAGAAACTGGGAGTTGGAGAAGGCAAGAAAATATGTAGCATACGCCAGTATTTAATAAAACAAATATATAAAAAAATAAA-----CCCTGCAAAAAAAAAATCAAG----CCGCAAATCATGAAGATTCCGGGATCCGAGTCCAGGCAACGACAAGCAGCCTGAGATATTTTTATGGAGAAACTGCGAGGTGGAGAAGCAAAGAAAATCTGTAGCATACGCCAGTC--TAATTTTC-TCAAAACTAAACCCCACAA---AAAAAATCAAGGCTCCTGCCGTGATAGTAACCTTCTCTG
'uce-238_Prosopium_cylindraceum53_59' ?????????????????????????????????????????????????????????????????????????????????????????????????????????????????????????????????????????????????????????????????????????????????????????????????????????????????????????????????????CCATGCGTTCGTGTATCCGCCTCACCGTCGCCCTCGACGGGCGCACGGCTCCTCCAGAGTCGCCGGACGAGCCCCGTTCGTTTGGTCCTAAACATGCGGGACGAAAATAGGGTTTCCCGGCTAAAAAACGAGCATGATGT--------------------------------------------------------------------------------------------------------------------------------------------------------------------------------CCGCAAATCATGAAGATTCCGGGATCCGAGTCCAGGCAACGACAAGCAGCCTGAGATATTATTATGTAGAAACTGTGAGGTGGAGAAGCAAAGAAAATCTGTAGCATACGCCAGTC--TAATTTTC-TAAAAACTAAACCCCACCA--AAAAAATTCAAGGCTCCTGCCGTGATAGTAACCTTCTCTG
'uce-238_Salvelinus_alpinus9_75'      ?????????????????????????????????????????????????????????????????????????????????????????????????????????????????????????????????????????????????????????????????????????????????????????????GGCAACCTTCGTCGATTTACCCATACAGCAACCCCCGGATCCATGCGTTCGTGTATCCGCCTCCCCGTCGCCCACGACGGGCGCACGGCTCCTCCAGAGTCGCCGGACGAGCCCCGTTCGTTTGGTCCTAAACATGCGGGACGAAAAGAGGGTTTCCCGGCTAAAAAACGAGCATGATGT--------------------------------------------------------------------------------------------------------------------------------------------------------------------------------CCGCAAATCATGAAGATTCCGGGATCCGAGTCCAGGCAACGACAAGCAGCCTGATATATTATTATGGAGAAACTGGGAGGTGGAGAAGCAAAGAAAATCTGTAGCATACGCCAGTC--TAATTTTC-TCAAAACTAAACCTCACAAC?????????????????????????????????????????
'uce-238_Thymallus_grubii10_77'       TTCTCTTTTATTTGTTTCAGTATCGAGTGGGTCAGGGCTTTCAATTCAGCCTCCGTTCCGGCGCTAG-------------------------------------------------------------------------------------------------------------------TTTTTCCGGCAACCTTCGTCGATTTACCCATACAGCAACCCCCGGATCCATGCGTTCGTGTATCCGCCTCCCCGTCGCCCTCGACGGGCGCACGGCTCCTCCAGAGTCGCCGGACGAGCCCCGTTCGTTTGGTCCTAAACATGCGGGACGAAAAGAGGGTTTCCCGGCTAAAAAACGAGCATGATGT--------------------------------------------------------------------------------------------------------------------------------------------------------------------------------CCGCAAATCATGAAGATTCCGGGATCCGAGTCCAGGCAACGACAAGCAGCCTGATATATTATTATGGAGAAACTGGGAGGTGGAGAAGCAAAGAAAATCTGTAGCATACGCCAGTC--TAATTTTC-TAAAAACTAAACCCCACAA--CAAAATTTCAAGGCTCCTGCCGTGATAGTAACC???????
'uce-238_umbra_limi'                  ??????????????????????????????????????????????????????????????????????????????????????????????????????????????????????????????????????????????????????????????????????????????????????????????????????????GATTTACCCATACAGCAACCCCCGGATCCATGCGTTCGTGTATCCGTCTCCCCGTCGCCCTCGACGGGCGCACGGCTCCTCCAGAGTCGCCGGACGAGCCCCGTTCGTTTGGTCCTAAACATGCGGGACGAAAAGAGGGTTTCCCGGCTAAAAAACGAGCATGATGT--------------------------------------------------------------------------------------------------------------------------------------------------------------------------------CCGCAAATCATGAAGATTCCGGGATCCGAGTCCAGGCAACGACAAGCAGCCTGATATAATATTATGGAAAAACTGGGAGTTGGAGAAGCAAATGAATTCTGTAGCATACGCCAGTCTTTAATTTTCAAAAAAACTAAACCCCACAA-----AAAGTCAAGGCTCGTGTCGTGATAGTAACCTTCTCTG
;
end;
