# Supplementary material for: Addressing incomplete lineage sorting and paralogy in the inference of uncertain salmonid phylogenetic relationships
Source: PeerJ. 2020 Jul 3;8:e9389. doi: 10.7717/peerj.9389 (PMC7337038; doi:10.7717/peerj.9389)
Supplement: Supplemental Information 1 — Assembled contigs matching UCE loci, alignments, raw code and tree files. [file peerj-08-9389-s001.zip › Data Supplement/sequence data/mafft-nexus/uce-24.nexus]

#NEXUS
begin data;
	dimensions ntax=3 nchar=220;
	format datatype=dna missing=? gap=-;
matrix
'uce-24_Esox_lucius3_61'             GGAGCCATGAACGCGCCCCCTGCCCGTAGAAGGTGAGCGAGTGTCTGGAGGAGAGGACTCGAGAACGCGACCGCCGGAATCGATCGGATTAAACTCGAATAGAGTAAAATTAACACAAAGGAGAGAGGCAGAGTCGAAGAGAACGGGATACGGACACACTGAACAATATAAAATAACTTAA----ATTTATTTATAAACGGACCAGAAAGGATTTTACTG
'uce-24_Prosopium_cylindraceum53_59' ???????????????????????????????????AGCGAATGTCTGGAGGAGAGGACTCGAGAACGCGACCGCCGGGATCGATCGGATTAAACTCGATTTGAGTGAAATTAACACAAATGAGAGAGGCAGAGTCGGTGAGGAAGGGATAACGACACGCGGAACATTATAAAATAACTTGAATTGATTTATTTATAAACGGACAAGAAAGGATTTTACTG
'uce-24_salvelinus_fontinalis'       GGAGCCATGAACGCGCCCCCTACCCGTAGAAGGTGAGCGAATGTCTGGAGGAGAGGACTCGAGAACGCGACCGCCGGGATCGATCGGATTAAACTCGATTTGAGTGAAATTAACACAAAGGAGAGAGGCAGAGTCGGCGAGGAAGGGATAACGA??????????????????????????????????????????????????????????????????
;
end;
