# Supplementary material for: Addressing incomplete lineage sorting and paralogy in the inference of uncertain salmonid phylogenetic relationships
Source: PeerJ. 2020 Jul 3;8:e9389. doi: 10.7717/peerj.9389 (PMC7337038; doi:10.7717/peerj.9389)
Supplement: Supplemental Information 1 — Assembled contigs matching UCE loci, alignments, raw code and tree files. [file peerj-08-9389-s001.zip › Data Supplement/sequence data/mafft-nexus/uce-245.nexus]

#NEXUS
begin data;
	dimensions ntax=8 nchar=299;
	format datatype=dna missing=? gap=-;
matrix
'uce-245_Coregonus_laurettae55_57'      ???????????????????????????????????????????????CTCCCTCCTGACGCGTGAGCCGGAGTTGAGCAGCAGGTGCCATATTACTGTGTACAGAAAAGCAATTAGGAAGGATATTGGATGAATGAGTAGTGCATTAATATTAGCAAGTGCATTTGTCAGTTGGTTTGATGCAAGTCCTTTTCTTTTCTTTATGCAACATTAAGATTGTGGTG????????????????????????????????????????????????????????????????????????????
'uce-245_Coregonus_pidschian36_73'      TCTGTAGCCTCTCTCCCTCCATC-----------CTCCCTCTCTCTATCCTCTCCTGACGCGTGAACCGCAGGTGAGCAGCAGGTGCCATATTACTGTGTACAGAAAAGCAATTAGGAAGCATATTGGATGAATGAGGAGTGCATTAATATTAGCAAGTGCATTTGTCTGTTGGTTTGATGCAAGTCCTTTTCTTTTCTTTCTGCAACATTAAGATTGTGGCGCTCATAAATTCTCTGCTTAAACCACCATCTGCTCCCCTGTCAGGTCACACTGACACACTG--GGGGGAGGAGAGAG
'uce-245_Coregonus_sardinella41_71'     TCTGTAGCCTCTCTCCCTCCATC-----------CTCCCTCTCTCTATCCTCTCCTGACGCGTGAACCGCAGGTGAGCAGCAGGTGCCATATTACTGTGTACAGAAAAGCAATTAGGAAGCATATTGGATGAATGAGGAGTGCATTAATATTAGCAAGTGCATTTGTCTGTTGGTTTGATGCAAGTCCTTTTCTTTTCTTTCTGCAACATTAAGATTGTGGCGCTCATAAATTCTCTGCTTAAACCACCATCTGCTCCCCTGTCAGGTCACACTGACACACTG--GGGGGAGGAGAGAG
'uce-245_Esox_lucius3_61'               TCTGTAGCCTCTCTCCCTCCCTCCATCTACCCCTTTGCCACTCTCCCTTCCCTCCTGACGCGTGAGCCAGAGTTGAGCAGCAGGTGCCATATTACTGTGTACAGAAAAGCAATTAGGAAGCATATTGGATGAATGAGGAGTGCATTAATATTAGCAAGTGCATTTGTCAGTTGGTTTGATGCAAGTCCTTTTCTTTTCTTTCTGCAACATTAAGATTGTGGCGCTCATAAATTCTCTGCTTAAACCACCATCTGCTCTCCTGTCAGGCCACACTGACATACTCA-GGGGAAGGAGAGAG
'uce-245_Hucho_taimen31_75'             TCTGTAGCCTCTCTCCCTCCATC-----------CTCCCTCTCTCTATCCTCTCCTGACGCTTGAGCCGGAGTTGAGCAGCAGGTGCCATATTACTGTGTACAGAAAAGCAATTAGGAAGCATATTGGATGAATGAGGAGTGCATTAATATTAGCAAGTGCATTTGTCTGTTGGTTTGATGCAAGTCCTTTTCATTTCTTTCTGCAACATTAAGATTGTGGCATTCATAAATTCTCTGCTTAAACCACCATCTGCTCCCCTGTCAGGCCACACCGACACACTGA-GGGGAAGGAGAGAG
'uce-245_Oncorhynchus_tshawytscha16_73' ????????????????????????A--------TCTCTCTCTCTCTCCCCTCTCCTGACACGTGAGCCGGAGTTGAGCAGCAGGTGCCATATTACTGTGTACAGAAAAGCAATTAGGAAGCATATTGGATGAATGAGTAGTGCATTAATATTAGCAAGTGCATTTGTCAGTTGGTTTGATGCAAGCCCTTTTCTTTTCTTTCTGCAACATTAAGATTGTGGCGCTCATAAATTCTCTGCTTAAACCACCATCTGCTCCTCTGTCAGGCCACAC??????????????????????????
'uce-245_Stenodus_leucichthys51_57'     ???????????????????????????????????????????????CTCTCTCCTGACGCGTGAGCCGGAGTTGAGCAGCAGGTGCCATATTACTGTGTACAGAAAAGCAATTAGGAAGGATATTGGATGAATGAGTAGTGCATTAATATTAGCAAGTGCATTTGTCAGTTGGTTTGATGCAAGTCCTTTTCTTTTCTTTCTGCAACATTAAGATTGTGGTGCTCATAAATTCTCTG?????????????????????????????????????????????????????????????
'uce-245_umbra_limi'                    TCTGTA-CCTCTCTCCCT----------------ATCTCTCCTCGTCTTCTCTCCTGATGCGAGAGCCAGAGTTGAGCAGCAGGTGCCATATTACTGTGTACAGAAAAGCAATTAGGAAGCATATTGGATGAATGAGGAGTGCATTAATATTAGCAAGTGCATTTGTCAGTTGGTTTGATGCAAGTCCTTTTCTTTTCTTTCTGCAACATTAAGATTGTGGCGCTCATAAATTCTCTGCTTAAACCACCATCTGCTCTCTTGTCAGGCCACGCTGACATACTCAGGGGGAAGGAGAGAG
;
end;
