# Supplementary material for: Addressing incomplete lineage sorting and paralogy in the inference of uncertain salmonid phylogenetic relationships
Source: PeerJ. 2020 Jul 3;8:e9389. doi: 10.7717/peerj.9389 (PMC7337038; doi:10.7717/peerj.9389)
Supplement: Supplemental Information 1 — Assembled contigs matching UCE loci, alignments, raw code and tree files. [file peerj-08-9389-s001.zip › Data Supplement/sequence data/mafft-nexus/uce-247.nexus]

#NEXUS
begin data;
	dimensions ntax=11 nchar=318;
	format datatype=dna missing=? gap=-;
matrix
'uce-247_Coregonus_laurettae55_57'      CGGGGCATAGCCAATATGGAGTATAATCCATTCC--AGTCTATTCTATGGGCTGCTTATGGAAGCATATTTGCTTAGGGCACTCATGCAAATGATTACTTACTGCCCTGTAAGCTGATAACTCAAATTAGATACCCATTAAAGTCGAACTAGGTATATAGATTT??????????????????????????????????????????????????????????????????????????????????????????????????????????????????????????????????????????????????????????
'uce-247_Coregonus_sardinella41_71'     CGGGGCATAGCCAATATGGAGTATAATCCATTCCAGAGTCTATTCTATGGGCTGCTTATGGAAGCATATTTACTTAGGGCAGTCATGCAAATTATTACTTACTGCCCTGTAAGCTGATAACACAAATTAGATACCCATTAAAGTTGAACAATGTATATAGAATT-AAAAAAAGATTGCAAGTGATACCTGAAGGGATGCTTAAGTCATATGGTATTAAATATGCCTCATGCTTGCAAACTTTAAAAGTGGGGAAAGATGTTTATCCCTGGCACTGTAGATGCATAATGGTAATCTCCAATGCACAGAGGCAGCTGCTA
'uce-247_Esox_lucius3_61'               CGGGGCATAGCCAATATGAAGTATAATCCATTCCACAGTATATTCTATGGGCTGCTGATGGAAGCATATTTGCTTAGGGCAGTCATGCAAATTATTACTTACTGCCCTGTAAGCTGATAACACAAATTAGATACCCATTAAAGTCGAACAATGTATATATATAT??????????????????????????????????????????????????????????????????????????????????????????????????????????????????????????????????????????????????????????
'uce-247_Hucho_taimen31_75'             ???????????????????????????????TCCAGAGTCTATTCTATGGGCTTCTTATGGAAGCATATTTACTTAGGGCAGTCATGCAAATTATTACTTACTGCCCTGTAAGCTGATAACACAAATTAGATACCCATTAAAGTTGAACAATGTATATAGAATT-AAAAAAAGATTGCAAGTGATACCTGAAGGGATGCTTAAGTCATATGGTATTAAATATGCCTCATGCTTGCAAACTTTAAAAGTGGGGAAAGATGTTTATCCCTG?????????????????????????????????????????????????
'uce-247_Oncorhynchus_mykiss20_73'      ?GGGGCATAGCCAATATGGAGTATAATCCATTCCAGAGTCTATTCTATGGGTTTCTTATGGAAGCATATTTACTTAGGGCAGTCATGCAAATTATTACTTACTGCCCTGTAAGCTGATAACACAAATTAGATACCCATTAAAGTTGAACAATGTATATAGAATT-AAAAAAAGATTGCAAGTGATACCTGAAGGGATGCTTAAGTCATATGGTATTAAATATGCCTCATGCTTGCAAACTTTAAAAGTGGGGAAAGATGTTTATCCCTGGCACTGTAGATGCATAATGGTAATCTCCAATGCACAGAGGCAGCTGCTA
'uce-247_Oncorhynchus_tshawytscha16_73' CGGGGCATAGCCAATATGGAGTATAATCCATTCCAGAGTCTATTCTATGGGTTTCTTATGGAAGCATATTTACTTAGGGCAGTCATGCAAATTATTACTTACTGCCCTGTAAGCTGATAACACAAATTAGATACCCATTAAAGTTGAACAATGTATATAGAATT-AAAAAAAGATTGCAAGTGATACCTGAAGGGATGCTTAAGTCATATGGTATTAAATATGCCTCATGCTTGCAAACTTTAAAAGTGGGGAAAGATGTTTATCCCTGGCACTGTAGATGCATAATGGTAATCTCCAATGCACAGAGGCAGCTGCTA
'uce-247_Salvelinus_alpinus9_75'        ???????????????????????????????TCCAGAGTCTATTCTATGGGTTTCTTATGGAAGCATATTTACTTAGGGCAGTCATGCAAATTATTACTTACTGCCCTGTAAGCTGATAACACAAATTAGATACCCATTAAAGTTGAACAATGTATATAGAATT-AAAAAAAGATTGCAAGTGATACCTGAAGGGATGCTTAAGTCATATGGTATTAAATATGCCTCATGCTTGCAAACTTTAAAAGTGGGGAAAGATGTTTATCCCTGGCACTGTAGATGCATAATGGTAATCTCCAATGCACAGAGGCAGCTGCTA
'uce-247_Stenodus_leucichthys51_57'     ??????????????????????????????????????????????????????????????????????????????????????????ATTATTACTTACTGCCCTGTAAGCTGATAACACAAATTAGATACCCATTAAAGTTGAACAATGTATATAGAATT-AAAAAAAGATTGCAAGTGATACCTGAAGGGATGCTTAAGTCATATGGTATTAAATATGCCTCATGCTTGCAAACTTTAAAAGTGGGGAAAGATGTTTATCCCTGGCACTGTAGATGCATAATGGTAATCTCCAATGCACAGAGGCAGCTGCTA
'uce-247_Thymallus_arcticus57_59'       CGGGGCATAGCCAATATGGAGTATAATCCATTCC--AGTCTATTCTATGGGTTGCTTATGGAAGCATATTTACTTAGGGCAGTCATGCAAATTATTACTTACTGCCCTGTAAGCTGATAACACAAATTAGATACCCATTAAAGTTGAACAATGTATATAGAATTAAAAAAAAGATTGCAAGTGATACCTGAAGGGATGCTTAAGTCATATGGTATTAAATATGCCTCATGCTTGCAAACTTTTAAAGTGGGGAAAGATGTTTATCCCTGGCACTGTAGATGCATAATGGTAATCTCCAATGCACAGAGGCAGCTGCTA
'uce-247_Thymallus_grubii10_77'         CGGGGCATAGCCAATATGGAGTATAATCCATTCC--AGTCTATTCTATGGGTTGCTTATGGAAGCATATTTACTTAGGGCAGTCATGCAAATTATTACTTACTGCCCTGTAAGCTGATAACACAAATTAGATACCCATTAAAGTTGAACAATGTATATAGAATTAAAAAAAAGATTGCAAGTGATACCTGAAGGGATGCTTAAGTCATATGGTATTAAATATGCCTCATGCTTGCAAACTTTTAAAGTGGGGAAAGATGTTTATCCCTGGCACTGTAGATGCATAATGGTA???????????????????????????
'uce-247_salvelinus_fontinalis'         CGGGGCATAGCCAATATGGAGTATAATCCATTCCAGAGTCTATTCTATGGGTTTCTTATGGAAGCATATTTACTTAGGGCAGTCATGCAAATTATTACTTACTGCCCTGTAAGCTGATAACACAAATTAGATACCCATTAAAGTTGAACAATGTATATAGAATT-AAAAAAAGATTGCAAGTGATACCTGAAGGGATGCTTAAGTCATATGGTATTAAATATGCCTCATGCTTGCAAACTTTAAAAGTGGGGAAAGATGTTTATCCCTGGCACTGTAGATGCATAATGGTAATCTCCAATGCACAGAGGCAGCTGCTA
;
end;
