# Supplementary material for: Addressing incomplete lineage sorting and paralogy in the inference of uncertain salmonid phylogenetic relationships
Source: PeerJ. 2020 Jul 3;8:e9389. doi: 10.7717/peerj.9389 (PMC7337038; doi:10.7717/peerj.9389)
Supplement: Supplemental Information 1 — Assembled contigs matching UCE loci, alignments, raw code and tree files. [file peerj-08-9389-s001.zip › Data Supplement/sequence data/mafft-nexus/uce-249.nexus]

#NEXUS
begin data;
	dimensions ntax=12 nchar=317;
	format datatype=dna missing=? gap=-;
matrix
'uce-249_Coregonus_laurettae55_57'      GGGCTCAGGCTGGCTGTCATGTCATAAAGGATGCAGTCAGAGGGAGCAGAGAAGATTTCATGGCTAATGATTCCCGCTGCTCTAATATCAGTGTGGGCTGCAGTGGGGATAACCAAGTTGAGCTGTCTTAGCTCAAATGATTCAATTAGGGCAGCTGTCCCTATTTGTCATGGCTCAACTGGCTGCTAGATTACCTTTCCACTGCACATACGTACCTCTGCATTGAACTTACAGA??????????????????????????????????????????????????????????????????????????????????
'uce-249_Coregonus_pidschian36_73'      ??????????????TGTCACATCATAAAGGATGCAGTCAGAGGGAGCAGACATGATTTCATGGCTAATGATTCCCGCTGCACTAATATCAGTGTGGTCTGCAGTGGGGATAACCAAGTTGAGCTGTCTTAGCTCAAATGATTCAATTAGGGCAGCTGTCCCTATTTGTCATGGCTCAACTGGCTGCTAGATTACCTTTCCACTGCACATACGTACCTCTGCATTGAACTTACCAGCTCAACAGTTTAAAAAAGAAAGGAGG----GAGGGAGTGACAGAGAAA----------GAGAGAGAG???????????????
'uce-249_Coregonus_sardinella41_71'     GGGCTCAGGCTGGCTGTCACATCATAAAGGATGCAGTCAGAGGGAGCAGACATGATTTCATGGCTAATGATTCCCGCTGCACTAATATCAGTGTGGTCTGCAGTGGGGATAACCAAGTTGAGCTGTCTTAGCTCAAATGATTCAATTAGGGCAGCTGTCCCTATTTGTCATGGCTCAACAGGCTGCTAGATTACCTTTCCACTGCGAATACTTGCCTCTGCATTGAACTTACCAGCTCAACAGTTTCAGAAAGAAAGAGGGGAGTGAGGGAGAGAGAGAGAAAGAGGGAGAGGGAGAGAGTGTGTGAATGTGAGTGG
'uce-249_Esox_lucius3_61'               GGGATCAGGCTGACTGTCACGTCATAAAGGATGCAGTCAGAGGGAGCAGACATGATTTCATGGCTAATGATTCCCGCTGCACTAATATCAGTATGGGCTGCAGTGGGGATAACCAAGTTGAGCTGTCTTAGCTC???????????????????????????????????????????????????????????????????????????????????????????????????????????????????????????????????????????????????????????????????????????????????????
'uce-249_Hucho_taimen31_75'             GGGCTCAGGCTGGCTGTCACATCATAAAGGATGCAGTCAGAGGGAGCAGACATGATTTCATGGCTAATGATTCCCGCTGCACTAATATCAGTGTGGTCTGCAGTGGGGATAACCAAGTTGAGCTGTCTTAGCTCAAATGATTCAATTAGGGCAGCTGTCCCTATTTGTCATGGCTCAACAGGCTGCTAGATTACCTTTCCACTGTGAATACTTGCCTCTGCATTGAACTTACCAGTTCAACAGTTTCAGAAAGAAAGAGGG----GAGGAAGGGAGAGAGAAAGAAAAGGAGGGAGAGAGAGTGTGAATGTGAGTAG
'uce-249_Oncorhynchus_mykiss20_73'      GAGCTCAGGCTGGCTGTCAAATCATAAAGGATGCAGTCAGAGGGAGCAGAGAAGATTTCATGGCTAATGATTCCCGCTGCACTAATATCAGTGTGGGCTGCGGTGGGGATAACCAAGTTGAGCTGTCTTAGCTCAAATGATTCAATTAGGGCAGCTGTCCCTATTTGTCATGGCTCAACTGGCTGCTAGATTACCTTTCCGCTGTGCAAACGCACCTCTGCATTGAACTTGCCAGCTCAACAGTTTCAGAAAAAAATAAGG-----------------------------GGAGAGAGGGAGTGTGA??????????
'uce-249_Oncorhynchus_tshawytscha16_73' GAGCTCAGGCTGGCTGTCATGTCATAAAGGATGCAGTCAGAGAGAGCAGAGAAGATTTCATGGCTAATGATTCCCGCTGCACTAATATCAGTGTGGGCTGCGGTGGGGATAACCAAGTTGAGCTGTCTTAGCTCAAA-GATTCAATTAGGGCAGCTGTCCCTATTTGTCATGGCTCAACAGGCTGCTAGATTACCTTTCCACTGTGAATACTTGCCTCTGCATTGAACTTACCAGTTCAACAGTTTCAGAAAGAAAGAGGG----GAGGAAGGGAGGGAGAAAGAAAAGGAGGGAGAGAGAGTGTGAATATGAGTAG
'uce-249_Parahucho_perryi15_73'         GGGCTCAGGCTGGCTGTCACATCATAAAGGATGCAGTCAGAGGGAGCAGACATGATTTCATGGCTAATGATTCCCGCTGCACTAATATCAGTGTGGTCTGCAGTGGGGATAACCAAGTTGAGCTGTCTTAGCTCAAATGATTCAATTAGGGCAGCTGTCCCTATTTGTCATGGCTCAACAGGTTGCTAGATTACCTTTCCACTGTGAATACTTGCCTCTGCATTGAACTTACCAGTTCAACAGTTTCAGAAAGAAAGAGGG----GAGGAAGGGAGGGAGAAAGAAAAGGAGGGAGAGAGAGTGTGAATGTGAGTAG
'uce-249_Salmo_salar13_75'              AGGCTCAGGCTGGCTGTCACATCATAAAGGATGCAGTCAGAGGGAGCAGACATGATTTCATGGCTAATGATTCCCGCTGCACTAATATCAGTGTGGTCTGCAGTGGGGATAACCAAGTTGAGCTGTCTTAGCTCAAATGATTCAATTAGGGCAGCTGTCCCTATTTGTCATGGCTCAACAGGCTGCTAGATTACCTTTCCACTGTGAATACTTGCCTCTGCATTGAACTTACCAGTTCAACAGTTTCAGAAAGAGAGAGGG----GAGGAAGGGAGGGAGAAAGTAAAGGAGGGAGAGAGAGTGTGAATGTGAGTAG
'uce-249_Stenodus_leucichthys51_57'     GGGCTCAGGCTGGCTGTCATGTCATAAAGGATGCAGTCAGAGGGAGCAGAGAAGATTTCATGGCTAATGATTCCCGCTGCTCTAATATCAGTGTGGGCTGCAGTGGGGATAACCAAGTTGAGCTGTCTTAGCTCAAATGATTCAATTAGGGCAGCTGTCCCTATTTGTCATGGCTCAACTGGCTGCTAGATTACCTTTCCACTGCACATACGTACCTCTGCATTGAACTTACCAGCTCAACAGTTTAAAAAAGAAAGGAGG----GAGGGAGTGACAGAGAAA----------GAGAGAGAGCGTGAATGTGAGTGG
'uce-249_Thymallus_grubii10_77'         GGGCTCAGGCTGGCTGTCACATCATAAAGGATGCAGTCAGAAGGAGCAGACTTGATTTCATGGCTAATGATTCCCACTGCACTAATATCAGTGTGGTCTGCAGTGGGGATAACCAAGTTGAGCTGTCTTAGCTCAAATGATTCAATTAGGGCAGCTGTCCCTATTTGTCATGGCTCAACAGGCTGCTAGATTACCTTTCCACTGTGCATAAGTGTCTCTGCATTGAACTTACCAGCTCAACAGTTTCAGAAAGAAAAAGGG----GAGGGAGGGAGAGAGAAAGAGAGAGAGGGAGAGAGAGTGTGAATGTGAGTGG
'uce-249_umbra_limi'                    ??GATCAGGCAGGCTGTCTCATCATAAAGGATGAAGTCAGAAAGAGCAGACATGATTTCATGGCTAATGATTCCCGCTGCACTAATATCAGTGTGGGCTGCAGTCGAGATAACCAAGTTGAGCTGTCTTAGCTCAAATGATTCAATTAGGGCAGCTGTCCCTATTTGTCATGGCTCAACTGGCTGCTAGATTACCTTTCCACTGTGCATAGGTGCTTCTGCATTGAACTTACCAGCTCAACAGTTTCAGAAAAAAGGAGTC---TGAGACAGAGAG-------------------GAGAGAGTATGAATGTGAGATG
;
end;
