# Supplementary material for: Addressing incomplete lineage sorting and paralogy in the inference of uncertain salmonid phylogenetic relationships
Source: PeerJ. 2020 Jul 3;8:e9389. doi: 10.7717/peerj.9389 (PMC7337038; doi:10.7717/peerj.9389)
Supplement: Supplemental Information 1 — Assembled contigs matching UCE loci, alignments, raw code and tree files. [file peerj-08-9389-s001.zip › Data Supplement/sequence data/mafft-nexus/uce-25.nexus]

#NEXUS
begin data;
	dimensions ntax=13 nchar=364;
	format datatype=dna missing=? gap=-;
matrix
'uce-25_Brachymystax_lenok32_79'       CCAAGTCTACATTTGCCCTTTTTATGAGTCCTCCTTTTCTGTCTTTTTTCCTC----CCTCCTCTTCCCTTTCTTTTTTTCCGCTCTCTCTCCCGAACACGGAAATTGAAACTGTATCTGGGCTTATCTGCAGCCTCCCCGTGCATCAACTACCGAGATGTTTAGACAAATTTTATGCATTATGCAGCGCAAATATCAAAACAGTTCTTGGCAGTGCCAGCAGAAGCCTCATTAAAAATTCCTTAATTAAATC----TGCAAAATGTAATCAGTCCAAGGAAGGTTTT--------------------------GTGTGTGTGTGTATGTGTGTGTACGATGAAAATGTGTGTGTCTGTCAGTG
'uce-25_Esox_lucius3_61'               CCCAGTCTACATTTGGCCTTTTTATGAATCCTCCTTTTCTGTCTATTTTCCTCCCATCCTCCTTTTCCCTTTCTTTTTTC----TCTCCCTCCCAAACACGGAAATTGAAACTGTATCTGGGCTTATCTGCAGCCTCCCCGCACATCAACTGCCGAGATGTTTAGACAAATTTTATGCATTATGCAGCGCAAATATCAAAACAGTTCTTGGCAGTGCCAGCAGAAGCCTCATTAAAAATTCCTTAATTAAATCTTCTTGAAAAATGTAATCAGTCCAAGGAAGGTTTT--GTGTGTCTATGTGTGTAAGATTGTGTGTGTGAGTGTGTGTGCGCGCACAATGAAAATGTGTGTGTCTGTCAGAA
'uce-25_Hucho_taimen31_75'             CCCAGTCTACATTTGCCCTTTTTATGAGTCCTCCTTTTCTGTCTTTTTTCCTC----CCTCCTCTTCCCTTTCTTTTTTTTCGCTCTCTCTCCCCAACACGGAAATTGAAACTGTATCTGGGCTTATCTGCAGCCTCCCCGTGCATCAACTACCGAGATGTTTAGACAAATTTTATGCATTATGCAGCGCAAATATCAAAACAGTTCTTGGCAGTGCCAGCAGAAGCCTCATTAAAAATTCCTTAATTAAATC----TGCAAAATGTAATCAGTCCAAGGAAGGTTTTGTGTGTGTGTGTGTGTG------TTTGTGTGTGTGTGTATGTGTGTGTACGATGAAAATGTGTGTGTCTGTCAGTG
'uce-25_Oncorhynchus_mykiss20_73'      ?????????????TGCCCTTTTTATGAGTCCTCCTTTTCTGTCTTTTTTCCTC----CCTCCTCTTCCCTTTCTTTTTTT-CGCTCTCTCTCCCCAACACGGAAATTGAAACTGTATCTGGGCTTATCTGCAGCCTCCCCGTGCATCAACTACCGAGATGTTTAGACAAATTTTATGCATTATGCAGCGCAAATATCAAAACAGTTCTTGGCAGTGCCAGCAGAAGCCTCATTAAAAATTCCTTAATTAAATC----TGCAAAATGTAATCAGTCCAAGGAAGGTTTT---------TGTGTGTG------TGTGTGTGTGTGTGCATGTGTGTGCATGATGAAAATGTGTGTGTCTGTCAGTG
'uce-25_Oncorhynchus_tshawytscha16_73' CCCAGTCTACATTTGCCCTTTTTATGAGTCCTCCTTTTCTGTCTTTTTTCCTC----CCTCCTCTTCCCTTTCTTTTTTT-CGCTCTCTCTCCCCAACACGGAAATTGAAACTGTATCTGGGCTTATCTGCAGCCTCCCCGTGCATCAACTACCGAGATGTTTAGACAAATTTTATGCATTATGCAGCGCAAATATCAAAACAGTTCTTGGCAGTGCCAGCAGAAGCCTCATTAAAAATTCCTTAATTAAATC----TGCAAAATGTAATCAGTCCAAGGAAGGTTTT---------------------------TGTGTGTGTGTGTGTGTGTGTA------------GTGTGTCTGTCAGTG
'uce-25_Parahucho_perryi15_73'         CCCAGTCTACATTTGCCCTTTTTATGAGTCCTCCTTTTCTGTATTTTTTCCTC----CCTCCTCTTCCCTTTCTTTTTTT-CGCTCTCTCTCCCCAACACGGAAATTGAAACTGTATCTGGGCTTATCTGCAGCCTCCCCGTGCATCAACTACCGAGATGTTTAGACAAATTTTATGCATTATGCAGCGCAAATATCAAAACAGTTCTTGGCAGTGCCAGCAGAAGCCTCATTAAAAATTCCTTAATTAAATC----TGCAAAATGTAATCAGTCCAAGGAAGGTTTT------------------------------GTGTGTGTATGTGTGTGCATGATGAAAATGTGTGTGTCTGTCAGTG
'uce-25_Prosopium_cylindraceum53_59'   ???????????TTTGCCCTTTTTATGAGTCCTCCTTTTCTGTCTTTTTTCCTCCCTTCCTCCTCTTCCCTTTCTTTTTTTTCGCTCTCTCTCCCCAACACGGAAATTGAAACTGTATCTGGGCTTATCTGCAGCCTCCCCGTGCATCAACTACTGAGATGTTTAGACAAATTTTATGCATTATGCAGCGCAAATATCAAAACAGTTCTTGGCAGTGCCAGCAGAAGCCTCATTAAAAATTCCTTAATTAAATC----TGCAAAATGTAATCAGTCCAAGGAAGGTTTT--------------GTG------TGTGTGTGTATGTGTGTGTGTGTGCACAATGAAAATGTGTGTGTCTGT?????
'uce-25_Salmo_salar13_75'              CCCAGTCTACATTTGCCCTTTTTATGAGTCCTCCTTTTCTGTCTTTTTTCCTC----CCTCCTCTTCCCTTTCTTTTTTT-CGCTCTCTCTCCCCAACACGGAAATTGAAACTGTATCTGGGCTTATCTGCAGCCTCCCCGTGCATCAACTACCGAGATGTTTAGACAAATTTTATGCATTATGCAGCGCAAATATCAAAACAGTTCTTGGCAGTGCCAGCAGAAGCCTCATTAAAAATTCCTTAATTAAATC----TGCAAAATGTAATCAGTCCAAGGAAGGTTT----------------TG------TGTGTGTGTGTGTGTGTGTGTGTGTGTG-------TGTGTGTGTGTGTGTGTG
'uce-25_Salvelinus_alpinus9_75'        CCCAGTCTACATTTGCCCTTTTTATGAGTCCTCCTTTTCTGTCTTTTTTCCTC----CCTCCTCTTCCCTTTCTTTTTTT-CGCTCTCTCTCCTCAACACGGAAATTGAAACTGTATCTGGGCTTATCTGCAGCCTCCCCGTGCATCAACTACCGAGATGTTTAGACAAATTTTATGCATTATGCAGCGCAAATATCAAAACAGTTCTTGGCAGTGCCAGCAGAAGCCTCATTAAAAATTCCTTAATTAAATC----TGCAAAATGTAATCAGTCCAAG?????????????????????????????????????????????????????????????????????????????????????
'uce-25_Thymallus_arcticus57_59'       ????????????????????TTTATGGTTCCTTCTTTTCTGTCTTTTTTCCTCCC-TTCCTCTCTTCCCTTTCTTTTTTC----------TCCCCAACACGGAAATTGAAACTGTATCTGGGCTTATCTGCAGCCTCCCCGTGCATCAACTACCGAGATGTTTAGACAAATGTTATGCATTATGCAGCGCAAATATCAAAACAGTTCTTGGCAGTGCCAGCAGAAGCCTCATTAAAAATTCCTTAATTAAATC----TGCAAAATGTAATCAGTCCAAGGAAGGTTTT--GTGTGTTTATATGTG------TGTGTGTGTGTGTGTGTGTGTGTGTGTG-------TGTGTGTGTGTGTGTGTG
'uce-25_Thymallus_grubii10_77'         ???????????????CCCTTTTTATGGTTCCTTCTTTTCTGTCTTTTTTCCTCCC-TTCCTCTCTTCCCTTTCTTTTTTC----------TCCCCAACACGGAAATTGAAACTGTATCTGGGCTTATCTGCAGCCTCCCCGTGCATCAACTACCGAGATGTTTAGACAAATGTTATGCATTATGCAGCGCAAATATCAAAACAGTTCTTGGCAGTGCCAGCAGAAGCCTCATTAAAAATTCCTTAATTAAATC----TGCAAAATGTAATCAGTCCAAGGAAGGTTTT--GTGTGTGTATATGTG------TGTGTGTGTGTGTGTGTGTGTGTGTGTG-------TGTGTGTGTGTGTGTGTG
'uce-25_salvelinus_fontinalis'         CCCAGTCTACATTTGCCCTTTTTATGAGTCCTCCTTTTCTGTCTTTTTCCCTC----CCTCCTCTTCCCTTTCTTTTTAA-CGCTCTCTCTCCCCAACACGGAAATTGAAACTGTATCTGGGCTTATCTGCAGCCTCCCCGTGCATCAACTACCGAGATGTTTAGACAAATTTTATGCATTATGCAGCGCAAATATCAAAACAGTTCTTGGCAGTGCCAGCAGAAGCCTCATTAAAAATTCCTTAATTAAATC----TGCAAAATGTAATCAGTCCAAGGAAGGTTTT-----------TGTGTG------TGTGTGTGTGTGTGTGTGTGTGTGTGTG-------TGTGTGTGTGTGTGTGTG
'uce-25_umbra_limi'                    ??????????????????????????????????????????????????????????????????????????????????????????CTCCCAACACGGAAATTGAAACTGTATCTGGGCTTATCTGCAGCCTTCCCGCACATCAACTGCCGAGATGTTTAGACAAATTTTATGCATTATGCAGCGCAAATATCAAAACAGTTCTTGGCACTGCCAGCAGAAGCCTCATTAAAAATTCCTTAATTAAATCTTCTTGAAAAATGTAATCAGTCCAAGGAAGGTTTT--GTGTGTCTATGTGTG------TGTCAGTGTGTGTGTGTGTGTGTTCACAATGAA--AGTGTGTGCCTGTCAGTA
;
end;
