# Supplementary material for: Addressing incomplete lineage sorting and paralogy in the inference of uncertain salmonid phylogenetic relationships
Source: PeerJ. 2020 Jul 3;8:e9389. doi: 10.7717/peerj.9389 (PMC7337038; doi:10.7717/peerj.9389)
Supplement: Supplemental Information 1 — Assembled contigs matching UCE loci, alignments, raw code and tree files. [file peerj-08-9389-s001.zip › Data Supplement/sequence data/mafft-nexus/uce-251.nexus]

#NEXUS
begin data;
	dimensions ntax=17 nchar=330;
	format datatype=dna missing=? gap=-;
matrix
'uce-251_Brachymystax_lenok32_79'       ATCTTATCTTTGAAAAACAGTTTGTAATACGTTA-TTTTTTTTGTCTCTGGAAGATTCCTACTGTTAAAGCCTAGCTTTCATTGAACCTCTATTCTGTCTCTAGAATATGGAATGATCGGAGAACATACTGTAAAAAGTCAGCGGCCAAGATCAGTCTTTGACACAAAGGCCCTGCAGGAGCAAGCTGAATCTGCTAAATTTATGGCACAAACTGGTAATACAATAGTTATGTTTCTTTCACCTTTTATTTTGTTAAC-TATAA--ACTTAATTTCATC-TTAAGTC----ACTTGCATGCTCTCTCTTGTGCTGCACCTTTTAGGTGAC
'uce-251_Coregonus_laurettae55_57'      ATC-TATCTTTGAAAAACAGTTTGTAATACGTT--TTTTTTTTGTCTCTAGAAGATTCCTACTGTTAAAGTCTAGCTTTCATTGAACCTCTATTCTGTCCCTAGAATATGGAATGATCGGTGAGCATACTGTAAAAAGTCAGCGGCCAAGATCAGTCTTTGACACAAAGGCCCTGCAGGAGCAAGCTGAATCTGCTAAATTTATGGCACAAACTGGTAATACAATAGTTATGTTTCTTTCACCTTTGATTTTGTTA??????????????????????????????????????????????????????????????????????????
'uce-251_Coregonus_pidschian36_73'      ???????????????????????????????TT--TTTTTTTTGTCTCTAGAAGATTCCTACTGTTAAAGTCTAGCTTTCATTGAACCTCTATTCTGTCCCTAGAATATGGAATGATCGGTGAGCATACTGTAAAAAGTCAGCGGCCAAGATCAGTCTTTGACACAAAGGCCCTGCAGGAGCAAGCTGAATCTGCTAAATTTATGGCACAAACTGGTAATACAATAG-----TTTCTTTCACCTTTGATTTTGTTACA-TAAAA--TCGTAATTTCATC--TAAGCC----ACTTGCATGCTCTCT????????????????????????
'uce-251_Coregonus_sardinella41_71'     ??????????TGAAAAACAGTTTGTAATACGTT--TTTTTTTTGTCTCTAGAAGATTCCTACTGTTAAAGTCTAGCTTTCATTGAACCTCTATTCTGTCCCTAGAATATGGAATGATCGGTGAGCATACTGTAAAAAGTCAGCGGCCAAGATCAGTCTTTGACACAAAGGCCCTGCAGGAGCAAGCTGAATCTGCTAAATTTATGGCACAAACTGGTAATACAATAGTTATGTTTCTTTCACCTTTGATTTTGTTACA-TAAAA--TCGTAATTTCATC--TAAGCC----ACTTGCATGCTCTCTCTTGTGCTGCACCTTTTAGGTGAC
'uce-251_Esox_lucius3_61'               ATA-TATCTTTGAAAAACAGTTTGTAATAA-----GCTTTTTTGTCTCTCAGAAGATTCTACTGTCAAAACCTAGCTTTCATTGAACCTCTATTCTGTCCCTAGAATATGGAATGATCGGAGAGAATACTGTAAAAAGTCAGCGGCCAAGATCAGTTCTTGACACAAAGGCCCTACAGGAGCAAGCTGAATCTGCTAAATTTATGGCACAAACTGGTAATACAATAGTTATGTTTCTTTCACTTTTTATTTTGTTAAC-TAAAA---CTTAATTTCATCTCTAAGTC----ACTTGCATGCTCTCAATTGTACTGCACCTTTTAAGTGAC
'uce-251_Hucho_taimen31_75'             ATCTTATCTTTGAAAAACAGTTTGTAATACGTTATTTTTTTTTGTCTCTGGAAGATTCCTACTGTTAAAGCCTAGCTTTCATTGAACCTCTATTCTGTCTCTAGAATATGGAATGATCGGAGAACATACTGTAAAAAGTCAGCGGCCAAGATCAGTCTTTGACACAAAGGCCCTGCAGGAGCAAGCTGAATCTGCTAAATTTATGGCACAAACTGGTAATACAATAGTTATATTTCTTTCACCTTTTATTTTGTTAAC-TATAA--ACTTAATTTCATC-CTAAGTC----ACTTGCATGCTCTCTCTTGTGCTGCACCTTTTAGGTGAC
'uce-251_Oncorhynchus_mykiss20_73'      ATC-TATCGTTGAAAAACAGTTTGTAATACCTTT-TATTTTGTGTCTCTGGAAGATTCCTACTGTTAAAGCCTAGCTTTCATTGAACCTCTATTTTGTCTCTAGAATATGGAATGATCGGCGAACATACTGTAAAAAGTCAGCGACCCAGATCAGTCTTTGACACAAAGGCCCTGCAGGAGCAAGCTGAATCTGCTAAATTTATGGCACAAACTGGTAATACAATAGTTATGTTTCTTTCACCTTTTATTTTGTTAAC-TATAA--ACTTAATGTCATC--TAGGTT----ACTTGCATGCTCTTTCTTGTGCTGCACCTTTTAGGTGAC
'uce-251_Oncorhynchus_tshawytscha16_73' ATC-TACCGTTGAAAAACAGTTTGTAATACCTTT-TATTTTGTGTCTCTGGAAGATTCCTACTGTTAAAGCCTAGCTTTCATTGAACCTCTATTTTGTCTCTAGAATATGGAATGATCGGCGAACATACTGTAAAAAGTCAGCGGCCCAGATCAGTCTTTGACACAAAGGCCCTGCAGGAGCAAGCTGAATCTGCTAAATTTATGGCACAAACTGGTAATACAATAGTTATGTTTCCTTCACCTTTTATTTTGTTAACTTATAA--ACTTAATGTCATC--TAGGTC----ACTTGCATGCTCTTTCTTGTGCTGCACCTTTTAGGTGAC
'uce-251_Parahucho_perryi15_73'         ATC-TATCTTTGAAAAACAGTTTGTAATACGT---ATTTTCTTGTCTTTGGAAGATTCCTACTGTTAAAGCCTAGCTTTCATTGAACCTCTATTCTGTCTCTAGAATATGGAATGATCGGAGAACATACTGTAAAAAGTCAGCGGCCCAGATCAGTCTTTGACACAAAGGCCCTGCAGGAGCAAGCTGAATCTGCTAAATTTATGGCACAAACTGGTAATACAATAGTTATGTTTCTTTCACCATTTATTTTGTTAAC-TATAA--ACTTAATTTCATC--TAAGTC----ACTTGCATGCTCTTTCTTGTGCTGCACCTTTTAGGTGAC
'uce-251_Prosopium_cylindraceum53_59'   ???????????GAAAAACAGTTTGTAATACG----TTTGTGTTGTCTCTGGAAGATTCCTACTGTTAAAGCCTAGCTTTCATTGAACCTCTATTCTGTCCCTAGAATATGGAATGATCGGCGAGCATACTGTAAAAAGTCAGTGGCCAAGATCAGTCTTTGACACAAAGGCCCTGCAGGAGCAAGCTGAATCTGCTAAATTTATGGCACAAACTGGTAATACAATAGTTATGTTTCTTTCACCTTTTATGTTGTTACC-TAAAA--ACTTAATTTCATC--CACGCC----ACTTGCATGCTCTCTCTTGTGCTGCACCTTTTAGGTGAC
'uce-251_Salmo_salar13_75'              ATA-TATCTTTGAAAAACAGTTTGTAATACGTTT-TATTTTTTGTCTCTGGAAGATTCCTACTGTTAAAGCCTAGCTTTCATTGAACCTCTATTCTGTCTCTAGAATATGGAATGATCGGCGAACATACTGTAAAAAGTCAGCGGCCCAGATCAGTCTTTGACACAAAGGCCCTGCAGGAGCAAGCTGAATCTGCTAAATTTATGGCACAAACTGGTAATACAATAGTTATGTTTCTTTCACCTTTTATTTTGTTAAC-TATAA--ACTTAATTTCATC--TAAGTC----ACTTGCATGCTCTCTCTTGTGCTGCA?????????????
'uce-251_Salvelinus_alpinus9_75'        ATC-TATCTTTGAAAAACAGTTTGTAAAACGT---ATTTTTTTGTCTCTGGAAGATTTCTACTGTTAAAGCCTAGCTTTCATTGAACCTCTATTCTGTCTCTAGAATATGGAATGATCGGCGAACATACTGTAAAAAGTCAGCGGCCCAGATCAGTCTTTGACACAAAGGCCCTGCAGGAGCAAGCTGAATCTGCTAAATTTATGGCACAAACTGGTAATACAATAGTTATGTTTCTTTCACCTTTTATTTTGTTAAC-TATAA--ACTTAAT?????????????????????????????????????????????????????????
'uce-251_Stenodus_leucichthys51_57'     ATC-TATCTTTGAAAAACAGTTTGTAATACG----TTTTTTTTGTCTCTAGAAGATTCCTACTGTTAAAGCCTAGCTTTCATTGAACCTCTATTCTGTCCCTAGAATATGGAATGATCGGTGAGCATACTGTAAAAAGTCAGCGGCCAAGATCAGTCTTTGACACAAAGGCCCTGCAGGAGCAAGCTGAATCTGCTAAATTTATGGCACAAACTGGTAATACAATAGTTATGTTTCTTTCACCTTTGATTTTGTTACA-TAAAA--TCGTAATTTCATC--TAAGCC----ACTTGCATGGTCTCTCTTGTGCTGCACCTTTTAGGTGAC
'uce-251_Thymallus_arcticus57_59'       ATC-TATCTTTGAAAAACAGTTTGTAATACGTT--TTTTTTTTGTCTCTGGAAGATTCTTACTGTTAAAGCCTAGCTTTCATTGAACCTCTATTCTGTCCCTAGAATATGGAATGATCGGCGAGCATACTGTAAAAAGTCAGCGGCCAAGATCAGTCTTTGACACAAAGGCCCTGCAGGAGCAAGCTGAATCTGCTAAATTTATGGCACAAACTGGTAATACAATAGCTATGTTTCTTTCACCTTTTATTTTGTTAAC-TAAAA--ACGTAATTTCATC--CAAGCC----ACTTGCATGCTCTCT????????????????????????
'uce-251_Thymallus_grubii10_77'         ATC-TATCTTTGAAAAACAGTTTGTAATACG----TTTTTTTTGTCTCTGGAAGATTCTTACTGTTAAAGCCTAGCTTTCATTGAACCTCTATTCTGTCCCTAGAATATGGAATGATCGGCGAGCATACTGTAAAAAGTCAGCGGCCAAGATCAGTCTTTGACACAAAGGCCCTGCAGGAGCAAGCTGAATCTGCTAAATTTATGGCACAAACTGGTAATACAATAGTTATGTTTCTTTCACCTTTTATTTTGTTAAC-TAAAA--ACGTAATTTCATC--CAAGCC----ACTTGCATGCTCTCTCTTGTGCTGCACC???????????
'uce-251_salvelinus_fontinalis'         ???????????????????????????????????TTTTTTTTGTCTCTGGAAGATTCCTACTGTTAAAGCCTAGCTTTCATTGAACCTCTATTCTGTCTCTAGAATATGGAATGATCGGCGAACATACTGTAAAAAGTCAGCGGCCCAGATCAGTCTTTGACACAAAGGCCCTGCAGGAGCAAGCTGAATCTACTAAATTTATGGCACAAACTGGTAATACAATAGTTATGTTTCTTTCACCTTTTATTTTGTTAAC-TATAA--ACTTAATTTCATC--TAAGTCACTTACTTGCATGCTCTCTCTTGTGCTCCACCTTTTAGGTGAC
'uce-251_umbra_limi'                    ??????????????????????????????????????????????????????????????????AAAGCCTAGCTTTCATTGAACCTTTATTCTGTCCCTAGAATATGGAATGATCGGAGAGAATACTGTTAAAAGTCAGCGGCCAAGATCAGTTCATGACACAAAGGCCCTACAGGAGCAAGCTGAGTCTGCTAAATTTATGGCACAAACTGGTAATACAATAGTTATGTTTCTTTCACTTTTTATTTTGTTAAC-AAAAAAGAATTAATTCCATCTCTTAGTC----ACTTGCATGCTCTCAATTGTACTGCACCTTTTAAGTGAC
;
end;
