# Supplementary material for: Addressing incomplete lineage sorting and paralogy in the inference of uncertain salmonid phylogenetic relationships
Source: PeerJ. 2020 Jul 3;8:e9389. doi: 10.7717/peerj.9389 (PMC7337038; doi:10.7717/peerj.9389)
Supplement: Supplemental Information 1 — Assembled contigs matching UCE loci, alignments, raw code and tree files. [file peerj-08-9389-s001.zip › Data Supplement/sequence data/mafft-nexus/uce-252.nexus]

#NEXUS
begin data;
	dimensions ntax=7 nchar=374;
	format datatype=dna missing=? gap=-;
matrix
'uce-252_Coregonus_laurettae55_57'  GTCAATTCAGCTTTAGCTT------CAACGAAAACAAAGGTTTTCTCCG-----------GAGTGTACAC---TGCAGCCTGGTTAATACTGCCTCCTGTTTCTGGAGCCGTATTTTTCAAAGG---TGTGTGGCACATCTGTGCAGCTATTGTTTATTCATGGAGTAAACCCTTTGAAATGTGTTAAGATACTTCCCACTCATTATAAAAATCCTGCCACCCATGGATTAGGACTTTGATGTCACCAATCCTGCTTCAAAGGCTTCTTTCACTGCTATTAATCACAGTTTAGCCTCTGAAGATATATCCAGAGAAAACATTTGGACATCTTGTGCAGAAACTTTGAAATGTTTCAGACTGTCT??????????
'uce-252_Esox_lucius3_61'           ??????????????????????????????????????????????????????????????????????????????CCTGGTTAATTCCACCTCCTGTTTCTGGAGCCCTGTGTTTCTAAGG-TGTGCGTGGCACATCTGTGCAGCTATTGTTTATTCATGGAGTAAACCCTTTGAAATGTGTTAAGATACTTCCCACTCATTATAAAAATCCTGCCACCCATGGATTAGGACTTTGATGTCACCAATCCTGCTTCAAAGGCTTCTTTCAATGCTATTAATCACAGTTTAGCCTCTGAAGATATAGCCAGGGAAAACATTTGGACATCTTGTGCAGAAACTTTGAAATGTTTCAGACTGTCTTGCATATGCT
'uce-252_Salmo_salar13_75'          GTCAATTCAGCTTTTGCTT------CAAGAAAAACAAAGGTTTTCCTCG-----------GAGGGTGCAC---TTCAGCCTGGTTAATGCTGCCTCCTGTTTCTGGAGCCGTATTTTTCAAAGGTTGTGTGTGGCACATCTGTGCAGCTATTGTTTATTCATGGCGTAAACCCTTTGAAATGTGTTAAGATACTTCCCACTCATTATAAAAATCCTGCCACCCATGGATTAGGACTTTGATGTCACCAATCCTGCTTCAAAGGCTTATTTCGCTGCTATTAATCACAGTTTAGCCTCTGAAGATATAGCCAGAGAAAACATTTGGACATCTTGTGCAGAAACTTTGAAATGTTTCAGACTGTCTTGCATATGCT
'uce-252_Stenodus_leucichthys51_57' GTCAATTCAGCTTTTGCTT------CTAGAAAAACAAAGGTTTTCCTCG-----------GAGTGTACAC---TGTAGCCTGGTTAATGCTGCTTCCTGTTTCTGGAGCCGTATTTTTCTAAGG---TGTGTGTCACATCTGTGCAGCTATTGTTTATTCATGGAGTAAACCCTTTGAAATGTGTTAAGATACTTCCCACTCATTATAAAAATCCTGCCACCCATGGATTAGGACTTTGATGTCACCAATCCTGCTTCAAAGGCTTCTTTCACTGCTATTAATCACAGTTTAGCCTCTGAAGATATATCCAGAGAAAACATTTGGACATCTTGTGCAGAAACTTTGAAATGTTTCAGACTGTC???????????
'uce-252_Thymallus_arcticus57_59'   GTCAATTCTGCTTTTGCTT------CAAGAAAAACAAAGATTTTCCTCG-----------GAGTGTACAC---TGCAGCCTGGTTAATGCTGCCTCCTGTTTCTGGAGCCGTATTTTTCTAAGG-TGTGTGTGGCACATCTGTGCAGCTATTGTTTATTCATGGAGTAAACCCTTTGAAATGTGTTAAGATACTTCCCACTCATTATAAAAATCCTGCCACCCATGGATTAGGACTTTGATGTCACCAATCCTGCTTCAAAGGCTTCTTTCACTGCTATTAATCACAGTTTAGCCTCTGAAGATATAGCCAGAGAAAACATTTGGACATCTTGTGCAGAAACTTTGAAATGTTTCAGACTCTCTTGCATATGCT
'uce-252_Thymallus_grubii10_77'     GTCAATTCAGCTTCTGCTT------CAACGAAAACAAAGGTTTTCCCCG-----------GAGTGTACAC---TGCAGCCTGGTTAATACTGCCTCCTGTTTCTGCAGCCGTATTTTTCTAAGG-TGTGTGGGGCACATCTGTGCAGCTATTGTTTATTCATGGAGTAAACCCTTTGAAATGTGTTAAGATACTTCCCACTCATTATAAAAATCCTGCCACCCATGGATTAGGACTTTGATGTCACCAATCCTGCTTCAAAGGCTTCTTTCGCTGCTATTAATCACAGTTTAGCCTCTGAAGATATAGCCAGAGAAAACATTTGGACATCTTGTGCAGAAACTTTGAAATGTTTCAGACTGTCTTGCATATGCT
'uce-252_umbra_limi'                ??????????????????????????????????????????????????????????????????????????????CCTGGTTAATTCCACCTCCTGTTTCAGGAGTGCTATGTTTCCAAGG---TGTGTGGCACATCTGTGCCGCTATTGTTTATTCATGGAGTAAACCCTTTGAAATATGTTAAGATACTTCCCACTCATTATAAAAATCCTACCACCCATGGATTAGCACTTTGATGTCACCAATCCTGCTTCAAAGCCTTCTTTCAGTGCTATTAATCACAGTTTAGCCTCTGAAGATATAGCCAGAGAAAACATTTGGACATCTTGTGCAGAAACTTTGAAATGTTTCAGACTGTCTTGCATATGTT
;
end;
