# Supplementary material for: Addressing incomplete lineage sorting and paralogy in the inference of uncertain salmonid phylogenetic relationships
Source: PeerJ. 2020 Jul 3;8:e9389. doi: 10.7717/peerj.9389 (PMC7337038; doi:10.7717/peerj.9389)
Supplement: Supplemental Information 1 — Assembled contigs matching UCE loci, alignments, raw code and tree files. [file peerj-08-9389-s001.zip › Data Supplement/sequence data/mafft-nexus/uce-26.nexus]

#NEXUS
begin data;
	dimensions ntax=6 nchar=382;
	format datatype=dna missing=? gap=-;
matrix
'uce-26_Coregonus_laurettae55_57'  ??????????????????????????????????????????????????????????????????????????????????????????????????????????????????????????????????????????????????TTTGTTTTACAGACACTGGGGGAAAAGGGACAGT---GCATATTAGGGCACCAAGCACAGTTTATCAAACAAAATCTAATATCATCCATAAGAGAA-GGGGGAGAATCTGGAAATCAATACTTCAATACTAAATTGTTAGTGGGGGATGAAGAGTAATTGTGAGAGTTCAGAGATGTGTCTCGGAGGCCGGGCCACGGAAAGTTCATTGTCACCCAGGAAGTGATACGTAAAGGCA
'uce-26_Coregonus_sardinella41_71' ?????????????????????????????????????????????????????????????????????????????????????????????????ATGAAATGTGTTCATCGATGTTCCCTAGTCATTATATCCCCAGTGGCACTTTGTTTTACAGACACTGGGGGAAAAGGGACAGT---GCATATTAGGGCACCAAGCACAGTTTATCAAACAAAATCTAATATCATCCATAAGAGAA-GGGGGAGAATCTGGAAATCAATTCTTCAATACTAAATTGTTAGTGGGGGATGATGAGTAATTGTGAGAGTTCAGAGATGTGTCTCGGAGGCCGGGCCACGGAAAGTTCATTGTCA-CC?????????????????????
'uce-26_Esox_lucius3_61'           GGCTTCCAATAAGGACCGTCCGTACCCTGAGCAATAAACTTTGACATTGCTGCTTGAAAAATGTCTGCCCTTTTTCATTGTCAAGTGTTACAAATTGATGAAATGAGTTCATCGATGTTCCCAAGTCATTATCTCCCCAGCGGCACTTTGTTTTACAGACAGTGGGGGAAAAGGGACAGTGCTGCAGATTAGGGGGCCAGGCACAGTTTATCAAACACAATCTAATATCATCCATAAGAGAA-GGGGGAGAATCTGGAAATCAATACTTCATTACTATATTGTTAGTGGGGGATGAAGAGTAATTGTGCGAGTTCAGAGACGTGTCTAGGCGGCCAGGGCACGGGAAGTTCAATGTCACCCAGGAAGTGATAAGTAAAAGCA
'uce-26_Oncorhynchus_mykiss20_73'  GGCCTCCAATAAGGACCGTTTGTACCCTGAGCAATACACTTTCACATTGCTGCTTGAAAAATGTCTGCCC--------TGTCAAGTGTTACAAATTGATGAAATGAGTTCATCGATGTTCCCTAGTCATTATCTCCCCAGCGGCACTTTGTTTTACAGACACTGGGGGGAAAGGGACAGT---GCAGATTAGGGGGCCAGGCACAGTTTATCAAACACAATCTAATATCATCCATAAAAGAAGGGGGGAGAATCTGGAAATCAATACTTCATTACTAAATTGTTAGTGGGGGATGAAGAGTAATTGTGCGAGTTCAGAGATGTGTCTCGGCAGCCGGGGCACGGGAAGTTCAATGTCACCCAGGAAGTGATAAGTAAAG???
'uce-26_Thymallus_grubii10_77'     GGCTTCCAATAAGGACCGTCCGTACCCTGAGCAATAAACTTTCACATTGCTGCTTGAAAAATGTCTGCCCTTTTTCATTGTCAAGTGTTACAAATTGATGAAATGAGTTCATCGATGTTCCCTAGTCATTATCTCCCCAGTGGCACTTTGTTTTACAGACACTGGGGGGAAAGGGACAGT---------------------------TTATCAAACACAATCTAATATAATCTATAAGAGAAGGGGGGAGAATCTGGAAATCAATACTTCATTACTAAATTGTTAGTGGGGGATGAAGAGTAATTGTGCGAGTTCAGAGATGTGTCTCGGCGGCCGGGGCACGGGAAGTTCAATGTCACCCAGGAAGTGATAAGTAAAGGCA
'uce-26_umbra_limi'                GGCTTCCAATAAGGACTGTCCGTACCCTGAGCAATAAACTTTGACATTGCTGCTTGAAAAATGTCTGCCCTTTTTCATTGTCAAGTGTTACAAATTGATGAAATGAGTTCATCGATGTACCGAAGTCATTATCTCCCCAACGGCACTTTGTTTTACAGACAGTTGGAG-AAAGGGACTGTGCAGCAGATTAGGGGGCTAGGCTCAGTTTATCAAACACAATCTAATATCAGCCATAAGAGAA-GGGGGAGAATCTGGAAATCAATACTTCATTACTATATTGTTAGCGGGCGATGAAGAGTAATTGTGCGAGTTCAGAGATGTGTCTCGTTGGCCGGGGCACGGGAAGTTCAATGTCATCCAGGAAGTGATAAGTAAAGGTA
;
end;
