# Supplementary material for: Addressing incomplete lineage sorting and paralogy in the inference of uncertain salmonid phylogenetic relationships
Source: PeerJ. 2020 Jul 3;8:e9389. doi: 10.7717/peerj.9389 (PMC7337038; doi:10.7717/peerj.9389)
Supplement: Supplemental Information 1 — Assembled contigs matching UCE loci, alignments, raw code and tree files. [file peerj-08-9389-s001.zip › Data Supplement/sequence data/mafft-nexus/uce-267.nexus]

#NEXUS
begin data;
	dimensions ntax=12 nchar=289;
	format datatype=dna missing=? gap=-;
matrix
'uce-267_Coregonus_laurettae55_57'      ?????????????????????????????????????????????????????????????????????????????????????????TACACCTCATTAACGAGGGAATGTAATGTCTGGGCATTCATCATAATGATTGCTTATCATTTCACTTTGCAATATTATCTCCTCTAATGAAACTGTTC-ACACAACTGCCAAGAGGGTCTTAATTGGTCATGTGAAATCACAGAGCACCCGGCAGCTTGCCGCTACGTGTGTGAAGTTCTAATTTGCATGGG-GGGAGGG
'uce-267_Coregonus_pidschian36_73'      ACACTAAGTTGTCTGAACACGGAGGAGCGCTCTCCACTCCACTTTAATCTAATCTGTAGTCTTTC----AAAAAAATAATGAGATCATTTACACCTCATTAACGAGGGAATGTAATGTCTGGGCATTCATCATAATGATTGCTTATCATTTCACTTTGCAATATTATCTCCTCTAATGAAACTGTTC-ACACAACTGCCAAGAGGGTCTTAATTGGTCATGTGAAATCACAGAGCACCCGGCAGCTTGCCGCTACGTGTGTGAAGTTCTAATTTGCATGGG-GGGAGGG
'uce-267_Coregonus_sardinella41_71'     ACACTAAGTTGTCTGAACACGGAGGAGCGCTCTCCACTCCACTTTAATCTAATCTGTAGTCTTTC----AAAAAAATAATGAGATCATTTACACCTCATTAACGAGGGAATGTAATGTCTGGGCATTCATCATAATGATTGCTTATCATTTCACTTTGCAATATTATCTCCTCTAATGAAACTGTTC-ACACAACTGCCAAGAGTGTCTTAATTGGTCATGTGAAATCACAGAGCACCCGGCAGCTTGCCGCTACGTGTGTGAAGTTCTAATTTGCATGGG-GGGAGGG
'uce-267_Esox_lucius3_61'               ?????????????????????????????????????????????????????????????????????AAAAAAATAATGAGATCATTTACACCTCATTAACGGGGGAATGTAATGTCTGTGCATTCATCATAATGATTGCTTATCATTTCACTTTGCAATATTATCTCCTCTAATGAAACTGTTC-ACACAACTGCCAAGAGGGTCTTAATTGGTCGTGTGAAATCACAGAGAACCCGGCAGCTTGCCTCTACGTGTGTGAAGTTCTAATTTGCACGGG-GGCGGGG
'uce-267_Oncorhynchus_tshawytscha16_73' ACACTAAGTTGTCTGAACACGGAGGAGCGCTGTCCACTCCACTTTAATCTAATCTGTAGTCTTTCA--AAAAAAAAGAATGAGATCATTTACACCTCATTAACGAGGGAATGTAATGTCTGGGCATTCATCATAATGATTGCTTATCATTTCACTTTGCAATATTATCTCCTCTAATGAAACGGTTC-ACACAACTGCCAAGAGGGTCTTAATTGGTCGTGTGAAATCACAGAGCACCCGGCAGCTTGCCACTACGTGTGTGAAGTTCTAATTTGCAAGGG-GGGAGGG
'uce-267_Parahucho_perryi15_73'         ACACTAAGTTGTCTGAACACGGAGGAGCGCTGTCCACTCCACTTTAATCTAATCTGTAGTCTTTC----AAAAAAATAATGAGATCATTTACACCTCATTAACGAGGGAATGTAATGTCTGGGCATTCATCATAATGATTGCTTATCATTTCACTTTGCAATATTATCTCCTCTAATGAAACTGTTC-ACACAACTGCCAAGAGGGTCTTAATTGGTCGTGTGAAATCACAGAGCACCCGGCAGCTTGCCGCTACGTGTGTGAAGTTCTAATTTGCAAGGG-GGGAGGG
'uce-267_Prosopium_cylindraceum53_59'   ACACTAAGTTGTCTGAACACGGAGGAGCGCTGTCCACTCCACTTTAATCTAATCTGTAGTCTTTC----AAAAAAATAATGAGATCATTTACACCTCATTAACGAGGGAATGTAATGTCTGGGCATTCATCATAATGATTGCTTATCATTTCACTTTGCAATATTATCTCCTCTAATGAAACTGTTC-ACACAACTGCCAAGAGGGTCTTAATTGGTCATGTGAAATCACGGAGCACCCGGCAGCTTGCCGCTACGTGTGTGAACAG??????????????????????
'uce-267_Salvelinus_alpinus9_75'        ACACTAAGTTGTCTGAACACGGAGGAGCGCTGTCCACTCCACTTTAATCTAATCTGTAGTCTTTCAAAAAAAAAAAGAATGAGATCATTTACACCTCATTAACGAGGGAATGTAATGTCTGGGCATTCATCATAATGATTGCTTATCATTTCACTTTGCAATATTATCTCCTCTAATGAAACGGTTC-ACACAACTGCCAAGAGGGTCTTAATTGGTCGTGTGAAATCACAGAGCACCCGGCAGCTTGCCACTACGTGTGTGAAGTTCTAATTTGCAAGGGGGGGAGGG
'uce-267_Stenodus_leucichthys51_57'     ???????????????????????????????????????????????????????????????TC----AAAAAAATAATGAGATCATTTACACCTCATTAACGAGGGAATGTAATGTCTGGGCATTCATCATAATGATTGCTTATCATTTCACTTTGCAATATTATCTCCTCTAATGAAACTGTTC-ACACAACTGCCAAGAGGGTCTTAATTGGTCATGTGAAATCACAGAGCACCCGGCAGCTTGCCGCTACGTGTGTGAAGTTCTAATTTGCATGGG-GGGAGGG
'uce-267_Thymallus_arcticus57_59'       ACACTAAGTTGTCTGAACACGGAGGAGCGCTGTCCACTCCACTTTAATGTAATCTGTAGTCTTTC---AAAAAAAATAATGAGATCATTTACACCTCATTAACGAGGGAATGTAATGTCTGGGCATTCATCATAATGATTGCTTATCATTTTACTTTGCAATATTATCTCCTCTAATGAAACTGTTC-ACACAACTGCCAAGAGGGTCTTAATTGGTCGTGTGAAACCACAGAGCACCCGGCAGCTTGCCGCTACGTGTGTGAAGTTCTAATTTGCATGGG-GGGT???
'uce-267_Thymallus_grubii10_77'         ACACTAAGTTGTCTGAACACGGAGGAGCGCTGTCCACTCCACTTTAATCTAATCTGTAGTCTTTCA--AAAAAAAATAATGAGATCATTTACACCTCATTAACGAGGGAATGTAATGTCTGGGCATTCATCATAATGATTGCTTATCATTTCACTTTGCAATATTATCTCCTCTAATGAAACTGTTC-ACACAACTGCCAAGAGGGTCTTAATTGGTCGTGTGAAATCACAGAGCACCCGGCAGCTTGCCGCTACGTGTGTGAAGTTCTAATTTGCATGG?????????
'uce-267_umbra_limi'                    ??????????????????????????????????????????????????????????????????????????????????GATCATTTACACCTCATTAACGGGGGGATGTAATGTCTGCACATTCATCATAATGATTGCTTATCATTTCACTTTGCAATATTATCTCCTCTATTGAAACTGTTCGACACTACTGCCAAGAGGGTCTTAATTGGTCGTGTGAAATCACAGAGCACCCGGCAGCTTGACGCTACGTGTGTGAAGTTCTAATTTGCACAGGGGG?????
;
end;
