# Supplementary material for: Addressing incomplete lineage sorting and paralogy in the inference of uncertain salmonid phylogenetic relationships
Source: PeerJ. 2020 Jul 3;8:e9389. doi: 10.7717/peerj.9389 (PMC7337038; doi:10.7717/peerj.9389)
Supplement: Supplemental Information 1 — Assembled contigs matching UCE loci, alignments, raw code and tree files. [file peerj-08-9389-s001.zip › Data Supplement/sequence data/mafft-nexus/uce-271.nexus]

#NEXUS
begin data;
	dimensions ntax=8 nchar=205;
	format datatype=dna missing=? gap=-;
matrix
'uce-271_Coregonus_laurettae55_57'  CCCACACACACTCTGAACGCGAGGCGCAGTGGAAAGAACTTCAAACACC-TTTCCTGTACATTCAGTGTAATAAACAATGCCTTAATTGAGATTGCCTAATTACCCAATTTAAAGATAATTAATATGATC???????????????????????????????????????????????????????????????????????????
'uce-271_Coregonus_pidschian36_73'  CTCCCACACACTCAGAGCGGGAGGCCCAGCGGAAAGAACTTCAAACACC-TTTCCTGTGCATTTACTGTAATGAACAATGCCTTAATTGAGATTGCCTAATTACCCAATTGAAAGATAATTAATATGATCCTAATTAGCATATGTATATGGCCCTGTTGCATAGTTGAGAATCCCTGTTTTGAATTAGATGGCTTTAAAAGGAAC
'uce-271_Coregonus_sardinella41_71' CCCACACACACTCCGAACGGGAGGCCCAGCGGAAAGATCTTCAAACACC-TTTCCTGTGCATTTACTGTAATGAACAATGCCTTAATTGAGATTGCCTAATTACCCAATTGAAAGATAATTAATATGATCCTAATTAGCATATGTATATGGCCCTGTTGCATAGTTGAGAATCCCTGTTTTGAATTAGATGGCTTTAAAAGGAAC
'uce-271_Esox_lucius3_61'           CTCTCATACACTCCGAACGGG-------------ACAACTTCAAACACC-TTTTCTGTGCATTTAGTGTAATGAACAATGCTGTAATTGAGATTGCCTAATTACCCAATTTAAAGATAATTAATATGATCCTAATTAGCATATGTAAATGAGCCCATTGCATAATTGAGAATCCCTGTTTTGAATTAGATGGCTTTAAAATGAAC
'uce-271_Salmo_salar13_75'          ?????????????????CGGGAGGCACAGTGGAAATAACTTCAAACACC-TTTCCTGTTCATGTAGTGTAATAAACAAGGCCTTAATTGAGATTGCCTAATTACCCAATTTAAAGATAATTAATATGATCCTAATTAGCATATGTACATGGCCCTGTTGTATAGTTGAGAATCCCTTTTTTGAATTAGA????????????????
'uce-271_Salvelinus_alpinus9_75'    CTCCCACACACTCTGAACGGGAGGCACAGTGGAAAGAACTTCAAACACC-TTTCCTGTTCATGTAGTGTAATAAACAAGGCCTTAATTGAGATTGCCTAATTACCCAATTTAAAGATAATTAATATGATCCTAATTAGCATATGTACATGGCCCTGTTGCATAGTTGAGAACCCCTGTTTTGAATTAGA????????????????
'uce-271_Stenodus_leucichthys51_57' ??????????????????????????????????ATTTCTTCAAACACC-TTTCCTGTACATTCAGTGTAATAAACAATGCCTTAATTGAGATTGCCTAATTACCCAATTTAAAGATAATTAATATGATC-TAATTAACA-ATGTAAATGGAACGGTTGCATAATTGAGAATCCCAGTTTTGAATTAGATGGC-TTTAAATGAAC
'uce-271_umbra_limi'                ??????????????????????????????????AGAACTTCAAACACCTTTTTCTGTGCATTTAGTGTAATGAACAATGCCTTAATTGAGATTGCCTAATTACCCAATTTAAAGATAATTAATATGATCCTAATTAGCATATGTAAATGGGCCCGTTGCATAATTGAGAATCCCTGTTTTGAATTAGATGGCATTAAAATGAAC
;
end;
