# Supplementary material for: Addressing incomplete lineage sorting and paralogy in the inference of uncertain salmonid phylogenetic relationships
Source: PeerJ. 2020 Jul 3;8:e9389. doi: 10.7717/peerj.9389 (PMC7337038; doi:10.7717/peerj.9389)
Supplement: Supplemental Information 1 — Assembled contigs matching UCE loci, alignments, raw code and tree files. [file peerj-08-9389-s001.zip › Data Supplement/sequence data/mafft-nexus/uce-273.nexus]

#NEXUS
begin data;
	dimensions ntax=8 nchar=400;
	format datatype=dna missing=? gap=-;
matrix
'uce-273_Brachymystax_lenok32_79'   ??????????????????????????????????????????????????AGATTGACACCTCATTCGGCAAGATTAATAGAACGACACAATATTTACGTGGCAGAGACAGCCAATTATCCCACCATCTATCATCCAGATTATCTTTCTGATTGAAAACTACTCGTCCATGTAATCGGAATTATTTGGAATTAGAAGGGAATTTATGGCTTCTTGTGTCACTGTTCCTGGACGGTGGTAAATTAGAAATATTAGATTCAGAAAAAGAGTGCAGGAAAGGGGGAAA----------------------------------TATTTCATTTAGGCTATTTGCCCTGGGGTGAAGCCAAGCATTTTCAATACACCATTTGATAGGTTTATGTAAACATTTTAA
'uce-273_Coregonus_laurettae55_57'  ??????????????????????????????????????????TGAGTGACAGCTTGACACCTCATTCGGCAAGATTAATAGAACGACACAATATTTACGTGGCAGAGACAGCCAATTATCCCACCATCTATCATCCAGATTATCTTTCTGATTGAAAACTACTCGTCCATGTAATCGGAATTATTTGGAATTAGAAGGGACTTTATGGCTTCTTGTGTCACTTTTCCTGGACGGTGGCAAATTAGAAATATTAGATACATAAAGAGAGTGCAGGAAAGGGGTGAA----------------------------------TATTTCATTTAGGCTATTTGCCCCGGGGTGAACCCAAGCATTTTCAACACACCATTTGATAGGTTTATGTAAACAATTTAA
'uce-273_Coregonus_sardinella41_71' ACATTTATTTATTCGTTATATTTCCTAATTCAGTTTGACGAATGAGTGACAGCTTGACACCTCATTCGGCAAGATTAATAGAACGACACAATATTTACGTGGCAGAGACAGCCAATTATCCCACCATCTATCATCCAGATTATCTTTCTGATTGAAAACTACTCGTCCATGTAATCGGAATTATTTGGAATTAGAAGGGACTTTATGGCTTCTTGTGTCACTTTTCCTGGACGGTGGCAAATTAGAA?????????????????????????????????????????????????????????????????????????????????????????????????????????????????????????????????????????????????????????
'uce-273_Esox_lucius3_61'           ACATTTATTTATTCGTTATATTTCCTAATTCAGTTTGACGAATGAGTGACAGCTTGACACTTCATTCGGCAAGATTAATAGAACGACACAATATTTACGTGGCAGAGACAGCCAATTATACCACCATCTATCATCCAGATTATCTTTCTGATTGAAAACTACTCGTCCATGTAATCGGAATTATTTGGAATTAGAAGGGAATTTATGGCTTCTTGTGTCACTTTTCCTGGACGGTGGTAAATTAGAAATATTAGATACATGAAGAGAGTGCAGGAAAGGGGTAAATAGAAGCGAGAATGAATGTCACATGCATTGGTTTTATTTCACTTGGGCTGTTTGCCCTGGTGTGAACCCAAACATTTTCAA-AAAAAATTTGATAGGTTTATGTCAACATTTTAA
'uce-273_Parahucho_perryi15_73'     ACATTTATTTATTCGTTATATTTCCTAATTCAGTTTGACGAATGAGTGACAGCTTGACACCTCATTCGGCAAGATTAATAGAACGACACAATATTTACGTGGCACAGACAGCCAATTATCCCACCATCTATCATCCAGATTATCTTTCTGATTGAAAACTACTCGTCCATGTAATCGGAATTATTTGGAATTAGAAGGGAATTTATGGCTTCTTGTGTCACTTTTCCTGGACGGTGGTAAATTAGAAATATTAGATCCATAAAAAGAGTGCAGGAAAGGGGGAAA----------------------------------TATTTCATTTTGGCTATTTGCCCCGGGGTGAAGCCAAGCATTTTCAATACACCATTTGATAGGTTTATGTAAACAATTTAA
'uce-273_Salmo_salar13_75'          ACATTTATTTATTCGTTATATTTCCTAATTCAGTTTGACGAATGAGTGACAGATTGACACCTCATTCGGCAAGATTAATAGAACGACACAATATTTACGTGGCAGAGACAGCCAATTATCCCACCATCTATCATCCAGATTATCTTTCTGATTGAAAACTACTCGTCCATGTAATCGGAATTATTTGGAATTAGAAGGGAATTTATGGCTTCTTGTGTCACTTTTCCTGGACGGTGGTAAATTAGAAATATTAGATCCATAAAAAGAGTGCAGGAAAGGGGGAAA----------------------------------TATTTCATTTTGGCTATTTGCCCCGGGGTGAAGCCAAGCATTTTCAATACACCATTTGATAGGTTTATGTAAACAATTTAA
'uce-273_Stenodus_leucichthys51_57' ACATTTATTTATTCGTTATATTTCCTAATTCAGTTTGACGAATGAGTGACAGCTTGACACCTCATTCGGCAAGATTAATAGAACGACACAATATTTACGTGGCAGAGACAGCCAATTATCCCACCATCTATCATCCAGATTATCTTTCTGATTGAAAACTACTCGTCCATGTAATCGGAATTATTTGGAATTAGAAGGGACTTTATGGCTTCTTGTGTCACTTTTCCTGGACGGTGGCAAATTAGAAATATTAGATACATAAAGAGAGTGCAGGAAAGGGGTGAA----------------------------------TATTTCATTTAGGCTATTTGCCCCGGGGTGAACCCAAGCATTTTCAACACACCATTTGATAGGTTTATGT???????????
'uce-273_umbra_limi'                ????????????????????????????????????????????????????????????????????????????????????????????ATTTACGTGGCAGAGGCAGCCAATTATCCCACCATCTATCATCCAGATTATCTTTCTGATTGAAAACTACTCGTCCATGTAATCGGAATTATTTGGAATTAGAAGGGAATTTATGGCTTCTTGTGTCACTTTTCCTGGACGGTGGTAAATTAGAAATATTAGATACATAAAGAGAGTGCAGGAAAGGGGTAAATAGAAG-----ATGAATGTCACATGCATT-ATTTTATTTCATTTGGGTTGTTTGCCCTGGTGTGAACCAAACCATTATTAATATACCAGTTGATAGGTTGATGTCAA????????
;
end;
