# Supplementary material for: Addressing incomplete lineage sorting and paralogy in the inference of uncertain salmonid phylogenetic relationships
Source: PeerJ. 2020 Jul 3;8:e9389. doi: 10.7717/peerj.9389 (PMC7337038; doi:10.7717/peerj.9389)
Supplement: Supplemental Information 1 — Assembled contigs matching UCE loci, alignments, raw code and tree files. [file peerj-08-9389-s001.zip › Data Supplement/sequence data/mafft-nexus/uce-274.nexus]

#NEXUS
begin data;
	dimensions ntax=5 nchar=383;
	format datatype=dna missing=? gap=-;
matrix
'uce-274_Coregonus_laurettae55_57'  ATCTCCCTCTGTAAGTGTGTTTTTCCCCAAACCTACTTTATATAGCTGGACTTTGGGATGCTGGGTGTTCTTTTATTTGCAGTTAATTCTTGCCTCCTTCACCAGGCCCTCTTCAGCATGAATCTTCATTTCGCTCCTGACACCCTTGAATGCGAATTCCTCATTTCCTGCCCTTTTATTTATATCTGTTGCCCTGGTGATTTGATCATGCTGACAATACTAGATTAGCAATTGCCTCGTCCTTGAATCCGCCTCAAGGACATCTGTTCCTGAAATGTTA-TGTTTGCTGGGTTCTTAACCCTCTGGTGTCCTGGCTCTTTC-----AAAATGTTATGTTCAACACCCTGTATTCTTTTTCTGAGGTAATGTTATTCTCCAAA
'uce-274_Esox_lucius3_61'           ATCTCCCTCCCTAAGTGTGTTTTTCACCAAAGCTCGTCCACACGGTTGGACTTTGGGAGGCTAGGTGTCCCTTTATTTGCAGTTAATTTTGGCCTCCTTCACCAGGTCCTCTTCACCATGAATCTTCATTTCGCTCCTGACAACCTTGAATGCGAATTCCTCATTTCCTTTCCTTTTATTTATATCTGTTG-CCTGGTGATTTGATCATGCTGAGAATACAAGATTAGCAATTGCCTCGTCCTTCAAACCGCCTCAAGGACATCTGTTCCTGAAATGTTATTGTTTGCTGGGTTCTTAACCCTCTGCTGGCCTGACTCTTTCAACTTAGAGTTTTGTGCTTAGCACCCTGTATTATTTTTCTGAGGTAATTCTATTCTCCAAA
'uce-274_Stenodus_leucichthys51_57' ????????????????????????????????????????????????????????????????????????????????????????????????????????????CTCTTCAGCATGAATCTTCATTTCGCTCCTGACACCCTTGAATGTGAATTCCTCATTTCCTGTCCTTTTATTTATATCTGTTG-CCTGGTGATTTGATCATGCTGAGAATACAAGATTAGCAATTGCCTCGTCCTTGAATCCGCCTCAAGGACATCTGTTCCTGAAATGTTATTGTTTGCTGGGTTCTTAACCCTCTGGTGTCCTGGCTCTTTC-----AAAATGTTATGTTCAACACCCTGTATTCTTTT????????????????????????
'uce-274_Thymallus_arcticus57_59'   ATCTCACACCGTAAGTGTGTTTTTCCCCAAACCTACTTTATACAGCTGGACTTT-GGAGACTGGTCGTCCTGTTATTTTCAGTACATTTTTGCCTCCTTCACCAGACCCTCTTCAGCATGAATCTTCATTTCGCTCCTGACACCCTTGAATGTGAATTCCTCATTTCCTGTCCTTTTATTTATATCTGTTGCCCTGGTGATTTGATCATGCTGAGAATACAAGATTAGCAATTGCCTCGTCCTTGAATGCGCCTCAAGGACATCTGTTCCTGAAATGTTATTGTTTGCTGGGTTCTTAACCCTCTGGTGTCCTGGCTCTTTCAACCTAACATTTTATGTTCAGCACCCTGTATTATTTTTCTGAGGTAATTTTATTCTCCAGA
'uce-274_umbra_limi'                ?????????????CGTGTGTTTTTCACCGAACCTTCTTCATATGCTTGGACTTCGGGAGGCTAGGTGTCCTTTTATTTGCAGTTAATTCTGGCCTCCTTCACCGGGTCCTCTTCACCATGAATCTTCATTTCGCTCCTGACAACCTTGAATGCGAATTCCTCATTTCCTGTCCTTTTATTTATATCTGTTG-CCTGGTGATTTGATCATGCTGAGAATACAAGATTAGCAATTGCCTCGTCCTTGAAACCGCCTCAAGGACATCTGCTCCTGAAATGTTATTGTTTGCTTGGTTCTTAACCCTCTGCTAGCCCTACTCTTTCAACCTAGCATTTTATG?????????????????????????????????????????????
;
end;
