# Supplementary material for: Addressing incomplete lineage sorting and paralogy in the inference of uncertain salmonid phylogenetic relationships
Source: PeerJ. 2020 Jul 3;8:e9389. doi: 10.7717/peerj.9389 (PMC7337038; doi:10.7717/peerj.9389)
Supplement: Supplemental Information 1 — Assembled contigs matching UCE loci, alignments, raw code and tree files. [file peerj-08-9389-s001.zip › Data Supplement/sequence data/mafft-nexus/uce-276.nexus]

#NEXUS
begin data;
	dimensions ntax=15 nchar=223;
	format datatype=dna missing=? gap=-;
matrix
'uce-276_Coregonus_laurettae55_57'      CGCTCCCTGTCCCTGTCTCGGTCTCTGTCCCTGTCCTTCTCCTTGTCTGGCTTGTCTTTGTCCGCGGTCATGATTCGCCACGTGCCTTCCTCAGTCCTCTCACGGCTGGGCCTCCGTGAAAGGTAGACTGTGAGCCTGGGCTTCAGTCTTCTGAATTTACCAATCAAATCCAGGGAAAATTCGGCCACACCAACAACCCCAGTGTTTCAG-AAAAGCTGTGGA
'uce-276_Coregonus_sardinella41_71'     CGCTCCCTGTCCCTGTCTCGGTCTCTGTCCCTGTCCTTCTCCTTGTCTGGCTTGTCTTTGTCCGCGGTCATGATTCGCCACGTGCCTTCCTCAGTCCTCTCACGGCTGGGCCTCCGTGAAAGGTAGACTGTGAGCCTGGGCTTCAGTCTTCTGAATTTACCAATCAAATCCAGGGAAAATTCAGCCACACCAACAACCCCAGTGTTTCAG-AGAAGCTGTGAA
'uce-276_Esox_lucius3_61'               CGGTCCCTCTCCCGGTCTCTGTCCCGGTCTCTGTCCTTTTCCTTGTCCGGTTTTTCTTTGTCTGCGGTCATGATTCGCCACGTGCCTTCCTCAGTCCTCTCACGGCTGGGCCTCCGTGAAAGGTAGACTGTGAGCCTGGGCTTCAGTCTTCTGAATTTACCAATCAAATCCAGGGAAAATTCGGCCACACCAACAACCCCAGTGTTTCAG-AAAAGCTGTGGA
'uce-276_Hucho_taimen31_75'             CTGTCCCTCTCCCTGTCTCGGTCTCTGTCCCTGTCCTTCTCCCTGTCTGGCTTGTCTTTGTCCGCGGTCATGATTCGCCACGTGCCTTCCTCAGTCCTCTCACGGCTGGGCCTCCGTGAAAGGTAGACTGTCAGCCTGGGCTTCAGTCTTCTGAATTGACCAATCAAATCCAGGGAAAATTCAGCCACACCAACAACCCCAGTGTTCCAG-AAAAGCTGTGAA
'uce-276_Oncorhynchus_mykiss20_73'      ?????????????TGTCTCGGTCTCTGTCCCTGTCCTTCTCCCTGTCTGGCTTGTCTTTGTCCGCGGTCATGATTCGCCACGTGCCTTCCTCAGTCCTCTCACGGCTGGGCCTCCGTGAAAGGTAGACTGTCAGCCTGGGCTTCAGTCTTCTGAATTGACCAATCAAATCCAGGGAAAATTCAGCCACACCAACAACCCCAGTGTTTCAGGAAAAGCTGTAGA
'uce-276_Oncorhynchus_tshawytscha16_73' CTGTCCCTCTCCCTGTCTCGGTCTCTGTCCCTGTCCTTCTCTCTGTCTGGCTTGTCTTTGTCCGCGGTCATGATTCGCCACGTGCCTTCCTCAGTCCTCTCACGGCTGGGCCTCCG???????????????????????????????????????????????????????????????????????????????????????????????????????????
'uce-276_Parahucho_perryi15_73'         ???????????????????????????????????????????????????????????GTCCGCGGTCATGATTCGCCACGTGCCTTCCTCAGTCCTCTCACGGCTGGGCCTCCGTGAAAGGTAGACTGTCAGCCTGGGCTTCAGTCTTCTGAATTGACCAATCAAATCCAGGGAAAATTCAGCCACACCAACAACCCGAGTGTTCCAG-AAAAGCTGGGAA
'uce-276_Prosopium_cylindraceum53_59'   CTCTCCCTGTCCCTGTCTCGGTCTCTGTCCCTGTCCTTCTCCCTGTCTGGCTTGTCTTTGTCCGCGGTCATGATTCGCCACGTGCCTTCCTCAGTCCTCTCACGGCTGGGCCTCCGTGAAAGGTAGACTGTGAGCCTGGGCTTCAGTCTTCTGAATTTACCAATCAAATCCAGGGAAAATTCGGCCACACCAACAACCCCAGTGTTTCAG-AAAAGCTGTGGA
'uce-276_Salmo_salar13_75'              ???????TCTCCCTGTCTCGGTCTCTGTCCCTGTCCTTCTCCCTGTCTGGCTTGTCTTTGTCCGCGGTCATGATTCGCCACGTGCCTTCCTCAGTCCTCTCACGGCTGGGCCTCCGTGAAAGGTAGACTGTCAGCCTGGGCTTCAGTCTTCTGAATTGACCAATCAAATCCAGGGAAAATTCAGCCACACCAACAACCCCAGTGTTTCAGAAAAAGCTGTGGA
'uce-276_Salvelinus_alpinus9_75'        CTGTCCCGCTCCCTGTCTCGGTCTCTGTCCCTGTCCTTCTCTCTGTCTGGCTTGTCTTTGTCCGCGGTCATGATTCGCCACGTGCCTTCCTCAGTCCTCTCACGGCTGGGCCTCCGTGAAAGGTAGACTGTCAGCCTGGGCTTCAGTCTTCTGAATTGACCAATCAAATCCAGGGAAAATTCAGCCACAC------CCCCAGTGTTCCAG-AAAAGCTGTGAA
'uce-276_Stenodus_leucichthys51_57'     CGCTCCCTGTCCCTGTCTCGGTCTCTGTCCCTGTCCTTCTCCTTGTCTGGCTTGTCTTTGTCCGCGGTCATGATTCGCCACGTGCCTTCCTCAGTCCTCTCACGGCTGGGCCTCCGTGAAAGGTAGACTGTGAGCCTGGGCTTCAGTCTTCTGAATTTACCAATCAAATCCAGGGAAAATTCGGCCACACCAACAACCCCG??????????????????????
'uce-276_Thymallus_arcticus57_59'       ??GTCCCTCTCTCGGTCTCGGTCTCTATCCCTGTCCTTCTCCTTGTCTGACTTGTCTTTGTCCGCGGTCATGATTCGCCACGTGCCTTCCTCAGTCCTCTCACGGCTGGGCCTCCGTGAAAGGTAGACTGTGAGCCTGGGCTTCAGTCTTCTGAATTGACCAATCAAATCCAGGGAAAATTCAGCCACACCAACAACCCCAGTGTTTC???????????????
'uce-276_Thymallus_grubii10_77'         CTGTCCCTCTCTCGGTCTCGGTCTCTATCCCTGTCCTTCTCCTTGTCTGACTTGTCTTTGTCCGCGGTCATGATTCGCCACGTGCCTTCCTCAGTCCTCTCACGGCTGGGCCTCCGTGAAAGGTAGACTGTGAGCCTGGGCTTCAGTCTTCTGAATTGACCAATCAAATCCAGGGAAAATTCAGCCACACCAACAACCCCAGTGTTTCAG-AAAAGCTGTGAA
'uce-276_salvelinus_fontinalis'         CTGTCCCGCTCCCTGTCTCGGTCTCTGTCCCTGTCCTTCTCCCTGTCTGGCTTGTCTTTGTCCGCGGTCATGATTCGCCACGTGCCTTCCTCAGTCCTCTCACGGCTGGGCCTCCGTGAAAGGTAGACTGTCAGCCTGGGCTTCAGTCTTCTGAATTGACCAATCAAATCCAGGGAAAATTCAGCCACACCAACAACCCCAGTGTTTCAGAAAAAGCTGTGGA
'uce-276_umbra_limi'                    ??GTCGCGCTCCCTGTCGCGGTCCCTGTCGCGGTCCTTCTCCTTGTCCGGTTTGTCTTTGTCGGCGGTCATGATTCGCCACGTGCCTTCCTCAGTCCTCTCACGGCTCGGCCTCCGTGAAAGGTAGACTGTTAGCCTGGGCTTCAGTCTTCTGAAGTTACCAATCAAATCCAGGGAAAATTTGGCCACACCCACAACCCCAGTGTTTCAG-AAAAGCTGTGGA
;
end;
