# Supplementary material for: Addressing incomplete lineage sorting and paralogy in the inference of uncertain salmonid phylogenetic relationships
Source: PeerJ. 2020 Jul 3;8:e9389. doi: 10.7717/peerj.9389 (PMC7337038; doi:10.7717/peerj.9389)
Supplement: Supplemental Information 1 — Assembled contigs matching UCE loci, alignments, raw code and tree files. [file peerj-08-9389-s001.zip › Data Supplement/sequence data/mafft-nexus/uce-278.nexus]

#NEXUS
begin data;
	dimensions ntax=9 nchar=238;
	format datatype=dna missing=? gap=-;
matrix
'uce-278_Brachymystax_lenok32_79'       CAGAGGACAGTGACTCACGCCCAGCGGGAGAGGCAGTGCTGGTAGGAGAGGTAGGAGAAAGGGCATTGGACAAGGACACGTGACTGGGACTAGAAACATTGGTTACATCCTGGTTCTGGCTGGTGGTGGAGGACTGTCTCCGCAGCTGGCCCTGATAGGAGCTGCCGCTCTTGAACGTGTTCACCACATCGATCT----GGAGGAGGAGAACACAAGACAGGCTGCTCAGAAAGGCAG
'uce-278_Coregonus_sardinella41_71'     CAGAGGACAGTGACTCACGCCCAGCGGGAGCAGCAGCGCTGGCAGGAGAGGTAGGAGAAAGGGCATTGGACAAGGACACGTGACTGGGACTAGAAACATTGGTTACATCCTGGTTCTGACTGGTGGTGGAGGACTGTCTCCGCAGCTGGCCCTGATAGGAGCTGCCGCTCTTGAACGTGTTCACCACATCGATCTG-GAGGAGGAGGAGAACACAAGACAGGCCGCTCAGAC??????
'uce-278_Esox_lucius3_61'               CAGAGGACAGTGACTCACGCCCAGCAGGAGCTGCAGTGC---------TGGTAGGAGAAAGGGCATTGGACAAGGACATGTGACTGGGACTAGAAACATTGGTTACATCCTGGTTCTGGCTGGTGGTGGAGGACTGCCTCCTCAGCTGGCCCTGAAAGGAGCTGCCGCTCTTGAACGTGTTCACCACATCGATCTGCAACGAAGGAGAGAACAAGACACGGGCCGCTCAGACAGA???
'uce-278_Hucho_taimen31_75'             CAGAGGACAGTGACTCACGCCCAGCGGGAGAGGCAGTGCTGGTAGGAGAGGTAGGAGAAAGGGCATTGGACAAGGACACGTGACTGGGACTAGAAACATTGGTTACATCCTGGTTCTGGCTGGTGGTGGAGGACTGTCTCCGCAGCTGGCCCTGATAGGAGCTGCCGCTCTTGAACGTGTTCACCACATCGATCT----GGAGGAGGAGAACACAAGACAGGCTGCTCAGAAAGACAG
'uce-278_Oncorhynchus_mykiss20_73'      ?AGAGGACAGTGACTCACGCCCAGTGGGAG------------------AGGTAGGAGAAAGGGCATTGGACAAGGACACGTGACTGGGACTAGAAACATTGGTTACGTCCTGGTTCTGACTGGTGGTGGAGGACTGTCTCCGTAGCTGGCCCTGATAGGAGCTGCCGCTCTTGAACGTGTTCACCACATCGATCT----GGAGGAGGAGAACACAAGACAGGCCGCTCATA--GACAG
'uce-278_Oncorhynchus_tshawytscha16_73' ?AGAGGACAGTGACTCACGCCCAGTGGGAG------------------AGGTAGGAGAAAGGGCATTGGACAAGGACACGTGACTGGGACTAGAAACATTGGTTACATCCTGGTTCTGACTGGTGGTGGAGGACTGTCTCCGTAGCTGGCCCTGATAGGAGCTGCCGCTCTTGAACGTGTTCACCACATCGATCT----GGAGGAGGAGAACACAAGACAGGCCGCTCATA--GACAG
'uce-278_Prosopium_cylindraceum53_59'   CAGAGGACAGTGACTCACGCCCAGCGGGAGCAGCAGTGCTGACAGGAGATGTAGGAGAAAGGGCATTGGATAAGGACACGTGACTGGGACTAGAAACATTGGTTACATCCTGGTTCTGACTGGTGGTGGAGGACTGTCTCCGCAGCTGGCCCTGATAGGAGCTGCCGCTCTTGAACGTGTTCACCACATCGATCTG-GAGGAGGAGGAGAACACAAGACAGGCTGCTCAGAAAGACAG
'uce-278_Salmo_salar13_75'              CAGAGGACAGTGACTCACGCCCAGCAGGAGAGGCAGTGCTGGTAGGAGAGGTAGGAGAAATGGCATTGGACAAGGACACGTGACTGGGACTAGAAACATTTGTTACATCCTGGTTCTGACTGGTGGTGGAGGACTGTCTCCGCAGCTGGCCCTGATAGGAGCTGCCGCTCTTGAACGTGTTCACCACATCGATCT-------GGAGGAGAAAACAAGACAGACCGCTCATACAGACAG
'uce-278_umbra_limi'                    ??????ACAGTGACTCACGCCCGGCTGGAGGAGCAGTGCTGGTAGGAGAGGTAGGAGAAAGGGCATTGGACAAGGACACGTGACTGGGACTAGAAACATTGGTTACATCCTGGTTCTGGCTTGTGGTGGACGACTGCCGCCTAAGCTGGCCCTGAAACGAGCTGCCACTCTTGAACGTGTTCACCACATCGATCTG-CA???????????????????????????????????????
;
end;
