# Supplementary material for: Addressing incomplete lineage sorting and paralogy in the inference of uncertain salmonid phylogenetic relationships
Source: PeerJ. 2020 Jul 3;8:e9389. doi: 10.7717/peerj.9389 (PMC7337038; doi:10.7717/peerj.9389)
Supplement: Supplemental Information 1 — Assembled contigs matching UCE loci, alignments, raw code and tree files. [file peerj-08-9389-s001.zip › Data Supplement/sequence data/mafft-nexus/uce-280.nexus]

#NEXUS
begin data;
	dimensions ntax=17 nchar=408;
	format datatype=dna missing=? gap=-;
matrix
'uce-280_Brachymystax_lenok32_79'       AAATAA--TCATTACCAGGGCTTAGAACACAGTCA-CCCCATTCTCCCTTTTTATCC-GGGCAACAACAA-----------------AAAAAG-GGTGGGAGACAGAGAAGGCAGGAATAACAAA------CAAGAGAAAGAAGAATTGCACAGAGGCTTTTCTTTCCTTTAAAATGCTGCATTAGGTCTTTTCCTGCAGTCAG-TTTTCATAGTTCAAAGCTGGCAGTTCAATAAATAGCAGGAACTGGCACATCTCTGTTCTTGC-AAAAAGAAATCAATGTTAATCCTATTACCGGCAGTTATCACCTAGCCCAGAAACGGTGGCAAGTAAGA---AAAAAAAAAACAGAGATGTCAAAGCGGGAAG------GAGAGAGAGGGAGAGCGGGAGAGAGAGAGCGA
'uce-280_Coregonus_laurettae55_57'      ???????????????????????????????????????????????????????????????????????????????????????????????????????????????????????????????????????????????????????????????????????CTTTAAAATGCTGCATTAGGTATTTTCCTGCAGTCAG-TTTTCATAGTTCAAAGCTGGCAGTTCAATAAATAGCAGGAACTGGCACATCTCTGTTCTTGCAAAAAAGAAATCAATGTTAATCCTATTACCGGCAGTTATCACCTAGCCCAGAAACGGTGGCAAGTAAG----AAAAAAAAAACAGAGATGTCAAAGCGGGAAG------GAGAGCGAGGGAGAGTGGGAGAGAGAGAGCGA
'uce-280_Coregonus_pidschian36_73'      AAATAAAGGCATTACCAGGGCTTAGAACACAGT-------------CCCTTTTATC-----CAGCAACAA----------------CAATAAG-TGAGGGAGACAGAGAAGACAGAAATAACAA--------AAAAAGAGAAAGAATTGCACAGAGGCTTTTCTTTCCTTTAAAATGCTGCATTAGGTATTTTCCTGCAGTCAG-TTTTCATAGTTCAAAGCTGGCAGTTCAATAAATAGCAGGAACTGGCACATCTCTGTTCTTGCAAAAAAGAAATCAATGTTAATCCTATTACCGGCAGTTATCACCTAGCCCAGAAACGGTGGCAAGTAAG----AAAAAAAAAACAGAGATGTCAAAGCGGGAAG------GAGAGCGAGGGAGAGCGGGAGAGAGAGAGCGA
'uce-280_Coregonus_sardinella41_71'     AAATAAAGTCATTACCAGGGCTTAGAACACAGT-------------CCCTTTCAAC-----CAGCAACAA----------------CAATAAG-TGAGGGAGACAGAGAAGACAGAAATAACAAA---------AAAGAGAAAGAATTGCACAGAGGCTTTTCTTTCCTTTAAAATGCTGCATTAGGTCTTTTCCTGCAGTCAG-TTTTCATAGTTCAAAGCTGGCAGTTCAATAAATAGCAGGAACTGGCACATCTCTGTTCTTGCAAAAAAGAAATCAATGTTAATCCTATTACCGGCAGTTATCACCTAGCCCAGAAACGGTAGCAAGTAAG----AAAAAAAAAACAGAGATGTCAAAGCGGGAAG------GAGAGCGAGGGAGAGCGGGAGAGAGAGAGC??
'uce-280_Esox_lucius3_61'               AAATAAAGTAATTACCAGGGCTTAGAACATAGCCA-CCTGATTC--TCTCTTTATC-----CAGCAATGG----------------CAAAATG-CAAGGAAG--AGAGAAGGAAAGAATGACAAA---------AAAGAAAAAGAATTGCACAGAGGCTTTTCTTTCCTTTAAAATGCTGCATTAGGTATTTTCCTGCAGTCAG-TTTTTATAGTTCAAAGCTGGCAGTTCAATAAATAGTAGGAACTGGCACATCTCTGTTCTTGC-AAAAATAAATCAATGTTAATCCTATTACCGGCAGTTATCACCTAGCCCAGAAACGGTGGCAAGTAAA----------AAAACTGAGATGTCAAAGCAGGAAGGGGGGAGAGAGAGAGAGAGAGAGAGAAAGAG???????
'uce-280_Hucho_taimen31_75'             AAATAA--TCATTACCAGGGCTTAGAACACAGTCA-CCCCATTCTCCCTTTTTATCC-GGGCAACAACAA----------------AAAAAAG-GGAGGGAGACAGAGAAGGCAGGAATAACAAA------CAAGAGAAAGAAGAATTGCACAGAGGCTTTTCTTTCCTTTAAAATGCTGCATTAGGTCTTTTCCTGCAGTCAG-TTTTCATAGTTCAAAGCTGGCAGTTCAATAAATAGCAGGAACTGGCACATCTCTGTTCTTGC-AAAAAGAAATCAATGTTAATCCTATTACCGGCAGTTATCACCTAGCCCAGAAACGGTGGCAAGTAAG----AAAAAAAAAACAGAGATGTCAAAGCGGGAAG------GAGAGAGAGGGAGAGCGGGAGAGAGAGAGCGA
'uce-280_Oncorhynchus_mykiss20_73'      AAATAA--TCATTACCAGGGTTTAGAACACAGTCA-CCCCATTCT-CCCTTTTATCCGGGGCAACAACAACAACAACAACAACAACAACAAAG-CAAAGGAGACAGAGAAGGCAGGAATAACAAAAC----AAGAGAAAGAAAGAATTGCACAGAAGCTTTTCTTTCCTTTAAAATGCTGCATTAGGTCTTTTCCTGCAGTCAG-TTTTCACAGTTCAAAGCTGGCAGTTCAATAAATAGCAGGAACTGGCACATCTCTGTTCTTGC-AAAAAGAAATCAATGTTAATCCTATTACCGGCAGTTATCACCTAGCCCAGAAACGGTGGCAAGTAAG------GAAAAAAACAGAGATGTCAAAGCGAGAAG------GAGAGAGAGGGAGAGAGGAAGAGAGAGAGAGA
'uce-280_Oncorhynchus_tshawytscha16_73' ??????????????????GGTTTAGAACACAGTCA-CCCCATTCT-CCCTTTTATCCGGGGCAACAACAACAACAACAACAACAACAACAAAACCAAAGGAGACAGAGAAGACAGGAATAACAAAAC----AAGAGAAAGAAAGAATTGCACAGAAGCTTTTCTTTCCTTTAAAATGCTGCATTAGGTCTTTTCCTGCAGTCAG-TTTTCACAGTTCAAAGCTGGCAGTTCAATAAATAGCAGGAACTGGCACATCTCTGTTCTTGC-AAAAAGAAATCAATGTTAATCCTATTACCGGCAGTTATCACCTAGCCCAGAAACGGTGGCAAGTAAG-----GAAAAAAAACAGAGATGTCAAAGCGAGAAG------GAGAGAGAGGGAGAGAGGAAGAGAGAGAGAGA
'uce-280_Parahucho_perryi15_73'         AAATAA--TCATTACCAGGGCTTAGAACACAGTCA-CCCCATTCT-CCCTTTTATCC-GGGCAACAACATC---------AACAACAAAAAAG-CGAAGGAGACAGAGAAGGCAGGAATAACAAAAC----AAGAGAAAGAAAGAATTGCACAGAGGCTTTTCTTTCCTTTAAAATGCTGCATTAGGTCTTTTCCTGCAGTCAG-TTTTCATAGTTCAAAGCTGGCAGTTCAATAAATAGCAGGAACTGGCACATCTCTGTTCTTGC-AAAAAGAAATCAATGTTAATCCTATTACCGGCAGTTATCACCTAGCCCAGAAACGGTGGCAAGTAAG-----AAAAAAAAACAGAGATGTCAAAGCGGGAAG------GAGAGAGAGGGAGAGAGGGAGAGAGAGAGCGA
'uce-280_Prosopium_cylindraceum53_59'   ??????????????????????????????????????????????????????????????????ACAA----------------CAAAAAG-TGAGGGAGACAGAGAAGGCAGAA---------------AAGAGAAAGAATAATAGCACAGAGGCTTTTCTTTCCTTTAAAATGCTGCATTAGGTCTTTTCCTGCAGTCAG-TTTTCATAGTTCAAAGCTGGCAGTTCAATAAATAGCAGGAACTGGCACATCTCTGTTCTTGC-AAAAAGAAATCAATGTTAATCCTATTACCGGCAGTTATCACCTAGCCCAGAAACGGTGGCAAGTAAGAAAAAAAAAAAAAACAGAGATGTCAAAGCGGGAAG------GAGAGAGAGGGAGAGAGGGAGAG?????????
'uce-280_Salmo_salar13_75'              ???TAA--TCATTACCATGGCTTAGAACACAGTCA-CCCCA--------TTTTATCC-GGGCAACAACATC------AACAACAACAAAAAAG-CGAAGGAGACAGAGAAGGCAGGAATAACAAAAC----AAGAGAAAGAAAGAATTGCACAGAGGCTTTTCTTTCCTTTAAAATGCTGCATTAGGTCTTTTCCTGCAGTCAG-TTTTCATAGTTCAAAGCTGGCAGTTCAATAAATAGCAGGAACTGGCACATCTCTGTTCTTGC-AAAAAGAAATCAATGTTAATCCTATTACCGGCAGTTATCACCTAGCCCAGAAACGGTGGCAAGTAAG-----AAAAAAAAACAGAGATGTCAAAGCGGGAAG------GAGAGAGAGGGAGAGAGGGAGAGAGAG--CGA
'uce-280_Salvelinus_alpinus9_75'        ???????????????????????????CACAGTCACCCCCATTCT-CTCTTTTATCCGGGGCAACAACAAC---------AACAAAAAAACAG-CGAAGGAGACAGAGAAGGCAGGAATAACAAAACAAGAGAAAGAAAGAAAGAATTGCACAGAGGCTTTTCTTTCCTTTAAAATGCTGCATTAGGTCTTTTCCTGCAGTCAG-TTGTCGTAGTTCAAAGCTGGCAGTTCAATAAATAGCAGGAACTGGCACATCTCTGTTCTTGC-AAAAAGAAATCAATGTTAATCCTATTACCGGCAGTTATCACCTAGCCCAGAAACGGTGGCAAGTAAG-----AAAAAAAAACAGAGATGTCAAAGCGGGAAG------GAGAGAGAGGGAGAGAGGGAGAGAGAGAGCGA
'uce-280_Stenodus_leucichthys51_57'     AAATAAAGTCATTACCAGGGCTTAGAACACAGT-------------CCCTTTTATC-----CAGCAACAA----------------CAATAAG-TGAGGGAGACAGAGAAGACAGAAATAACAAA---------AAAGAGAAAGAATTGCACAGAGGCTTTTCTTTCCTTTAAAATGCTGCATTAGGTCTTTTCCTGCAGTCAG-TTTTCATAGTTCAAAGCTGGCAGTTCAATAAATAGCAGGAACTGGCACATCTCTGTTCTTGCAAAAAAGAAATCAATGTTAATCCTATTACCGGCAGTTATCACCTAGCCCAGAAACGGTGGCAAGTAAG?????????????????????????????????????????????????????????????????????????
'uce-280_Thymallus_arcticus57_59'       ???????????????????????????????????????????CT-CCCTGTTATC-----CGGCAACAA----------------CAAAAAG-CGAGGGAGACAGAGAAAGCAGGAATAACAAA------AAACAGAAAGAAGAATTGCACAGAGGCTTTTCTTTCCTTTAAAATGCTGCATTAGGTCTTTTCCTGCAGTCAGTTTTTCATAGTTCAAAGCTGGCAGTTCAATAAATAGCAGGAACTGGCACATCTCTGTTCTTGC-AAAAAGAAATCAATGTTAATCCTATTACCGGCAGTTATCACCTAGCCCAGAAACGGTGGCAAGTAAG-----AAAAAAAAACAGAGATGTCAAAGCGGGAAG------GAGAGAGAGAGAGAGAGAGAGAGAGAG?????
'uce-280_Thymallus_grubii10_77'         AAATAAAGTCATTACCAGGGCTTAGAGCACAGTCA-CCCCATTCT-CCCTGTTATC-----CGGCAACAA----------------CAAAAAG-CGAGGGAGACAGAGAAAGCAGGAATAACAAA------AAACAGAAAGAAGAATTGCACAGAGGCTTTTCTTTCCTTTAAAATGCTGCATTAGGTCTTTTCCTGCAGTCAGTTTTTCATAGTTCAAAGCTGGCAGTTCAATAAATAGCAGGAACTGGCACATCTCTGTTCTTGC-AAAAAGAAATCAATGTTAATCCTATTACCGGCAGTTATCACCTAGCCCAGAAACGGTGGCAAGTAAG-----AAAAAAAAACAGAGATGTCAAAGCGGGAAG------GAGAGAGAGAGAGAGAGAGAGAGAGAGAGAGA
'uce-280_salvelinus_fontinalis'         AAATAA--TCATTACCAGGGTTTAGAACACAGTCACCCCCATTCT-CTCTTTTATCCGGGGCAACAACGAC------AACAACAACAAAACAG-CGAAGGAGACAGAGAAGGCAGGAATAACAAAACAAGAGAAAGAAAGAAAGAATTGCACAGAGGCTTTTCTTTCCTTTAAAATGCTGCATTAGGTCTTTTCCTGCAGTCAG-TTGTCGTAGTTCAAAGCTGGCAGTTCAATAAATAGCAGGAACTGGCACATCTCTGTTCTTGC-AAAAAGAAATCAATGTTAATCCTATTACCGGCAGTTATCACCTAGCCCAGAAACGGTGGCAAGTAAG-----AAAAAAAAACAGAGATGTCAAAGCGGGAAGG----AGAGAGAGAGGGAGAGAGGGAGAGAGAGAGCGA
'uce-280_umbra_limi'                    AAATAAAGTCATTACCAGGGCTTAGAACATAGCCA--CCGATTCT-CCCTTTTATC-----CAGCAACAA----------------CAAAAAG-CGAGGGAGACAGAACGG--AGGAATAACAAAA-----AAAGAGAAAGAAGAATTGCACAGAGGCTTTTCTTTCCCTTAAAATGCTGCATTAGGTATTTTCCTGCAGTCAG-TTTTTATAGTTCAAAGCTGGCAGTTCAATAAATAGTGGGAACTGGCACATCTCTGTTCTTGC-AAAAATAAATCAATGTTAATCCTATTACCGGCAGTTATCACCTAGCCCAGAAACGGTGGCAAG---------AAAAAAAAACGGAGATGTCAAAGCGGGAAGG----GGTGAGAGAG???????????????????????
;
end;
