# Supplementary material for: Addressing incomplete lineage sorting and paralogy in the inference of uncertain salmonid phylogenetic relationships
Source: PeerJ. 2020 Jul 3;8:e9389. doi: 10.7717/peerj.9389 (PMC7337038; doi:10.7717/peerj.9389)
Supplement: Supplemental Information 1 — Assembled contigs matching UCE loci, alignments, raw code and tree files. [file peerj-08-9389-s001.zip › Data Supplement/sequence data/mafft-nexus/uce-282.nexus]

#NEXUS
begin data;
	dimensions ntax=13 nchar=234;
	format datatype=dna missing=? gap=-;
matrix
'uce-282_Coregonus_laurettae55_57'      CCTCCCATCACACTTGAACCCTACACCTACATGGGTACAGATGGTTTCATTTTATACGAGATAAAACCACATTTGGTGGAGCTGATT-AAACAGCAGAACAACATCCCCATCTGCCATGTATTCCAATCCTAAATTGCTTGGGCAGATGCTGACATCTTTGGAGATGATTGATTCACCTCTGACTGGCCAGCCAGGGGGATCCTCCCTCC????????????????????????
'uce-282_Coregonus_pidschian36_73'      CCTCCCATCGCATTTGAACCTTACACCTACATGGGTACAGATGGTTTCATTTTATACAAGATAAAACCACATTTGGTGAAGCTGATT-AAATAGCGGAACAACATCCCCATCTGCCATTTATTCCAATCCCAAATTACTTGGGCAGATGCTGACATCTTTGGAGATGATTGATTCACATCTGACTGGCCAG----------CCTCCCTCCCCGGGCTCCAGCTGCCCCTCTGTC
'uce-282_Coregonus_sardinella41_71'     CCTCCCATCGCATTTGAACCTTACACCTACATGGGTACAGATGGTTTCATTTTATACAAGATAAAACCACATTTGGTGAAGCTGATT-AAATAGCGGAACAACATCCCCATCTGCCATTTATTCCAATCCCAAATGACTTGGGCAGATGCTGACATCTTTGCAGATGATTGATTCACATCTGACTGGCCAG???????????????????????????????????????????
'uce-282_Esox_lucius3_61'               ???????????????????????????????CCGGTGCAGATGGTTTCATTTTATACAAGATAAAACCACATTTGGTGGAGCTGATT-AAACAGCAGAACAACATCCCCATCTGCTATTTATTCCAATCCCAAATTGCTTGGGCAGATGCTGACATCTTTGGAGATGATTGATTCACCTCTGACTGGCCGGCCAGGAGGATCCTCCCTCCCTGGGCTCCAGCTGGCCCCGTGT?
'uce-282_Hucho_taimen31_75'             CCTCCCATCATATTTGAACCTTACACCTACATGGGTACAGATGGTTTCATTTCATACAAGATAAAACCACATTTGGTGAAGCTGATT-AAACAGCAGAACAACATCCCCATCTGCCATTTATTCCAATCCCAAATTGCTTGGGCAGATGCTGACATCTTTGGAGATGATTGA??????????????????????????????????????????????????????????????
'uce-282_Oncorhynchus_mykiss20_73'      ????????????????????????????????GGGTACAGATGGTTTCATTTTATACAAGATAAAACCACATTTGGTGAAGCTGATT-AAACAGCAGAACAACATCCCCATCTGCCATTTATTCCAATCCCAAATTGCTTGGGCAGATGCTGACATCTTTGGAGATGATTGATTCACATCTGACTGGCCAGCCAGGGGGATCCTCCCTCCCCATGCTCCAGCTGCCCCTCTGTC
'uce-282_Oncorhynchus_tshawytscha16_73' CCTCCCATCTCATGTGAACCTTACACCTACATGGGTACAGATGGTTTCATTTTATACAAGATAAAACCACATTTGGTGAAGCTGATT-AAACAGCAGAACAACATCCCCATCTGCCATTTATTCCAATCCCAAATTGCTTGGGCAGATGCTGACATCTTTGGAGATGATTGATTCACATCTGACTGGCCAGCCAGGGGGATCCTCCCTCCCCATGCTCCAGCTGCCCCTCTGTC
'uce-282_Parahucho_perryi15_73'         CCTCCCATCGCATTTGAACCTTACACCTACATGGGTACAGATGGTTTCATTTTATACAAGATAAAACCACATTTGGCGAAGCTGATT-AAACAGCAGAACAACATCCCCATCTGCCATTTATTCCAATCCCAAATTGCTTGGGCAGATGCTGACATCTTTGGAGATGATTGATTCACATCTGACTGGCCAGCCAGGGGGATCCTCCCTCCCCGGGCTCCAGCTGCCCCTCTGT?
'uce-282_Prosopium_cylindraceum53_59'   CCTCCCATCGCATTTGAACCTTACACCTACATGGGTACAGATGGTTTCATTTTATACAAGATAAAACCACATTTGGTGAAGCTGATT-AAATAGCGGAACAACATCCCCATCTGCCATTTATTCCAATCCCAAATTGCTTGGGCAGATGCTGACATCTTTGGAGATGATTGATTCACATCTGACTGGCCAGCCAGGGGGATCCTCCCTCCCCGGGCTCCATCTGCCCCTCTGTC
'uce-282_Salmo_salar13_75'              CCCCCCATCGCATTTGAACCTTACACCTACATGGGTACAGATGGTTTCATTTGATACAAGATAAAACCACATTTGGTGAAGCTGATT-AAACAGCAGAACAACATCCCCATCTGCCATTTATTCCGATCCCAAATTGCTTGGGCAGATGCTGACATCTTTGGAGATGATTGATTCACATCTGACTGGCCAGCCAGGGGGATCCTCCCTCCCCTGGCTCCAGCTGCCCCTCTGTC
'uce-282_Thymallus_grubii10_77'         CCTCCCATCACACTAGAACCCTACACCTACATGGGTACAGATGGTTTCATTTTATTTGAGATAAAACCACATTTGGTGGAGCTGATTAAAACAGCAGAACAACATCCCCATCTGCCATGTATTCCAATCCCAAATTGCTTGGGCAGATGCTGACATCTTTGGAGATGATTGATTCACCTCTGACTGGCCAGCTAGGGGGATCCTCCCTCCCCGGGCTACAGCTGCCCCTCTGTC
'uce-282_salvelinus_fontinalis'         CCTCCCGTCACATTTGAACCTTACACCTACATGGGTACAGATGGTTTCATTTTTTACAAGATAAAACCCCATTTGTTGGAGCTGATT-AAACAGCAGAACAACATCCCCATCTGCCATGTATTCCAATCCCAAATTGCTTGGGCAGATGCTGACATCTTTGGAGATGATTGATTCACATCTGACTGGCCAGCCAGGGGGATCCTCCCTCCC--GGCTCCAGCTGCCCCTCTGTC
'uce-282_umbra_limi'                    ?????????????????????????TCTGCACGGGTACAGATGGTTTCATTTTATACGAGATAAAACCACATTTGGTGGAGCTGATT-AAACAGCAGAACAACATCCCCATCTGCCATTTATTCCAATCCCAAATTGCTTGGGCAGATGCTGACATCTTTGGAGATGATTGATTCACCTCTGACTGGCCAGCCA-GAGGATCCTCCCTGCCAGAGCTCCAGCTGCCCCTCTGCC
;
end;
