# Supplementary material for: Addressing incomplete lineage sorting and paralogy in the inference of uncertain salmonid phylogenetic relationships
Source: PeerJ. 2020 Jul 3;8:e9389. doi: 10.7717/peerj.9389 (PMC7337038; doi:10.7717/peerj.9389)
Supplement: Supplemental Information 1 — Assembled contigs matching UCE loci, alignments, raw code and tree files. [file peerj-08-9389-s001.zip › Data Supplement/sequence data/mafft-nexus/uce-283.nexus]

#NEXUS
begin data;
	dimensions ntax=13 nchar=311;
	format datatype=dna missing=? gap=-;
matrix
'uce-283_Brachymystax_lenok32_79'       TGAATTTCAAGGGGCCTTTCAGTTAATGTATCATCATCTGTGTGGGTTTGGATTGGAGTTATTAGAGTATTTCACTTCATTGCATGACCT-CCTGTTCCTTGGTAGATCATGAATCCTATTCATTATCCAGTCCTTCTGGAGCGCTCG-CCTTTATAATATTACTCAATTTATATTCTGAAGCGGGCTCCTGGGAGGGCGATCAGCGCTCCGAAACAGCAA---------------------CCCCCC-TA????????????????????????????????????????????????????????????
'uce-283_Coregonus_pidschian36_73'      TGAATTTCAAGGGGCCTCTCAGTTAATGTATCATCATCTGTGTGGGTTTGGATTGGAGTTATTATAGTATTTCACTTCATTGCATGACCT-CCTGTTCCTTGGTAGATCATGAATCCTATTCATTATCCAGTCCTTCTGGAGCGCTCG-CCTTTATAATATTACTCAATTTATATTCTGAAGCGGGCTCCTGAGAGGGCGATCAGCGCTCCGAAACAGCGA---------------------CCCCCC-TATAACCCAATCACAATATTTAAAGGCCAGCAAAGAGCTTTTTAATGTGCGTCGTAGATAAC
'uce-283_Coregonus_sardinella41_71'     TGAATTTCAAGGGGCCTCTCAGTTAATGTATCATCATCCGTGTGGGTTTGGATTGGAGTTATTATAGCATTTCACTTCATTGCATGACCT-CCTGTTCCTTGGTAGATCATGAATCCTATTCATTATCCAGTCCTTCTGGAGCGCTCG-CCTTTATAATATTACTCAATTTATATTCTGAAGCGGGCTCCTGGGAGGGCGATCAGCGCTCCGAAACAGCGA---------------------CCCCCC-TATAACCCAATCACAATATTTAAAGGCCAGCAAAGAGCTTTTTAATGTGCGTCGTAGATAAC
'uce-283_Esox_lucius3_61'               ???????????AGGGCTCTCAGTCAATGTATTATCATCTGTGCGGGTTTGGATTGGAGTTATTTGAGTATTTCACTTCATTGCATGACCT-CCTGTTCCTTAGTAGATCATGAATTCTATTCATTATCCAGTCCTTCTGGAGCGCACG-CCTTTATAATATTACTCAATTTATATTCTGAAACGGGCTCCTGGGAGACCGATCAGCGTGCTGAAACAACCCCCCCACCCCCACCCACCCAACCCCACCCCATAACCCAATCACAATATTTAAAGGCCAGCAAAGAGCTTTTTAATGCACGTCGTAGATAAC
'uce-283_Oncorhynchus_mykiss20_73'      ??????????GGGGCCTTTCAGTTAATGCATCATCATCTGTGTGGGTTTGGATTGGAGTTATTAGAGTATTTCACTTCATTGCATGACCTCCCTGTTCCTTGCTAGATCATGAATCCTATTCATTATCCAGTCCTTCTGGAGCACTCGCCCTTTATAATATTACTCCATTTGTATTCTGAAGCGGGCTCCTGGGAGGGCGATCAGCGCTCCGAAACAGCGA---------------------CCCCCCCTATAACCCAATCACAATATTTAAAGACCAGCAAAGAGCTTTTTAATGTGCGTCGTAGATAAC
'uce-283_Oncorhynchus_tshawytscha16_73' TGAATTTCAAGGGGCCTCTCAGTTAATGTATCATCATCTGTGTGGGTTTGGATTGGAGTTATTAGAGTATTTCACTTCATTGCATGACCTCCCTGTTCCTTGGTAGATCATGAATCCTATTCATTATCCAGTCCTTCTGGAGCACTCACCCTTTATAATATTACTCCATTTATATTCTGAAGCGGGCTCCTGGGAGGGCGATCAGCGCTCCGAAACAGCGA---------------------CCCCCC???????????????????????????????????????????????????????????????
'uce-283_Parahucho_perryi15_73'         TGAATTTCAAGGGGCCTCTCAGTTAATGTATCATCATCTGTGTGGGTTTGGATTGGAGTTATTAGAGTATTTCACTTCATTGCATGACCT-CCTGTTCCTTGGTAGATCATGAATCCTATTCATTATCCAGTCCTTCTGGAGCACTCG-CCTTTATAATATTACTCAATTTATATTCTGAAGCGGGCTCCTGGGAGGGCGATCAGCGCTGCGAAACAGCGA---------------------CTCCCC-TATAACCCAATCACAATATTTAAAGGCCAGCAAAGAGCTTCTTAATGTGCATCGTAGATAAC
'uce-283_Prosopium_cylindraceum53_59'   ?????????????????????????ATGTATCATCATCTGTGTGGGTTTGGATTGGAGTTATTATAGTATTTCACTTCATTGCATGACCT-CCTGTTCCTTGGTAGATCATGAATCCTATTCATTATCCAGTCCTTCTGGAGCGCTCG-CCTTTATAATATTACTCAATTTATATTCTGAAGCGGGCTCCTGGGAGGGCGATCAGCGCTCCGAAACAGCGA---------------------CCCCCC-TATAACCCAATCACAATATTTAAAGGCCAGCAAAGAGCTTTTTAATGTGCGTCGTAGATAAC
'uce-283_Salmo_salar13_75'              TGAATTTCAAGGGGCCTTTCAGTTAATGTATCATCATCTGTGTGGGTTTGGATTGGAGTTATTAGAGTATTTCACTTCATTGCATGACCT-CCTGTTCCTTGGTAGATCATGAATCCTATTCATTATCCAGTCCTTCTGGAGCGCTCG-CCTTTATAATATTACTCCATTTATATTCTGAAGCGGGCTCCTGGGAGGGCGATCAGCGCTCCGAAACAGCGA---------------------CCCTCC-TATAACCCAATCACAATATTTAAAGGCC??????????????????????????????????
'uce-283_Salvelinus_alpinus9_75'        TGAATTTCAAGGGGCCTCTCAGTTAATGTATCATCATCTGTGTGGGTTTGGATTGGAGTTATTAGAGTATTTCACTTCATTGCATGACCT-CCTGTTCCTTGGTAGATCATGAATCCTATTCATTATCCAGTCCTTCTGGAGCGCTCG-CCTTTATAATATTACTCAATTTATATTCTGAAGCGGGCTCCTGGGAGGGCGATCAGCGCTCCGAAACAGCGA---------------------CCCCCC-TATAACCCAATCACAATATTTAAAGGCCAGCAAAGAGCTTTTTAATGTGTGTCGTAGATAAC
'uce-283_Stenodus_leucichthys51_57'     TGAATTTCAAGGGGCCTCTCAGTTAATGTATCATCATCTGTGTGGGTTTGGATTGGAGTTATTATAGTATTTCACTTCATTGCATGACCT-CCTGTTCCTTGGTAGATCATGAATCCTATTCATTATCCAGTCCTTCTGGAGCGCTCG-CTTTTATAATATTACTCAATTTATATTCTGAAGCGGGCTCCTGGGAGGGCGATCAGCGCTCCGAAACAGCGA---------------------CCCCCC-TATAACCCAATCACAATATTTAAAG?????????????????????????????????????
'uce-283_Thymallus_arcticus57_59'       ??????????????????????????????????CATCTGTGTGGGTTTGGATTGGGCTTATTAGAGTATTTCACTTCATCGCATGACCT-CCTGTTCCTTGGTAGATCATGAATACTATTCATTATCCAGTCCTTCTGGAGTGCTCG-CCTTCATAATATTACTCAATTTATATTCTGAAACGGGCTCCTGGGAGGGCGATCAGCGCTCCGAAACAGCGAC-------------------CCCCCCC-CATAACCCAATCACAATATTTAAAGGCCAGCAAAGAGC????????????????????????
'uce-283_umbra_limi'                    ???????????AGGGCTTTCAGTTAATGTATCATCATCTGCGTGGGTCTGGATTGGAGTTCTATGAG--------TTCATTGCGTGACCT-CCTGTTCCTTGGTAGACCATGAATCCTATTCATTACCCAGTCCTTGTGGAGCTCACG-CCTTTATAATATTACTCAATTTATATTCTGAAGCAGACTCCTGGGAGGCCCATCAGCGCTCTGAAACAGCCCCCCCCCACGCACACA------CACCCCCCATAACCCAATCACAATATTTAAAGGCCAGCAAAGAGCTTTTTAATGCACGTCGTAGATAAC
;
end;
