# Supplementary material for: Addressing incomplete lineage sorting and paralogy in the inference of uncertain salmonid phylogenetic relationships
Source: PeerJ. 2020 Jul 3;8:e9389. doi: 10.7717/peerj.9389 (PMC7337038; doi:10.7717/peerj.9389)
Supplement: Supplemental Information 1 — Assembled contigs matching UCE loci, alignments, raw code and tree files. [file peerj-08-9389-s001.zip › Data Supplement/sequence data/mafft-nexus/uce-287.nexus]

#NEXUS
begin data;
	dimensions ntax=10 nchar=315;
	format datatype=dna missing=? gap=-;
matrix
'uce-287_Brachymystax_lenok32_79'       AGGAGGAAGAACGATATGGATTGGGAGGGAGAAGCAGCAGGCTGATTACGAGGTGTCAAAATTGCCAGGAGCAAAAAGGTGAAAGCAATCAGGGGTGAGAAGAGTGCAGCATTCGTGAGGGGCAACTAATTATCCATCTCATTTGTGGAGAGCAGCATTTGAGGCAGCGCTAGCCCGCTGAACGGTGACAGATTGGTGCGGAGGAGAGGGGAGGTGTTAGAACAATGGAGCCCAGCTCACCATCATTACCTCATGCTAATCA-GGAGTGCTGCTGTACCGCCATTCAGAGCTACACAGAGTTCA-GGGAAAAATA
'uce-287_Coregonus_laurettae55_57'      ??????????????????GATTGGGAGGGACAAGCAGCAGGCTGATTACGAGGTGTC-AAATTGCCAGGAGCAAAAAGGTGAAAGCAATCAGGGGTGAGAAGAGTGCAGCATTCGTGAGGGGCAACTAATTATCCATCTCATTTGTGAAGAGCAGCATTTGAGGCAGCGCTAGTCCGCTGAACGGTGACAGATTGGTGCGGAGGAGAGGGGAGGTGTTAGAACAATGGAGCCCAGCTCACCATCATTACTTCATGCTAATCA-GGAGTGCTGCTGCACTGCCATTCTGAGCTACACAGAGTTCA-GGGAAAAATA
'uce-287_Esox_lucius3_61'               AGGAGGAAGATGGATATGGATTGAGAGTTAGAAGCAGCAGGATGATTACGAGGTGTCAAAATTGCCAGGAGCAAAAAGGTGAAAGCAATCAGGGGTGAGAAGAGTGCAGCATCCGTGAGGGGCAACTAATTATCCATCTCATTTGTGGAGAGCAGCATTTGAGTCAGCGCTAGCCCGCCGAACGGTGACAGATTGGTGCGGAGGAGAGGGGAGGTGTTAGAACAATGGAGCCCAGCTCACCATCATTACTGCATGCTAATCATGGAGTACTGCTGCACTGCCATTCTGAGC--CGCAGAGTTCAGGGGAAAAATA
'uce-287_Hucho_taimen31_75'             AGGAGGAAGAACGATATGGATTGGGAGGGAGAAGCAGCAGGCTGATTACGAGGTGTCAAAATTGCCAGGAGCAAAAAGGTGAAAGCAATCAGGGGTGAGAAGAGTGCAGCATTCGTGAGGGGCAACTAATTATCCATCTCATTTGTGGAGAGCAGCA-TTGAGGCAGCACTAGCCCGCTGAACGGTGACAGATTGGTGCGGAGGAGAGGGGAGGTGTTAGAACAATGGAGCCCAGCTCACAATCATTACTGCATGCTAATCA-GGAGTGCTGCTGCACCGCCATTCTGAGCTGCACAGAGTTCA-GGGATAAATA
'uce-287_Oncorhynchus_mykiss20_73'      ????????????????????????GAGGGAGAAGCAGCAGGCTGATTACGAGGTGTCAAAATTGCCAGGAGCAAAAAGGTGAAAGCAATCAGGGGTGAGAAGAGTGCAGCATTCGTGAGGGGCAACTAATTATCCATCTCATTTGTGGAGAGCAGCATTTGAGGCAGCGCTAGCCCGCTGAATGGTGACAGATTGGTGCGGAGGAGAGGGGAGGTGTTAGAACAATGGAGCCCAGCTCACAATCATTACTGCATGCTAATCA-GGAGTGCTGCTGCACCGCCATTCTGAGCTGTACAGAGTTCA-GGGATAAATA
'uce-287_Oncorhynchus_tshawytscha16_73' AGGAGGAAGAACGATATGGATCGGGAGGGAGAAGCAGCAGGCTGATTACGAGGTGTCAAAATTGCCAGGAGCAAAAAGGTGAAAGCAATCAGGGGTGAGAAGAGTGCAGCATTCGTGAGGGGCAACTAATTATCCATCTCATTTGTGGAGAGCAGCATTTGAGGCAGCGCTAGCCCGCTGAATGGTGACAGATTGGTGCGGAGGAGAGGGGAGGTGTTAGAACAATGGAGCCCAGCTCACAATCATTACTGCATGCTAATCA-GGAGTGCTGCTGCACCGCCATTCTGAGCTGTACAGAGTT?????????????
'uce-287_Parahucho_perryi15_73'         AGGAGGAAGAACGATATGGATCGGGAGGGAGAAGCAGCAGGCTGATTACGAGGTGTCAAAATTGCCAGGAGCAAAAAGGTGAAAGCAATCAGGGGTGAGAAGAGTGCAGCATTCGTGAGGGGCAACTAATTATCCATCTCATTTGTGGAGAGCAGCATTTGAGGCAGCGCTAGCCCGCTGAACGGTGACAGATTGGTGCGGAGGAGAGGGGAGGTGTTAGAACAATGGAGCCCAGCTCACCATCATTACCTCATGCTAATCA-GGAGTGCTGCTGCACCGCCATTCTGAGCTACACAGAGTTCA-GGGAAAAATA
'uce-287_Salmo_salar13_75'              ?????????????????????CGAGAGGGAGAAGCAGCAGGCTGATTACGAGGTGTCAAAATTGCCAGGAGCAAAAAGGTGAAAGCAATCAGGGGTGAGAAGAGTGCAGCATTCGTGAGGGGCAACTAATTATCCATCTCATTTGTGGAGAGCAGCATTTGAGGCAGCGCTAGCCCACTGAACGGTGACAGATTGGTGCGGAGGAGAGGGGAGGTGTTAGAACAATGGAGCCCAGCTCACAATCATTACTGCATGCTAATCA-GGAGTGCTGCTGCACCGCCATTCTGAGCTGCACAGAGTTCA-GGGATAAATA
'uce-287_Salvelinus_alpinus9_75'        AGGAGGAAGAACGATATGGATCGGGAGGGGGAAGCAGCAGGTTGATTACGAGGTGTCAAAATTGCCAGGAGCAAAAAGGTGAAAGCAATCAGGGGTGAGAAGAGTGCAGCATTCGTGAGGGGCAACTAATTATCCATCTCATTTGTGGAGAGCAGCATTTGAGGCAGCGCTAGCCCGCTGAACGGTGACAGATTGGTGCGGAGGAGAGGGGAGGTGTTAGAACAATGGAGCCCAGCTCACCATCATTACCTCATGCTAATCA-GGAG????????????????????????????????????????????????
'uce-287_Thymallus_arcticus57_59'       AGGAGGAAGGACGGTATGGATTGGGAGGGAGAAGCAGCAGGCTGATTACGAGGTGTCAAAATTGCCAGGAGCAAAAAGGTGAAAGCAATCAGGGGTGAGAAGAGTGCAGCATTCGTGAGGGGCAACTAATTATCCATCTCATTTGTGGGAAGCAGCATTTGAGGCAGCGCTAGCCCGCTGAACGGTGACAGATTGGTGCAGAGGAGAGGGAAGGTGTTAGGACAATGGAGCCCAGCTCACCATCATTACCTCATGCTAATCA-GGAGTGC?????????????????????????????????????????????
;
end;
