# Supplementary material for: Addressing incomplete lineage sorting and paralogy in the inference of uncertain salmonid phylogenetic relationships
Source: PeerJ. 2020 Jul 3;8:e9389. doi: 10.7717/peerj.9389 (PMC7337038; doi:10.7717/peerj.9389)
Supplement: Supplemental Information 1 — Assembled contigs matching UCE loci, alignments, raw code and tree files. [file peerj-08-9389-s001.zip › Data Supplement/sequence data/mafft-nexus/uce-288.nexus]

#NEXUS
begin data;
	dimensions ntax=5 nchar=307;
	format datatype=dna missing=? gap=-;
matrix
'uce-288_Coregonus_laurettae55_57'      ?????????????????????????????????????????????????????CCTCACTCCTAGTGTCTTGCTCCTCCTGCTCCCTTGCTTGAGGATTACAACCTCTTCATCCATTATTAATGAAGTTAAACTACTAGTGGCATGCTGAATGTGCTGCATGGGAGATTTGTAGCTAATCCAGCGCAAAACAGCCACAGTCACATAATGAAGGGG--AAAAAAGCACAAATGTCAACAGTTTCACACAGGGACTGGATTATAGGCGCCACTTTCGCTCACTCACTCTCACACACAC???????????
'uce-288_Coregonus_pidschian36_73'      TTCAGGATAGTGTT-GGGATGAAAAACTGTGACCCT---CTCTA-----CTCGCTCCTCTCCTAGTGTCATGCTCCTCCTGCTCCTTTGCTTGAGGATTACAATCTCTTCATCCATTATTAATGAAGTTAAACTACTAGTGGCATGCTGAATGTGCTGCATGGGAGATTTGTAGCTAATCCAGCGCAAAACAGCCACAGTCACATAATGAAGGGG--AAAAAAGCACAAATGTCAACAGTTTCACACAGGGACTGGATTATAGGCGCCACTTTCGCTCACTCACTCTCTCACACACACACACACACA
'uce-288_Esox_lucius3_61'               ?????????GTGTTGGGGATGAAAGGCTGTGACTCCGAACCTCTCCTCTGTCCTCCATTTCCTAGTGTCCTGCCACTGCTGCTC--------GCGGATTACAATCTCTTCATCCATTATTAATGATGTTAAAATACGAGTAGCATGCTGAATGTGCGGCACGGGAGATTTGCAGCTAATCCAGCGCAAAACAGCCTCAGTCACATAATGAAGGGG--AAAAAAGCACAAATGTCAACAGTTTCACACAGGGACTGGATTA--GGAGCCCCTTTCGC???????????????????????????????
'uce-288_Oncorhynchus_tshawytscha16_73' TTCAGGAAATTGTT-GGGG-GAAAAACTGTGACTCC---CTCTACCGCTCTCTCCTCTCTGCTAGTGTCTTGCCACTCCTGCTCCCTTGCTTGAGGATTACAACCTATTCATCCATTATTAATGAAGTTAAACTACTAGTGGCATGCTGAATGTGCTGCATGGGAGATTTGTAGCTAATCTAGCGCAAAACAGCCTCAGTCACATAATGAAGGGGGAAAAAAAGCACAAATGTCAACAGTTTCACACAGGGACTGGATTATTGGCGCCCCTTTCGCTCACTCGCTCTCTCACACACACACACAAACA
'uce-288_umbra_limi'                    TTCGGGACAGTGTT-GGGATGAGAAGCGATGACTCTACGCCTCTCCTCTCTCCTACATTGCCTAGTGTCCTGCAACTCTTGCCC--------GTGGATTACAATCTCTTCATCCATTATTAATGAAGTTAAACTATGAGTACCATGCTGAAAGCACTGCATGGGAGATTTGCAGCTAATCCAGCGCAAAACATCCTCAGTCACATAATGAAGGGA--AAAAAAGCACAAATGTCAACAGTTTCATACAGGCACTAGATTA--GAAGCCCCCTTTTCTCGTTGGCACACACACACATACACACACATA
;
end;
