# Supplementary material for: Addressing incomplete lineage sorting and paralogy in the inference of uncertain salmonid phylogenetic relationships
Source: PeerJ. 2020 Jul 3;8:e9389. doi: 10.7717/peerj.9389 (PMC7337038; doi:10.7717/peerj.9389)
Supplement: Supplemental Information 1 — Assembled contigs matching UCE loci, alignments, raw code and tree files. [file peerj-08-9389-s001.zip › Data Supplement/sequence data/mafft-nexus/uce-289.nexus]

#NEXUS
begin data;
	dimensions ntax=15 nchar=324;
	format datatype=dna missing=? gap=-;
matrix
'uce-289_Brachymystax_lenok32_79'       GTGATTTCCCGTCTCCACACTCAGTTGATATTTCACAGGGTAAGGATGGAGCGCTACGGGTGCATTTCACACCCTGAATGAGAGAGGCAATCTCGCTCAGCCGACTAGAACAATAATTAGAATGGAGATTAAATAAAAATAATTAGAAAAAGTTCATCTAGTTTTGATGTATTAATTATTCCGCCCCTGCTTTATTCCAAGTCTAATTATCTGCTTCAGTGAAAATGCCAAGATTTTCTGTGAGTCATAAAAAAAATGACATTCATGTAATTATGTCAGCAATTT-GGGGGGAACTCAGCTAAGCAGAGCAGCAGCTTTCTTCT
'uce-289_Coregonus_laurettae55_57'      GTGATTTCCCGTCTCCACGCTCAGTTGATATTTCACTGGGTAAGGATTGAGCGCTATGGGTGCATTTCACACCCTGAATGAGAGAGGCAATCTCGCTCAGCCGACTAGAACAATAATTAGAATGGAGATTAAATAAAAATAATTAGAAAAAGTTCATCTAGTTTTGATGTATTAATTATTCCGCCCCTGCTTTATTCCAAGTCTAATTATCTGCTTCAGTGAAAATGCCAAGATTTTCTGTGAGTCATAAAAAAAATGACATTCATGTAATTATGTCAGCAATTT-GGGGGGAA??????????????????????????????
'uce-289_Coregonus_pidschian36_73'      ??????????????????????????????????????????????????????????????????????????????????????????????????????????????CAATAATTAGAATGGAGATTAAATAAAAATAATTAGAAAAAGTTCATCTAGTTTTGATGTATTAATTATTCCACCCCTGCTTTATTCCAAGTCTAATTATCTGCTTCAGTGAAAATGCCAAGATTTTGTGTGAGTCATAAAAAAAATGACATTCATGTAATTATGTCAGCAATTT-GGGGGGAACTCAGCTAAGCAGAGCGTCAGCTTTCTTCT
'uce-289_Coregonus_sardinella41_71'     GTGATTTCCCGTCTCCACGCTCAGTTGATATTTCACTGGGTAAGGATTGAGCGCTACGGGTGCATTTCACACCCTGAATGAGAGAGGCAATCTCGCTCAGCCGACTAGAACAATAATTAGAATGGAGATTAAATAAAAATAATTAGAAAAAGTTCATCTAGTTTTGATGTATTAATTATTCCACCCCTGCTTTATTCCAAGTCTAATTATCTGCTTCAGTGAAAATGCCAAGATTTTGTGTGAGTCATAAAAAAAATGACATTCATGTAATTATGTCAGCAATTT-GGGGGGAACTCAGCTAAGCAGAG???????????????
'uce-289_Esox_lucius3_61'               GTGATTTCCCGTCTCCACGCTCAGTTGATATTTCACTGGGTGAGGACTGAACACCACGGGTGCATTTCACAGCCTGAATGAGAGAGGCAATCTCACTCAGCCGACTAGAACAATAATTAGAATGGAGATTAAATAAAAATAATTAGAAAAAGTTCATCTAGTTTTGATGTATTAATTATTCC-CCCCTGCTTTATTCC-AGTCTAATTATCTGCTTCAGTGAAAATGCCACGATTTTCTGTGAGTCAT-AAAAAAATGACATTCATGTAATTATGTCAGCAATTT-GGGGGGAACTCGGCTAAGCAGAGCGTCAGCTTTCTTCT
'uce-289_Hucho_taimen31_75'             GTGATTTCCCGTCTCCACGCTCAGTTGATATTTCACAGGGTAAGGATGGAGCGCTACGGGTGCATTTCACACCCTGAATGAGAGAGGCAATCTCGCTCAGCCGACTAGAACAATAATTAGAATGGAGATTAAATAAAAATAATTAGAAAAAGTTCATCTAGTTTTGATGTATTAATTATTCCGCCCCTGCTTTATTCCAAGTCTAATTATCTGCTTCAGTGAAAATGCCAAGATTTTCTGTGAGTCAT-AAAAAAATGACATTCATGTAATTATGTCAGCAATTT-GGGGGGAACTCAGCTAAGCAGAGCGTCAGCTTTCTTCT
'uce-289_Oncorhynchus_mykiss20_73'      GTGAATTCCCGTCTCCACGCTCAGTTGATATTTCACTGGGTAAGGATGGAGCGCTACGGGTGCATTTCACACCCTGAATGAGAGAGGCAATCTCGCTCAGCCGACTAGAACAATAATTAGAATGGAGATTAAATAAAAATAATTAGAAAAAGTTCATCTAGTTTTGATGTATTAATTATTCCGCCCCTGCTTTATTCCAAGTCTAATTATCTGCTTCAGTGAAAATGCCAAGATTTTCTGTGAGTCATAAAAAAAATGACATTCATGTAATTATGTCAGCAATTT-GGGGGGAACTCAGCTAAGCAGAGCGTCAGCTTTCTTCT
'uce-289_Oncorhynchus_tshawytscha16_73' ???????????????????????????????????CTGGGTAAGGATGGAGCGCTACGGGTGCATTTCACACCCTGAATGAGAGAGGCAATCTCGCTCAGCCGACTAGAACAATAATTAGAATGGAGATTAAATAAAAATAATTATAAAAAGTTCATCTAGTTTTGATGTATTAATTATTCCGCCCCTGCTTTATTCCAAGTCTAATTATCTGCTTCAGTGAAAATGCCAAGATTTTCTGTGAGTCATAAAAAAA?????????????????????????????????????????????????????????????????????
'uce-289_Parahucho_perryi15_73'         ?????????????????????????????????????????????????????????????????????????????????????????????????CAGCCGACTAGAACAATAATTAGAATGGAGATTAAATAAAAATAATTAGAAAAAGTTCATCTAGTTTTGATGTATTAATTATTCCGCCCCTGCTTTATTCCAAGTCTAATTATCTGCTTCAGTGAAAATGCCAAGATTTTCTGTGAGTCATAAAAAAAATGACATTCATGTAATTATGTCAGCAATTT-GGGGGGAACTCAGCTAAGCAGAGCGTCAGCTTTCTTCT
'uce-289_Prosopium_cylindraceum53_59'   GTGATTTTCCGTCTCCACGCTCAGTTGATATTTCACTGGGTAAGGATTGAGCGCTACGGGTGCATTTCACACCCTGAATGAGAGAGGCAATCTCGCTCAGCCGACTAGAACAATAATTAGAATGGAGATTAAATAAAAATAATTAGAAAAAGTTCATCTAGTTTTGATGTATTAATTATTCCGCCCCTGCTTTATTCCAAGTCTAATTATCTGCTTCAGTGAAAATGCCAAGATTTTCTGTGAGTCATAAAAAAAA????????????????????????????????????????????????????????????????????
'uce-289_Salmo_salar13_75'              GTGATTTCCCGTCTCCACGCTCAGTTGATATTTCACTGGGTACGGATTGAGCGCTACGGGTGCATTTCACACCCTGAATGAGAGAGGCAATCTCGCTCAGCCGACTAGAACAATAATTAGAATGGAGATTAAATAAAAATAATTAGAAAAAGTTCATCTAGTTTTGATGTATTAATTATTCCGCCCCTGCTTTATTCCAAGTCTAATTATCTGCTTCAGTGAAAATGCCAAGATTTTCTGTGAGTCAT-AAAAAAATGACATTCATGTAATTATGTCAGCAATTT-GGGGGGAACTCAGCTAAGCAGAGCGTCAGCTTTCTTCT
'uce-289_Salvelinus_alpinus9_75'        GTGAATT-CCGTCTCCACGCTCAGTTGATATTTCACTGGGTAAGGATTGAGCGCTACGGGTGCATTTCACACCCTGAATGAGAGAGGCAATCTCGCTCAGCCGACTAGAACAATAATTAGAATGGAGATTAAATAAAAATAATTAGAAAAAGTTCATCTAGTTTTGATGTATTAATTATTCCGCCCCTGCTTTATTCCAAGTCTAATTATCTGCTTCAGTGAAAATGCCAAGATTTTCTGTGAGTCATAAAAAAAATGACATTCATGTAATTATGTCAGCAATTT-GGGGGGAACTCAGCTAAGCAGAGCGTCAGCTTTCTTCT
'uce-289_Thymallus_grubii10_77'         GTGATTTCCCGTCTCCACGCTCAGTTGATATTTCACTGGGTAAGGATTGAGCGCTACGGGTGCATTTCACACCCTGAATGAGAGAGGCAATCTCGCTCAGCCGACTATAACAATAATTAGAATGGAGATTAAATAAAAATAATTAGAAAAAGTTCATCTAGTTTTGATGTATTAATTATTCCGTCCCTGCTTTATTCCAAGTCTAATTATCTGCTTCAGTGAAAATGGCAAGATTTTCTGTGAGTCAT-AAAAAAATTACATTCATGTAATTATGTCAGCAATTT-GGGGGGAACTCAGCTAAGCAGAGCGTCAGCTTTCTTCT
'uce-289_salvelinus_fontinalis'         ?????TTCCCGTCTCCACGCTCAGTTGATATTTCACTGGGTAAGGATTGAGCGCTACGGGTGCATTTCACACCCTGAATGAGAGAGGCAATCTCGCTCAGCCGACTAGAACAATAATTAGAATGGAGATTAAATAAAAATAATTAGAAAAAGTTCATCTAGTTTTGATGTATTAATTATTCCGCCCCTGCTTTATTCCAAGTCTAATTATCTGCTTCAGTGAAAATGCCAAGATTTTCTGTGAGTCATAAAAAAAATG??????????????????????????????????????????????????????????????????
'uce-289_umbra_limi'                    GTGATTTCCCGTCTCCACGCTCAGTTGATATTTCACTGGGTGAGGATTGAGCGCTATGGGTGCATTTCACACCCTGAATGAGAGAGGCAATCTCGCTCAGCCGACTAGAACAATAATTAGAATGGAGATTAAATAAAAATAATTAGAAAAAGTTCATCTAGTTTTGATGTATTAATTATTCC-ACCCTGCGTTATTCC-AGTCTAATTATCTGCTTCAGTGAAAATGCCACGATTTTCTGTGAGTCATAAGAAAAATGACATTCATGTAATTATGTCAGCAATTTGGGGGGGAACTCAACTAAGCAGAGCGTCAGCTTTCTTCT
;
end;
