# Supplementary material for: Addressing incomplete lineage sorting and paralogy in the inference of uncertain salmonid phylogenetic relationships
Source: PeerJ. 2020 Jul 3;8:e9389. doi: 10.7717/peerj.9389 (PMC7337038; doi:10.7717/peerj.9389)
Supplement: Supplemental Information 1 — Assembled contigs matching UCE loci, alignments, raw code and tree files. [file peerj-08-9389-s001.zip › Data Supplement/sequence data/mafft-nexus/uce-3.nexus]

#NEXUS
begin data;
	dimensions ntax=12 nchar=389;
	format datatype=dna missing=? gap=-;
matrix
'uce-3_Coregonus_laurettae55_57'      CATCTATGCCACGGCAATAACTTTATTTTCCTCTGCTTGATTGCTGGAGCCTAAGCCTTGACACTTGTGATGCACTCTGCCAAGAACATTAAGTATCCGAAAGTGATAAAGCTTCAATTTGCTAGACCATTAGACTAATTACTGCAATAATTAAGTAACTACTTGATTAGAACTAATGGGTACCTAATTATCCAGGAAGAAAGGATCAGGTGGTAATTAATAGAGTCAAGCTGATGTCTTATGACTTACCGTCCCCGATTACCAGACATTAGGGATTGAAACGGGTA-AAAACAAACAATGCCATTTGAGTGTTTATCTAGACCCCTGTAGCTGAGGCAAACATTCTGCT----------AGTACCAACAGGGTGTGTAGATAATGACA
'uce-3_Coregonus_sardinella41_71'     ???????????????????????????????????????????????AGCCTAAGCCTTGACACTTGTGATGCACTCTGCCAAGAACATTAAGTATCCGAATGTGATAAAGCTTCAATTTGCTAGACCATTAGACTAATTACTGCAATAATTAAGTAACTACTTGATTAGAACTAATGGGTACCTAATTATCCAGGAAGAAAGGATCAGGTGGTAATTAATAGAGTCAAGCTGATGTCTTATGACTTACCGTCCCCGATTACCAGACAT????????????????????????????????????????????????????????????????????????????????????????????????????????????????????????
'uce-3_Esox_lucius3_61'               CATCTATGCCACGGTAATAACTTTATTTTCTTCTGCTTGATTGCTGGTGCCTAAGCCTTGACACTTGTAATGCACTCTGCCAAGAACATTAAGTATCCGAAAGTGATAAAGCTTCAATTTGCTAGACCATTAGACTAATTACTGCAATAATTAAGTAACTACTTGATTAGAACTAATGGGTACCTAATTATCCAGGAAGAAAGGATCAGGTGGTAGTTAATAGAGTCAAGCTGATGTCTTGTGACTTTCCATCCCCGATTACCAGACATTGGGGATTGAATTGGGTACAAAACAAACAATACCATTTGTATGTTTATCTAGAACCATATAGCTGAGGCACACAATCTGCTAGTATTAAATAGTACCAACAGGGTGTGTAGATAATGACA
'uce-3_Hucho_taimen31_75'             CATCTATGCTACGATAATAACTTTATTTTCCTCTGCTTGATTGCTGGAGCCTAAGCCTTGACACTTGTGATGCACTCTGCCAAGAACATTAAGTATCTGAAAGTGATAAAGCTTCAATTTGCTAGACCATTAGACTAATTACTGCAATAATTAAGTAACTACTTGATTAGAACTAATGGGTACCTAATTATCCAGGAAGAAAGGATCAGGTGGTAATTAATAGAGTCAAGCTGATGTCTTATGACTTACCGTCCCCGATTACCAGACATTAGGGATTGAAACGGGTA-AGAACAAACAATGCCATTTGAGTGTTTATCTAGACCCCTGTAGCTGAGGCAAACACT--GCTAGTATGAAATAGTATCAACAGGGTGTGTTGATAATGACA
'uce-3_Oncorhynchus_mykiss20_73'      CATCTATACCATGGTAATAACTTTATTTTCCTCTGCTTGATTGCTGGAGCCTAAGCCTTGACACTTGTGATGCACTCTGCCAAGAACATTAAGTATCCGAAAGTGATAAAGCTTCAATTTGCTAGACCATTAGACTAATTACTGCAATAATTAAGTAACTACTTGATTAGAACTAATGGGTACCTAATTATCCAGGAAGAAAGGATCAGGTGGTAATTAATAGAGTCAAGCTGATGTCTTATGACTTACCGTCCCCGATTACCAGACATTAGGGATTGAAACGGGTA-AAAACAAACAATGCCATTTGAGTGTTTATCTAGACCCCTGTAGCTGAGGCAAACAATCTGCT----------ACTACCAACAGGGTGTGTAGATAATGACA
'uce-3_Oncorhynchus_tshawytscha16_73' ????????????????????????????????????????????????????????????ACACTTGTGATGCACTCTGCCAAGAACATTAAGTATCCGAAAGTGATAAAGCTTCAATTTGCTAGACCATTACACTAATTACTGCAATAATTAAGTAACTACTTGATTAGAACTAATGGGTACCTAATTATCCAGGAAAAAAGGATCAGGTGGTAATTAATAGAGTCAAGCTGATGTCTTATGACTTACCGTCCCCGATTACCAGACATTAGGGATTGAAACGGGTA-AAAACAAACAATGCCGTTTGAGTGTTTATCTAGACCCCTGTAGCTGAGGCAAACAAT????????????????????????????????????????????
'uce-3_Prosopium_cylindraceum53_59'   CATCTATGCCACGATAATAACTTTATTTTCCTCTGCTTGATTGCTGGAGCCTAAGCCTTGACACTTGTGATGCACTCTGCCAAGAACATTAAGTATCCGAAAGTGATAAAGCTTCAATTTGCTAGACCATTAGACTAATTACTGCAATAATTAAGTAACTACTTGATTAGAACTAATGGGTACCTAATTATCCAGGAAGAAAGGATCAGGTGGTAATTAATAGAGTCAAGCTGATGTCTTATGACTTACCGTCCCCGATTACCAGACATTAGGGATTGAAACGGGTA-AAAACAAACAATGCCATTTGAGTGTTTATCTAGACCCCTGTAGCTGAGGCAAACAATCTGCT----------AGTACCAACAGGGTGTGTAGATAATGACA
'uce-3_Salmo_salar13_75'              CATCTATGCCATGGTAATAACTTTATTTTCCTCTGCTTGATTGCTGGAGCCTAAGCCTTGACACTTGTGATGCACTCTGCCAAGAACATTAAGTATCCAAAAGTGATAAAGCTTCAATTTGCTAGACCATTACACTAATTACTGCAATAATTAAGTAACTACTTGATTAGAACTAATGGGTACCTAATTATCCAGGAAAAAAGGATCAGGTGGTAATTAATAGAGTCAAGCTGATGTCTTATGACTTACCGTCCCCGATTACCAGACATTAGGGATTGAAACGGGTA-AAAACAAACAATGCCAGTTGAGTGTTTATCTAGACCCCTGTAGCTGAGGCAAACAATCTGCT----------ACTACCAACAGGGTGTGTAGATAATGACA
'uce-3_Salvelinus_alpinus9_75'        ????????????????????????????????????????????????????????????????????????CACTCTGCCAAGAACATTAAGTATCCGAAAGTGATAAAGCTTCAATTTGCTAGACCATTAGACTAATTACTGCAATAATTAAGTAACTACTTGATTAGAACTAATGGGTACCTAATTATCCAGGAAGAAAGGATCAGGTGGTAATTAATAGAGTCAAGCTGATGTCTTATGACTTACCGTCCCCGATTACCAGACATTAGGGATTGAAACGGGTA-AAAACAAACAATGCCATTTGAGTGTTTATCTAGACCCCTGTAGCTGAGGCAAACACT--GCTAGTATGAAATAGTATCAACAGGGTGTGTCAATAATGACA
'uce-3_Stenodus_leucichthys51_57'     CATCTATGCCACGGCAATAACTTTATTTTCCTCTGCTTGATTGCTGGAGCCTAAGCCTTGACACTTGTGATGCACTCTGCCAAGAACATTAAGTATCCGAAAGTGATAAAGCTTCAATTTGCTAGACCATTAGACTAATTACTGCAATAATTAAGTAACTACTTGATTAGAACTAATGGGTACCTAATTATCCAGGAAGAAAGGATCAGGTGGTAATTAATAGAGTCAAGCTGATGTCTTATGACTTACCGTCC???????????????????????????????????????????????????????????????????????????????????????????????????????????????????????????????????????
'uce-3_Thymallus_arcticus57_59'       ??????????ACGGTAATAACTTTATTTTCCTCTGTTTGATTGCTGGAGCCTAAGCCTTGACACTTGTGATGCACTCTGCCAAGAACATTAAGTATCCGAAAGTGATAAAGCTTCAATTTGCTAGACCATTAGACTAATTACTGCAATAATTAAGTAACTACTTGATTAGAACTAATGGGTACCTAATTATCCAGGAAGAAAGGATCAGGTGGTAATTAATAGAGTCAAGCTGATGTCTTATGACTTACCGTCCCCGATTACCAGACATTATGGATTAAAACGGGTA-AAAACAAACAATGCCATTTGAGTGTTTATCTAGA???????????????????????????????????????????????????????????????????
'uce-3_umbra_limi'                    CATCTATTCCACACTAATAACTTGATATTCCTCTGCTTGATTGCTAGTGCCTAAGCCTTGACACTTGTAATGCACTCTGCCAAGAACATTAAGTATGCGCAAGTGATAAAGCTTCAATTTGCTAGACCATTAGACTAATTACTGCAATAATTAAGTAACTACTTGATTAGAACTAATGGGTACCTAATTATCCAGGAAGAAAGGATCAGGTGGTAGTTAATAGAGTCAAGCTGATGTGTTATGACTTCCCATACCCGATTACCAGACAATGGGGATTGTATGGGGTACAAAACAAACAATGTCATTTGAGTGCTTATTTAGAACC--------AAGGAAAACAATCTACTGGTATGATCGAGTACCAACAGGGTATGTAGACAATGACA
;
end;
