# Supplementary material for: Addressing incomplete lineage sorting and paralogy in the inference of uncertain salmonid phylogenetic relationships
Source: PeerJ. 2020 Jul 3;8:e9389. doi: 10.7717/peerj.9389 (PMC7337038; doi:10.7717/peerj.9389)
Supplement: Supplemental Information 1 — Assembled contigs matching UCE loci, alignments, raw code and tree files. [file peerj-08-9389-s001.zip › Data Supplement/sequence data/mafft-nexus/uce-30.nexus]

#NEXUS
begin data;
	dimensions ntax=10 nchar=256;
	format datatype=dna missing=? gap=-;
matrix
'uce-30_Brachymystax_lenok32_79'       TTTCTAAGCAATGACAAATTATAATTCCTTTCTTTTGTGCCATGGAGCTCTGTTGTGTTTCACAGAGGTTGTGCTGTTTGCACTGATATCAATTAAAAGTGGATTAACGGGTACATAATGACCTTTAGCAGTAAATTGTGTGTAATGTTGCAAGGCAGGATACAGTATATTCCCCAGATGTCACACATGCCCCAGACGTATGATTGAGCAGATGTCTTAGCGAGTCCAAATGGTCCACAAAGAACACACACACACA
'uce-30_Coregonus_laurettae55_57'      TTTCTAAACAATGACGAATAGTAATTCCTTTCTTTTGTGCCATGGAGATCTGCTGTGTTTCACAGAGGTTGTGCTGTTTGCGCTGATATCAATTAAAAGTGGATTAACGGGTACATAATGACCTTTAGCAGTAAATTGTGTGTAATGTTGCAAGGCAGGATACAGTATATTCCCCAGATGTCACACATGCCCCTGACGTATGATTGAGCAGATGTCTTAGCGAGTCCAAATGGTCCACAAAGAACACACACTTCCA
'uce-30_Coregonus_pidschian36_73'      TTTCTAAACAATGACGAATAGTAATTCCTTTCTTTTGTGCCATGGAGCTCTGCTGTGTTTCACAGAGGTTGTGCTGTTTGCGCTGATATCAATTAAATGTGGATTAACGGGTACATAATGACCTTTAGCAGTAAATTGTGTGTAATGTTGCAAGGCAGGATACAGTATATTCCCCAGATGTCACACATGCCCCTGACGTATGATTGAGCAGATGTCTTAGCGAGTCCAAATGGTCCACAAAGAACACACACTTCCA
'uce-30_Coregonus_sardinella41_71'     TTTCTAAACAATGACGAATAGTAATTCCTTTCTTTTGTGCCATGGAGATCTGCTGTGTTTCACAGAGGTTGTGCTGTTTGCGCTGATATCAATTAAATGTGGATTAACGGGTACATAATGACCTTTAGCAGTAAATTGTGTGTAATGTTGCAAGGCAGGATACAGTATATTCCCCAGATGTCACACATGCCCCTGACGTATGATTGAGCAGATGTCTTAGCGAGTCCAAATGGTCCACAAAGAACACACACTTCCA
'uce-30_Esox_lucius3_61'               ?????AAACAATGAGAAATGATCATTT------------CCATGGAAATCTGTGGTGCTTTGCAGAGGTTGTGCTGTTTGCGCTGATGTCAATTAAAAGTGGATTAACTGGTACATAATGACCTTTAGCAGTAAATTGTGTGTAATGTTGCAAGGCAGGATACAGTATATATCCCAGATGTCACACATGCCCCCGACGTATGATGGAGCAGATGTCTCAGCCAGTCCAAATGGCCCACAAAGAACACACTCTTCCA
'uce-30_Hucho_taimen31_75'             TTTCTAAACAATGACAAGTGATCATTCCTTTCTTTTGTGCCATGGAGATCTGTTGTGTTTCGCCGATGTTGTGCTGTTTGCGCTGATATCAATTAAAAGTGGATTAACGGGTACATAATGACCTTTAGCAGTAAATTGTGTGTAATGTTGCAAGGCAGGATACAGTATATTCCCCAGATGTCACACATGCCCCAGACGTATGATTGAGCAGATGTCTTAGCGAGTCCAAATGGTCCACAAAGAACACACACACACA
'uce-30_Oncorhynchus_tshawytscha16_73' ???????????????????????????????????????CCATGGAGATCTGTTGTGTTTCACAGAGGTTGTGCTGTTTGCACTGATATCAATTAAAAGTGGATTAACGGGTACATAATGACCTTTAGCAGTAAATTGTGTGTAATGTTGCAAGGCAGGATACAGTATATTCCCCAGATGTCACACATGCCCCTGACGTATGATTGAGCAGATGTCTTAGTGAGTCCAAATGGTCCACAAAGAACACACACACACA
'uce-30_Parahucho_perryi15_73'         TTTCTAAACAATGGCAAATTATCATTCCTTTCTTTTGTGCCATGGAGATCCGTTGTGTTCCGCAGAGGTTGTGCTGTTTGCGCTGATATCAATTAAAAGTGGATTAACGGGTACATAATGACCTTTAGCAGTAAATTGTGTGTAATGTTGCAAGGCAGGATACAGTATATTCCCCAGATATCACACATGCCCCTGACGAATGATTGAGCAGATGTCTTAGCGAGTCCAAATGGTCCACAAAGAACACACATAC???
'uce-30_Prosopium_cylindraceum53_59'   ???CTAAACAATGACGAATAGTAATTCCTTTC-TTTGTGCCATGGAAATCTGTTGTGTTTCACAGAGGTTGTGCTGTTTGCGCTGATATCAATTAAAAGTGGATTAACGGGCACATAATGACCTTTAGCAGTAAATTGTGTGTAATGTTGCAAGGCAGGATACAGTATATTCCCCAGATGTCACACATGCCCCTGACGTATGATTGAGCAGATGTCTTAGCGAGTCCAAATGGTCCACAAAGAACACACACTTCCA
'uce-30_umbra_limi'                    TTTCTAAACAATGAGAAATTATAATTT------------CGGTGAAAATCTGTGGTGCTTTACAGAGGTTGTGCTGTTTGCGCTGATGTCAATTAAAAGTGGATTAACTGGTACATAATGACCTTTTGCAGTAAATTGTGTGTAATGTTGCAAGGCAGGATACAGTATATTCCCCAGATGTCACACATGCCCCAGACGTATGATGGAGCAGATGTCTTAGTGAGTCCAAACGGTC?????????????????????
;
end;
