# Supplementary material for: Addressing incomplete lineage sorting and paralogy in the inference of uncertain salmonid phylogenetic relationships
Source: PeerJ. 2020 Jul 3;8:e9389. doi: 10.7717/peerj.9389 (PMC7337038; doi:10.7717/peerj.9389)
Supplement: Supplemental Information 1 — Assembled contigs matching UCE loci, alignments, raw code and tree files. [file peerj-08-9389-s001.zip › Data Supplement/sequence data/mafft-nexus/uce-302.nexus]

#NEXUS
begin data;
	dimensions ntax=6 nchar=367;
	format datatype=dna missing=? gap=-;
matrix
'uce-302_Esox_lucius3_61'        ????????????????????????????????????????????????????????????????????????????CCATCCCCATGCAATCTCATTGACAGAGTGCTTGTAAGTTTAACTACCATTAATCAGCATCAAGGTTTGTCTAGGTGGAGAAAAATAGATTAGGGCCTGATTTTGTCCTATGGCGCATTACAAGAGATACACATCGTAGCAGTTAACAGCTATGCAGAGCCGCCTGATAGATAATGGTCACCTCGAGGCTGCCTAATAAAGCATGCTAAAGGGCTTAGCAGCTCCATGTTACAGAGTGTAGTTTTTACAATGTAAGATGTATTGAGTTAATATAGTTACTCACTGATGCTT
'uce-302_Hucho_taimen31_75'      ?????????????????????????????????????????????ATGATGTGTATTTAATGACTCCAATACATTACCATCCCTATGCAATCTCATTGACGGAGTGCTTGTAAGTTTAACTACCATTAATCAGCATCAAGGTTTGTCTAGGTGGAGAAAAATAGATTAGGGGCTGATTTTGTCCTATGCCACACTACAAGAGGTGCACATCATAGCAGCTAACAGCTATGCAGAGCAGCCTGATGGATAATGGTCACCTCGAGGCTGCCCAATAAAGCATGCTAAAGGGCTTAGCAGCAGCAAGTTACAGAGTGTCGTTTTTAC???????????????????????????????????????????
'uce-302_Salvelinus_alpinus9_75' TATGTATATAATCAGGCTGGGGTCAACATATTTCATGCCAAAAGAATGATGTGCATTTAATGACTCCAATACATTACCATCCCTATGCAATCTCATTGACGGAGTGCTTGTAAGTTTAACTACCATTAATCAGCATCAAGGTTTGTCTAGGTGGAGAAAAATAGATTAGGGGATGATTTTGTCCTATGCCACACTACAAGAGGTACACATCATAGTAGTTAACAGCTATGCAGAGCAGCCTGATAGATAATGGTCACCTCGAGGCTGCCTAATAAAGCATGCTAAAGGGCTTAGCAGCACCACGTTACAGAGTGTAGTTTTTACAATGTAAGATGTATTGGGTTAATATAGCTACTCACTGATGCTT
'uce-302_Thymallus_grubii10_77'  TATGTATATAATCAGGTTGGGGTCAACATATTTCATGCCAAAAGAATGATGTGTATTTAATGACTCCAATACATTACCATCCCTATGCAATCTCATTGACGGAGTGCTTGTAAGTTTAACTACTATTAATCAGCATCAAGGTTTGTCTAGGTGGAGAAAAATAGATTAGGGGCTGATTTTGTCCTATGGCGCGCTACAAGAGATACGCATCATAGTAGTTAACAGCTATGCAGAGCAGCCTGATAGATAATGGTCACCTCGAGGCTGCCTAATAAAGCATGCTAAAGGGCTTAGCAGTACCACGTTACAGAGTGTAGTTTTTATAATGTAAGATGTATTGGGTTAATATAGTTACTCACTGATGCTT
'uce-302_salvelinus_fontinalis'  TATGTATATAATCAGGTTGGGGTCAACATATTTCATGCCAAAAGAATGATGTGTATTTAATGACTCCAATACATTACCATCCCTATGCAATCTCATTGACGGAGTGCTTGTAAGTTTAACTACCATTAATCAGCATCAAGGTTTGTCTAGGTGGAGAAAAATAGATTAGGGGATGATTTTGTCCTATGCCACACTACAAGAGGTACACATCATAGTAGTTAACAGCTATGCAGAGCAGCCTGATAGATAATGGTCACCTCGAGGCTGCCTAATAAAGCATGCTAAAGGGCTT???????????????????????????????????????????????????????????????????????????
'uce-302_umbra_limi'             TATGTATATAATCAGGTTGGGGTCAACATATTTCATGCCAAAAGAATGATGCGTATTTAATGACTCCAATACATTACCATCCCCATGCAATCTCATTGACAGAGTGCTTGTAAGTTTAACTACCATTAATCAGCATCAAGGTTTGTCTAGGTGGAGAAAAATAGATTAGGGCCTGATTTTGTCCTATGGCGCATTACAAGAGGTACACATAGTAGCGGTTAACAGCTACGCAGATCTGCCTGATAGATAATGGTTACCTCGAGGCTGCCTAATAAAGCATGCTAAAGAGCTCAGCAGTGCCATGTTACAGAGTGTAGTTTTTACAATGTAAGATGTATTGAGTTAATATAGTTACTCACTGATGCTT
;
end;
