# Supplementary material for: Addressing incomplete lineage sorting and paralogy in the inference of uncertain salmonid phylogenetic relationships
Source: PeerJ. 2020 Jul 3;8:e9389. doi: 10.7717/peerj.9389 (PMC7337038; doi:10.7717/peerj.9389)
Supplement: Supplemental Information 1 — Assembled contigs matching UCE loci, alignments, raw code and tree files. [file peerj-08-9389-s001.zip › Data Supplement/sequence data/mafft-nexus/uce-305.nexus]

#NEXUS
begin data;
	dimensions ntax=17 nchar=346;
	format datatype=dna missing=? gap=-;
matrix
'uce-305_Brachymystax_lenok32_79'       TAAATAATTTCATATGAAT-AACACAAACTACAAACCACTTTGTTTCATAATAAAGTTTATTCTATATTACAAATAGTATTTTGTTCTTGACTGCAAAATAGGAATGCATTATATTTACATACACAGGTATACAATTAATTATAGCAAAGTTAGAGAAGCTGGCCTTTTCCCCCCAGGTTTAG-TTTTATCTCTTGATAGGATAC--TCTTTATCTCTCAGCAAATATGGTAATAGTAAAAGTAT-TTCTACTGTTTCTGTAACACCTGCTATAACACTGAGCTCTAGAAGGACCTATCTTTAGTTCCTACAAAACGTTGAAGGTGGAAGCTTTATCGAGTCCCTC
'uce-305_Coregonus_laurettae55_57'      TAAATCATTTCATATGAATGAACACAAACTACAAACCACTTTGTTTCATAATAAAGTTTATTCTATATTACAAATAGTATTTTGTTCTTGACTGCAAAATAGGAATGCATTATATTTACATACACAGGTATACAATTAATTATAGCAAAGTTAGAGAAGCTGGCCTTTTCCCCCCAGGTTTAGCTTTTATCTCTTTATAGGATAC--TCTTTATCTCTCAGCAAATATGGTAATAGTAAAA?????????????????????????????????????????????????????????????????????????????????????????????????????????
'uce-305_Coregonus_pidschian36_73'      TAAATCATTTCATATGAATGAACACAAACTACAAACCACTTTGTTTCATAATAAAGTTTATTCTATATTACAAATAGTATTTTGTTCTTGACTGCAAAATAGGAATGCATTATATTTACATACACAGGTATACAATTAATTATAGCAAAGTTAGAGAAGCTGGCCTTTCCCCCCCAGGTTTAGCTTTTATCTCTTTATAGGATAC--TCTTTATCTCTCAGCAAATATGGTAATAGTAAAAGTATGTTCTACTGTTTCTGTAACACCTGCTATAACACTGAGCTCTAGAAGGACCTATCTTTAGTTCCTACAAAACGTTGAAGGTGGAAGCTTTATCGAGTACCTC
'uce-305_Coregonus_sardinella41_71'     TAAATCATTTCATATGAATGAACACAAACTACAAACCACTTTGTTTCATAATAAAGTTTATTCTATATTACAAATAGTATTTTGTTCTTGACTGCAAAATAGGAATGCATTATATTTACATACACAGGTATACAATTAATTATAGCAAAGTTAGAGAAGCTGGCCTTTTCCCCCCAGGTTTAGCTTTTATCTCTTTATAGGATAC--TCTTTATCTCTCAGCAAATATGGTAATAGTAAAAGTATTTTCTACTGTTTCTGTAACACCTGCTATAACACTGAGCTCTAGAAGGACCTATCTTTAGTTCCTACAAAACGTTGAAGGTGGAAGCTTTATCGAGTACCTC
'uce-305_Esox_lucius3_61'               ?????????????????ATAAACACAAACTACAGAGCACTTTGTTTCATAATAAAGTTTATTCTATATTACAAATAGTATTTTGTTCTTGACTGCAAAATAGGAATGCATTATATTTACATACACAGGTATACAATTAATTATAACAAAGTTAGAGAAGCTGGCCTTTC-CCCCCAGGTTTCATTTTTATCTCTTGTAAGGATACTCTCTTTATCTCTCAGCAAATATGGTAATAGTAAAAGTATTTTCTACCAGTTTC----TACCTGCTATAACACTGAGCTCTAGAAGGACTTATCTTTAGTTCCTACAAAACGTTGAAGGTGGAAGCTTTATCGAGTCCCTA
'uce-305_Hucho_taimen31_75'             TAAATAATTTCATATGAATAAACACAAACTACAAACCACTTTGTTTCATAATAAAGTTTATTCTATATTACAAATAGTATTTTGTTCTTGACTGCAAAATAGGAATGCATTATATTTACATACACAGGTATACAATTAATTATAGCAAAGTTAGAGAAGCTGGCCTTTTCCCCCCAGGTTTAG-TTTTATCTCTTGATAGGATAC--TCTTTATCTCTCAGCAAATATGGTAATAGTAAAAGTAT-TTCTACTGTTTCTGTAACACCTGCTATAACACTGAGCTCTAGAAGGACCTATCTTTAGTTCCTACAAAACGTTGAAGGTGG???????????????????
'uce-305_Oncorhynchus_mykiss20_73'      TCAATCATTTCATATGAATAAACACAAACTACAAACCACTTTGTTTCATAATAAAGTTTATTCTATATTACAAATAGTATTTTGTTCTTGACTGCAAAATAGGAATGCATTATATTTACATACACAGGTATACAATTAATTATAGCAAAGTTAGAGAAGCTGGCCTTTT-CCCCCAGGTTTAG-TTTCATCTCTTGATAGGATAC--TCTTTATCTCTCAGCAAATATGGTAATAGTAAAAGTAT-TTCTACTGTTTCTGTAACACCTGCTATAACACTGAGCTCTAGAAGGACCTATCTTTAGTTCCTACAAAACGTTGAAGGTGGAAGCTTTATCGAGTCCCTC
'uce-305_Oncorhynchus_tshawytscha16_73' TCAATCATTTCATATGAATAAACACAAAC-------CACTTTGTTTCATAATAAAGTTTATTCTATATTACAAATAGTATTTTGTTCTTGACTGCAAAATAGGAATGCATTATATTTACATACACAGGTATACAATTAATTATAGCAAAGTTAGAGAAGCTGGCCTTTT-CCCCCAGGTTTAG-TTTCATCTCTTGATAGGATAC--TCTTTATCTCTCAGCAAATATGGTAATAGTAAAAGTAT-TTCTACTGTTTCTGTAACACCTGCTATAACACTGAGCTCTAGAAGGACCTATCTTTAGTTCCTACAAAACGTTGAAGGTGGAAGCTTTATCGAGTCCCTC
'uce-305_Parahucho_perryi15_73'         TAAAACATTTCATATGAATAAACACAAACTACAAACCACTTTGTTTCATAATAAAGTTTATTCTATATTACAAATAGTATTTTGTTCTTGACTGCAAAATAGGAATGCATTATATTTACATACACAGGTATACAATTAATTATAGCAAAGTTAGAGAAGCTGGCCTTTTCCCCCCAGGTTAAG-TTTTATCTCTTGATAGGATAC--TCTTTATCTCTCAGCAAATATGGTAATAGTAAAAGTAT-TTCTACTGTTTCTGTAACACCTGCTATAACACTGAGCTCTAGAAGGACCTATCTTTAGTTCCTACAAAACGTTGAAGGTGGAAGCTTTATCGAGTCCCTC
'uce-305_Prosopium_cylindraceum53_59'   TAAATCATTTCATATGAATGAACACAAACTACAAACCACTTTGTTTCATAATAAAGTTTATTCTATATTACAAATAGTATTTTGTTCTTGACTGCAAAATAGGAATGCATTATATTTACATAAACAGGTATACAATTAATTATAGCAAAGTTAGAGAAGCTGGCCTTTTCCCCCCATGTTTAG-TTTTATCTCTTTATAGGATAC--TCTTTATCTCTCAGCAAATATGGTAATAGTAAAAGTATTTTATTCTGTTTCTGTAACACCTGCTATAACACTGAGCTCTAGAAGGACCTATCTTTAGTTCCTACAAAACGTTGAAGGTGGAAGCTTTATCGAGTACCTC
'uce-305_Salmo_salar13_75'              ????????????????????????????????????CACTTTGTTTCATAATAAAGTTTATTCTATATTACAAATAGTATTTTGTTCTTGACTGCAAAATAGGAATGCATTATATTTACATACACAGGTATACAATTAATTATAGCAAAGTTAGAGAAGCTGGCCTTTTCCCCCCAGGTTTAG-TTTTATCTCTTGATAGGATAC--TCTTTA--TCTCAGCAAATATGGTAATAGTAAAATTAT-TTCTACTGTTTCTGTAACACCTGCTATAACACTGAACTCTAGAAGGACCTATCTTTAGTTCCTACAAAACGTTGAAGGTGGAAGCTTTATCGAGTCCCTC
'uce-305_Salvelinus_alpinus9_75'        TAAATAATTTCATATGAATAAACACAAACTACAAACCAC--TGTTTCATAATAAAGTTTATTCTATATTACAAATAGTATTTTGTTCTTGACTGCAAAATAGGAATGCATTATATTTACATACACAGGTATACAATTAATTATAGCAAAGTTAGAGAAGCTGGCCTTTT-CCCCCAGGTTTAG-TTTTATCTCTTGATAGGATAC--TCTTTATCTCTCAGCAAATATGGTAATAGTAAAAGTAT-TTCTACTGTTTCTGTAACACCTGCTATAACACTGAGCTCTAGAAGGACCTATCTTCAGTTCCTACAAAACGTTGAAGGTGGAAGCTTTATCGAGTCCCTC
'uce-305_Stenodus_leucichthys51_57'     ???????????????????????????????????????????????TTAATAAAGTTTATTCTATATTACAAATAGTATTTTGTTCTTGACTGCAAAATAGGAATGCATTATATTTACATACACAGGTATACAATTAATTATAGCAAAGTTAGAGAAGCTGGCCTTTTCCCCCCAGGTTTAGCTTTTATCTCTTTATAGGATAC--TCTTTATCTCTCAGCAAATATGGTAATAGTAAAAGTATTTTCTACTGTTTCTGTAACACCTGCTATAACACTGAGCTCTAGAAGGACCTATCTTTAGTTCCTAC???????????????????????????????????
'uce-305_Thymallus_arcticus57_59'       TCAATAATTTAATATGAATAAACACAAACTTCAAACCACTTTGTTTCATAATAAAGTTTATTCTATATTACAAATAGTATTTTGTTCTTGACTGCAAAATAGGAATGCATTATATTTACATACACAGGTATACAATTAATTATAGCAAAGTTAGAGAAGCTGGCTTTTT-CCCCCAGGTTTAGTTTTTATCTCTT???????????????????????????????????????????????????????????????????????????????????????????????????????????????????????????????????????????????????????
'uce-305_Thymallus_grubii10_77'         TAAAAAATGTCATATGAATAAACACAAACTACAAACCACTTTGTTTCATAATAAAGTTTATTCTATATTACAAATAGTATTTTGTTCTTGACTGCAAAATAGGAATGCATTATATTTACATACACAGGTATACAATTAATTATAGCAAAGTTAGAGAAGCTGGCTTTTT-CCCCCAGGTTTAGTTTTTATCTCTTGATAGGATAC--TCTTCATCTCTCAGCAATTATGGTAATAGTAAAAGTATTTTCTACTGTTTCTGTAACACCTGCTATAACACTGAGCTCTAGAAGGACCTATCTTTAGTTCTTACAAAACGTTGAAGGTGGAAGCTTTATCGAGTCTCTC
'uce-305_salvelinus_fontinalis'         ???????????????????????ACAAACTACAAACCAC--TGTTTCATAATAAAGTTTATTCTATATTACAAATAGTATTTTGTTCTTGACTGCAAAATAGGAATGCATTATATTTACATACACAGGTATACAATTAATTATAGCAAAGTTAGAGAAGCTGGCCTTTT-CCCCCAGGTTTAG-TTTTATCTCTTGATAGGATAC--TCTTTATCTCTCAGCAAATATGGTAATAGTAAAAGTAT-TTCTACTGTTTCTGTAACACCTGCTATAACACTGAGCTCTAGAGGGACCTATCTTCAGTCCCTACAAAACGT????????????????????????????
'uce-305_umbra_limi'                    ?????????????????????????????????????CATTTGTTTCATAATAAATTTTATTCTATATTACAAATAGTATTTTGTTCTTGACTGCAAAATAGGAATGCATTATATTTACATACACAGGTATACAATTAATTATAACAAAGTTAGAGAAGCTGGCCTTT--CCTCCAGGTTTCG-TTTTATCTCTTGTAAGGATACTATCTTTATCTCTCAGCAAATATGGTAATAGTAAAAGTATTTTCTACCGGTTTC----TACCTGCTATAACACTGAGCTCTAGAAGGATTTATCTTTAGTTCCTACATAACGTTGAAGGTGGAATCTTTATCAAGTCCCTC
;
end;
