# Supplementary material for: Addressing incomplete lineage sorting and paralogy in the inference of uncertain salmonid phylogenetic relationships
Source: PeerJ. 2020 Jul 3;8:e9389. doi: 10.7717/peerj.9389 (PMC7337038; doi:10.7717/peerj.9389)
Supplement: Supplemental Information 1 — Assembled contigs matching UCE loci, alignments, raw code and tree files. [file peerj-08-9389-s001.zip › Data Supplement/sequence data/mafft-nexus/uce-307.nexus]

#NEXUS
begin data;
	dimensions ntax=11 nchar=326;
	format datatype=dna missing=? gap=-;
matrix
'uce-307_Coregonus_laurettae55_57'  ????????TGCTGAACATGAAACTCTGCAAATTTGACTTATAACAAGCAAAATTACACCCTGCTGTCATTTAAATTATGGCTGCCCTCTATAAAGGTGTCTTTTAGGTGTGTTAATTGAATCCGGCACTATTTTCCAATAATAATCTGTAAAGTTCAGCCATCCATCCCTCACAGGATCCCTGCCGTGTGCCAGAGG?????????????????????????????????????????????????????????????????????????????????????????????????????????????????????????????????
'uce-307_Coregonus_pidschian36_73'  ???????????????????AAACTCTGCAAATTTGACTTATAACAAGCAAAATTACACCCTGCTGTCATTTAAATTATGGCTGCCCTCTATAAAGGTGTCTTTTAGGTGTGTTAATTGAATCCGGCACTATTTTCCAATAATAATCTGTAAAGTTCAGCCATCCATCCCTCACAGGATCCCTGCCGTGTGCCAGAGGAGGACGTATCTATTTCAGTGGCTTAATTTATTTTCATGATTCGCTGATAATGACTGCCATGCAGGCTGTACATCAGAATTAACCTTCATTTCACTGAGGTATATTACGATGACAGTCTC--AGACACAT
'uce-307_Coregonus_sardinella41_71' GGATAAAATGCCGAACATGAAACTCTGCAAATTTGACTTATAACAAGCAAAATTACACCCTGCTGTCATTTAAAATGTGGCTGCCCTCTATAAAGGTGTCTTTTAGGTGTGTTAATTGAATCCGGCACTATTTTCCAATAATAATCTGTAAAGTTCAGCCATCCATCCCTCACAAGATCCCTGCCGTGTGCCAGAGGAGGACGTATCTATTTCAGTGGCTTAATTTATTTTCATGATTCGCTGATAATGACTGCCATGCAGGCTGTACATCAGAATTAACCTTCATTTCACTGAGGTATATTACGATGACAGTCTC--AGACACAT
'uce-307_Esox_lucius3_61'           GAAAAAAATGCAGAACATGAAACTCTGCAAATTTGACTTATAACAAGCAAAATTACACCATGCTGTCATTTAAATTATGGGTGCCCTCTATAAAGGTGTCTTTTAGGTGCGTTAATTGAATCCGGCACTATTTTCCAATAATAATCTGTAAAGTTCAGCCGTCCATCCTTCACAGGATCCCTACCGCGTGCCAGAGGAGGACGTATCTATTTCAGTGGCTTAATTTATTTTCATGATTCGCTGATAATGACTGCCATGCAGGCTGTACATCAGAATTAACCTTCATTTCACTGAGGTATATTACGATGACAGTCTCCGAGACACAT
'uce-307_Hucho_taimen31_75'         GGATAAAATGCCAAACATGAAACTCTGCAAATTTGACTTATAACAAGCAAAATTACACCCCGCTGTCATTTAAATTATGGCTGCCCTCTATAAAGGTGTCTTTTAGGTGTGTTAATTGAATCCGGCACTATTTTCCAATAATAATCTGTA????????????????????????????????????????????????????????????????????????????????????????????????????????????????????????????????????????????????????????????????????????????????
'uce-307_Oncorhynchus_mykiss20_73'  GGATAAAATACAGAACATGAAACTCTGAAAATTTGACTTATAACAAGCAAAATTACATCCTGCTGTCATTTAAATTATGGCTGCCCTCTATAAAGGTGTCTTTTAGGTGTGTTAATTGAATCCGGCACTATTTTCCAATAATAATCTGTAAAGTTCAGCCATCCATCCCTCACAGGATCCCTGCCGCGTGCCAGAGGAGGACGTATCTATTTCAGTGGCTTAATTTATTTTCATGATTCGCTGATAATGACTGCAGTGCAGGCTGTACATCAGAATTAACCTTCATTTCACTGAGGTATATTACAATGACAGTCTC--AGACACAT
'uce-307_Parahucho_perryi15_73'     GGATAAAATGCCGAACATGAAACTCTGCAAATTTGACTTATAACAAGCAAAATTACACCCTCCTGTCATTTAAATTATGGCTGCCCTCTATAAAGGTGTCTTTTAGGTGTGTTAATTGAATCCGGCACTATTTTCCAATAATAATCTGTAAAGTTCAGCCATCCATCCCTCACAGGATCCCTGCCGCGTGCCAGAGGAGGACGTATCTATTTCAGTGGC???????????????????????????????????????????????????????????????????????????????????????????????????????????
'uce-307_Salvelinus_alpinus9_75'    GGATAAAATGCCGAACATGAAACTCTGCAAATTTGACTTATAACAAGCAAAATTACACCCTGCTGTCATTTAAATTATGGCTGCCCTCTATAAAGGTGTCTTTTAGGTGTGTTAATTGAATCCGGCACTATTTTCCAATAATAATCTGTAAAGTTCAGCCATCCATCCCTCACAGGATCCCTGCCGCGTGCCAGAGGAGGACGTATCTATTTCAGTGGCTTAATTTATTTTCATGATTCGCTGATAATGACTGCAGTGCAGGCTGTACATCAGAATTAACCTTCATTTCACTGAGGTATATTACAATGACAGTCTC--ATACACAT
'uce-307_Stenodus_leucichthys51_57' GGATAAAATGCTGAACATGAAACTCTGCAAATTTGACTTATGACAAGCAAAATTACACCCTGCTGTCATTTAAATTATGGCTGCCCTCTATAAAGGTGTCTTTTAGGTGTGTTAATTGAATCCGGCACTATTTTCCAATAATAATCTGTAAAGTTCAGCCATCCATCCCTCACAGGAT????????????????????????????????????????????????????????????????????????????????????????????????????????????????????????????????????????????????????
'uce-307_Thymallus_arcticus57_59'   GGATAAAATGCCGAACATGAAACTCTGCAAATTTGACTTATAACAAGCAAAATTACACCCTGCTGTCATTTAAATGATGGCTGCCCTCTATAAAGGTGTCTTTTAGGTGTGTTAATTGAATCCGGCACTATTTTCCAATAATAATCTGTAAAGTTCAGCCATCCATCCTTCACAGGATCCCTGCCGTGTGCCAGAGGAGGACGTATCTATTTCAGTGGCTTAATTTATTTTCATGATTCGCTGATAATGACTGCCATGCAAGCTGTACATCAGAATTAACCTTCATTTCACTGAGGTATATTACGATGACAGTCTC--AGACACAT
'uce-307_umbra_limi'                ?????GGATGCGGAACATGAAACTCTGCAAATTTGACTTATAACAAGCAAAATTACACCACGCTGTCATTTAAATTATGGGTGCCCTCTATAAAGGTGTC-TTTAGGTGCGTTAATTGAATCCGGCACTATTTTCCAATAATAATCTGTAAAGTTCAGCCGTCCATCCTTCACAGGATCCCCACCGCGTGCCAGAGGAGGACGTATCTATTTCAGTGGCTTAATTTATTTTCATGATTCACTGATAATGACTGCCATGCAGGCTGTACATCAGAATTAACCTTCATTTCACTGAGGTATATTACGATGACAGTCTCCGAGACACAT
;
end;
